# Supplementary material for: Comparative Transcriptome Analysis of Early- and Late-Bolting Traits in Chinese Cabbage (Brassica rapa)
Source: Front Genet. 2021 Mar 4;12:590830. doi: 10.3389/fgene.2021.590830 (PMC7969806; doi:10.3389/fgene.2021.590830)
Supplement: Supplementary file 1 [file Table_1.XLSX]

## Sheet: Sheet1
Sl. No.	Gene ID	Pearson Correlation Coefficient (r)
1	BraA03g019900	0.9981
2	BraA07g032960	0.9999
3	BraA04g025810	0.9546
4	BraA09g058230	0.9989
5	BraA10g002840	0.9675
6	BraA10g019860	0.9995
7	BraA02g009130	0.9999
8	BraA10g025540	0.9892
