# Supplementary material for: Comparative Transcriptome Analysis of Early- and Late-Bolting Traits in Chinese Cabbage (Brassica rapa)
Source: Front Genet. 2021 Mar 4;12:590830. doi: 10.3389/fgene.2021.590830 (PMC7969806; doi:10.3389/fgene.2021.590830)
Supplement: Supplementary file 2 [file Table_2.XLSX]

## Sheet: Table S1
Table S1. List of primers used for RT-qPCR validation.
Sl. No.	Unigene acession	Forward sequence	Reverse sequence	Tm	Amplicon length (bp)
1	BraA03g019900.3C.gene	GGGCAGACGGAAGGTGTGAA	CGGCGGAAGCTGACGGTAT	57.1/57	205
2	BraA09g036560.3C.gene	AAGCGCCTCAGTTCCGTTTTG	AAGGGGCATGAAGGTTTTTGAAGA	58.1/59.0	136
3	BraA04g025810.3C.gene	GGGAGATGACGCTTGAGGACTT	ACCACCACCGCCGTAGCAA	56.1/56.5	197
4	BraA09g058230.3C.gene	CTTCCGCCGATCCATCTCCTC	TCAGCGCTCACCACGAACCTC	59.5/59.8	168
5	BraA10g002840.3C.gene	AGAAGCGGTATGGCGACAATGC	TCCCCGGAGCTGGAACCTGA	60/60.7	198
6	BraA10g019860.3C.gene	GCAGATCGTGAGGCTAAAGG	TACCCTTTGGGAACATCAGC	60/59.9	210
7	BraA02g009130.3C.gene	AAAGCAAGCGGCAGCACTAAT	TAAATACCCTCTCGGAACATCAGC	55.8/55.5	127
8	BraA10g025540.3C.gene	TCTCCGGTCCATGCCCCTCT	TGGCCACCTTCATAATGTCCTCAG	60.2/58.9	139
