# Supplementary material for: Comparative Transcriptome Analysis of Early- and Late-Bolting Traits in Chinese Cabbage (Brassica rapa)
Source: Front Genet. 2021 Mar 4;12:590830. doi: 10.3389/fgene.2021.590830 (PMC7969806; doi:10.3389/fgene.2021.590830)
Supplement: Supplementary file 3 [file Table_3.XLSX]

## Sheet: Integrated_Function.anno
#GeneID	COG_class	COG_class_annotation	GO_annotation	KEGG_annotation	KEGG_pathway_annotation	KOG_class	KOG_class_annotation	Pfam_annotation	Swiss-Prot_annotation	eggNOG_class	eggNOG_class_annotation	NR_annotation
BraA10g004240.3C.gene	--	--	Cellular Component: nucleus (GO:0005634);;	--	--	--	--	PHD - plant homeodomain finger protein	OBERON-like protein OS=Nicotiana benthamiana OX=4100 GN=PVIP PE=1 SV=1	S	Function unknown	PREDICTED: protein OBERON 1 isoform X1 [Brassica rapa]
Brassica_rapa_newGene_4590	--	--	Molecular Function: DNA binding (GO:0003677);;	--	--	--	--	--	--	--	--	PREDICTED: glutathione S-transferase T3-like [Brassica oleracea var. oleracea]
BraA08g005930.3C.gene	--	--	--	--	--	--	--	Transposase family tnp2	--	--	--	PREDICTED: uncharacterized protein LOC103833278 [Brassica rapa]
BraA08g007990.3C.gene	--	--	Molecular Function: core promoter sequence-specific DNA binding (GO:0001046);; Molecular Function: transcriptional activator activity, RNA polymerase II transcription regulatory region sequence-specific binding (GO:0001228);; Cellular Component: nucleus (GO:0005634);; Biological Process: regulation of transcription, DNA-templated (GO:0006355);; Biological Process: transcription from RNA polymeras…	--	--	--	--	Helix-loop-helix DNA-binding domain	Transcription factor bHLH80 OS=Arabidopsis thaliana OX=3702 GN=BHLH80 PE=2 SV=1	K	Transcription	PREDICTED: transcription factor bHLH80-like [Brassica rapa]
BraA06g037920.3C.gene	--	--	Molecular Function: core promoter proximal region sequence-specific DNA binding (GO:0000987);; Molecular Function: transcription factor activity, sequence-specific DNA binding (GO:0003700);; Molecular Function: protein binding (GO:0005515);; Cellular Component: nucleus (GO:0005634);; Biological Process: regulation of transcription, DNA-templated (GO:0006355);; Biological Process: regulation of ce…	--	--	--	--	TCP family transcription factor	Transcription factor TCP20 OS=Arabidopsis thaliana OX=3702 GN=TCP20 PE=1 SV=1	K	Transcription	transcription factor TCP20-like [Brassica napus]
BraA05g026520.3C.gene	--	--	Cellular Component: nucleosome (GO:0000786);; Molecular Function: DNA binding (GO:0003677);; Cellular Component: cell wall (GO:0005618);; Cellular Component: nucleolus (GO:0005730);; Molecular Function: protein heterodimerization activity (GO:0046982);;	K11251|7.82837e-74|bna:106389349|K11251 histone H2A | (RefSeq) probable histone H2A.2	--	[B]	Chromatin structure and dynamics	C-terminus of histone H2A;; Core histone H2A/H2B/H3/H4;; Histone-like transcription factor (CBF/NF-Y) and archaeal histone	Probable histone H2A.2 OS=Arabidopsis thaliana OX=3702 GN=At3g20670 PE=1 SV=1	B	Chromatin structure and dynamics	PREDICTED: probable histone H2A.2 [Brassica oleracea var. oleracea]
BraA04g009370.3C.gene	[T]	Signal transduction mechanisms	Molecular Function: protein kinase activity (GO:0004672);; Molecular Function: ATP binding (GO:0005524);; Biological Process: protein phosphorylation (GO:0006468);; Biological Process: response to stress (GO:0006950);;	--	--	--	--	Protein kinase domain;; Protein tyrosine kinase;; Universal stress protein family	U-box domain-containing protein 35 OS=Arabidopsis thaliana OX=3702 GN=PUB35 PE=2 SV=2	T	Signal transduction mechanisms	BnaCnng42950D [Brassica napus]
BraA05g010430.3C.gene	--	--	--	--	--	--	--	--	--	--	--	PREDICTED: uncharacterized protein LOC103871150 [Brassica rapa]
BraA09g008300.3C.gene	--	--	Cellular Component: nucleus (GO:0005634);; Cellular Component: plasma membrane (GO:0005886);; Biological Process: pollen development (GO:0009555);; Molecular Function: magnesium ion transmembrane transporter activity (GO:0015095);; Biological Process: magnesium ion transport (GO:0015693);; Cellular Component: integral component of membrane (GO:0016021);; Biological Process: transmembrane transpor…	K16075|0|brp:103837534|K16075 magnesium transporter | (RefSeq) magnesium transporter MRS2-2-like	--	[P]	Inorganic ion transport and metabolism	CorA-like Mg2+ transporter protein	Magnesium transporter MRS2-2 OS=Arabidopsis thaliana OX=3702 GN=MRS2-2 PE=2 SV=1	U	Intracellular trafficking, secretion, and vesicular transport	PREDICTED: magnesium transporter MRS2-2-like [Brassica rapa]
BraA04g030570.3C.gene	[JO]	Translation, ribosomal structure and biogenesis;; Posttranslational modification, protein turnover, chaperones	Molecular Function: procollagen-proline 4-dioxygenase activity (GO:0004656);; Molecular Function: iron ion binding (GO:0005506);; Cellular Component: extracellular region (GO:0005576);; Cellular Component: endoplasmic reticulum membrane (GO:0005789);; Cellular Component: Golgi apparatus (GO:0005794);; Cellular Component: integral component of membrane (GO:0016021);; Biological Process: peptidyl-p…	K00472|0|brp:103866039|K00472 prolyl 4-hydroxylase [EC:1.14.11.2] | (RefSeq) prolyl 4-hydroxylase 1-like	Arginine and proline metabolism (ko00330)	[E]	Amino acid transport and metabolism	2OG-Fe(II) oxygenase superfamily;; 2OG-Fe(II) oxygenase superfamily	Prolyl 4-hydroxylase 1 OS=Arabidopsis thaliana OX=3702 GN=P4H1 PE=1 SV=1	S	Function unknown	PREDICTED: prolyl 4-hydroxylase 1-like isoform X1 [Brassica rapa]
BraA09g012290.3C.gene	[R]	General function prediction only	Molecular Function: catalytic activity (GO:0003824);; Molecular Function: coenzyme binding (GO:0050662);;	K03953|0|brp:103838009|K03953 NADH dehydrogenase (ubiquinone) 1 alpha subcomplex subunit 9 | (RefSeq) NADH dehydrogenase [ubiquinone] 1 alpha subcomplex subunit 9, mitochondrial-like	Oxidative phosphorylation (ko00190)	[C]	Energy production and conversion	NAD dependent epimerase/dehydratase family;; NAD(P)H-binding;; 3-beta hydroxysteroid dehydrogenase/isomerase family;; NmrA-like family;; RmlD substrate binding domain	NADH dehydrogenase [ubiquinone] 1 alpha subcomplex subunit 9, mitochondrial OS=Arabidopsis thaliana OX=3702 GN=At2g20360 PE=1 SV=2	GM	Carbohydrate transport and metabolism;; Cell wall/membrane/envelope biogenesis	PREDICTED: NADH dehydrogenase [ubiquinone] 1 alpha subcomplex subunit 9, mitochondrial-like [Brassica rapa]
Brassica_rapa_newGene_4069	[X]	--	Cellular Component: mitochondrion (GO:0005739);; Molecular Function: metal ion binding (GO:0046872);;	--	--	[R]	General function prediction only	Reverse transcriptase (RNA-dependent DNA polymerase);; Integrase core domain;; GAG-pre-integrase domain;; gag-polypeptide of LTR copia-type;; Zinc knuckle;; gag-polypeptide of LTR copia-type	Retrovirus-related Pol polyprotein from transposon TNT 1-94 OS=Nicotiana tabacum OX=4097 PE=2 SV=1	S	Function unknown	putative retroelement pol polyprotein [Arabidopsis thaliana]
BraA02g027790.3C.gene	--	--	Cellular Component: extracellular region (GO:0005576);; Biological Process: lipid transport (GO:0006869);; Molecular Function: lipid binding (GO:0008289);; Biological Process: response to auxin (GO:0009733);; Biological Process: lateral root morphogenesis (GO:0010102);; Cellular Component: integral component of membrane (GO:0016021);;	--	--	--	--	Hydrophobic seed protein;; Protease inhibitor/seed storage/LTP family	Putative lipid-binding protein AIR1 OS=Arabidopsis thaliana OX=3702 GN=AIR1 PE=2 SV=1	U	Intracellular trafficking, secretion, and vesicular transport	PREDICTED: putative lipid-binding protein AIR1 [Brassica rapa]
BraA07g021950.3C.gene	[R]	General function prediction only	Molecular Function: phospholipase activity (GO:0004620);; Cellular Component: plasma membrane (GO:0005886);; Biological Process: phospholipid metabolic process (GO:0006644);; Biological Process: lipid catabolic process (GO:0016042);; Biological Process: galactolipid metabolic process (GO:0019374);; Biological Process: regulation of growth (GO:0040008);; Molecular Function: acyl-CoA hydrolase acti…	--	--	[I]	Lipid transport and metabolism	Patatin-like phospholipase	Patatin-like protein 7 OS=Arabidopsis thaliana OX=3702 GN=PLP7 PE=2 SV=1	S	Function unknown	PREDICTED: patatin-like protein 7 [Brassica rapa]
BraA03g040660.3C.gene	--	--	Molecular Function: transcription factor activity, sequence-specific DNA binding (GO:0003700);; Molecular Function: protein binding (GO:0005515);; Cellular Component: nucleus (GO:0005634);; Biological Process: regulation of transcription, DNA-templated (GO:0006355);; Biological Process: auxin-activated signaling pathway (GO:0009734);;	--	--	--	--	AUX/IAA family	Auxin-responsive protein IAA2 OS=Arabidopsis thaliana OX=3702 GN=IAA2 PE=1 SV=3	K	Transcription	auxin-responsive protein IAA2-like [Brassica napus]
BraA07g028190.3C.gene	[M]	Cell wall/membrane/envelope biogenesis	Cellular Component: nucleus (GO:0005634);;	--	--	[R]	General function prediction only	Kelch motif;; Kelch motif;; Galactose oxidase, central domain;; Galactose oxidase, central domain	F-box/kelch-repeat protein At1g74510 OS=Arabidopsis thaliana OX=3702 GN=At1g74510 PE=2 SV=1	S	Function unknown	PREDICTED: F-box/kelch-repeat protein At1g74510 isoform X1 [Brassica rapa]
BraA01g017780.3C.gene	[E]	Amino acid transport and metabolism	Biological Process: tryptophan biosynthetic process (GO:0000162);; Molecular Function: tryptophan synthase activity (GO:0004834);; Cellular Component: chloroplast stroma (GO:0009570);; Cellular Component: chloroplast envelope (GO:0009941);; Molecular Function: pyridoxal phosphate binding (GO:0030170);;	K01696|1.72478e-33|thj:104817648|K01696 tryptophan synthase beta chain [EC:4.2.1.20] | (RefSeq) tryptophan synthase beta chain 2, chloroplastic	Glycine, serine and threonine metabolism (ko00260);; Phenylalanine, tyrosine and tryptophan biosynthesis (ko00400);; Biosynthesis of amino acids (ko01230)	[E]	Amino acid transport and metabolism	--	Tryptophan synthase beta chain 2, chloroplastic OS=Arabidopsis thaliana OX=3702 GN=TSB2 PE=1 SV=2	E	Amino acid transport and metabolism	PREDICTED: tryptophan synthase beta chain 2, chloroplastic [Tarenaya hassleriana]
BraA08g009120.3C.gene	--	--	Cellular Component: cytosol (GO:0005829);; Cellular Component: actin filament (GO:0005884);; Biological Process: pollen germination (GO:0009846);; Biological Process: pollen tube growth (GO:0009860);; Cellular Component: actin filament bundle (GO:0032432);; Molecular Function: actin filament binding (GO:0051015);; Biological Process: actin filament bundle assembly (GO:0051017);; Biological Proces…	--	--	[Z]	Cytoskeleton	Calponin homology (CH) domain;; CAMSAP CH domain	Fimbrin-5 OS=Arabidopsis thaliana OX=3702 GN=FIM5 PE=1 SV=1	Z	Cytoskeleton	PREDICTED: fimbrin-5-like [Brassica rapa]
BraA02g014570.3C.gene	[T]	Signal transduction mechanisms	Molecular Function: fatty-acyl-CoA binding (GO:0000062);; Molecular Function: protein binding (GO:0005515);; Cellular Component: extracellular region (GO:0005576);; Cellular Component: endoplasmic reticulum membrane (GO:0005789);; Cellular Component: plasma membrane (GO:0005886);; Biological Process: lipid metabolic process (GO:0006629);; Biological Process: lipid transport (GO:0006869);; Biologi…	--	--	[I]	Lipid transport and metabolism	Acyl CoA binding protein;; Ankyrin repeats (many copies);; Ankyrin repeats (many copies);; Ankyrin repeats (3 copies);; Ankyrin repeat;; Ankyrin repeat	Acyl-CoA-binding domain-containing protein 1 OS=Arabidopsis thaliana OX=3702 GN=ACBP1 PE=1 SV=2	I	Lipid transport and metabolism	acyl-CoA-binding domain-containing protein 1-like [Brassica napus]
BraA04g001610.3C.gene	--	--	Cellular Component: nucleus (GO:0005634);; Molecular Function: zinc ion binding (GO:0008270);;	--	--	--	--	PLATZ transcription factor	--	S	Function unknown	PREDICTED: uncharacterized protein LOC103862868 [Brassica rapa]
BraA09g024080.3C.gene	--	--	Molecular Function: catalytic activity (GO:0003824);; Cellular Component: extracellular region (GO:0005576);;	K08059|8.00013e-172|brp:103839397|K08059 interferon, gamma-inducible protein 30 | (RefSeq) gamma-interferon-inducible-lysosomal thiol reductase-like	--	[O]	Posttranslational modification, protein turnover, chaperones	Gamma interferon inducible lysosomal thiol reductase (GILT)	--	S	Function unknown	PREDICTED: gamma-interferon-inducible-lysosomal thiol reductase-like [Brassica rapa]
BraA09g000150.3C.gene	--	--	Molecular Function: structural constituent of ribosome (GO:0003735);; Molecular Function: ATP transmembrane transporter activity (GO:0005347);; Cellular Component: mitochondrial inner membrane (GO:0005743);; Cellular Component: vacuolar membrane (GO:0005774);; Biological Process: translation (GO:0006412);; Biological Process: mitochondrial transport (GO:0006839);; Biological Process: aerobic resp…	K14684|0|brp:103836872|K14684 solute carrier family 25 (mitochondrial phosphate transporter), member 23/24/25/41 | (RefSeq) mitochondrial adenine nucleotide transporter ADNT1	--	[C]	Energy production and conversion	Mitochondrial carrier protein	Mitochondrial adenine nucleotide transporter ADNT1 OS=Arabidopsis thaliana OX=3702 GN=ADNT1 PE=1 SV=1	S	Function unknown	PREDICTED: mitochondrial adenine nucleotide transporter ADNT1 [Brassica rapa]
BraA07g002310.3C.gene	--	--	--	--	--	--	--	--	--	--	--	BnaAnng27850D, partial [Brassica napus]
BraA07g032100.3C.gene	--	--	Molecular Function: DNA binding (GO:0003677);; Cellular Component: chloroplast (GO:0009507);;	K09422|4.37248e-151|brp:103831102|K09422 myb proto-oncogene protein, plant | (RefSeq) PAP1, MYB2; transcription factor MYB114	--	[K]	Transcription	Myb-like DNA-binding domain;; Myb-like DNA-binding domain	Transcription factor MYB90 OS=Arabidopsis thaliana OX=3702 GN=MYB90 PE=1 SV=1	K	Transcription	PREDICTED: transcription factor MYB114 [Brassica rapa]
Brassica_rapa_newGene_1579	--	--	--	--	--	--	--	--	--	--	--	hypothetical protein EUTSA_v10017506mg [Eutrema salsugineum]
BraA05g019040.3C.gene	[G]	Carbohydrate transport and metabolism	Biological Process: cellular glucose homeostasis (GO:0001678);; Molecular Function: glucokinase activity (GO:0004340);; Molecular Function: protein binding (GO:0005515);; Molecular Function: ATP binding (GO:0005524);; Molecular Function: glucose binding (GO:0005536);; Cellular Component: cytosol (GO:0005829);; Biological Process: glycolytic process (GO:0006096);; Molecular Function: fructokinase …	K00844|0|brp:103868622|K00844 hexokinase [EC:2.7.1.1] | (RefSeq) hexokinase-3-like	Glycolysis / Gluconeogenesis (ko00010);; Fructose and mannose metabolism (ko00051);; Galactose metabolism (ko00052);; Starch and sucrose metabolism (ko00500);; Amino sugar and nucleotide sugar metabolism (ko00520);; Carbon metabolism (ko01200)	[G]	Carbohydrate transport and metabolism	Hexokinase;; Hexokinase	Hexokinase-3 OS=Arabidopsis thaliana OX=3702 GN=At1g50460 PE=1 SV=1	G	Carbohydrate transport and metabolism	PREDICTED: hexokinase-3-like [Brassica rapa]
BraA08g026440.3C.gene	--	--	Cellular Component: nucleus (GO:0005634);; Cellular Component: integral component of membrane (GO:0016021);;	--	--	--	--	--	--	S	Function unknown	uncharacterized protein LOC106415310 [Brassica napus]
BraA09g048510.3C.gene	[J]	Translation, ribosomal structure and biogenesis	Biological Process: rRNA modification (GO:0000154);; Molecular Function: ATP binding (GO:0005524);; Cellular Component: nucleolus (GO:0005730);; Molecular Function: N-acetyltransferase activity (GO:0008080);; Biological Process: ribosomal small subunit biogenesis (GO:0042274);; Biological Process: tRNA acetylation (GO:0051391);;	K14521|0|brp:103841691|K14521 N-acetyltransferase 10 [EC:2.3.1.-] | (RefSeq) RNA cytidine acetyltransferase 2	Ribosome biogenesis in eukaryotes (ko03008)	[R]	General function prediction only	GNAT acetyltransferase 2;; Helicase;; Possible tRNA binding domain;; Domain of unknown function (DUF1726);; AAA domain	RNA cytidine acetyltransferase 2 OS=Arabidopsis thaliana OX=3702 GN=At3g57940 PE=2 SV=2	S	Function unknown	PREDICTED: RNA cytidine acetyltransferase 2 isoform X2 [Brassica rapa]
BraA07g038880.3C.gene	--	--	Molecular Function: DNA binding (GO:0003677);; Molecular Function: transcription factor activity, sequence-specific DNA binding (GO:0003700);; Cellular Component: nucleus (GO:0005634);; Biological Process: regulation of transcription, DNA-templated (GO:0006355);; Cellular Component: chloroplast (GO:0009507);;	--	--	[O]	Posttranslational modification, protein turnover, chaperones	Myb-like DNA-binding domain	Protein RADIALIS-like 6 OS=Arabidopsis thaliana OX=3702 GN=RL6 PE=2 SV=1	K	Transcription	PREDICTED: protein RADIALIS-like 6 [Brassica rapa]
Brassica_rapa_newGene_9323	--	--	--	K01634|3.86084e-07|eus:EUTSA_v100093781m|K01634 sphinganine-1-phosphate aldolase [EC:4.1.2.27] | (RefSeq) hypothetical protein	Sphingolipid metabolism (ko00600)	[E]	Amino acid transport and metabolism	--	Sphingosine-1-phosphate lyase OS=Arabidopsis thaliana OX=3702 GN=DPL1 PE=1 SV=1	--	--	Pyridoxal phosphate-dependent decarboxylase [Corchorus olitorius]
BraA07g020780.3C.gene	--	--	Cellular Component: mitochondrion (GO:0005739);; Cellular Component: endoplasmic reticulum membrane (GO:0005789);; Biological Process: protein folding (GO:0006457);; Cellular Component: integral component of membrane (GO:0016021);; Biological Process: cellular sphingolipid homeostasis (GO:0090156);;	--	--	[S]	Function unknown	ORMDL family	--	S	Function unknown	PREDICTED: ORM1-like protein 3 [Brassica oleracea var. oleracea]
BraA02g016300.3C.gene	--	--	Cellular Component: nucleus (GO:0005634);;	--	--	--	--	--	--	S	Function unknown	PREDICTED: uncharacterized protein LOC103852195 isoform X1 [Brassica rapa]
BraAnng006050.3C.gene	--	--	Cellular Component: mitochondrion (GO:0005739);;	--	--	[R]	General function prediction only	PPR repeat family;; PPR repeat;; PPR repeat;; Pentatricopeptide repeat domain;; Pentacotripeptide-repeat region of PRORP;; Mitochondrial ATPase expression;; Mitochondrial 28S ribosomal protein S27	Pentatricopeptide repeat-containing protein At5g01110 OS=Arabidopsis thaliana OX=3702 GN=At5g01110 PE=2 SV=1	S	Function unknown	PREDICTED: pentatricopeptide repeat-containing protein At5g01110 isoform X1 [Brassica rapa]
BraA10g017270.3C.gene	--	--	Cellular Component: chloroplast (GO:0009507);; Cellular Component: integral component of membrane (GO:0016021);;	--	--	--	--	--	PGR5-like protein 1A, chloroplastic OS=Arabidopsis thaliana OX=3702 GN=PGRL1A PE=1 SV=1	S	Function unknown	PREDICTED: PGR5-like protein 1B, chloroplastic [Brassica rapa]
BraA09g043890.3C.gene	--	--	--	--	--	--	--	--	--	B	Chromatin structure and dynamics	uncharacterized protein LOC111216016 [Brassica napus]
BraA08g010990.3C.gene	[L]	Replication, recombination and repair	Molecular Function: acid phosphatase activity (GO:0003993);; Cellular Component: cytosol (GO:0005829);; Molecular Function: nucleotidase activity (GO:0008252);; Biological Process: dephosphorylation (GO:0016311);;	K03787|0|brp:103833477|K03787 5'-nucleotidase [EC:3.1.3.5] | (RefSeq) 5'-nucleotidase SurE-like	Purine metabolism (ko00230);; Pyrimidine metabolism (ko00240);; Nicotinate and nicotinamide metabolism (ko00760)	--	--	Survival protein SurE	--	F	Nucleotide transport and metabolism	PREDICTED: uncharacterized protein LOC103833477 [Brassica rapa]
BraA10g033150.3C.gene	--	--	--	--	--	--	--	--	--	O	Posttranslational modification, protein turnover, chaperones	PREDICTED: uncharacterized protein LOC103847448 [Brassica rapa]
BraA09g027940.3C.gene	[K]	Transcription	Cellular Component: DNA-directed RNA polymerase IV complex (GO:0000418);; Cellular Component: DNA-directed RNA polymerase V complex (GO:0000419);; Biological Process: maintenance of transcriptional fidelity during DNA-templated transcription elongation from RNA polymerase II promoter (GO:0001193);; Molecular Function: DNA binding (GO:0003677);; Molecular Function: DNA-directed 5'-3' RNA polymeras…	K03017|8.81107e-54|brp:103833935|K03017 DNA-directed RNA polymerase II subunit RPB9 | (RefSeq) DNA-directed RNA polymerases II, IV and V subunit 9A-like	Purine metabolism (ko00230);; Pyrimidine metabolism (ko00240);; RNA polymerase (ko03020)	[K]	Transcription	Transcription factor S-II (TFIIS);; Inward rectifier potassium channel N-terminal	DNA-directed RNA polymerases II, IV and V subunit 9A OS=Arabidopsis thaliana OX=3702 GN=NRPB9A PE=1 SV=1	K	Transcription	PREDICTED: DNA-directed RNA polymerases II, IV and V subunit 9A-like [Brassica rapa]
Brassica_rapa_newGene_2958	--	--	Molecular Function: DNA binding (GO:0003677);; Cellular Component: intracellular (GO:0005622);; Molecular Function: metal ion binding (GO:0046872);;	--	--	--	--	--	AT-rich interactive domain-containing protein 4 OS=Arabidopsis thaliana OX=3702 GN=ARID4 PE=2 SV=1	S	Function unknown	BnaA06g19580D [Brassica napus]
BraA06g012280.3C.gene	[T]	Signal transduction mechanisms	Molecular Function: nucleotide binding (GO:0000166);; Molecular Function: IMP dehydrogenase activity (GO:0003938);; Cellular Component: cytosol (GO:0005829);; Biological Process: GMP biosynthetic process (GO:0006177);; Biological Process: response to cytokinin (GO:0009735);; Molecular Function: metal ion binding (GO:0046872);; Biological Process: oxidation-reduction process (GO:0055114);;	K00088|0|brp:103872425|K00088 IMP dehydrogenase [EC:1.1.1.205] | (RefSeq) inosine-5'-monophosphate dehydrogenase 2	Purine metabolism (ko00230)	[F]	Nucleotide transport and metabolism	IMP dehydrogenase / GMP reductase domain;; Nitronate monooxygenase;; FMN-dependent dehydrogenase	Inosine-5&apos;-monophosphate dehydrogenase 2 OS=Arabidopsis thaliana OX=3702 GN=At1g16350 PE=1 SV=1	F	Nucleotide transport and metabolism	PREDICTED: inosine-5&apos;-monophosphate dehydrogenase 2 [Brassica rapa]
BraA05g003550.3C.gene	--	--	Molecular Function: RNA binding (GO:0003723);; Molecular Function: endonuclease activity (GO:0004519);; Cellular Component: mitochondrion (GO:0005739);; Molecular Function: zinc ion binding (GO:0008270);; Biological Process: mRNA modification (GO:0016556);;	--	--	[R]	General function prediction only	PPR repeat family;; PPR repeat;; PPR repeat;; DYW family of nucleic acid deaminases;; Pentatricopeptide repeat domain;; Pentacotripeptide-repeat region of PRORP	Putative pentatricopeptide repeat-containing protein At5g09950 OS=Arabidopsis thaliana OX=3702 GN=PCMP-H35 PE=3 SV=1	S	Function unknown	PREDICTED: putative pentatricopeptide repeat-containing protein At5g09950 [Brassica rapa]
BraA06g004660.3C.gene	[S]	Function unknown	--	--	--	--	--	Glycine-rich domain-containing protein-like	Glycine-rich domain-containing protein 2 OS=Arabidopsis thaliana OX=3702 GN=GRDP2 PE=2 SV=1	S	Function unknown	glycine-rich domain-containing protein 2-like [Brassica napus]
BraA03g049520.3C.gene	--		Molecular Function: protein serine/threonine kinase activity (GO:0004674);; Molecular Function: ATP binding (GO:0005524);; Cellular Component: extracellular region (GO:0005576);; Cellular Component: vacuole (GO:0005773);; Cellular Component: plasma membrane (GO:0005886);; Biological Process: protein phosphorylation (GO:0006468);; Biological Process: defense response (GO:0006952);; Cellular Compon…	--	--	--	--	Salt stress response/antifungal;; Protein tyrosine kinase;; Protein kinase domain	Cysteine-rich receptor-like protein kinase 29 OS=Arabidopsis thaliana OX=3702 GN=CRK29 PE=2 SV=1	T	Signal transduction mechanisms	PREDICTED: cysteine-rich receptor-like protein kinase 29 [Brassica rapa]
BraA09g036040.3C.gene	--	--	--	--	--	--	--	--	--	--	--	BnaA09g54330D [Brassica napus]
BraA01g005450.3C.gene	--	--	Molecular Function: GTPase activator activity (GO:0005096);; Biological Process: positive regulation of GTPase activity (GO:0043547);;	--	--	[T]	Signal transduction mechanisms	Putative GTPase activating protein for Arf	Probable ADP-ribosylation factor GTPase-activating protein AGD14 OS=Arabidopsis thaliana OX=3702 GN=AGD14 PE=1 SV=2	U	Intracellular trafficking, secretion, and vesicular transport	PREDICTED: probable ADP-ribosylation factor GTPase-activating protein AGD14 isoform X1 [Brassica rapa]
BraA01g025500.3C.gene	--	--	Cellular Component: plasma membrane (GO:0005886);; Biological Process: aging (GO:0007568);; Cellular Component: plasmodesma (GO:0009506);; Cellular Component: integral component of membrane (GO:0016021);;	--	--	--	--	Tetraspanin family	Tetraspanin-3 OS=Arabidopsis thaliana OX=3702 GN=TET3 PE=1 SV=1	S	Function unknown	PREDICTED: tetraspanin-3 [Brassica rapa]
BraA09g047640.3C.gene	--	--	--	--	--	--	--	--	--	--	--	BnaC07g12810D [Brassica napus]
BraA05g022540.3C.gene	--	--	--	--	--	[R]	General function prediction only	--	Uncharacterized mitochondrial protein AtMg00310 OS=Arabidopsis thaliana OX=3702 GN=AtMg00310 PE=4 SV=1	S	Function unknown	PREDICTED: uncharacterized protein LOC103873377 [Brassica rapa]
BraA09g054730.3C.gene	[HR]	Coenzyme transport and metabolism;; General function prediction only	Cellular Component: nucleus (GO:0005634);; Cellular Component: cytoplasm (GO:0005737);; Biological Process: nicotinamide metabolic process (GO:0006769);; Molecular Function: nicotinamidase activity (GO:0008936);; Biological Process: response to abscisic acid (GO:0009737);; Biological Process: pyridine nucleotide salvage (GO:0019365);; Biological Process: NAD metabolic process (GO:0019674);;	--	--	--	--	Isochorismatase family	Nicotinamidase 1 OS=Arabidopsis thaliana OX=3702 GN=NIC1 PE=1 SV=1	S	Function unknown	PREDICTED: nicotinamidase 1 isoform X1 [Brassica rapa]
BraA07g029640.3C.gene	[J]	Translation, ribosomal structure and biogenesis	Cellular Component: nucleus (GO:0005634);; Molecular Function: zinc ion binding (GO:0008270);; Biological Process: RNA modification (GO:0009451);; Molecular Function: hydrolase activity (GO:0016787);; Molecular Function: deaminase activity (GO:0019239);;	K15442|0|brp:103830853|K15442 tRNA-specific adenosine deaminase 3 | (RefSeq) probable inactive tRNA-specific adenosine deaminase-like protein 3	--	[A]	RNA processing and modification	Cytidine and deoxycytidylate deaminase zinc-binding region	--	FJ	Nucleotide transport and metabolism;; Translation, ribosomal structure and biogenesis	PREDICTED: probable inactive tRNA-specific adenosine deaminase-like protein 3 [Brassica rapa]
BraA07g040800.3C.gene	--	--	Biological Process: amino acid transmembrane transport (GO:0003333);; Cellular Component: plasma membrane (GO:0005886);; Molecular Function: amino acid transmembrane transporter activity (GO:0015171);; Molecular Function: symporter activity (GO:0015293);; Biological Process: basic amino acid transport (GO:0015802);; Cellular Component: integral component of membrane (GO:0016021);; Cellular Compon…	--	--	[E]	Amino acid transport and metabolism	Transmembrane amino acid transporter protein	Amino acid permease 3 OS=Arabidopsis thaliana OX=3702 GN=AAP3 PE=1 SV=2	E	Amino acid transport and metabolism	PREDICTED: amino acid permease 3 [Brassica rapa]
BraA06g009700.3C.gene	--	--	Molecular Function: RNA binding (GO:0003723);; Molecular Function: endonuclease activity (GO:0004519);; Cellular Component: mitochondrion (GO:0005739);; Biological Process: RNA modification (GO:0009451);;	--	--	[R]	General function prediction only	PPR repeat family;; PPR repeat;; PPR repeat;; Pentatricopeptide repeat domain;; Pentacotripeptide-repeat region of PRORP;; Tetratricopeptide repeat	Pentatricopeptide repeat-containing protein At4g28010 OS=Arabidopsis thaliana OX=3702 GN=At4g28010 PE=2 SV=1	S	Function unknown	pentatricopeptide repeat-containing protein At4g28010-like [Brassica napus]
BraA08g007610.3C.gene	--	--	--	--	--	--	--	--	--	--	--	uncharacterized protein LOC106404155 [Brassica napus]
BraA02g036440.3C.gene	--	--	Biological Process: metabolic process (GO:0008152);; Molecular Function: metal ion binding (GO:0046872);;	--	--	[R]	General function prediction only	--	Retrovirus-related Pol polyprotein from transposon TNT 1-94 OS=Nicotiana tabacum OX=4097 PE=2 SV=1	S	Function unknown	Retrovirus-related Pol polyprotein from transposon TNT 1-94 [Cajanus cajan]
BraA09g060830.3C.gene	--	--	Molecular Function: ATP binding (GO:0005524);; Biological Process: defense response (GO:0006952);; Molecular Function: ADP binding (GO:0043531);;	--	--	[T]	Signal transduction mechanisms	NB-ARC domain	Disease resistance protein RFL1 OS=Arabidopsis thaliana OX=3702 GN=RFL1 PE=3 SV=2	S	Function unknown	PREDICTED: disease resistance protein RFL1-like [Brassica rapa]
BraA08g022930.3C.gene	--	--	Molecular Function: peptide receptor activity (GO:0001653);; Cellular Component: nucleus (GO:0005634);; Cellular Component: cytosol (GO:0005829);; Biological Process: cellular response to DNA damage stimulus (GO:0006974);; Cellular Component: proteasome regulatory particle, base subcomplex (GO:0008540);; Biological Process: response to heat (GO:0009408);; Biological Process: pollen development (G…	K03029|0|brp:103835173|K03029 26S proteasome regulatory subunit N10 | (RefSeq) 26S proteasome non-ATPase regulatory subunit 4 homolog	Proteasome (ko03050)	[O]	Posttranslational modification, protein turnover, chaperones	von Willebrand factor type A domain;; Ubiquitin interaction motif;; von Willebrand factor type A domain;; Ssl1-like	26S proteasome non-ATPase regulatory subunit 4 homolog OS=Arabidopsis thaliana OX=3702 GN=RPN10 PE=1 SV=1	O	Posttranslational modification, protein turnover, chaperones	PREDICTED: 26S proteasome non-ATPase regulatory subunit 4 homolog [Brassica rapa]
BraA03g057080.3C.gene	--	--	Biological Process: regulation of cell growth (GO:0001558);; Biological Process: amino acid transmembrane transport (GO:0003333);; Molecular Function: acyl-CoA ligase activity (GO:0003996);; Molecular Function: L-glutamate transmembrane transporter activity (GO:0005313);; Cellular Component: nucleus (GO:0005634);; Cellular Component: endoplasmic reticulum (GO:0005783);; Cellular Component: integr…	--	--	--	--	Transferase family	Brassinosteroid-related acyltransferase 1 OS=Arabidopsis thaliana OX=3702 GN=BAT1 PE=2 SV=1	S	Function unknown	PREDICTED: brassinosteroid-related acyltransferase 1 [Brassica rapa]
BraA08g017650.3C.gene	--	--	Molecular Function: GTPase activity (GO:0003924);; Molecular Function: GTP binding (GO:0005525);;	--	--	[UR]	Intracellular trafficking, secretion, and vesicular transport;; General function prediction only	Dynamin GTPase effector domain	Dynamin-related protein 4C OS=Arabidopsis thaliana OX=3702 GN=DRP4C PE=2 SV=1	S	Function unknown	BnaA08g12650D [Brassica napus]
BraA10g031560.3C.gene	--	--	Cellular Component: nucleus (GO:0005634);; Cellular Component: cytoplasm (GO:0005737);; Biological Process: vacuolar transport (GO:0007034);; Biological Process: vesicle-mediated transport (GO:0016192);;	K12198|2.55299e-153|brp:103847254|K12198 charged multivesicular body protein 5 | (RefSeq) charged multivesicular body protein 5	Endocytosis (ko04144)	[U]	Intracellular trafficking, secretion, and vesicular transport	Snf7	Vacuolar protein sorting-associated protein 60.2 OS=Arabidopsis thaliana OX=3702 GN=VPS60-2 PE=2 SV=1	U	Intracellular trafficking, secretion, and vesicular transport	PREDICTED: charged multivesicular body protein 5 [Brassica rapa]
BraA05g036170.3C.gene	--	--	Molecular Function: protein binding (GO:0005515);; Cellular Component: nucleolus (GO:0005730);; Cellular Component: mitochondrion (GO:0005739);; Cellular Component: peroxisome (GO:0005777);; Molecular Function: kinase activity (GO:0016301);; Biological Process: phosphorylation (GO:0016310);; Biological Process: peroxisomal transport (GO:0043574);;	--	--	--	--	--	Protein APEM9 OS=Arabidopsis thaliana OX=3702 GN=APEM9 PE=1 SV=1	S	Function unknown	PREDICTED: uncharacterized protein LOC103870453 isoform X1 [Brassica rapa]
BraA07g013720.3C.gene	--	--	--	--	--	--	--	Domain of unknown function (DUF569);; Fascin domain	--	--	--	uncharacterized protein LOC106433399 [Brassica napus]
BraA09g007430.3C.gene	--	--	Molecular Function: protein binding (GO:0005515);; Cellular Component: integral component of plasma membrane (GO:0005887);; Biological Process: carbohydrate transport (GO:0008643);; Molecular Function: sugar transmembrane transporter activity (GO:0051119);; Biological Process: protein homooligomerization (GO:0051260);;	K15382|7.0657e-176|brp:103837429|K15382 solute carrier family 50 (sugar transporter) | (RefSeq) bidirectional sugar transporter SWEET5	--	[R]	General function prediction only	Sugar efflux transporter for intercellular exchange	Bidirectional sugar transporter SWEET5 OS=Arabidopsis thaliana OX=3702 GN=SWEET5 PE=1 SV=2	U	Intracellular trafficking, secretion, and vesicular transport	PREDICTED: bidirectional sugar transporter SWEET5 [Brassica rapa]
BraA06g004390.3C.gene	--	--	Biological Process: response to reactive oxygen species (GO:0000302);; Cellular Component: nucleosome (GO:0000786);; Molecular Function: DNA binding (GO:0003677);; Cellular Component: nucleolus (GO:0005730);; Biological Process: nucleosome assembly (GO:0006334);; Biological Process: DNA mediated transformation (GO:0009294);; Cellular Component: chloroplast stroma (GO:0009570);; Cellular Component…	--	--	--	--	linker histone H1 and H5 family	HMG-Y-related protein A OS=Zea mays OX=4577 GN=HMGIY2 PE=1 SV=1	S	Function unknown	PREDICTED: histone H1 [Brassica rapa]
BraA01g023640.3C.gene	--	--	Molecular Function: nucleotide binding (GO:0000166);; Biological Process: transcription, RNA-templated (GO:0001172);; Molecular Function: RNA binding (GO:0003723);; Molecular Function: DNA-directed DNA polymerase activity (GO:0003887);; Molecular Function: RNA-directed 5'-3' RNA polymerase activity (GO:0003968);; Cellular Component: nucleus (GO:0005634);; Biological Process: virus induced gene si…	K11699|0|brp:103875370|K11699 RNA-dependent RNA polymerase [EC:2.7.7.48] | (RefSeq) RNA-dependent RNA polymerase 6	--	[A]	RNA processing and modification	RNA dependent RNA polymerase	RNA-dependent RNA polymerase 6 OS=Arabidopsis thaliana OX=3702 GN=RDR6 PE=1 SV=1	K	Transcription	PREDICTED: RNA-dependent RNA polymerase 6 [Brassica rapa]
BraA07g021570.3C.gene	--	--	Cellular Component: integral component of membrane (GO:0016021);; Molecular Function: carbohydrate binding (GO:0030246);;	--	--	--	--	Legume lectin domain	--	--	--	PREDICTED: uncharacterized protein LOC103829963 [Brassica rapa]
BraA09g042680.3C.gene	[O]	Posttranslational modification, protein turnover, chaperones	Molecular Function: serine-type endopeptidase activity (GO:0004252);; Biological Process: proteolysis (GO:0006508);; Cellular Component: plant-type cell wall (GO:0009505);; Cellular Component: apoplast (GO:0048046);; Biological Process: mucilage metabolic process involved in seed coat development (GO:0048359);; Biological Process: mucilage extrusion from seed coat (GO:0080001);;	--	--	--	--	Subtilase family;; Peptidase inhibitor I9;; PA domain	Subtilisin-like protease SBT1.7 OS=Arabidopsis thaliana OX=3702 GN=SBT1.7 PE=1 SV=1	O	Posttranslational modification, protein turnover, chaperones	BnaAnng23240D [Brassica napus]
BraA07g035000.3C.gene	--	--	Molecular Function: profilin binding (GO:0005522);; Cellular Component: plasma membrane (GO:0005886);; Cellular Component: cell-cell junction (GO:0005911);; Biological Process: cell tip growth (GO:0009932);; Cellular Component: integral component of membrane (GO:0016021);; Biological Process: actin nucleation (GO:0045010);; Molecular Function: actin filament binding (GO:0051015);;	--	--	[TZ]	Signal transduction mechanisms;; Cytoskeleton	Formin Homology 2 Domain	Formin-like protein 8 OS=Arabidopsis thaliana OX=3702 GN=FH8 PE=1 SV=1	U	Intracellular trafficking, secretion, and vesicular transport	PREDICTED: formin-like protein 8 [Brassica oleracea var. oleracea]
BraA10g021590.3C.gene	--	--	--	--	--	--	--	--	--	S	Function unknown	PREDICTED: uncharacterized protein LOC103846208 isoform X1 [Brassica rapa]
BraA08g010430.3C.gene	--	--	--	--	--	[R]	General function prediction only	--	--	S	Function unknown	uncharacterized protein LOC106355988 [Brassica napus]
Brassica_rapa_newGene_2501	--	--	Molecular Function: iron ion binding (GO:0005506);; Cellular Component: chloroplast (GO:0009507);; Molecular Function: oxidoreductase activity, acting on paired donors, with incorporation or reduction of molecular oxygen (GO:0016705);; Molecular Function: L-ascorbic acid binding (GO:0031418);; Biological Process: oxidation-reduction process (GO:0055114);;	--	--	[E]	Amino acid transport and metabolism	--	Probable prolyl 4-hydroxylase 6 OS=Arabidopsis thaliana OX=3702 GN=P4H6 PE=2 SV=1	S	Function unknown	PREDICTED: IRK-interacting protein-like [Brassica rapa]
BraA04g015890.3C.gene	--	--	Cellular Component: integral component of membrane (GO:0016021);;	--	--	--	--	Plant protein of unknown function (DUF639)	--	S	Function unknown	PREDICTED: uncharacterized protein LOC106340824 [Brassica oleracea var. oleracea]
BraA09g065070.3C.gene	--	--	Cellular Component: nucleus (GO:0005634);; Cellular Component: cytoplasm (GO:0005737);; Biological Process: regulation of transcription, DNA-templated (GO:0006355);; Biological Process: primary shoot apical meristem specification (GO:0010072);; Molecular Function: Hsp90 protein binding (GO:0051879);;	--	--	[O]	Posttranslational modification, protein turnover, chaperones	Tetratricopeptide repeat;; Tetratricopeptide repeat	--	S	Function unknown	PREDICTED: tetratricopeptide repeat protein 4 homolog [Brassica rapa]
BraA09g041590.3C.gene	--	--	--	--	--	--	--	--	Putative F-box protein At1g57580 OS=Arabidopsis thaliana OX=3702 GN=At1g57580 PE=4 SV=1	S	Function unknown	putative F-box protein At1g57580 [Brassica napus]
BraA09g028010.3C.gene	--	--	--	--	--	--	--	MuDR family transposase	--	S	Function unknown	PREDICTED: uncharacterized protein LOC106330512 [Brassica oleracea var. oleracea]
BraA03g062800.3C.gene	--	--	--	--	--	--	--	--	--	--	--	uncharacterized protein LOC106392821 [Brassica napus]
BraA07g015670.3C.gene	[P]	Inorganic ion transport and metabolism	Biological Process: amino acid transmembrane transport (GO:0003333);; Molecular Function: catalase activity (GO:0004096);; Molecular Function: L-glutamate transmembrane transporter activity (GO:0005313);; Molecular Function: protein binding (GO:0005515);; Cellular Component: cell wall (GO:0005618);; Cellular Component: nucleus (GO:0005634);; Cellular Component: mitochondrion (GO:0005739);; Cellul…	K03781|0|brp:103829418|K03781 catalase [EC:1.11.1.6] | (RefSeq) catalase-1	Tryptophan metabolism (ko00380);; Glyoxylate and dicarboxylate metabolism (ko00630);; Carbon metabolism (ko01200);; Peroxisome (ko04146)	[P]	Inorganic ion transport and metabolism	Catalase;; Catalase-related immune-responsive	Catalase-1 OS=Arabidopsis thaliana OX=3702 GN=CAT1 PE=1 SV=3	P	Inorganic ion transport and metabolism	PREDICTED: catalase-1 [Brassica rapa]
BraA10g030490.3C.gene	[M]	Cell wall/membrane/envelope biogenesis	Molecular Function: protein serine/threonine kinase activity (GO:0004674);; Molecular Function: ATP binding (GO:0005524);; Cellular Component: cytosol (GO:0005829);; Cellular Component: plasma membrane (GO:0005886);; Biological Process: protein phosphorylation (GO:0006468);;	K08856|0|bna:106419032|K08856 serine/threonine kinase 16 [EC:2.7.11.1] | (RefSeq) serine/threonine-protein kinase 16-like	--	[KIT]	Transcription;; Lipid transport and metabolism;; Signal transduction mechanisms	Protein kinase domain;; Protein tyrosine kinase	CBL-interacting protein kinase 23 OS=Oryza sativa subsp. japonica OX=39947 GN=CIPK23 PE=2 SV=1	T	Signal transduction mechanisms	PREDICTED: LOW QUALITY PROTEIN: serine/threonine-protein kinase 16 [Brassica rapa]
BraA05g023590.3C.gene	--	--	--	--	--	--	--	F-box associated domain	Putative F-box protein At1g46984 OS=Arabidopsis thaliana OX=3702 GN=At1g46984 PE=4 SV=1	--	--	putative F-box protein At1g46984 [Brassica napus]
BraA04g014510.3C.gene	--	--	Cellular Component: plasma membrane (GO:0005886);; Biological Process: amino acid transport (GO:0006865);; Molecular Function: amino acid transmembrane transporter activity (GO:0015171);; Cellular Component: integral component of membrane (GO:0016021);;	--	--	[E]	Amino acid transport and metabolism	Transmembrane amino acid transporter protein	Probable GABA transporter 2 OS=Arabidopsis thaliana OX=3702 GN=At5g41800 PE=1 SV=1	E	Amino acid transport and metabolism	PREDICTED: probable GABA transporter 2 [Brassica rapa]
BraA04g009250.3C.gene	--	--	Cellular Component: integral component of membrane (GO:0016021);;	--	--	--	--	--	--	--	--	BnaCnng48510D [Brassica napus]
BraA06g017730.3C.gene	[O]	Posttranslational modification, protein turnover, chaperones	Biological Process: proteolysis (GO:0006508);; Molecular Function: cysteine-type peptidase activity (GO:0008234);;	--	--	[O]	Posttranslational modification, protein turnover, chaperones	Papain family cysteine protease;; Cathepsin propeptide inhibitor domain (I29);; Peptidase C1-like family	Senescence-specific cysteine protease SAG12 OS=Arabidopsis thaliana OX=3702 GN=SAG12 PE=1 SV=1	O	Posttranslational modification, protein turnover, chaperones	PREDICTED: zingipain-2-like [Brassica rapa]
BraA03g028840.3C.gene	[H]	Coenzyme transport and metabolism	Molecular Function: methenyltetrahydrofolate cyclohydrolase activity (GO:0004477);; Molecular Function: methylenetetrahydrofolate dehydrogenase (NADP+) activity (GO:0004488);; Cellular Component: cytosol (GO:0005829);; Biological Process: folic acid-containing compound biosynthetic process (GO:0009396);; Cellular Component: chloroplast (GO:0009507);; Biological Process: photorespiration (GO:00098…	--	--	[H]	Coenzyme transport and metabolism	Tetrahydrofolate dehydrogenase/cyclohydrolase, NAD(P)-binding domain;; Tetrahydrofolate dehydrogenase/cyclohydrolase, catalytic domain	Bifunctional protein FolD 4, chloroplastic OS=Arabidopsis thaliana OX=3702 GN=FOLD4 PE=1 SV=1	H	Coenzyme transport and metabolism	PREDICTED: bifunctional protein FolD 4, chloroplastic-like [Brassica rapa]
BraA02g013250.3C.gene	[K]	Transcription	Molecular Function: protein binding (GO:0005515);; Cellular Component: plasma membrane (GO:0005886);; Biological Process: signal transduction (GO:0007165);;	--	--	[R]	General function prediction only	Leucine rich repeat	Protein NSP-INTERACTING KINASE 3 OS=Arabidopsis thaliana OX=3702 GN=NIK3 PE=1 SV=1	S	Function unknown	BnaA02g08980D [Brassica napus]
BraA08g009840.3C.gene	--	--	Molecular Function: copper ion binding (GO:0005507);; Molecular Function: primary amine oxidase activity (GO:0008131);; Biological Process: amine metabolic process (GO:0009308);; Biological Process: lignin metabolic process (GO:0009808);; Cellular Component: integral component of membrane (GO:0016021);; Molecular Function: quinone binding (GO:0048038);; Biological Process: oxidation-reduction pro…	--	--	--	--	Protein of unknown function (DUF1218)	--	S	Function unknown	PREDICTED: uncharacterized protein LOC103833800 isoform X1 [Brassica rapa]
BraA08g016010.3C.gene	--	--	Molecular Function: GTPase activity (GO:0003924);; Molecular Function: signal transducer activity (GO:0004871);; Molecular Function: GTP binding (GO:0005525);; Biological Process: G-protein coupled receptor signaling pathway (GO:0007186);; Molecular Function: G-protein beta/gamma-subunit complex binding (GO:0031683);;	--	--	[DT]	Cell cycle control, cell division, chromosome partitioning;; Signal transduction mechanisms	G-protein alpha subunit	Extra-large guanine nucleotide-binding protein 2 OS=Arabidopsis thaliana OX=3702 GN=XLG2 PE=1 SV=1	S	Function unknown	PREDICTED: extra-large guanine nucleotide-binding protein 2-like [Brassica rapa]
BraA04g029440.3C.gene	[K]	Transcription	Molecular Function: protein serine/threonine kinase activity (GO:0004674);; Molecular Function: transmembrane receptor protein tyrosine kinase activity (GO:0004714);; Molecular Function: ATP binding (GO:0005524);; Cellular Component: plasma membrane (GO:0005886);; Biological Process: protein phosphorylation (GO:0006468);; Biological Process: transmembrane receptor protein tyrosine kinase signalin…	--	--	--	--	Leucine rich repeat;; Protein kinase domain;; Protein tyrosine kinase;; Leucine Rich repeats (2 copies);; Leucine Rich Repeat	Leucine-rich repeat receptor-like tyrosine-protein kinase PXC3 OS=Arabidopsis thaliana OX=3702 GN=PXC3 PE=2 SV=1	S	Function unknown	PREDICTED: leucine-rich repeat receptor-like tyrosine-protein kinase PXC3 [Brassica rapa]
BraA06g021860.3C.gene	--	--	--	--	--	[R]	General function prediction only	--	--	S	Function unknown	PREDICTED: uncharacterized protein LOC106338082 [Brassica oleracea var. oleracea]
BraA05g018080.3C.gene	[T]	Signal transduction mechanisms	Molecular Function: protein kinase activity (GO:0004672);; Molecular Function: ATP binding (GO:0005524);; Cellular Component: plasma membrane (GO:0005886);; Biological Process: protein phosphorylation (GO:0006468);; Cellular Component: integral component of membrane (GO:0016021);;	--	--	--	--	Carbohydrate-binding protein of the ER;; Protein tyrosine kinase;; Protein kinase domain;; Leucine Rich repeats (2 copies);; Leucine Rich Repeat	Probable LRR receptor-like serine/threonine-protein kinase At1g51880 OS=Arabidopsis thaliana OX=3702 GN=At1g51880 PE=2 SV=1	T	Signal transduction mechanisms	PREDICTED: probable LRR receptor-like serine/threonine-protein kinase At1g51880 isoform X2 [Brassica rapa]
BraA08g004650.3C.gene	--	--	--	--	--	[R]	General function prediction only	Domain of unknown function (DUF4283);; Zinc knuckle	Uncharacterized protein At4g02000 OS=Arabidopsis thaliana OX=3702 GN=At4g02000 PE=2 SV=1	S	Function unknown	PREDICTED: uncharacterized protein LOC103840106 [Brassica rapa]
BraA06g034000.3C.gene	--	--	Molecular Function: ubiquitin-protein transferase activity (GO:0004842);; Cellular Component: extracellular region (GO:0005576);; Molecular Function: zinc ion binding (GO:0008270);; Biological Process: response to abscisic acid (GO:0009737);; Biological Process: defense response to bacterium, incompatible interaction (GO:0009816);; Biological Process: response to chitin (GO:0010200);; Cellular Co…	K10664|0|bna:106409680|K10664 E3 ubiquitin-protein ligase ATL6/9/15/31/42/55 [EC:2.3.2.27] | (RefSeq) E3 ubiquitin-protein ligase ATL31-like	--	[O]	Posttranslational modification, protein turnover, chaperones	Ring finger domain;; RING-like zinc finger;; Zinc finger, C3HC4 type (RING finger);; RING-H2 zinc finger domain;; Zinc finger, C3HC4 type (RING finger);; RING-type zinc-finger;; Anaphase-promoting complex subunit 11 RING-H2 finger	E3 ubiquitin-protein ligase ATL31 OS=Arabidopsis thaliana OX=3702 GN=ATL31 PE=1 SV=2	O	Posttranslational modification, protein turnover, chaperones	E3 ubiquitin-protein ligase ATL31-like [Brassica napus]
BraA05g041220.3C.gene	[I]	Lipid transport and metabolism	Cellular Component: Golgi membrane (GO:0000139);; Molecular Function: phospholipase activity (GO:0004620);; Cellular Component: extracellular region (GO:0005576);; Cellular Component: endoplasmic reticulum membrane (GO:0005789);; Biological Process: proteolysis (GO:0006508);; Molecular Function: serine-type peptidase activity (GO:0008236);; Biological Process: catabolic process (GO:0009056);; Bio…	K15889|0|bna:106382866|K15889 prenylcysteine alpha-carboxyl methylesterase [EC:3.1.1.-] | (RefSeq) probable isoprenylcysteine alpha-carbonyl methylesterase ICMEL2	Terpenoid backbone biosynthesis (ko00900)	[R]	General function prediction only	Carboxylesterase family;; alpha/beta hydrolase fold;; Prolyl oligopeptidase family	Probable isoprenylcysteine alpha-carbonyl methylesterase ICMEL2 OS=Arabidopsis thaliana OX=3702 GN=ICMEL2 PE=2 SV=1	I	Lipid transport and metabolism	PREDICTED: probable isoprenylcysteine alpha-carbonyl methylesterase ICMEL2 isoform X1 [Brassica rapa]
BraA06g016380.3C.gene	--	--	Cellular Component: endoplasmic reticulum membrane (GO:0005789);; Molecular Function: auxin:proton symporter activity (GO:0009672);; Biological Process: auxin-activated signaling pathway (GO:0009734);; Biological Process: auxin polar transport (GO:0009926);; Cellular Component: integral component of membrane (GO:0016021);; Biological Process: transmembrane transport (GO:0055085);;	--	--	[S]	Function unknown	Membrane transport protein	Protein PIN-LIKES 1 OS=Arabidopsis thaliana OX=3702 GN=PILS1 PE=2 SV=1	S	Function unknown	PREDICTED: protein PIN-LIKES 1 [Brassica rapa]
BraA01g019230.3C.gene	[S]	Function unknown	Cellular Component: chloroplast (GO:0009507);; Cellular Component: integral component of membrane (GO:0016021);;	--	--	--	--	Mitochondrial biogenesis AIM24	--	S	Function unknown	PREDICTED: uncharacterized protein LOC103868169 [Brassica rapa]
BraA04g030040.3C.gene	--	--	Cellular Component: membrane (GO:0016020);;	K17279|1.5078e-73|brp:103865969|K17279 receptor expression-enhancing protein 5/6 | (RefSeq) HVA22-like protein f	--	--	--	TB2/DP1, HVA22 family	HVA22-like protein f OS=Arabidopsis thaliana OX=3702 GN=HVA22F PE=2 SV=1	U	Intracellular trafficking, secretion, and vesicular transport	PREDICTED: HVA22-like protein f [Brassica rapa]
BraA10g033030.3C.gene	[S]	Function unknown	Cellular Component: extracellular region (GO:0005576);;	--	--	[S]	Function unknown	Cysteine-rich secretory protein family	Pathogenesis-related protein 1 OS=Hordeum vulgare OX=4513 PE=2 SV=1	S	Function unknown	PREDICTED: pathogenesis-related protein PRB1-3 [Brassica rapa]
BraA08g020230.3C.gene	[IQ]	Lipid transport and metabolism;; Secondary metabolites biosynthesis, transport and catabolism	Molecular Function: ACP phosphopantetheine attachment site binding involved in fatty acid biosynthetic process (GO:0000036);; Biological Process: fatty acid biosynthetic process (GO:0006633);; Biological Process: response to light stimulus (GO:0009416);; Cellular Component: chloroplast stroma (GO:0009570);; Biological Process: systemic acquired resistance (GO:0009627);; Biological Process: respon…	--	--	[CIQ]	Energy production and conversion;; Lipid transport and metabolism;; Secondary metabolites biosynthesis, transport and catabolism	Phosphopantetheine attachment site	Acyl carrier protein 4, chloroplastic OS=Arabidopsis thaliana OX=3702 GN=ACP4 PE=2 SV=1	I	Lipid transport and metabolism	PREDICTED: acyl carrier protein 4, chloroplastic-like isoform X2 [Brassica rapa]
BraA06g017600.3C.gene	--	--	Cellular Component: mitochondrial inner membrane presequence translocase complex (GO:0005744);; Cellular Component: vacuolar membrane (GO:0005774);; Cellular Component: plasma membrane (GO:0005886);; Cellular Component: chloroplast envelope (GO:0009941);; Biological Process: protein transport (GO:0015031);; Molecular Function: protein channel activity (GO:0015266);; Molecular Function: P-P-bond-h…	--	--	--	--	Tim17/Tim22/Tim23/Pmp24 family;; SAM domain (Sterile alpha motif)	Chloroplastic import inner membrane translocase subunit HP30-1 OS=Arabidopsis thaliana OX=3702 GN=HP30-1 PE=1 SV=1	O	Posttranslational modification, protein turnover, chaperones	BnaA06g15810D [Brassica napus]
BraA09g035320.3C.gene	--	--	Molecular Function: ubiquitin-protein transferase activity (GO:0004842);; Cellular Component: plasma membrane (GO:0005886);; Molecular Function: zinc ion binding (GO:0008270);; Biological Process: response to wounding (GO:0009611);; Biological Process: jasmonic acid mediated signaling pathway (GO:0009867);; Molecular Function: ligase activity (GO:0016874);; Biological Process: defense response to…	K16280|4.48507e-15|ath:AT1G79380|K16280 E3 ubiquitin-protein ligase RGLG [EC:2.3.2.27] | (RefSeq) RGLG4; Ca(2)-dependent phospholipid-binding protein (Copine) family	--	[T]	Signal transduction mechanisms	Copine	E3 ubiquitin-protein ligase RGLG4 OS=Arabidopsis thaliana OX=3702 GN=RGLG4 PE=1 SV=1	S	Function unknown	BnaC07g18250D [Brassica napus]
BraA06g010760.3C.gene	--	--	Molecular Function: DNA binding (GO:0003677);; Cellular Component: nucleus (GO:0005634);; Biological Process: regulation of transcription, DNA-templated (GO:0006355);;	--	--	--	--	Myb-like DNA-binding domain	Putative Myb family transcription factor At1g14600 OS=Arabidopsis thaliana OX=3702 GN=At1g14600 PE=2 SV=2	K	Transcription	BnaA06g09420D [Brassica napus]
BraA03g031840.3C.gene	--	--	Cellular Component: plant-type vacuole (GO:0000325);; Molecular Function: ribonuclease activity (GO:0004540);; Molecular Function: chitinase activity (GO:0004568);; Cellular Component: extracellular region (GO:0005576);; Biological Process: amino sugar metabolic process (GO:0006040);; Molecular Function: chitin binding (GO:0008061);; Biological Process: response to virus (GO:0009615);; Biological…	--	--	[R]	General function prediction only	Barwin family;; Chitin recognition protein	Hevein-like preproprotein OS=Arabidopsis thaliana OX=3702 GN=HEL PE=1 SV=1	G	Carbohydrate transport and metabolism	PREDICTED: hevein-like preproprotein [Brassica rapa]
BraA03g052470.3C.gene	--		Molecular Function: protein serine/threonine kinase activity (GO:0004674);; Molecular Function: ATP binding (GO:0005524);; Cellular Component: plasma membrane (GO:0005886);; Biological Process: protein phosphorylation (GO:0006468);; Cellular Component: integral component of membrane (GO:0016021);;	--	--	[T]	Signal transduction mechanisms	Protein kinase domain;; Protein tyrosine kinase	Receptor-like serine/threonine-protein kinase At4g25390 OS=Arabidopsis thaliana OX=3702 GN=At4g25390 PE=2 SV=1	T	Signal transduction mechanisms	PREDICTED: receptor-like serine/threonine-protein kinase At4g25390 [Brassica rapa]
BraA07g022910.3C.gene	[G]	Carbohydrate transport and metabolism	Molecular Function: polygalacturonase activity (GO:0004650);; Cellular Component: extracellular region (GO:0005576);; Cellular Component: cell wall (GO:0005618);; Cellular Component: cytoplasm (GO:0005737);; Biological Process: carbohydrate metabolic process (GO:0005975);; Biological Process: cell wall modification involved in abscission (GO:0009830);; Biological Process: anther dehiscence (GO:00…	K01184|0|brp:103830105|K01184 polygalacturonase [EC:3.2.1.15] | (RefSeq) pg; polygalacturonase ADPG1	Pentose and glucuronate interconversions (ko00040);; Starch and sucrose metabolism (ko00500)	--	--	Glycosyl hydrolases family 28;; Pectate lyase superfamily protein	Polygalacturonase ADPG1 OS=Arabidopsis thaliana OX=3702 GN=ADPG1 PE=2 SV=1	M	Cell wall/membrane/envelope biogenesis	polygalacturonase ADPG1 precursor [Brassica napus]
BraA03g061190.3C.gene	--	--	--	K07466|0|brp:103862601|K07466 replication factor A1 | (RefSeq) uncharacterized LOC103862601	DNA replication (ko03030);; Nucleotide excision repair (ko03420);; Mismatch repair (ko03430);; Homologous recombination (ko03440)	[L]	Replication, recombination and repair	Domain of unknown function DUF223;; Replication factor-A C terminal domain	Replication protein A 70 kDa DNA-binding subunit E OS=Arabidopsis thaliana OX=3702 GN=RPA1E PE=2 SV=1	L	Replication, recombination and repair	PREDICTED: uncharacterized protein LOC106331079 [Brassica oleracea var. oleracea]
BraA03g027480.3C.gene	--	--	Cellular Component: chloroplast (GO:0009507);; Biological Process: meiotic DNA double-strand break formation (GO:0042138);; Molecular Function: protein homodimerization activity (GO:0042803);; Biological Process: chiasma assembly (GO:0051026);;	--	--	--	--	--	Protein PRD1 OS=Arabidopsis thaliana OX=3702 GN=PRD1 PE=1 SV=3	S	Function unknown	PREDICTED: protein PRD1 isoform X2 [Brassica rapa]
BraA08g033670.3C.gene	--	--	Cellular Component: integral component of membrane (GO:0016021);;	--	--	--	--	--	--	--	--	PREDICTED: uncharacterized protein LOC103836680 [Brassica rapa]
BraA07g028480.3C.gene	--	--	--	--	--	--	--	--	--	S	Function unknown	PREDICTED: uncharacterized protein LOC103831867 [Brassica rapa]
BraA07g034610.3C.gene	[H]	Coenzyme transport and metabolism	Molecular Function: porphobilinogen synthase activity (GO:0004655);; Cellular Component: cytosol (GO:0005829);; Biological Process: protoporphyrinogen IX biosynthetic process (GO:0006782);; Molecular Function: zinc ion binding (GO:0008270);; Cellular Component: chloroplast stroma (GO:0009570);; Biological Process: chlorophyll biosynthetic process (GO:0015995);;	K01698|0|brp:103831513|K01698 porphobilinogen synthase [EC:4.2.1.24] | (RefSeq) delta-aminolevulinic acid dehydratase 1, chloroplastic	Porphyrin and chlorophyll metabolism (ko00860)	[H]	Coenzyme transport and metabolism	Delta-aminolevulinic acid dehydratase	Delta-aminolevulinic acid dehydratase 1, chloroplastic OS=Arabidopsis thaliana OX=3702 GN=HEMB1 PE=2 SV=1	H	Coenzyme transport and metabolism	PREDICTED: delta-aminolevulinic acid dehydratase 1, chloroplastic [Brassica rapa]
BraA08g008560.3C.gene	[K]	Transcription	Cellular Component: cytosol (GO:0005829);; Molecular Function: O-methyltransferase activity (GO:0008171);; Cellular Component: chloroplast (GO:0009507);; Biological Process: lignin biosynthetic process (GO:0009809);; Biological Process: methylation (GO:0032259);; Molecular Function: protein dimerization activity (GO:0046983);;	K13066|0|brp:103833646|K13066 caffeic acid 3-O-methyltransferase [EC:2.1.1.68] | (RefSeq) caffeic acid 3-O-methyltransferase-like	Phenylpropanoid biosynthesis (ko00940)	[R]	General function prediction only	O-methyltransferase;; Dimerisation domain	Caffeic acid 3-O-methyltransferase OS=Ammi majus OX=48026 GN=COMT PE=1 SV=1	S	Function unknown	PREDICTED: caffeic acid 3-O-methyltransferase-like [Brassica rapa]
BraA10g002250.3C.gene	--	--	--	--	--	[R]	General function prediction only	Reverse transcriptase (RNA-dependent DNA polymerase)	--	S	Function unknown	PREDICTED: uncharacterized protein LOC103832284 [Brassica rapa]
BraA06g037800.3C.gene	[F]	Nucleotide transport and metabolism	Molecular Function: uracil phosphoribosyltransferase activity (GO:0004845);; Molecular Function: uridine kinase activity (GO:0004849);; Molecular Function: ATP binding (GO:0005524);; Molecular Function: GTP binding (GO:0005525);; Cellular Component: cytosol (GO:0005829);; Biological Process: 'de novo' pyrimidine nucleobase biosynthetic process (GO:0006207);; Cellular Component: chloroplast (GO:00…	K00876|0|brp:103875242|K00876 uridine kinase [EC:2.7.1.48] | (RefSeq) uridine kinase-like protein 2, chloroplastic	Pyrimidine metabolism (ko00240)	[TZ]	Signal transduction mechanisms;; Cytoskeleton	Uracil phosphoribosyltransferase;; Phosphoribulokinase / Uridine kinase family;; AAA domain;; Dephospho-CoA kinase	Uridine kinase-like protein 2, chloroplastic OS=Arabidopsis thaliana OX=3702 GN=UKL2 PE=2 SV=1	F	Nucleotide transport and metabolism	PREDICTED: uridine kinase-like protein 2, chloroplastic [Brassica rapa]
BraA06g016560.3C.gene	[O]	Posttranslational modification, protein turnover, chaperones	Cellular Component: Golgi apparatus (GO:0005794);; Biological Process: protein folding (GO:0006457);;	--	--	[O]	Posttranslational modification, protein turnover, chaperones	X-domain of DnaJ-containing;; DnaJ domain	Chaperone protein dnaJ 10 OS=Arabidopsis thaliana OX=3702 GN=ATJ10 PE=2 SV=2	O	Posttranslational modification, protein turnover, chaperones	PREDICTED: chaperone protein dnaJ 10 [Brassica rapa]
BraA01g016770.3C.gene	--	--	Molecular Function: peroxidase activity (GO:0004601);; Cellular Component: extracellular region (GO:0005576);; Biological Process: response to oxidative stress (GO:0006979);; Molecular Function: heme binding (GO:0020037);; Biological Process: hydrogen peroxide catabolic process (GO:0042744);; Molecular Function: metal ion binding (GO:0046872);; Biological Process: oxidation-reduction process (GO:…	K00430|0|brp:103863825|K00430 peroxidase [EC:1.11.1.7] | (RefSeq) peroxidase 44	Phenylpropanoid biosynthesis (ko00940)	--	--	Peroxidase	Peroxidase 44 OS=Arabidopsis thaliana OX=3702 GN=PER44 PE=2 SV=1	G	Carbohydrate transport and metabolism	PREDICTED: peroxidase 44 [Brassica rapa]
BraA05g030130.3C.gene	--	--	Biological Process: cytokinesis by cell plate formation (GO:0000911);; Molecular Function: microtubule motor activity (GO:0003777);; Molecular Function: ATP binding (GO:0005524);; Cellular Component: kinesin complex (GO:0005871);; Cellular Component: microtubule (GO:0005874);; Biological Process: microtubule-based movement (GO:0007018);; Molecular Function: microtubule binding (GO:0008017);; Cell…	K10400|0|brp:103869689|K10400 kinesin family member 15 | (RefSeq) kinesin-like protein KIN-12C	--	--	--	Kinesin motor domain;; Microtubule binding	Kinesin-like protein KIN-12C OS=Arabidopsis thaliana OX=3702 GN=KIN12C PE=1 SV=1	Z	Cytoskeleton	PREDICTED: kinesin-like protein KIN-12C [Brassica rapa]
BraA09g032240.3C.gene	--	--	--	--	--	--	--	--	--	--	--	PREDICTED: uncharacterized protein LOC106320799, partial [Brassica oleracea var. oleracea]
BraA07g010250.3C.gene	--	--	Cellular Component: mitochondrion (GO:0005739);;	--	--	--	--	PLATZ transcription factor	--	S	Function unknown	PREDICTED: uncharacterized protein LOC103828790 [Brassica rapa]
BraA01g034630.3C.gene	--	--	Cellular Component: extracellular region (GO:0005576);; Cellular Component: integral component of membrane (GO:0016021);; Molecular Function: transferase activity, transferring glycosyl groups (GO:0016757);;	--	--	[S]	Function unknown	Protein of unknown function (DUF563)	--	S	Function unknown	PREDICTED: uncharacterized protein LOC103838778 [Brassica rapa]
BraA06g011900.3C.gene	--	--	Cellular Component: chloroplast thylakoid membrane (GO:0009535);; Biological Process: photosynthesis, light harvesting (GO:0009765);; Cellular Component: integral component of membrane (GO:0016021);; Molecular Function: chlorophyll binding (GO:0016168);; Biological Process: protein-chromophore linkage (GO:0018298);;	K08917|2.86891e-153|brp:103872378|K08917 light-harvesting complex II chlorophyll a/b binding protein 6 | (RefSeq) chlorophyll a-b binding protein CP24, chloroplastic	Photosynthesis - antenna proteins (ko00196)	--	--	Chlorophyll A-B binding protein	Chlorophyll a-b binding protein CP24 10A, chloroplastic OS=Solanum lycopersicum OX=4081 GN=CAP10A PE=3 SV=1	S	Function unknown	BnaA06g10520D [Brassica napus]
BraA05g017730.3C.gene	[HR]	Coenzyme transport and metabolism;; General function prediction only	Cellular Component: chloroplast stroma (GO:0009570);; Cellular Component: chloroplast envelope (GO:0009941);; Molecular Function: hydrolase activity (GO:0016787);;	--	--	[R]	General function prediction only	alpha/beta hydrolase fold;; Serine aminopeptidase, S33;; Alpha/beta hydrolase family	--	S	Function unknown	PREDICTED: uncharacterized protein LOC103868501 [Brassica rapa]
Brassica_rapa_newGene_6047	[IR]	Lipid transport and metabolism;; General function prediction only	Cellular Component: integral component of membrane (GO:0016021);; Molecular Function: oxidoreductase activity, acting on CH-OH group of donors (GO:0016614);; Molecular Function: flavin adenine dinucleotide binding (GO:0050660);; Biological Process: oxidation-reduction process (GO:0055114);;	--	--	[R]	General function prediction only	GMC oxidoreductase;; GMC oxidoreductase	Protein HOTHEAD OS=Arabidopsis thaliana OX=3702 GN=HTH PE=1 SV=1	E	Amino acid transport and metabolism	PREDICTED: protein HOTHEAD-like isoform X1 [Brassica rapa]
Brassica_rapa_newGene_5024	--	--	Cellular Component: nucleus (GO:0005634);;	--	--	--	--	--	--	--	--	PREDICTED: uncharacterized protein LOC103836711 [Brassica rapa]
BraA03g021600.3C.gene	--	--	Molecular Function: tRNA binding (GO:0000049);; Molecular Function: protein kinase activity (GO:0004672);; Molecular Function: protein binding (GO:0005515);; Molecular Function: ATP binding (GO:0005524);; Cellular Component: nuclear pore (GO:0005643);; Cellular Component: cytoplasm (GO:0005737);; Biological Process: tRNA export from nucleus (GO:0006409);; Biological Process: protein phosphorylati…	K08876|0|brp:103857947|K08876 SCY1-like protein 1 | (RefSeq) N-terminal kinase-like protein	--	[R]	General function prediction only	Protein kinase domain;; HEAT repeat;; Protein tyrosine kinase	--	S	Function unknown	PREDICTED: N-terminal kinase-like protein [Brassica rapa]
BraA02g020560.3C.gene	--	--	Biological Process: proteolysis (GO:0006508);; Molecular Function: cysteine-type peptidase activity (GO:0008234);;	--	--	--	--	Domain of unknown function (DUF1985)	--	K	Transcription	PREDICTED: uncharacterized protein LOC103871150 [Brassica rapa]
BraA08g028560.3C.gene	--	--	Biological Process: double-strand break repair via homologous recombination (GO:0000724);; Molecular Function: DNA binding (GO:0003677);; Molecular Function: chromatin binding (GO:0003682);; Cellular Component: nucleus (GO:0005634);; Cellular Component: cytoplasm (GO:0005737);; Biological Process: nucleosome assembly (GO:0006334);; Biological Process: cell proliferation (GO:0008283);; Biological …	K11290|1.88148e-143|brp:103835884|K11290 template-activating factor I | (RefSeq) NAP1-related protein 2	--	[L]	Replication, recombination and repair	Nucleosome assembly protein (NAP)	NAP1-related protein 2 OS=Arabidopsis thaliana OX=3702 GN=NRP2 PE=1 SV=2	S	Function unknown	PREDICTED: NAP1-related protein 2 [Brassica rapa]
BraA01g014790.3C.gene	--	--	Molecular Function: DNA binding (GO:0003677);; Molecular Function: transcription factor activity, sequence-specific DNA binding (GO:0003700);; Cellular Component: nucleus (GO:0005634);; Biological Process: regulation of transcription, DNA-templated (GO:0006355);; Molecular Function: metal ion binding (GO:0046872);;	--	--	--	--	Dof domain, zinc finger	Dof zinc finger protein DOF4.6 OS=Arabidopsis thaliana OX=3702 GN=DOF4.6 PE=2 SV=2	S	Function unknown	PREDICTED: dof zinc finger protein DOF4.6 [Brassica rapa]
Brassica_rapa_newGene_7893	--	--	Cellular Component: integral component of membrane (GO:0016021);;	--	--	--	--	--	--	S	Function unknown	hypothetical protein MTR_0021s0160 [Medicago truncatula]
BraA03g008940.3C.gene	--	--	Cellular Component: nucleus (GO:0005634);; Biological Process: protein ubiquitination (GO:0016567);; Biological Process: cellular response to water deprivation (GO:0042631);; Molecular Function: identical protein binding (GO:0042802);; Biological Process: cellular response to salt stress (GO:0071472);;	K10523|0|brp:103856359|K10523 speckle-type POZ protein | (RefSeq) BTB/POZ and MATH domain-containing protein 1-like	--	[DR]	Cell cycle control, cell division, chromosome partitioning;; General function prediction only	BTB/POZ domain;; MATH domain	BTB/POZ and MATH domain-containing protein 1 OS=Arabidopsis thaliana OX=3702 GN=BPM1 PE=1 SV=1	S	Function unknown	PREDICTED: BTB/POZ and MATH domain-containing protein 1-like isoform X1 [Brassica rapa]
BraA09g034790.3C.gene	--	--	Cellular Component: integral component of membrane (GO:0016021);;	--	--	[R]	General function prediction only	--	Protein argonaute 9 OS=Arabidopsis thaliana OX=3702 GN=AGO9 PE=2 SV=2	--	--	BnaA09g26290D [Brassica napus]
BraA07g000090.3C.gene	--	--	Molecular Function: catalytic activity (GO:0003824);; Cellular Component: plasma membrane (GO:0005886);; Biological Process: signal transduction (GO:0007165);; Cellular Component: extrinsic component of membrane (GO:0019898);;	--	--	[V]	Defense mechanisms	Lanthionine synthetase C-like protein	LanC-like protein GCL2 OS=Arabidopsis thaliana OX=3702 GN=GCL2 PE=2 SV=1	S	Function unknown	BnaA07g00570D [Brassica napus]
BraA06g044810.3C.gene	--	--	Cellular Component: cytoplasm (GO:0005737);; Biological Process: ER to Golgi vesicle-mediated transport (GO:0006888);; Cellular Component: TRAPP complex (GO:0030008);;	K20301|3.18716e-87|brp:103828096|K20301 trafficking protein particle complex subunit 2 | (RefSeq) trafficking protein particle complex subunit 2-like protein	--	[S]	Function unknown	Sedlin, N-terminal conserved region;; Sybindin-like family	--	U	Intracellular trafficking, secretion, and vesicular transport	PREDICTED: trafficking protein particle complex subunit 2-like protein [Brassica rapa]
BraA04g021640.3C.gene	--	--	--	--	--	--	--	--	--	S	Function unknown	BnaA02g29550D [Brassica napus]
BraA05g011020.3C.gene	--	--	Molecular Function: mRNA binding (GO:0003729);; Cellular Component: nucleus (GO:0005634);; Cellular Component: cytosol (GO:0005829);; Cellular Component: plasmodesma (GO:0009506);;	--	--	[T]	Signal transduction mechanisms	Apoptosis inhibitory protein 5 (API5)	Apoptosis inhibitor 5-like protein API5 OS=Oryza sativa subsp. japonica OX=39947 GN=API5 PE=1 SV=1	S	Function unknown	BnaA05g09720D [Brassica napus]
BraA07g030250.3C.gene	[J]	Translation, ribosomal structure and biogenesis	Molecular Function: structural constituent of ribosome (GO:0003735);; Biological Process: translation (GO:0006412);; Cellular Component: small ribosomal subunit (GO:0015935);;	K02973|1.46807e-98|brp:103830916|K02973 small subunit ribosomal protein S23e | (RefSeq) 40S ribosomal protein S23-like	Ribosome (ko03010)	[J]	Translation, ribosomal structure and biogenesis	Ribosomal protein S12/S23	40S ribosomal protein S23 OS=Euphorbia esula OX=3993 GN=RPS23 PE=2 SV=1	J	Translation, ribosomal structure and biogenesis	PREDICTED: 40S ribosomal protein S23-like [Brassica rapa]
BraA10g010950.3C.gene	[O]	Posttranslational modification, protein turnover, chaperones	Molecular Function: ATP binding (GO:0005524);; Biological Process: protein folding (GO:0006457);; Biological Process: response to stress (GO:0006950);; Molecular Function: unfolded protein binding (GO:0051082);;	K04079|0|brp:103844749|K04079 molecular chaperone HtpG | (RefSeq) heat shock protein 90-1	Protein processing in endoplasmic reticulum (ko04141);; Plant-pathogen interaction (ko04626)	[O]	Posttranslational modification, protein turnover, chaperones	Hsp90 protein;; Histidine kinase-, DNA gyrase B-, and HSP90-like ATPase	Heat shock protein 90-1 OS=Arabidopsis thaliana OX=3702 GN=HSP90-1 PE=1 SV=3	O	Posttranslational modification, protein turnover, chaperones	Heat shock protein Hsp90 [Corchorus olitorius]
BraA07g000070.3C.gene	--	--	Cellular Component: nucleus (GO:0005634);;	--	--	--	--	QWRF family;; Reverse transcriptase-like	QWRF motif-containing protein 3 OS=Arabidopsis thaliana OX=3702 GN=QWRF3 PE=2 SV=1	S	Function unknown	PREDICTED: QWRF motif-containing protein 3 [Brassica rapa]
BraA03g054540.3C.gene	--	--	--	--	--	--	--	--	--	--	--	BnaA03g49320D [Brassica napus]
BraA03g024330.3C.gene	--	--	Cellular Component: chloroplast (GO:0009507);; Biological Process: negative regulation of catalytic activity (GO:0043086);; Molecular Function: pectinesterase inhibitor activity (GO:0046910);;	--	--	--	--	Plant invertase/pectin methylesterase inhibitor	Pectinesterase 5 OS=Arabidopsis thaliana OX=3702 GN=PME5 PE=1 SV=2	--	--	probable pectinesterase/pectinesterase inhibitor [Brassica napus]
BraA01g014390.3C.gene	[T]	Signal transduction mechanisms	Molecular Function: solute:proton antiporter activity (GO:0015299);; Cellular Component: integral component of membrane (GO:0016021);; Biological Process: hydrogen ion transmembrane transport (GO:1902600);;	--	--	[P]	Inorganic ion transport and metabolism	Sodium/hydrogen exchanger family	Cation/H(+) antiporter 17 OS=Arabidopsis thaliana OX=3702 GN=CHX17 PE=1 SV=1	P	Inorganic ion transport and metabolism	PREDICTED: cation/H(+) antiporter 17 [Brassica rapa]
BraA09g021360.3C.gene	--	--	Molecular Function: DNA binding (GO:0003677);; Cellular Component: nucleus (GO:0005634);; Biological Process: DNA replication (GO:0006260);; Biological Process: DNA repair (GO:0006281);; Biological Process: DNA recombination (GO:0006310);; Molecular Function: zinc ion binding (GO:0008270);;	K07466|0|brp:103839661|K07466 replication factor A1 | (RefSeq) replication protein A 70 kDa DNA-binding subunit C-like	DNA replication (ko03030);; Nucleotide excision repair (ko03420);; Mismatch repair (ko03430);; Homologous recombination (ko03440)	[L]	Replication, recombination and repair	Replication factor-A C terminal domain;; Replication protein A OB domain;; Replication factor-A protein 1, N-terminal domain;; OB-fold nucleic acid binding domain	Replication protein A 70 kDa DNA-binding subunit C OS=Arabidopsis thaliana OX=3702 GN=RPA1C PE=3 SV=1	L	Replication, recombination and repair	PREDICTED: replication protein A 70 kDa DNA-binding subunit C-like [Brassica rapa]
BraA03g037990.3C.gene	--	--	--	--	--	--	--	--	--	S	Function unknown	PREDICTED: uncharacterized protein LOC103859714 [Brassica rapa]
BraA06g013120.3C.gene	--	--	Molecular Function: nucleotide binding (GO:0000166);; Cellular Component: membrane (GO:0016020);; Molecular Function: cellulose synthase (UDP-forming) activity (GO:0016760);; Biological Process: cellulose biosynthetic process (GO:0030244);;	--	--	[IR]	Lipid transport and metabolism;; General function prediction only	Cellulose synthase	ABC transporter A family member 11 OS=Arabidopsis thaliana OX=3702 GN=ABCA11 PE=3 SV=1	--	--	BnaC02g34680D [Brassica napus]
BraA01g013640.3C.gene	--	--	Molecular Function: UDP-galactose transmembrane transporter activity (GO:0005459);; Cellular Component: plasma membrane (GO:0005886);; Cellular Component: integral component of Golgi membrane (GO:0030173);; Cellular Component: integral component of endoplasmic reticulum membrane (GO:0030176);; Molecular Function: 3'-phosphoadenosine 5'-phosphosulfate transmembrane transporter activity (GO:0046964…	K15277|1.05743e-155|brp:103860707|K15277 solute carrier family 35 (adenosine 3'-phospho 5'-phosphosulfate transporter), member B3 | (RefSeq) UDP-galactose/UDP-glucose transporter 2-like	--	[G]	Carbohydrate transport and metabolism	UAA transporter family	UDP-galactose/UDP-glucose transporter 2 OS=Arabidopsis thaliana OX=3702 GN=UTR2 PE=2 SV=1	EG	Amino acid transport and metabolism;; Carbohydrate transport and metabolism	PREDICTED: UDP-galactose/UDP-glucose transporter 2-like [Brassica rapa]
BraA03g036900.3C.gene	[O]	Posttranslational modification, protein turnover, chaperones	Molecular Function: thioredoxin-disulfide reductase activity (GO:0004791);; Molecular Function: enzyme inhibitor activity (GO:0004857);; Cellular Component: cell wall (GO:0005618);; Biological Process: regulation of carbohydrate metabolic process (GO:0006109);; Biological Process: glycerol ether metabolic process (GO:0006662);; Molecular Function: enzyme activator activity (GO:0008047);; Cellular…	K03671|5.75773e-100|brp:103859618|K03671 thioredoxin 1 | (RefSeq) thioredoxin M4, chloroplastic-like	--	[O]	Posttranslational modification, protein turnover, chaperones	Thioredoxin;; Thioredoxin-like domain	Thioredoxin M4, chloroplastic OS=Arabidopsis thaliana OX=3702 GN=At3g15360 PE=2 SV=2	O	Posttranslational modification, protein turnover, chaperones	PREDICTED: thioredoxin M4, chloroplastic-like [Brassica rapa]
BraA04g031270.3C.gene	[E]	Amino acid transport and metabolism	Molecular Function: methylenetetrahydrofolate reductase (NAD(P)H) activity (GO:0004489);; Cellular Component: nucleus (GO:0005634);; Cellular Component: cytosol (GO:0005829);; Biological Process: methionine metabolic process (GO:0006555);; Biological Process: tetrahydrofolate interconversion (GO:0035999);; Biological Process: oxidation-reduction process (GO:0055114);;	K00297|0|brp:103866125|K00297 methylenetetrahydrofolate reductase (NADPH) [EC:1.5.1.20] | (RefSeq) methylenetetrahydrofolate reductase 2-like	One carbon pool by folate (ko00670);; Carbon metabolism (ko01200)	[E]	Amino acid transport and metabolism	Methylenetetrahydrofolate reductase	Methylenetetrahydrofolate reductase 2 OS=Arabidopsis thaliana OX=3702 GN=MTHFR2 PE=1 SV=2	E	Amino acid transport and metabolism	PREDICTED: methylenetetrahydrofolate reductase 2-like [Brassica rapa]
BraA03g062970.3C.gene	--	--	--	--	--	--	--	Plant transposase (Ptta/En/Spm family)	--	--	--	uncharacterized protein LOC106397429 [Brassica napus]
BraA04g009720.3C.gene	--	--	--	--	--	--	--	--	--	--	--	PREDICTED: uncharacterized protein LOC106313315 [Brassica oleracea var. oleracea]
BraA05g021060.3C.gene	[I]	Lipid transport and metabolism	Molecular Function: nucleic acid binding (GO:0003676);; Molecular Function: methyltransferase activity (GO:0008168);; Biological Process: methylation (GO:0032259);;	--	--	--	--	SAM dependent carboxyl methyltransferase	Salicylate/benzoate carboxyl methyltransferase OS=Arabidopsis thaliana OX=3702 GN=BSMT1 PE=1 SV=1	G	Carbohydrate transport and metabolism	BnaA05g36360D [Brassica napus]
BraA09g051920.3C.gene	--	--	Cellular Component: nucleus (GO:0005634);;	--	--	--	--	Protein of unknown function (DUF1645)	--	S	Function unknown	PREDICTED: uncharacterized protein LOC103842069 [Brassica rapa]
BraA07g021200.3C.gene	[QV]	Secondary metabolites biosynthesis, transport and catabolism;; Defense mechanisms	Molecular Function: iron ion binding (GO:0005506);; Cellular Component: chloroplast (GO:0009507);; Cellular Component: integral component of membrane (GO:0016021);; Molecular Function: oxidoreductase activity, acting on paired donors, with incorporation or reduction of molecular oxygen, NAD(P)H as one donor, and incorporation of one atom of oxygen (GO:0016709);; Molecular Function: oxygen binding…	K00517|0|brp:103829924|K00517 [EC:1.14.-.-] | (RefSeq) cytochrome P450 71B5	Limonene and pinene degradation (ko00903);; Stilbenoid, diarylheptanoid and gingerol biosynthesis (ko00945)	[Q]	Secondary metabolites biosynthesis, transport and catabolism	Cytochrome P450	Cytochrome P450 71B5 OS=Arabidopsis thaliana OX=3702 GN=CYP71B5 PE=2 SV=1	Q	Secondary metabolites biosynthesis, transport and catabolism	PREDICTED: cytochrome P450 71B5 [Brassica rapa]
BraA07g023560.3C.gene	--	--	Molecular Function: zinc ion binding (GO:0008270);;	--	--	[O]	Posttranslational modification, protein turnover, chaperones	Ring finger domain;; Zinc finger, C3HC4 type (RING finger);; RING-like zinc finger;; RING-H2 zinc finger domain;; zinc-RING finger domain;; Zinc finger, C3HC4 type (RING finger);; RING-type zinc-finger;; Zinc finger, C3HC4 type (RING finger);; Anaphase-promoting complex subunit 11 RING-H2 finger	Probable E3 ubiquitin-protein ligase ATL44 OS=Arabidopsis thaliana OX=3702 GN=ATL44 PE=2 SV=1	O	Posttranslational modification, protein turnover, chaperones	PREDICTED: RING-H2 finger protein ATL52-like [Brassica rapa]
BraA10g019220.3C.gene	--	--	--	--	--	--	--	Fantastic Four meristem regulator	Protein FAF-like, chloroplastic OS=Arabidopsis thaliana OX=3702 GN=At5g22090 PE=2 SV=1	S	Function unknown	PREDICTED: protein FAF-like, chloroplastic [Brassica rapa]
BraA08g031850.3C.gene	[O]	Posttranslational modification, protein turnover, chaperones	Cellular Component: nucleus (GO:0005634);; Biological Process: protein folding (GO:0006457);; Molecular Function: unfolded protein binding (GO:0051082);;	K09519|0|bna:106360339|K09519 DnaJ homolog subfamily B member 13 | (RefSeq) serine/arginine repetitive matrix protein 2-like	--	[O]	Posttranslational modification, protein turnover, chaperones	DnaJ C terminal domain	Chaperone protein dnaJ 3 OS=Arabidopsis thaliana OX=3702 GN=ATJ3 PE=1 SV=2	O	Posttranslational modification, protein turnover, chaperones	BnaA08g25480D [Brassica napus]
BraA06g029290.3C.gene	[E]	Amino acid transport and metabolism	Biological Process: vasculature development (GO:0001944);; Molecular Function: protein binding (GO:0005515);; Cellular Component: cytoplasm (GO:0005737);; Biological Process: ethylene biosynthetic process (GO:0009693);; Biological Process: response to cytokinin (GO:0009735);; Biological Process: fruit ripening (GO:0009835);; Molecular Function: 1-aminocyclopropane-1-carboxylate synthase activity …	--	--	[T]	Signal transduction mechanisms	Aminotransferase class I and II	1-aminocyclopropane-1-carboxylate synthase 5 OS=Arabidopsis thaliana OX=3702 GN=ACS5 PE=1 SV=1	E	Amino acid transport and metabolism	1-aminocyclopropane-1-carboxylate synthase 5-like [Brassica napus]
BraA09g058490.3C.gene	--	--	--	K17824|5.85438e-143|bna:106367080|K17824 DCN1-like protein 4/5 | (RefSeq) DCN1-like protein 4	--	[S]	Function unknown	Cullin binding	--	S	Function unknown	DCN1-like protein 4 [Brassica napus]
BraA02g036950.3C.gene	--	--	Biological Process: vesicle docking involved in exocytosis (GO:0006904);;	K19998|3.24764e-83|aly:ARALYDRAFT_913292|K19998 sec1 family domain-containing protein 1 | (RefSeq) ATSLY1	--	[U]	Intracellular trafficking, secretion, and vesicular transport	Sec1 family	SEC1 family transport protein SLY1 OS=Arabidopsis thaliana OX=3702 GN=SLY1 PE=1 SV=1	U	Intracellular trafficking, secretion, and vesicular transport	BnaA02g28070D [Brassica napus]
BraA05g020460.3C.gene	--	--	Biological Process: telomere maintenance (GO:0000723);; Molecular Function: DNA helicase activity (GO:0003678);; Biological Process: DNA repair (GO:0006281);; Biological Process: DNA duplex unwinding (GO:0032508);;	--	--	[D]	Cell cycle control, cell division, chromosome partitioning	--	--	L	Replication, recombination and repair	uncharacterized protein LOC106377217 isoform X2 [Brassica napus]
BraA02g014500.3C.gene	[O]	Posttranslational modification, protein turnover, chaperones	Biological Process: protein peptidyl-prolyl isomerization (GO:0000413);; Molecular Function: peptidyl-prolyl cis-trans isomerase activity (GO:0003755);; Biological Process: protein folding (GO:0006457);;	--	--	[O]	Posttranslational modification, protein turnover, chaperones	--	Peptidyl-prolyl cis-trans isomerase CYP19-1 OS=Arabidopsis thaliana OX=3702 GN=CYP19-1 PE=1 SV=1	O	Posttranslational modification, protein turnover, chaperones	peptidyl-prolyl cis-trans isomerase-like [Brassica napus]
BraA08g028020.3C.gene	[P]	Inorganic ion transport and metabolism	Biological Process: sulfate assimilation (GO:0000103);; Molecular Function: adenylylsulfate kinase activity (GO:0004020);; Molecular Function: sulfate adenylyltransferase (ATP) activity (GO:0004781);; Molecular Function: ATP binding (GO:0005524);; Cellular Component: cytosol (GO:0005829);; Biological Process: glycogen biosynthetic process (GO:0005978);; Molecular Function: cellulase activity (GO:…	K13811|0|brp:103835822|K13811 3'-phosphoadenosine 5'-phosphosulfate synthase [EC:2.7.7.4 2.7.1.25] | (RefSeq) ATP sulfurylase 2-like	Purine metabolism (ko00230);; Monobactam biosynthesis (ko00261);; Selenocompound metabolism (ko00450);; Sulfur metabolism (ko00920)	[P]	Inorganic ion transport and metabolism	ATP-sulfurylase;; PUA-like domain	ATP sulfurylase 2 OS=Arabidopsis thaliana OX=3702 GN=APS2 PE=1 SV=1	P	Inorganic ion transport and metabolism	PREDICTED: ATP sulfurylase 2-like [Brassica rapa]
BraA09g032350.3C.gene	--	--	Molecular Function: nucleotide binding (GO:0000166);; Molecular Function: mRNA binding (GO:0003729);; Cellular Component: nucleus (GO:0005634);; Cellular Component: cytoplasm (GO:0005737);;	--	--	[R]	General function prediction only	RNA recognition motif. (a.k.a. RRM, RBD, or RNP domain);; Ataxin-2 C-terminal region	Polyadenylate-binding protein-interacting protein 11 OS=Arabidopsis thaliana OX=3702 GN=CID11 PE=2 SV=1	S	Function unknown	PREDICTED: polyadenylate-binding protein-interacting protein 11 [Brassica rapa]
BraA06g042530.3C.gene	--	--	Molecular Function: DNA binding (GO:0003677);; Molecular Function: transcription factor activity, sequence-specific DNA binding (GO:0003700);; Cellular Component: nucleus (GO:0005634);; Cellular Component: endoplasmic reticulum (GO:0005783);; Cellular Component: plasma membrane (GO:0005886);; Cellular Component: integral component of membrane (GO:0016021);; Biological Process: root hair elongatio…	--	--	[O]	Posttranslational modification, protein turnover, chaperones	Myb-like DNA-binding domain	Transcription factor MAMYB OS=Arabidopsis thaliana OX=3702 GN=MAMYB PE=1 SV=1	K	Transcription	PREDICTED: dnaJ homolog subfamily C member 2-like [Brassica rapa]
BraA09g025930.3C.gene	--	--	Biological Process: response to cold (GO:0009409);; Biological Process: response to water deprivation (GO:0009414);; Cellular Component: chloroplast thylakoid (GO:0009534);; Biological Process: response to salt stress (GO:0009651);; Molecular Function: protein binding involved in protein folding (GO:0044183);; Biological Process: chaperone-mediated protein folding (GO:0061077);;	--	--	--	--	RbcX protein	Chaperonin-like RBCX protein 1, chloroplastic OS=Arabidopsis thaliana OX=3702 GN=RBCX1 PE=1 SV=1	S	Function unknown	PREDICTED: uncharacterized protein LOC103839845 isoform X1 [Brassica rapa]
BraA05g022860.3C.gene	--	--	--	--	--	--	--	--	--	--	--	meiosis-specific protein ASY2-like [Brassica napus]
BraA02g003250.3C.gene	--	--	--	--	--	--	--	Protein of unknown function (DUF1635)	--	S	Function unknown	PREDICTED: uncharacterized protein LOC103850392 [Brassica rapa]
BraA07g029280.3C.gene	--	--	Molecular Function: transcription factor activity, sequence-specific DNA binding (GO:0003700);; Cellular Component: nucleolus (GO:0005730);; Cellular Component: cytoplasm (GO:0005737);; Biological Process: regulation of transcription, DNA-templated (GO:0006355);; Biological Process: multicellular organism development (GO:0007275);; Molecular Function: 5S rRNA binding (GO:0008097);; Molecular Func…	K09191|0|brp:103830815|K09191 general transcription factor IIIA | (RefSeq) transcription factor IIIA-like	--	[R]	General function prediction only	Zinc finger, C2H2 type;; C2H2-type zinc finger	Transcription factor IIIA OS=Arabidopsis thaliana OX=3702 GN=TFIIIA PE=1 SV=1	S	Function unknown	PREDICTED: transcription factor IIIA-like [Brassica rapa]
BraA10g022560.3C.gene	--	--	Molecular Function: DNA binding (GO:0003677);; Molecular Function: transcription factor activity, sequence-specific DNA binding (GO:0003700);; Cellular Component: nucleus (GO:0005634);; Biological Process: regulation of transcription, DNA-templated (GO:0006355);; Biological Process: plant organ morphogenesis (GO:1905392);;	K09285|1.04962e-13|brp:103833171|K09285 AP2-like factor, ANT lineage | (RefSeq) AP2-like ethylene-responsive transcription factor BBM2	--	--	--	--	AP2-like ethylene-responsive transcription factor BBM2 OS=Brassica napus OX=3708 GN=BBM2 PE=2 SV=1	K	Transcription	PREDICTED: AP2-like ethylene-responsive transcription factor BBM2, partial [Raphanus sativus]
BraA06g040280.3C.gene	--	--	Molecular Function: dolichyl-diphosphooligosaccharide-protein glycotransferase activity (GO:0004579);; Cellular Component: vacuolar membrane (GO:0005774);; Cellular Component: endoplasmic reticulum membrane (GO:0005789);; Cellular Component: plasma membrane (GO:0005886);; Biological Process: protein glycosylation (GO:0006486);; Cellular Component: plant-type cell wall (GO:0009505);; Cellular Comp…	K12666|0|brp:103827559|K12666 oligosaccharyltransferase complex subunit alpha (ribophorin I) | (RefSeq) dolichyl-diphosphooligosaccharide--protein glycosyltransferase subunit 1B	N-Glycan biosynthesis (ko00510);; Protein processing in endoplasmic reticulum (ko04141)	[O]	Posttranslational modification, protein turnover, chaperones	Ribophorin I	Dolichyl-diphosphooligosaccharide--protein glycosyltransferase subunit 1B OS=Arabidopsis thaliana OX=3702 GN=OST1B PE=1 SV=1	S	Function unknown	PREDICTED: dolichyl-diphosphooligosaccharide--protein glycosyltransferase subunit 1B [Brassica rapa]
BraA02g001150.3C.gene	[O]	Posttranslational modification, protein turnover, chaperones	Molecular Function: structural molecule activity (GO:0005198);; Cellular Component: mitochondrion (GO:0005739);; Biological Process: iron-sulfur cluster assembly (GO:0016226);; Molecular Function: iron-sulfur cluster binding (GO:0051536);;	--	--	[CU]	Energy production and conversion;; Intracellular trafficking, secretion, and vesicular transport	Iron-sulphur cluster biosynthesis	Iron-sulfur assembly protein IscA-like 2, mitochondrial OS=Arabidopsis thaliana OX=3702 GN=At5g03905 PE=1 SV=2	S	Function unknown	PREDICTED: iron-sulfur assembly protein IscA-like 2, mitochondrial [Brassica rapa]
BraA05g011320.3C.gene	[E]	Amino acid transport and metabolism	Molecular Function: serine-type carboxypeptidase activity (GO:0004185);; Cellular Component: extracellular region (GO:0005576);; Cellular Component: plant-type cell wall (GO:0009505);; Cellular Component: plasmodesma (GO:0009506);; Molecular Function: transferase activity, transferring acyl groups other than amino-acyl groups (GO:0016747);; Biological Process: secondary metabolic process (GO:0019…	K16297|0|brp:103867526|K16297 serine carboxypeptidase-like clade II [EC:3.4.16.-] | (RefSeq) serine carboxypeptidase-like 46	--	[OE]	Posttranslational modification, protein turnover, chaperones;; Amino acid transport and metabolism	Serine carboxypeptidase	Serine carboxypeptidase-like 46 OS=Arabidopsis thaliana OX=3702 GN=SCPL46 PE=2 SV=1	E	Amino acid transport and metabolism	PREDICTED: serine carboxypeptidase-like 46 [Brassica rapa]
BraA05g020490.3C.gene	--	--	--	--	--	[L]	Replication, recombination and repair	Domain of unknown function DUF223;; Replication factor-A C terminal domain	--	L	Replication, recombination and repair	PREDICTED: uncharacterized protein LOC108871405 [Brassica rapa]
BraA09g042710.3C.gene	[R]	General function prediction only	Molecular Function: copper ion binding (GO:0005507);; Cellular Component: extracellular region (GO:0005576);; Cellular Component: plant-type cell wall (GO:0009505);; Cellular Component: plasmodesma (GO:0009506);; Molecular Function: oxidoreductase activity, oxidizing metal ions (GO:0016722);; Biological Process: oxidation-reduction process (GO:0055114);; Biological Process: response to karrikin (…	--	--	[Q]	Secondary metabolites biosynthesis, transport and catabolism	Multicopper oxidase;; Multicopper oxidase;; Multicopper oxidase	L-ascorbate oxidase homolog OS=Nicotiana tabacum OX=4097 PE=2 SV=1	Q	Secondary metabolites biosynthesis, transport and catabolism	PREDICTED: L-ascorbate oxidase homolog [Brassica rapa]
BraA04g010250.3C.gene	--	--	--	--	--	--	--	Family of unknown function (DUF577)	--	S	Function unknown	PREDICTED: uncharacterized protein LOC103863712 [Brassica rapa]
BraA09g058780.3C.gene	--	--	Cellular Component: nucleus (GO:0005634);; Cellular Component: chloroplast (GO:0009507);;	--	--	--	--	Protein of unknown function (DUF4050)	--	S	Function unknown	BnaA09g56760D [Brassica napus]
BraA01g008400.3C.gene	--	--	Molecular Function: DNA binding (GO:0003677);; Molecular Function: transcription factor activity, sequence-specific DNA binding (GO:0003700);; Cellular Component: nucleus (GO:0005634);; Cellular Component: plasma membrane (GO:0005886);; Biological Process: regulation of transcription, DNA-templated (GO:0006355);; Molecular Function: metal ion binding (GO:0046872);;	--	--	[R]	General function prediction only	Zinc finger C-x8-C-x5-C-x3-H type (and similar)	Zinc finger CCCH domain-containing protein 49 OS=Arabidopsis thaliana OX=3702 GN=At4g29190 PE=2 SV=1	S	Function unknown	PREDICTED: zinc finger CCCH domain-containing protein 49-like [Brassica rapa]
BraA07g015750.3C.gene	--	--	Cellular Component: mitochondrion (GO:0005739);; Cellular Component: chloroplast (GO:0009507);; Cellular Component: integral component of membrane (GO:0016021);;	--	--	--	--	--	--	S	Function unknown	PREDICTED: uncharacterized protein LOC103829429 [Brassica rapa]
BraA04g000890.3C.gene	--	--	Molecular Function: serine-type endopeptidase inhibitor activity (GO:0004867);; Cellular Component: plasma membrane (GO:0005886);; Cellular Component: integral component of membrane (GO:0016021);; Cellular Component: anchored component of membrane (GO:0031225);; Biological Process: defense response to fungus (GO:0050832);;	--	--	--	--	--	--	O	Posttranslational modification, protein turnover, chaperones	PREDICTED: uncharacterized protein LOC108859255 [Raphanus sativus]
BraA02g006330.3C.gene	--	--	--	--	--	--	--	RWP-RK domain	Protein NLP7 OS=Arabidopsis thaliana OX=3702 GN=NLP7 PE=1 SV=2	S	Function unknown	PREDICTED: uncharacterized protein LOC103851025 [Brassica rapa]
BraA03g015740.3C.gene	--	--	Biological Process: resolution of meiotic recombination intermediates (GO:0000712);; Molecular Function: chromatin binding (GO:0003682);; Molecular Function: double-stranded DNA binding (GO:0003690);; Biological Process: mitotic recombination (GO:0006312);; Biological Process: synapsis (GO:0007129);; Cellular Component: integral component of membrane (GO:0016021);; Biological Process: replication…	K11511|5.43081e-79|bna:106385356|K11511 centromere protein S | (RefSeq) centromere protein S-like	--	--	--	CENP-S protein;; Centromere kinetochore component CENP-T histone fold	Protein MHF1 homolog OS=Arabidopsis thaliana OX=3702 GN=MHF1 PE=3 SV=1	S	Function unknown	protein MHF1 homolog, partial [Brassica napus]
BraA08g034210.3C.gene	--	--	Molecular Function: selenium binding (GO:0008430);; Cellular Component: integral component of membrane (GO:0016021);;	--	--	[R]	General function prediction only	Sep15/SelM redox domain	--	S	Function unknown	BnaAnng25340D [Brassica napus]
BraA08g029220.3C.gene	--	--	Cellular Component: nucleosome (GO:0000786);; Molecular Function: DNA binding (GO:0003677);; Cellular Component: nucleus (GO:0005634);; Biological Process: nucleosome assembly (GO:0006334);;	K09422|2.23806e-170|brp:103835952|K09422 myb proto-oncogene protein, plant | (RefSeq) telomere repeat-binding factor 4-like	--	--	--	linker histone H1 and H5 family;; Myb-like DNA-binding domain;; Myb-like DNA-binding domain	Telomere repeat-binding factor 4 OS=Arabidopsis thaliana OX=3702 GN=At1g17520 PE=2 SV=2	B	Chromatin structure and dynamics	PREDICTED: telomere repeat-binding factor 4-like isoform X1 [Brassica rapa]
BraA08g031390.3C.gene	[E]	Amino acid transport and metabolism	Molecular Function: lactoylglutathione lyase activity (GO:0004462);; Molecular Function: prephenate dehydratase activity (GO:0004664);; Biological Process: L-phenylalanine biosynthetic process (GO:0009094);; Cellular Component: chloroplast stroma (GO:0009570);; Molecular Function: amino acid binding (GO:0016597);; Molecular Function: metal ion binding (GO:0046872);; Molecular Function: arogenate …	K05359|0|brp:103836212|K05359 arogenate/prephenate dehydratase [EC:4.2.1.91 4.2.1.51] | (RefSeq) arogenate dehydratase/prephenate dehydratase 1, chloroplastic	Phenylalanine, tyrosine and tryptophan biosynthesis (ko00400);; Biosynthesis of amino acids (ko01230)	[E]	Amino acid transport and metabolism	Prephenate dehydratase	Arogenate dehydratase/prephenate dehydratase 1, chloroplastic OS=Arabidopsis thaliana OX=3702 GN=ADT1 PE=1 SV=1	E	Amino acid transport and metabolism	PREDICTED: arogenate dehydratase/prephenate dehydratase 1, chloroplastic [Brassica rapa]
BraA04g027090.3C.gene	[H]	Coenzyme transport and metabolism	Cellular Component: cytosol (GO:0005829);; Cellular Component: plasma membrane (GO:0005886);; Biological Process: cellular amino acid metabolic process (GO:0006520);; Biological Process: response to lipid hydroperoxide (GO:0006982);; Cellular Component: chloroplast (GO:0009507);; Biological Process: response to UV-B (GO:0010224);; Biological Process: response to non-ionic osmotic stress (GO:00103…	K06215|2.54351e-56|brp:103865657|K06215 pyridoxal 5'-phosphate synthase pdxS subunit [EC:4.3.3.6] | (RefSeq) pyridoxal 5'-phosphate synthase subunit PDX1.1	Vitamin B6 metabolism (ko00750)	[H]	Coenzyme transport and metabolism	SOR/SNZ family	Pyridoxal 5&apos;-phosphate synthase subunit PDX1.1 OS=Arabidopsis thaliana OX=3702 GN=PDX11 PE=1 SV=1	H	Coenzyme transport and metabolism	PREDICTED: LOW QUALITY PROTEIN: pyridoxal 5&apos;-phosphate synthase subunit PDX1.1 [Brassica rapa]
BraA01g023590.3C.gene	--	--	--	--	--	--	--	--	--	--	--	PREDICTED: uncharacterized protein LOC103875413 [Brassica rapa]
BraA09g025900.3C.gene	--	--	Cellular Component: integral component of membrane (GO:0016021);;	--	--	[V]	Defense mechanisms	Protein of unknown function (DUF1068)	--	S	Function unknown	PREDICTED: uncharacterized protein LOC103839841 [Brassica rapa]
Brassica_rapa_newGene_4758	--	--	--	--	--	--	--	--	--	G	Carbohydrate transport and metabolism	replication protein A 70 kDa DNA-binding subunit C-like [Brassica napus]
BraA10g018620.3C.gene	[E]	Amino acid transport and metabolism	Molecular Function: serine-type carboxypeptidase activity (GO:0004185);; Cellular Component: extracellular region (GO:0005576);; Cellular Component: vacuole (GO:0005773);; Biological Process: proteolysis involved in cellular protein catabolic process (GO:0051603);;	K16298|0|bna:106407765|K16298 serine carboxypeptidase-like clade IV [EC:3.4.16.-] | (RefSeq) serine carboxypeptidase-like 47	--	[OE]	Posttranslational modification, protein turnover, chaperones;; Amino acid transport and metabolism	Serine carboxypeptidase	Serine carboxypeptidase-like 47 OS=Arabidopsis thaliana OX=3702 GN=SCPL47 PE=2 SV=1	E	Amino acid transport and metabolism	serine carboxypeptidase-like 47 [Brassica napus]
BraA08g016830.3C.gene	[R]	General function prediction only	Cellular Component: nucleus (GO:0005634);;	--	--	--	--	Polyketide cyclase / dehydrase and lipid transport	Lachrymatory-factor synthase OS=Allium cepa OX=4679 GN=LFS PE=1 SV=1	S	Function unknown	PREDICTED: lachrymatory-factor synthase-like [Brassica rapa]
BraA07g003150.3C.gene	--	--	Molecular Function: transcription factor activity, sequence-specific DNA binding (GO:0003700);; Cellular Component: nucleus (GO:0005634);; Biological Process: regulation of transcription, DNA-templated (GO:0006355);; Biological Process: response to chitin (GO:0010200);; Molecular Function: sequence-specific DNA binding (GO:0043565);;	--	--	--	--	Basic region leucine zipper	bZIP transcription factor 27 OS=Arabidopsis thaliana OX=3702 GN=FDP PE=1 SV=1	K	Transcription	BnaA07g03000D [Brassica napus]
BraA03g062720.3C.gene	--	--	--	--	--	--	--	--	--	--	--	PREDICTED: uncharacterized protein LOC103848279 [Brassica rapa]
BraA08g002860.3C.gene	--	--	Molecular Function: catalytic activity (GO:0003824);; Cellular Component: cytoplasm (GO:0005737);; Molecular Function: coenzyme binding (GO:0050662);;	--	--	[V]	Defense mechanisms	--	--	M	Cell wall/membrane/envelope biogenesis	PREDICTED: golgin subfamily A member 5-like [Brassica rapa]
BraA08g022660.3C.gene	--	--	Cellular Component: cytoplasm (GO:0005737);; Molecular Function: transferase activity, transferring acyl groups other than amino-acyl groups (GO:0016747);;	--	--	--	--	Transferase family	BAHD acyltransferase At3g29680 OS=Arabidopsis thaliana OX=3702 GN=At3g29680 PE=2 SV=1	--	--	PREDICTED: BAHD acyltransferase At3g29680-like [Brassica rapa]
BraA10g025830.3C.gene	[G]	Carbohydrate transport and metabolism	Cellular Component: mitochondrion (GO:0005739);; Biological Process: sodium ion transport (GO:0006814);; Cellular Component: chloroplast thylakoid (GO:0009534);; Biological Process: response to nematode (GO:0009624);; Cellular Component: chloroplast inner membrane (GO:0009706);; Molecular Function: oxaloacetate transmembrane transporter activity (GO:0015131);; Molecular Function: alpha-ketoglutar…	--	--	--	--	Sodium:sulfate symporter transmembrane region;; Citrate transporter	Dicarboxylate transporter 1, chloroplastic OS=Arabidopsis thaliana OX=3702 GN=DIT1 PE=1 SV=1	P	Inorganic ion transport and metabolism	PREDICTED: dicarboxylate transporter 1, chloroplastic [Brassica rapa]
BraA01g004960.3C.gene	[M]	Cell wall/membrane/envelope biogenesis	Molecular Function: sulfotransferase activity (GO:0008146);; Molecular Function: zinc ion binding (GO:0008270);; Biological Process: glycolipid biosynthetic process (GO:0009247);; Cellular Component: chloroplast (GO:0009507);; Biological Process: cellular response to phosphate starvation (GO:0016036);; Biological Process: sulfolipid biosynthetic process (GO:0046506);; Molecular Function: UDPsulfo…	K06118|0|brp:103850131|K06118 UDP-sulfoquinovose synthase [EC:3.13.1.1] | (RefSeq) UDP-sulfoquinovose synthase, chloroplastic	Amino sugar and nucleotide sugar metabolism (ko00520);; Glycerolipid metabolism (ko00561)	[M]	Cell wall/membrane/envelope biogenesis	NAD dependent epimerase/dehydratase family;; GDP-mannose 4,6 dehydratase	UDP-sulfoquinovose synthase, chloroplastic OS=Arabidopsis thaliana OX=3702 GN=SQD1 PE=1 SV=1	M	Cell wall/membrane/envelope biogenesis	PREDICTED: UDP-sulfoquinovose synthase, chloroplastic [Brassica rapa]
BraA03g004530.3C.gene	--	--	--	--	--	--	--	--	--	S	Function unknown	PREDICTED: uncharacterized protein LOC103855896 [Brassica rapa]
BraA03g052130.3C.gene	--	--	Cellular Component: intracellular (GO:0005622);; Biological Process: protein targeting (GO:0006605);; Molecular Function: P-P-bond-hydrolysis-driven protein transmembrane transporter activity (GO:0015450);; Cellular Component: integral component of membrane (GO:0016021);; Biological Process: protein transmembrane transport (GO:0071806);;	K07342|1.26375e-30|eus:EUTSA_v10026733mg|K07342 protein transport protein SEC61 subunit gamma and related proteins | (RefSeq) hypothetical protein	Protein export (ko03060);; Protein processing in endoplasmic reticulum (ko04141);; Phagosome (ko04145)	[U]	Intracellular trafficking, secretion, and vesicular transport	SecE/Sec61-gamma subunits of protein translocation complex	Protein transport protein Sec61 subunit gamma-2 OS=Arabidopsis thaliana OX=3702 GN=SEC61G2 PE=1 SV=1	U	Intracellular trafficking, secretion, and vesicular transport	secE/sec61-gamma protein transport protein [Arabidopsis thaliana]
BraA02g007260.3C.gene	--	--	Molecular Function: protein binding (GO:0005515);;	--	--	--	--	--	--	--	--	uncharacterized protein LOC106404793 [Brassica napus]
BraA10g025870.3C.gene	--	--	Cellular Component: mitochondrion (GO:0005739);; Biological Process: multicellular organism development (GO:0007275);; Cellular Component: chloroplast inner membrane (GO:0009706);; Cellular Component: integral component of membrane (GO:0016021);;	--	--	--	--	Protein RETICULATA-related	Protein RETICULATA-RELATED 4, chloroplastic OS=Arabidopsis thaliana OX=3702 GN=RER4 PE=2 SV=1	S	Function unknown	PREDICTED: protein RETICULATA-RELATED 4 [Brassica oleracea var. oleracea]
BraA03g022930.3C.gene	--	--	Biological Process: maturation of SSU-rRNA from tricistronic rRNA transcript (SSU-rRNA, 5.8S rRNA, LSU-rRNA) (GO:0000462);; Cellular Component: nucleolus (GO:0005730);; Cellular Component: small-subunit processome (GO:0032040);;	K14767|0|brp:103858087|K14767 U3 small nucleolar RNA-associated protein 3 | (RefSeq) something about silencing protein 10	--	[B]	Chromatin structure and dynamics	Sas10 C-terminal domain;; Sas10/Utp3/C1D family	--	S	Function unknown	PREDICTED: something about silencing protein 10 [Brassica rapa]
BraA07g034170.3C.gene	--	--	Cellular Component: nucleus (GO:0005634);; Biological Process: abscisic acid-activated signaling pathway (GO:0009738);;	--	--	--	--	Putative nuclear localisation signal;; TPL-binding domain in jasmonate signalling;; Ethylene-responsive binding factor-associated repression	Ninja-family protein AFP1 OS=Arabidopsis thaliana OX=3702 GN=AFP1 PE=1 SV=1	S	Function unknown	PREDICTED: LOW QUALITY PROTEIN: ninja-family protein AFP1 [Brassica rapa]
BraA02g044160.3C.gene	--	--	Molecular Function: nucleic acid binding (GO:0003676);; Molecular Function: helicase activity (GO:0004386);; Molecular Function: ATP binding (GO:0005524);;	K14810|4.23032e-32|bna:106375285|K14810 ATP-dependent RNA helicase DDX56/DBP9 [EC:3.6.4.13] | (RefSeq) DEAD-box ATP-dependent RNA helicase 16-like	--	[A]	RNA processing and modification	--	DEAD-box ATP-dependent RNA helicase 16 OS=Arabidopsis thaliana OX=3702 GN=RH16 PE=2 SV=1	L	Replication, recombination and repair	BnaAnng14090D [Brassica napus]
BraA05g006730.3C.gene	[M]	Cell wall/membrane/envelope biogenesis	Molecular Function: protein kinase activity (GO:0004672);; Molecular Function: ATP binding (GO:0005524);; Cellular Component: plasma membrane (GO:0005886);; Biological Process: protein phosphorylation (GO:0006468);;	--	--	[T]	Signal transduction mechanisms	Protein kinase domain;; Protein tyrosine kinase	Serine/threonine-protein kinase PCRK1 OS=Arabidopsis thaliana OX=3702 GN=PCRK1 PE=1 SV=1	T	Signal transduction mechanisms	PREDICTED: probable receptor-like protein kinase At5g47070 [Brassica rapa]
BraA02g020410.3C.gene	--	--	Cellular Component: vacuolar proton-transporting V-type ATPase, V0 domain (GO:0000220);; Biological Process: vacuolar acidification (GO:0007035);; Cellular Component: chloroplast (GO:0009507);; Biological Process: ATP hydrolysis coupled proton transport (GO:0015991);; Cellular Component: integral component of membrane (GO:0016021);; Molecular Function: proton-transporting ATPase activity, rotatio…	K02155|3.40136e-62|pop:POPTR_0002s08330g|K02155 V-type H+-transporting ATPase 16kDa proteolipid subunit | (RefSeq) hypothetical protein	Oxidative phosphorylation (ko00190);; Phagosome (ko04145)	[C]	Energy production and conversion	ATP synthase subunit C	V-type proton ATPase 16 kDa proteolipid subunit OS=Gossypium hirsutum OX=3635 GN=CVA16-2 PE=2 SV=1	C	Energy production and conversion	PREDICTED: V-type proton ATPase 16 kDa proteolipid subunit-like [Brassica rapa]
BraA09g021910.3C.gene	--	--	Cellular Component: membrane (GO:0016020);;	--	--	--	--	--	--	--	--	BnaAnng18820D [Brassica napus]
BraA09g009150.3C.gene	--	--	Cellular Component: cytoplasm (GO:0005737);; Biological Process: salicylic acid biosynthetic process (GO:0009697);; Molecular Function: transferase activity, transferring acyl groups other than amino-acyl groups (GO:0016747);;	--	--	--	--	Transferase family	Protein ENHANCED PSEUDOMONAS SUSCEPTIBILTY 1 OS=Arabidopsis thaliana OX=3702 GN=EPS1 PE=2 SV=1	S	Function unknown	PREDICTED: uncharacterized acetyltransferase At3g50280-like [Brassica rapa]
BraA01g000280.3C.gene	--	--	--	--	--	--	--	--	--	S	Function unknown	PREDICTED: uncharacterized protein LOC103874869 [Brassica rapa]
BraA05g025630.3C.gene	[Q]	Secondary metabolites biosynthesis, transport and catabolism	Cellular Component: cytoplasm (GO:0005737);; Molecular Function: metal ion binding (GO:0046872);; Molecular Function: dioxygenase activity (GO:0051213);; Biological Process: oxidation-reduction process (GO:0055114);; Biological Process: strigolactone biosynthetic process (GO:1901601);;	--	--	[QR]	Secondary metabolites biosynthesis, transport and catabolism;; General function prediction only	non-haem dioxygenase in morphine synthesis N-terminal;; 2OG-Fe(II) oxygenase superfamily	Protein SRG1 OS=Arabidopsis thaliana OX=3702 GN=SRG1 PE=2 SV=1	S	Function unknown	PREDICTED: protein SRG1 [Brassica rapa]
BraA07g039000.3C.gene	--	--	Biological Process: protein polyubiquitination (GO:0000209);; Molecular Function: ATP binding (GO:0005524);; Cellular Component: nucleus (GO:0005634);; Cellular Component: cytoplasm (GO:0005737);; Molecular Function: ubiquitin protein ligase binding (GO:0031625);; Biological Process: proteasome-mediated ubiquitin-dependent protein catabolic process (GO:0043161);; Molecular Function: ubiquitin pro…	K10688|9.57514e-106|brp:103831997|K10688 ubiquitin-conjugating enzyme E2 W [EC:2.3.2.25] | (RefSeq) probable ubiquitin-conjugating enzyme E2 16	Ubiquitin mediated proteolysis (ko04120)	[O]	Posttranslational modification, protein turnover, chaperones	Ubiquitin-conjugating enzyme	Probable ubiquitin-conjugating enzyme E2 16 OS=Arabidopsis thaliana OX=3702 GN=UBC16 PE=2 SV=1	O	Posttranslational modification, protein turnover, chaperones	PREDICTED: probable ubiquitin-conjugating enzyme E2 16 [Brassica rapa]
BraA08g027050.3C.gene	--	--	Biological Process: single-organism process (GO:0044699);; Biological Process: anatomical structure development (GO:0048856);;	--	--	--	--	B3 DNA binding domain;; Auxin response factor	Auxin response factor 9 OS=Arabidopsis thaliana OX=3702 GN=ARF9 PE=1 SV=1	--	--	PREDICTED: auxin response factor 9-like [Brassica rapa]
BraA04g009460.3C.gene	--	--	--	--	--	--	--	--	--	--	--	papilin-like [Brassica napus]
BraA03g000920.3C.gene	[K]	Transcription	Cellular Component: mitochondrial inner membrane (GO:0005743);; Biological Process: protein folding (GO:0006457);; Cellular Component: integral component of membrane (GO:0016021);;	K09539|8.26751e-52|brp:103855489|K09539 DnaJ homolog subfamily C member 19 | (RefSeq) mitochondrial import inner membrane translocase subunit TIM14-3-like	--	[O]	Posttranslational modification, protein turnover, chaperones	--	Mitochondrial import inner membrane translocase subunit TIM14-3 OS=Arabidopsis thaliana OX=3702 GN=TIM14-3 PE=1 SV=1	O	Posttranslational modification, protein turnover, chaperones	PREDICTED: mitochondrial import inner membrane translocase subunit TIM14-3-like [Brassica rapa]
BraA09g063000.3C.gene	--	--	Cellular Component: nucleus (GO:0005634);; Molecular Function: protein heterodimerization activity (GO:0046982);;	K11656|8.00863e-114|brp:103843421|K11656 chromatin accessibility complex protein 1 | (RefSeq) chromatin accessibility complex protein 1-like	--	[K]	Transcription	Histone-like transcription factor (CBF/NF-Y) and archaeal histone	Nuclear transcription factor Y subunit C-1 OS=Arabidopsis thaliana OX=3702 GN=NFYC1 PE=1 SV=1	K	Transcription	PREDICTED: chromatin accessibility complex protein 1-like [Brassica rapa]
BraA09g044880.3C.gene	--	--	Cellular Component: nucleus (GO:0005634);; Cellular Component: endoplasmic reticulum (GO:0005783);; Cellular Component: plasma membrane (GO:0005886);; Biological Process: cellular response to auxin stimulus (GO:0071365);; Biological Process: negative regulation of proteasomal protein catabolic process (GO:1901799);;	K06700|5.01134e-156|brp:103841313|K06700 proteasome inhibitor subunit 1 (PI31) | (RefSeq) probable proteasome inhibitor	Proteasome (ko03050)	[O]	Posttranslational modification, protein turnover, chaperones	PI31 proteasome regulator N-terminal	Probable proteasome inhibitor OS=Arabidopsis thaliana OX=3702 GN=At3g53970 PE=1 SV=1	O	Posttranslational modification, protein turnover, chaperones	PREDICTED: probable proteasome inhibitor [Brassica rapa]
BraA05g015010.3C.gene	[M]	Cell wall/membrane/envelope biogenesis	Cellular Component: extracellular region (GO:0005576);; Cellular Component: cell wall (GO:0005618);; Biological Process: sucrose biosynthetic process (GO:0005986);; Cellular Component: chloroplast (GO:0009507);; Molecular Function: sucrose synthase activity (GO:0016157);; Biological Process: callose deposition in phloem sieve plate (GO:0080165);;	K00695|0|brp:103868315|K00695 sucrose synthase [EC:2.4.1.13] | (RefSeq) sucrose synthase 5	Starch and sucrose metabolism (ko00500)	[M]	Cell wall/membrane/envelope biogenesis	Sucrose synthase;; Glycosyl transferases group 1;; Glycosyl transferases group 1	Sucrose synthase 5 OS=Arabidopsis thaliana OX=3702 GN=SUS5 PE=2 SV=1	M	Cell wall/membrane/envelope biogenesis	PREDICTED: sucrose synthase 5 [Brassica rapa]
BraA04g004060.3C.gene	[TK]	Signal transduction mechanisms;; Transcription	Molecular Function: phosphorelay response regulator activity (GO:0000156);; Biological Process: phosphorelay signal transduction system (GO:0000160);; Cellular Component: nucleus (GO:0005634);; Biological Process: regulation of transcription, DNA-templated (GO:0006355);; Biological Process: cytokinin-activated signaling pathway (GO:0009736);;	K14492|1.60915e-85|brp:103863106|K14492 two-component response regulator ARR-A family | (RefSeq) two-component response regulator ARR17	Plant hormone signal transduction (ko04075)	[K]	Transcription	Response regulator receiver domain	Two-component response regulator ARR17 OS=Arabidopsis thaliana OX=3702 GN=ARR17 PE=2 SV=1	T	Signal transduction mechanisms	PREDICTED: two-component response regulator ARR17 isoform X2 [Brassica rapa]
BraA06g003100.3C.gene	--	--	Cellular Component: extracellular region (GO:0005576);;	--	--	--	--	Stigma-specific protein, Stig1	Stigma-specific STIG1-like protein 4 OS=Arabidopsis thaliana OX=3702 GN=KRS PE=2 SV=1	S	Function unknown	PREDICTED: stigma-specific STIG1-like protein 4 [Brassica rapa]
BraA01g029120.3C.gene	--	--	Molecular Function: ubiquitin-protein transferase activity (GO:0004842);; Biological Process: protein ubiquitination (GO:0016567);;	--	--	[S]	Function unknown	U-box domain	U-box domain-containing protein 9 OS=Arabidopsis thaliana OX=3702 GN=PUB9 PE=1 SV=1	--	--	BnaA01g22630D [Brassica napus]
BraA05g007370.3C.gene	--	--	Cellular Component: nucleus (GO:0005634);; Biological Process: sugar mediated signaling pathway (GO:0010182);; Biological Process: regulation of ethylene biosynthetic process (GO:0010364);; Biological Process: cellular response to phosphate starvation (GO:0016036);; Biological Process: stem cell division (GO:0017145);; Molecular Function: protein binding, bridging (GO:0030674);; Biological Proces…	--	--	--	--	Tetratricopeptide repeat;; Tetratricopeptide repeat;; Tetratricopeptide repeat	Ethylene-overproduction protein 1 OS=Arabidopsis thaliana OX=3702 GN=ETO1 PE=1 SV=2	--	--	ethylene-overproduction protein 1-like [Brassica napus]
BraA08g003020.3C.gene	[J]	Translation, ribosomal structure and biogenesis	Molecular Function: RNA binding (GO:0003723);; Molecular Function: tRNA adenylyltransferase activity (GO:0004810);; Cellular Component: mitochondrion (GO:0005739);; Biological Process: tRNA processing (GO:0008033);; Cellular Component: chloroplast (GO:0009507);;	--	--	[J]	Translation, ribosomal structure and biogenesis	Poly A polymerase head domain;; Probable RNA and SrmB- binding site of polymerase A	--	J	Translation, ribosomal structure and biogenesis	PREDICTED: CCA tRNA nucleotidyltransferase, mitochondrial-like [Brassica rapa]
BraA07g039510.3C.gene	--	--	--	--	--	--	--	F-box associated;; Jacalin-like lectin domain;; F-box associated domain	Jacalin-related lectin 38 OS=Arabidopsis thaliana OX=3702 GN=JAL38 PE=2 SV=1	S	Function unknown	jacalin-related lectin 38-like [Brassica napus]
BraA09g034900.3C.gene	--	--	Molecular Function: transcription corepressor activity (GO:0003714);; Molecular Function: protein binding (GO:0005515);; Cellular Component: nucleus (GO:0005634);; Biological Process: regulation of transcription, DNA-templated (GO:0006355);; Biological Process: response to wounding (GO:0009611);; Biological Process: regulation of defense response (GO:0031347);; Biological Process: negative regula…	--	--	--	--	tify domain;; Divergent CCT motif	Protein TIFY 5A OS=Arabidopsis thaliana OX=3702 GN=TIFY5A PE=1 SV=1	S	Function unknown	PREDICTED: protein TIFY 5A-like [Brassica rapa]
BraA10g019420.3C.gene	--	--	Biological Process: transport (GO:0006810);; Cellular Component: chloroplast thylakoid membrane (GO:0009535);; Cellular Component: NAD(P)H dehydrogenase complex (plastoquinone) (GO:0010598);; Cellular Component: integral component of membrane (GO:0016021);; Molecular Function: oxidoreductase activity (GO:0016491);; Molecular Function: quinone binding (GO:0048038);; Biological Process: oxidation-r…	--	--	--	--	--	NAD(P)H-quinone oxidoreductase subunit U, chloroplastic OS=Arabidopsis thaliana OX=3702 GN=ndhU PE=1 SV=1	U	Intracellular trafficking, secretion, and vesicular transport	PREDICTED: NAD(P)H-quinone oxidoreductase subunit U, chloroplastic [Brassica rapa]
BraA03g009880.3C.gene	--	--	Molecular Function: zinc ion binding (GO:0008270);; Cellular Component: integral component of membrane (GO:0016021);;	--	--	[O]	Posttranslational modification, protein turnover, chaperones	Ring finger domain;; RING-like zinc finger;; Zinc finger, C3HC4 type (RING finger);; RING-H2 zinc finger domain;; RING-type zinc-finger;; Zinc finger, C3HC4 type (RING finger);; Anaphase-promoting complex subunit 11 RING-H2 finger	RING-H2 finger protein ATL63 OS=Arabidopsis thaliana OX=3702 GN=ATL63 PE=2 SV=1	O	Posttranslational modification, protein turnover, chaperones	PREDICTED: E3 ubiquitin-protein ligase RHA2B-like [Brassica rapa]
BraA01g021740.3C.gene	[C]	Energy production and conversion	Molecular Function: electron carrier activity (GO:0009055);; Cellular Component: chloroplast (GO:0009507);; Biological Process: electron transport chain (GO:0022900);; Molecular Function: metal ion binding (GO:0046872);; Molecular Function: 2 iron, 2 sulfur cluster binding (GO:0051537);;	K02639|1.53133e-106|brp:103871530|K02639 ferredoxin | (RefSeq) ferredoxin-1	Photosynthesis (ko00195)	--	--	2Fe-2S iron-sulfur cluster binding domain	Ferredoxin C 1, chloroplastic OS=Arabidopsis thaliana OX=3702 GN=FDC1 PE=1 SV=1	C	Energy production and conversion	PREDICTED: uncharacterized protein LOC103871530 [Brassica rapa]
BraA09g006930.3C.gene	[T]	Signal transduction mechanisms	Molecular Function: phosphorelay response regulator activity (GO:0000156);; Biological Process: phosphorelay signal transduction system (GO:0000160);; Molecular Function: transcription factor activity, sequence-specific DNA binding (GO:0003700);; Molecular Function: protein binding (GO:0005515);; Cellular Component: nucleus (GO:0005634);; Biological Process: regulation of transcription, DNA-templ…	K12127|0|brp:103837378|K12127 pseudo-response regulator 1 | (RefSeq) two-component response regulator-like APRR1	Circadian rhythm - plant (ko04712)	[K]	Transcription	Response regulator receiver domain;; CCT motif	Two-component response regulator-like APRR1 OS=Arabidopsis thaliana OX=3702 GN=APRR1 PE=1 SV=1	K	Transcription	two-component response regulator-like APRR1 [Brassica rapa]
BraA08g010470.3C.gene	--	--	Cellular Component: extracellular region (GO:0005576);; Cellular Component: anchored component of membrane (GO:0031225);;	--	--	--	--	--	Fasciclin-like arabinogalactan protein 21 OS=Arabidopsis thaliana OX=3702 GN=FLA21 PE=2 SV=1	S	Function unknown	PREDICTED: FAS1 domain-containing protein SELMODRAFT_448915 [Brassica rapa]
BraA10g023690.3C.gene	--	--	Cellular Component: cytoplasm (GO:0005737);; Biological Process: Golgi organization (GO:0007030);; Cellular Component: integral component of membrane (GO:0016021);;	--	--	--	--	--	--	S	Function unknown	PREDICTED: LOW QUALITY PROTEIN: uncharacterized protein LOC103846374 [Brassica rapa]
BraA06g003740.3C.gene	[QV]	Secondary metabolites biosynthesis, transport and catabolism;; Defense mechanisms	Molecular Function: monooxygenase activity (GO:0004497);; Molecular Function: iron ion binding (GO:0005506);; Cellular Component: integral component of membrane (GO:0016021);; Molecular Function: oxidoreductase activity, acting on paired donors, with incorporation or reduction of molecular oxygen (GO:0016705);; Molecular Function: heme binding (GO:0020037);; Biological Process: oxidation-reductio…	--	--	[QI]	Secondary metabolites biosynthesis, transport and catabolism;; Lipid transport and metabolism	Cytochrome P450	Cytochrome P450 72A15 OS=Arabidopsis thaliana OX=3702 GN=CYP72A15 PE=2 SV=1	Q	Secondary metabolites biosynthesis, transport and catabolism	cytochrome P450 72A15-like [Brassica napus]
BraA09g038890.3C.gene	--	--	--	K14772|0|brp:103840668|K14772 U3 small nucleolar RNA-associated protein 20 | (RefSeq) small subunit processome component 20 homolog	--	[V]	Defense mechanisms	Down-regulated in metastasis	--	S	Function unknown	PREDICTED: small subunit processome component 20 homolog [Brassica rapa]
BraA05g007940.3C.gene	--	--	--	--	--	--	--	--	Cyclin-dependent protein kinase inhibitor SMR12 OS=Arabidopsis thaliana OX=3702 GN=SMR12 PE=3 SV=1	S	Function unknown	PREDICTED: cyclin-dependent protein kinase inhibitor SMR2 [Brassica rapa]
BraA08g019370.3C.gene	--	--	Cellular Component: nucleus (GO:0005634);; Cellular Component: microtubule associated complex (GO:0005875);;	--	--	--	--	--	WEB family protein At4g27595, chloroplastic OS=Arabidopsis thaliana OX=3702 GN=At4g27595 PE=2 SV=1	S	Function unknown	LOW QUALITY PROTEIN: WEB family protein At4g27595, chloroplastic-like [Brassica napus]
BraA04g010560.3C.gene	[R]	General function prediction only	Molecular Function: GTP binding (GO:0005525);; Cellular Component: lysosomal membrane (GO:0005765);; Cellular Component: spindle (GO:0005819);; Biological Process: chromosome segregation (GO:0007059);; Biological Process: mitotic cell cycle (GO:0007067);; Biological Process: small GTPase mediated signal transduction (GO:0007264);; Cellular Component: late endosome membrane (GO:0031902);; Biologic…	K07955|2.6249e-132|brp:103863743|K07955 ADP-ribosylation factor-like protein 8 | (RefSeq) ADP-ribosylation factor-like protein 8B	--	[R]	General function prediction only	ADP-ribosylation factor family;; Ras family;; Ras of Complex, Roc, domain of DAPkinase;; Gtr1/RagA G protein conserved region;; Signal recognition particle receptor beta subunit;; 50S ribosome-binding GTPase	ADP-ribosylation factor-like protein 8c OS=Arabidopsis thaliana OX=3702 GN=ARL8C PE=2 SV=1	S	Function unknown	PREDICTED: ADP-ribosylation factor-like protein 8B [Brassica rapa]
Brassica_rapa_newGene_3943	--	--	--	K07466|4.2542e-84|bna:106353232|K07466 replication factor A1 | (RefSeq) replication protein A 70 kDa DNA-binding subunit-like	DNA replication (ko03030);; Nucleotide excision repair (ko03420);; Mismatch repair (ko03430);; Homologous recombination (ko03440)	[L]	Replication, recombination and repair	--	--	L	Replication, recombination and repair	PREDICTED: uncharacterized protein LOC108869144 isoform X1 [Brassica rapa]
BraA03g010810.3C.gene	[O]	Posttranslational modification, protein turnover, chaperones	Molecular Function: protein serine/threonine kinase activity (GO:0004674);; Molecular Function: ATP binding (GO:0005524);; Cellular Component: plasma membrane (GO:0005886);; Biological Process: protein phosphorylation (GO:0006468);; Cellular Component: plasmodesma (GO:0009506);; Cellular Component: integral component of membrane (GO:0016021);; Molecular Function: carbohydrate binding (GO:0030246)…	K01366|9.04063e-111|brp:103856569|K01366 cathepsin H [EC:3.4.22.16] | (RefSeq) thiol protease aleurain-like	--	--	--	Papain family cysteine protease;; Protein kinase domain;; Cathepsin propeptide inhibitor domain (I29);; Protein tyrosine kinase	Putative L-type lectin-domain containing receptor kinase I.11 OS=Arabidopsis thaliana OX=3702 GN=LECRK111 PE=3 SV=1	O	Posttranslational modification, protein turnover, chaperones	PREDICTED: thiol protease aleurain-like [Brassica rapa]
BraA03g065280.3C.gene	--	--	--	--	--	[R]	General function prediction only	Reverse transcriptase-like	--	S	Function unknown	PREDICTED: uncharacterized protein LOC109127207 [Camelina sativa]
BraA04g029930.3C.gene	--	--	--	--	--	--	--	Late embryogenesis abundant protein	Seed biotin-containing protein SBP65 OS=Glycine max OX=3847 GN=SBP65 PE=2 SV=1	S	Function unknown	PREDICTED: embryonic protein DC-8 [Brassica rapa]
BraA01g009340.3C.gene	--	--	Molecular Function: SNARE binding (GO:0000149);; Molecular Function: SNAP receptor activity (GO:0005484);; Cellular Component: nucleus (GO:0005634);; Cellular Component: vacuolar membrane (GO:0005774);; Biological Process: intracellular protein transport (GO:0006886);; Biological Process: vesicle fusion (GO:0006906);; Cellular Component: endomembrane system (GO:0012505);; Cellular Component: inte…	--	--	[U]	Intracellular trafficking, secretion, and vesicular transport	Syntaxin-like protein;; SNARE domain;; Syntaxin	Syntaxin-23 OS=Arabidopsis thaliana OX=3702 GN=SYP23 PE=1 SV=1	U	Intracellular trafficking, secretion, and vesicular transport	PREDICTED: syntaxin-23-like [Brassica rapa]
BraA01g013910.3C.gene	[T]	Signal transduction mechanisms	Molecular Function: protein serine/threonine kinase activity (GO:0004674);; Molecular Function: ATP binding (GO:0005524);; Biological Process: protein phosphorylation (GO:0006468);; Cellular Component: integral component of membrane (GO:0016021);;	--	--	--	--	Salt stress response/antifungal;; Protein tyrosine kinase;; Protein kinase domain	Cysteine-rich receptor-like protein kinase 24 OS=Arabidopsis thaliana OX=3702 GN=CRK24 PE=3 SV=2	T	Signal transduction mechanisms	PREDICTED: cysteine-rich receptor-like protein kinase 24 isoform X2 [Brassica rapa]
BraA03g000080.3C.gene	--	--	Molecular Function: structural constituent of ribosome (GO:0003735);; Molecular Function: ATP transmembrane transporter activity (GO:0005347);; Cellular Component: mitochondrial inner membrane (GO:0005743);; Biological Process: translation (GO:0006412);; Cellular Component: chloroplast thylakoid membrane (GO:0009535);; Cellular Component: chloroplast envelope (GO:0009941);; Biological Process: ph…	K14684|0|brp:103855418|K14684 solute carrier family 25 (mitochondrial phosphate transporter), member 23/24/25/41 | (RefSeq) thylakoid ADP,ATP carrier protein, chloroplastic	--	[C]	Energy production and conversion	Mitochondrial carrier protein	Thylakoid ADP,ATP carrier protein, chloroplastic OS=Arabidopsis thaliana OX=3702 GN=TAAC PE=1 SV=1	S	Function unknown	PREDICTED: thylakoid ADP,ATP carrier protein, chloroplastic [Brassica rapa]
BraA08g015090.3C.gene	[J]	Translation, ribosomal structure and biogenesis	Cellular Component: cytosol (GO:0005829);; Biological Process: proteolysis (GO:0006508);; Molecular Function: peptidase activity (GO:0008233);;	--	--	[O]	Posttranslational modification, protein turnover, chaperones	--	--	O	Posttranslational modification, protein turnover, chaperones	PREDICTED: uncharacterized protein LOC103834265 isoform X1 [Brassica rapa]
BraA10g001750.3C.gene	--	--	Cellular Component: mitochondrion (GO:0005739);;	--	--	--	--	PPR repeat family;; PPR repeat;; Pentatricopeptide repeat domain;; Pentacotripeptide-repeat region of PRORP;; PPR repeat	Pentatricopeptide repeat-containing protein At1g03100, mitochondrial OS=Arabidopsis thaliana OX=3702 GN=At1g03100 PE=2 SV=1	S	Function unknown	pentatricopeptide repeat-containing protein At1g03100, mitochondrial [Brassica napus]
BraA01g004510.3C.gene	--	--	--	--	--	--	--	--	--	S	Function unknown	--
BraA03g064510.3C.gene	--	--	--	--	--	--	--	--	--	--	--	PREDICTED: uncharacterized protein LOC106323683 [Brassica oleracea var. oleracea]
BraA09g025250.3C.gene	[T]	Signal transduction mechanisms	Molecular Function: protein serine/threonine kinase activity (GO:0004674);; Molecular Function: ATP binding (GO:0005524);; Cellular Component: plasma membrane (GO:0005886);; Biological Process: protein phosphorylation (GO:0006468);; Cellular Component: integral component of membrane (GO:0016021);; Molecular Function: carbohydrate binding (GO:0030246);; Biological Process: defense response to fung…	--	--	--	--	Legume lectin domain;; Protein tyrosine kinase;; Protein kinase domain	Putative L-type lectin-domain containing receptor kinase I.1 OS=Arabidopsis thaliana OX=3702 GN=LECRK11 PE=3 SV=1	T	Signal transduction mechanisms	PREDICTED: putative L-type lectin-domain containing receptor kinase I.1 [Brassica rapa]
BraA02g038810.3C.gene	--	--	Biological Process: proteolysis (GO:0006508);; Molecular Function: cysteine-type peptidase activity (GO:0008234);;	--	--	--	--	Domain of unknown function (DUF1985)	--	K	Transcription	uncharacterized protein LOC106373121 [Brassica napus]
BraA01g017420.3C.gene	--	--	Cellular Component: mitochondrial inner membrane presequence translocase complex (GO:0005744);; Cellular Component: chloroplast envelope (GO:0009941);; Biological Process: protein transport (GO:0015031);; Molecular Function: protein channel activity (GO:0015266);; Molecular Function: P-P-bond-hydrolysis-driven protein transmembrane transporter activity (GO:0015450);; Cellular Component: integral …	--	--	[U]	Intracellular trafficking, secretion, and vesicular transport	Tim17/Tim22/Tim23/Pmp24 family	Chloroplastic import inner membrane translocase subunit TIM22-2 OS=Arabidopsis thaliana OX=3702 GN=TIM22-2 PE=1 SV=1	O	Posttranslational modification, protein turnover, chaperones	PREDICTED: mitochondrial import inner membrane translocase subunit TIM22-2 [Brassica rapa]
BraA05g031920.3C.gene	--	--	Cellular Component: nucleus (GO:0005634);;	--	--	--	--	--	--	S	Function unknown	PREDICTED: uncharacterized protein LOC103869945 [Brassica rapa]
BraA03g043490.3C.gene	--	--	--	--	--	[R]	General function prediction only	Domain of unknown function (DUF4283);; Zinc knuckle	Uncharacterized protein At4g02000 OS=Arabidopsis thaliana OX=3702 GN=At4g02000 PE=2 SV=1	S	Function unknown	PREDICTED: uncharacterized protein LOC108839567 [Raphanus sativus]
Brassica_rapa_newGene_4780	--	--	Cellular Component: plasma membrane (GO:0005886);; Cellular Component: integral component of membrane (GO:0016021);;	--	--	--	--	Domain of unknown function (DUF588)	CASP-like protein 1F1 OS=Arabidopsis thaliana OX=3702 GN=At4g25040 PE=2 SV=1	S	Function unknown	PREDICTED: CASP-like protein 1F1 [Brassica rapa]
BraA09g000460.3C.gene	--	--	Molecular Function: DNA binding (GO:0003677);; Molecular Function: actin binding (GO:0003779);; Cellular Component: plasma membrane (GO:0005886);; Cellular Component: actin cytoskeleton (GO:0015629);; Biological Process: actin filament depolymerization (GO:0030042);;	--	--	--	--	Remorin, C-terminal region	Uncharacterized protein At3g61260 OS=Arabidopsis thaliana OX=3702 GN=At3g61260 PE=1 SV=1	S	Function unknown	PREDICTED: uncharacterized protein At3g61260-like isoform X2 [Brassica rapa]
BraA07g022160.3C.gene	[G]	Carbohydrate transport and metabolism	Biological Process: sucrose biosynthetic process (GO:0005986);; Biological Process: fructose metabolic process (GO:0006000);; Biological Process: fructose 6-phosphate metabolic process (GO:0006002);; Biological Process: gluconeogenesis (GO:0006094);; Cellular Component: chloroplast stroma (GO:0009570);; Cellular Component: thylakoid (GO:0009579);; Cellular Component: chloroplast envelope (GO:0009…	K01100|0|brp:103830026|K01100 sedoheptulose-bisphosphatase [EC:3.1.3.37] | (RefSeq) sedoheptulose-1,7-bisphosphatase, chloroplastic-like	Carbon fixation in photosynthetic organisms (ko00710);; Carbon metabolism (ko01200)	[G]	Carbohydrate transport and metabolism	Fructose-1-6-bisphosphatase, N-terminal domain	Sedoheptulose-1,7-bisphosphatase, chloroplastic OS=Arabidopsis thaliana OX=3702 GN=At3g55800 PE=2 SV=1	G	Carbohydrate transport and metabolism	PREDICTED: sedoheptulose-1,7-bisphosphatase, chloroplastic-like isoform X2 [Brassica rapa]
BraA03g030610.3C.gene	--	--	Molecular Function: nucleotide binding (GO:0000166);; Molecular Function: nucleic acid binding (GO:0003676);; Cellular Component: cytoplasm (GO:0005737);;	--	--	--	--	RNA recognition motif. (a.k.a. RRM, RBD, or RNP domain)	Binding partner of ACD11 1 OS=Arabidopsis thaliana OX=3702 GN=BPA1 PE=1 SV=1	S	Function unknown	PREDICTED: binding partner of ACD11 1 [Brassica rapa]
BraA03g040720.3C.gene	--	--	Molecular Function: transcription factor activity, sequence-specific DNA binding (GO:0003700);; Cellular Component: nucleus (GO:0005634);; Biological Process: regulation of transcription, DNA-templated (GO:0006355);; Molecular Function: zinc ion binding (GO:0008270);; Biological Process: auxin homeostasis (GO:0010252);; Molecular Function: sequence-specific DNA binding (GO:0043565);; Molecular Fu…	--	--	--	--	C2H2-type zinc finger	Zinc finger protein 6 OS=Arabidopsis thaliana OX=3702 GN=ZFP6 PE=2 SV=1	S	Function unknown	PREDICTED: transcriptional regulator SUPERMAN [Brassica oleracea var. oleracea]
BraA08g013240.3C.gene	[K]	Transcription	Cellular Component: membrane (GO:0016020);;	--	--	[R]	General function prediction only	Leucine rich repeat;; Leucine Rich repeats (2 copies);; Leucine Rich Repeat;; Leucine rich repeat N-terminal domain	Receptor-like protein 30 OS=Arabidopsis thaliana OX=3702 GN=RLP30 PE=2 SV=1	S	Function unknown	PREDICTED: receptor like protein 30-like [Brassica rapa]
BraA06g023240.3C.gene	--	--	Molecular Function: acetyltransferase activity (GO:0016407);;	K20823|0|brp:103873627|K20823 N-alpha-acetyltransferase 35, NatC auxiliary subunit | (RefSeq) N-alpha-acetyltransferase 35, NatC auxiliary subunit	--	[R]	General function prediction only	Mak10 subunit, NatC N(alpha)-terminal acetyltransferase	--	S	Function unknown	PREDICTED: N-alpha-acetyltransferase 35, NatC auxiliary subunit [Brassica rapa]
BraA09g020230.3C.gene	--	--	Molecular Function: copper ion binding (GO:0005507);; Cellular Component: cytosol (GO:0005829);; Molecular Function: zinc ion binding (GO:0008270);; Cellular Component: chloroplast (GO:0009507);; Biological Process: plant-type hypersensitive response (GO:0009626);; Biological Process: lignin biosynthetic process (GO:0009809);; Biological Process: regulation of salicylic acid metabolic process (GO…	K05941|0|brp:103839206|K05941 glutathione gamma-glutamylcysteinyltransferase [EC:2.3.2.15] | (RefSeq) glutathione gamma-glutamylcysteinyltransferase 1-like	--	[P]	Inorganic ion transport and metabolism	Domain of unknown function (DUF1984);; Phytochelatin synthase	Glutathione gamma-glutamylcysteinyltransferase 1 OS=Arabidopsis thaliana OX=3702 GN=PCS1 PE=1 SV=1	S	Function unknown	PREDICTED: glutathione gamma-glutamylcysteinyltransferase 1-like [Brassica rapa]
BraA09g012130.3C.gene	[S]	Function unknown	Cellular Component: extracellular region (GO:0005576);; Cellular Component: integral component of membrane (GO:0016021);;	--	--	[S]	Function unknown	Cysteine-rich secretory protein family	Pathogenesis-related protein 1 OS=Arabidopsis thaliana OX=3702 GN=PRB1 PE=2 SV=1	S	Function unknown	PREDICTED: pathogenesis-related protein 1-like [Brassica rapa]
BraA08g015010.3C.gene	--	--	Cellular Component: nucleus (GO:0005634);;	--	--	--	--	--	--	S	Function unknown	PREDICTED: uncharacterized protein LOC103834254 [Brassica rapa]
Brassica_rapa_newGene_9287	[QV]	Secondary metabolites biosynthesis, transport and catabolism;; Defense mechanisms	Molecular Function: iron ion binding (GO:0005506);; Cellular Component: integral component of membrane (GO:0016021);; Molecular Function: oxidoreductase activity, acting on paired donors, with incorporation or reduction of molecular oxygen, NAD(P)H as one donor, and incorporation of one atom of oxygen (GO:0016709);; Molecular Function: oxygen binding (GO:0019825);; Molecular Function: heme bindin…	--	--	[Q]	Secondary metabolites biosynthesis, transport and catabolism	Cytochrome P450	Cytochrome P450 71B23 OS=Arabidopsis thaliana OX=3702 GN=CYP71B23 PE=2 SV=1	Q	Secondary metabolites biosynthesis, transport and catabolism	PREDICTED: cytochrome P450 71B23-like isoform X1 [Brassica rapa]
BraA10g026280.3C.gene	--	--	Cellular Component: plasma membrane (GO:0005886);; Molecular Function: magnesium ion transmembrane transporter activity (GO:0015095);; Biological Process: magnesium ion transport (GO:0015693);; Cellular Component: integral component of membrane (GO:0016021);; Biological Process: magnesium ion transmembrane transport (GO:1903830);;	--	--	--	--	Domain of unknown function (DUF3511)	--	S	Function unknown	PREDICTED: uncharacterized protein LOC103846677 [Brassica rapa]
BraA05g041050.3C.gene	--	--	Molecular Function: transcription factor activity, sequence-specific DNA binding (GO:0003700);; Molecular Function: protein binding (GO:0005515);; Cellular Component: nucleus (GO:0005634);; Biological Process: regulation of transcription, DNA-templated (GO:0006355);; Cellular Component: chloroplast (GO:0009507);; Biological Process: leaf morphogenesis (GO:0009965);; Cellular Component: integral c…	--	--	--	--	TCP family transcription factor	Transcription factor TCP13 OS=Arabidopsis thaliana OX=3702 GN=TCP13 PE=1 SV=1	K	Transcription	PREDICTED: transcription factor TCP13 isoform X1 [Brassica rapa]
BraA02g021690.3C.gene	--	--	Molecular Function: endopeptidase inhibitor activity (GO:0004866);; Biological Process: negative regulation of endopeptidase activity (GO:0010951);; Cellular Component: membrane (GO:0016020);;	--	--	--	--	Trypsin and protease inhibitor	Kunitz trypsin inhibitor 1 OS=Arabidopsis thaliana OX=3702 GN=KTI1 PE=2 SV=1	O	Posttranslational modification, protein turnover, chaperones	PREDICTED: alpha-amylase/subtilisin inhibitor-like [Brassica rapa]
Brassica_rapa_newGene_2491	--	--	Molecular Function: protein kinase activity (GO:0004672);; Biological Process: protein phosphorylation (GO:0006468);;	K16315|8.53578e-21|bna:106366834|K16315 serine/threonine-protein kinase haspin [EC:2.7.11.1] | (RefSeq) uncharacterized LOC106366834	--	--	--	--	Serine/threonine-protein kinase haspin homolog OS=Arabidopsis thaliana OX=3702 GN=HASPIN PE=1 SV=1	--	--	BnaCnng06920D [Brassica napus]
BraA04g001950.3C.gene	--	--	Cellular Component: cytoplasm (GO:0005737);;	--	--	[S]	Function unknown	ELMO/CED-12 family	--	S	Function unknown	ELMO domain-containing protein A isoform X2 [Brassica napus]
BraA05g020680.3C.gene	--	--	Cellular Component: integral component of membrane (GO:0016021);;	--	--	--	--	--	--	--	--	BnaCnng38090D [Brassica napus]
BraA03g031390.3C.gene	--	--	--	--	--	--	--	--	--	--	--	PREDICTED: uncharacterized protein LOC103859009 [Brassica rapa]
BraA09g046580.3C.gene	--	--	Cellular Component: Golgi membrane (GO:0000139);; Molecular Function: glucuronyl-galactosyl-proteoglycan 4-alpha-N-acetylglucosaminyltransferase activity (GO:0001888);; Cellular Component: mitochondrion (GO:0005739);; Cellular Component: endosome (GO:0005768);; Cellular Component: trans-Golgi network (GO:0005802);; Biological Process: glycosaminoglycan biosynthetic process (GO:0006024);; Biologic…	--	--	[GMW]	Carbohydrate transport and metabolism;; Cell wall/membrane/envelope biogenesis;; Extracellular structures	Glycosyl transferase family 64 domain	Glycosyltransferase family 64 protein C4 OS=Arabidopsis thaliana OX=3702 GN=EPC1 PE=2 SV=1	S	Function unknown	PREDICTED: glycosyltransferase family 64 protein C4 isoform X2 [Brassica rapa]
BraA02g001530.3C.gene	--	--	Molecular Function: hydrolase activity (GO:0016787);; Biological Process: phosphatidylinositol dephosphorylation (GO:0046856);;	--	--	[U]	Intracellular trafficking, secretion, and vesicular transport	Endonuclease/Exonuclease/phosphatase family;; Centromere protein B dimerisation domain	Type I inositol polyphosphate 5-phosphatase 10 OS=Arabidopsis thaliana OX=3702 GN=IP5P10 PE=3 SV=1	T	Signal transduction mechanisms	PREDICTED: type I inositol polyphosphate 5-phosphatase 10 isoform X2 [Brassica rapa]
BraA08g005970.3C.gene	--	--	--	--	--	--	--	--	Uncharacterized protein At1g76660 OS=Arabidopsis thaliana OX=3702 GN=At1g76660 PE=2 SV=1	--	--	PREDICTED: uncharacterized protein At1g76660-like [Brassica rapa]
BraA03g043820.3C.gene	--	--	Cellular Component: nucleus (GO:0005634);; Cellular Component: cell cortex (GO:0005938);; Biological Process: cell cycle (GO:0007049);; Biological Process: regulation of asymmetric cell division (GO:0009786);; Biological Process: unidimensional cell growth (GO:0009826);; Biological Process: stomatal complex development (GO:0010374);; Cellular Component: extrinsic component of plasma membrane (GO:…	--	--	--	--	--	Protein BREAKING OF ASYMMETRY IN THE STOMATAL LINEAGE OS=Arabidopsis thaliana OX=3702 GN=BASL PE=2 SV=1	S	Function unknown	PREDICTED: protein BREAKING OF ASYMMETRY IN THE STOMATAL LINEAGE isoform X2 [Brassica rapa]
BraA09g022230.3C.gene	--	--	Molecular Function: DNA binding (GO:0003677);; Cellular Component: nucleus (GO:0005634);;	--	--	--	--	Domain of unknown function (DUF296)	AT-hook motif nuclear-localized protein 8 OS=Arabidopsis thaliana OX=3702 GN=AHL8 PE=2 SV=1	S	Function unknown	PREDICTED: AT-hook motif nuclear-localized protein 8 [Brassica rapa]
BraA01g016650.3C.gene	[O]	Posttranslational modification, protein turnover, chaperones	Molecular Function: iron ion binding (GO:0005506);; Cellular Component: chloroplast stroma (GO:0009570);; Biological Process: chloroplast organization (GO:0009658);; Biological Process: iron-sulfur cluster assembly (GO:0016226);; Molecular Function: protein complex scaffold activity (GO:0032947);; Biological Process: photosystem I assembly (GO:0048564);; Molecular Function: iron-sulfur cluster bi…	--	--	[O]	Posttranslational modification, protein turnover, chaperones	NifU-like domain	NifU-like protein 3, chloroplastic OS=Arabidopsis thaliana OX=3702 GN=NIFU3 PE=2 SV=1	O	Posttranslational modification, protein turnover, chaperones	PREDICTED: nifU-like protein 3, chloroplastic [Brassica rapa]
BraA03g054060.3C.gene	--	--	Cellular Component: cytoplasm (GO:0005737);;	--	--	--	--	Domain of unknown function (DUF3444)	--	S	Function unknown	PREDICTED: uncharacterized protein LOC103862125, partial [Brassica rapa]
BraA08g017400.3C.gene	--	--	Biological Process: transcription, DNA-templated (GO:0006351);;	--	--	--	--	B3 DNA binding domain	B3 domain-containing protein REM1 OS=Brassica oleracea var. botrytis OX=3715 GN=REM1 PE=2 SV=1	K	Transcription	PREDICTED: B3 domain-containing protein REM1-like isoform X2 [Brassica rapa]
BraA06g038160.3C.gene	--	--	Cellular Component: plasma membrane (GO:0005886);; Molecular Function: magnesium ion transmembrane transporter activity (GO:0015095);; Biological Process: magnesium ion transport (GO:0015693);; Cellular Component: integral component of membrane (GO:0016021);; Biological Process: magnesium ion transmembrane transport (GO:1903830);;	--	--	[S]	Function unknown	Magnesium transporter NIPA	Probable magnesium transporter NIPA8 OS=Arabidopsis thaliana OX=3702 GN=At3g26670 PE=2 SV=1	S	Function unknown	PREDICTED: probable magnesium transporter NIPA8 [Brassica rapa]
BraA02g024790.3C.gene	[F]	Nucleotide transport and metabolism	Molecular Function: NAD+ kinase activity (GO:0003951);; Molecular Function: ATP binding (GO:0005524);; Cellular Component: cytosol (GO:0005829);; Biological Process: NADP biosynthetic process (GO:0006741);; Biological Process: phosphorylation (GO:0016310);; Biological Process: NAD metabolic process (GO:0019674);; Molecular Function: NADH kinase activity (GO:0042736);;	K00858|0|brp:103853136|K00858 NAD+ kinase [EC:2.7.1.23] | (RefSeq) NADH kinase	Nicotinate and nicotinamide metabolism (ko00760)	[R]	General function prediction only	ATP-NAD kinase	NADH kinase OS=Arabidopsis thaliana OX=3702 GN=NADK3 PE=1 SV=1	S	Function unknown	PREDICTED: NADH kinase [Brassica rapa]
BraA09g043000.3C.gene	--	--	--	--	--	--	--	--	--	--	--	BnaC09g51190D [Brassica napus]
BraA03g046520.3C.gene	--	--	Molecular Function: endopeptidase activity (GO:0004175);; Cellular Component: nucleus (GO:0005634);; Biological Process: positive regulation of flower development (GO:0009911);; Biological Process: protein desumoylation (GO:0016926);; Molecular Function: SUMO-specific protease activity (GO:0016929);;	K08592|0|brp:103860807|K08592 sentrin-specific protease 1 [EC:3.4.22.68] | (RefSeq) ubiquitin-like-specific protease ESD4	--	[O]	Posttranslational modification, protein turnover, chaperones	Ulp1 protease family, C-terminal catalytic domain	Ubiquitin-like-specific protease ESD4 OS=Arabidopsis thaliana OX=3702 GN=ESD4 PE=1 SV=1	O	Posttranslational modification, protein turnover, chaperones	PREDICTED: ubiquitin-like-specific protease ESD4 isoform X1 [Brassica rapa]
Brassica_rapa_newGene_2236	--	--	Biological Process: biosynthetic process (GO:0009058);; Molecular Function: nucleotidyltransferase activity (GO:0016779);;	--	--	[I]	Lipid transport and metabolism	--	Choline-phosphate cytidylyltransferase 1 OS=Arabidopsis thaliana OX=3702 GN=CCT1 PE=1 SV=1	IM	Lipid transport and metabolism;; Cell wall/membrane/envelope biogenesis	BnaA05g36580D [Brassica napus]
BraA03g006370.3C.gene	--	--	Biological Process: maturation of LSU-rRNA from tricistronic rRNA transcript (SSU-rRNA, 5.8S rRNA, LSU-rRNA) (GO:0000463);; Biological Process: maturation of 5.8S rRNA from tricistronic rRNA transcript (SSU-rRNA, 5.8S rRNA, LSU-rRNA) (GO:0000466);; Molecular Function: transcription coactivator activity (GO:0003713);; Molecular Function: RNA binding (GO:0003723);; Molecular Function: protein bindi…	K14843|0|brp:103856085|K14843 pescadillo | (RefSeq) pescadillo homolog	--	[A]	RNA processing and modification	Pescadillo N-terminus;; BRCT domain, a BRCA1 C-terminus domain	Pescadillo homolog OS=Arabidopsis thaliana OX=3702 GN=PES PE=1 SV=1	J	Translation, ribosomal structure and biogenesis	pescadillo homolog [Brassica napus]
BraA04g009840.3C.gene	--	--	Molecular Function: protein serine/threonine phosphatase activity (GO:0004722);; Molecular Function: protein binding (GO:0005515);; Cellular Component: nucleus (GO:0005634);; Cellular Component: mitochondrion (GO:0005739);; Cellular Component: plasma membrane (GO:0005886);; Biological Process: protein dephosphorylation (GO:0006470);; Molecular Function: metal ion binding (GO:0046872);;	--	--	[T]	Signal transduction mechanisms	Protein phosphatase 2C;; Protein phosphatase 2C	Probable protein phosphatase 2C 74 OS=Arabidopsis thaliana OX=3702 GN=At5g36250 PE=1 SV=1	T	Signal transduction mechanisms	PREDICTED: probable protein phosphatase 2C 74 [Brassica rapa]
BraA09g047570.3C.gene	--	--	Cellular Component: cytosol (GO:0005829);; Biological Process: autophagy (GO:0006914);; Biological Process: protein transport (GO:0015031);;	K08343|2.26993e-26|eus:EUTSA_v10004633mg|K08343 ubiquitin-like-conjugating enzyme ATG3 | (RefSeq) hypothetical protein	Regulation of autophagy (ko04140)	[R]	General function prediction only	Autophagocytosis associated protein (Atg3), N-terminal domain	Autophagy-related protein 3 OS=Arabidopsis thaliana OX=3702 GN=ATG3 PE=1 SV=2	U	Intracellular trafficking, secretion, and vesicular transport	PREDICTED: LOW QUALITY PROTEIN: autophagy-related protein 3-like [Brassica rapa]
BraA03g027550.3C.gene	[J]	Translation, ribosomal structure and biogenesis	Molecular Function: translation initiation factor activity (GO:0003743);; Molecular Function: GTPase activity (GO:0003924);; Molecular Function: GTP binding (GO:0005525);; Cellular Component: intracellular (GO:0005622);; Biological Process: translational initiation (GO:0006413);;	K02519|0|brp:103858595|K02519 translation initiation factor IF-2 | (RefSeq) translation initiation factor IF-2-like	--	[J]	Translation, ribosomal structure and biogenesis	Elongation factor Tu GTP binding domain;; Translation-initiation factor 2;; 50S ribosome-binding GTPase;; Ethanolamine utilisation - propanediol utilisation;; Ferrous iron transport protein B;; ADP-ribosylation factor family	Translation initiation factor IF-2, chloroplastic (Fragment) OS=Euglena gracilis OX=3039 GN=INFB PE=2 SV=1	J	Translation, ribosomal structure and biogenesis	PREDICTED: uncharacterized protein LOC103858595 [Brassica rapa]
BraA10g002840.3C.gene	[T]	Signal transduction mechanisms	Molecular Function: phosphorelay sensor kinase activity (GO:0000155);; Molecular Function: protein serine/threonine kinase activity (GO:0004674);; Molecular Function: protein binding (GO:0005515);; Molecular Function: ATP binding (GO:0005524);; Cellular Component: extracellular region (GO:0005576);; Cellular Component: endoplasmic reticulum membrane (GO:0005789);; Biological Process: negative reg…	K14509|0|brp:103844270|K14509 ethylene receptor [EC:2.7.13.-] | (RefSeq) ethylene response sensor 2-like	Plant hormone signal transduction (ko04075)	[T]	Signal transduction mechanisms	GAF domain	Ethylene response sensor 2 OS=Arabidopsis thaliana OX=3702 GN=ERS2 PE=1 SV=2	T	Signal transduction mechanisms	PREDICTED: ethylene response sensor 2-like [Brassica rapa]
BraA05g027560.3C.gene	--	--	Biological Process: cell plate assembly (GO:0000919);; Molecular Function: Rho guanyl-nucleotide exchange factor activity (GO:0005089);; Molecular Function: GTPase activator activity (GO:0005096);; Molecular Function: protein binding (GO:0005515);; Molecular Function: GTP binding (GO:0005525);; Cellular Component: nucleus (GO:0005634);; Cellular Component: cytosol (GO:0005829);; Biological Proces…	K20131|0|brp:103869423|K20131 Rab5 GDP/GTP exchange factor | (RefSeq) vacuolar protein sorting-associated protein 9A	--	[U]	Intracellular trafficking, secretion, and vesicular transport	Vacuolar sorting protein 9 (VPS9) domain	Vacuolar protein sorting-associated protein 9A OS=Arabidopsis thaliana OX=3702 GN=VPS9A PE=1 SV=1	S	Function unknown	PREDICTED: vacuolar protein sorting-associated protein 9A [Brassica rapa]
BraA04g018790.3C.gene	[O]	Posttranslational modification, protein turnover, chaperones	Cellular Component: cytoplasm (GO:0005737);; Biological Process: protein folding (GO:0006457);;	--	--	--	--	Domain of unknown function (DUF3444);; DnaJ domain	Chaperone protein dnaJ 49 OS=Arabidopsis thaliana OX=3702 GN=ATJ49 PE=2 SV=2	O	Posttranslational modification, protein turnover, chaperones	PREDICTED: uncharacterized protein LOC103864672 [Brassica rapa]
BraA06g029980.3C.gene	[J]	Translation, ribosomal structure and biogenesis	Biological Process: cytoplasmic translation (GO:0002181);; Molecular Function: mRNA binding (GO:0003729);; Molecular Function: structural constituent of ribosome (GO:0003735);; Molecular Function: protein binding (GO:0005515);; Cellular Component: nucleolus (GO:0005730);; Cellular Component: vacuolar membrane (GO:0005774);; Cellular Component: Golgi apparatus (GO:0005794);; Cellular Component: pl…	K02938|3.08992e-119|bna:106389477|K02938 large subunit ribosomal protein L8e | (RefSeq) 60S ribosomal protein L8-1	Ribosome (ko03010)	[J]	Translation, ribosomal structure and biogenesis	Ribosomal Proteins L2, C-terminal domain	60S ribosomal protein L8-1 OS=Arabidopsis thaliana OX=3702 GN=RPL8A PE=1 SV=2	J	Translation, ribosomal structure and biogenesis	PREDICTED: 60S ribosomal protein L8-1 [Brassica oleracea var. oleracea]
BraA07g005320.3C.gene	--	--	--	--	--	[L]	Replication, recombination and repair	Domain of unknown function DUF223;; Replication protein A OB domain	Replication protein A 70 kDa DNA-binding subunit C OS=Oryza sativa subsp. japonica OX=39947 GN=RPA1C PE=1 SV=1	L	Replication, recombination and repair	replication protein A 70 kDa DNA-binding subunit C-like [Brassica napus]
BraA05g009730.3C.gene	--	--	Molecular Function: NAD+ ADP-ribosyltransferase activity (GO:0003950);;	--	--	--	--	RCD1-SRO-TAF4 (RST) plant domain	Probable inactive poly [ADP-ribose] polymerase SRO1 OS=Arabidopsis thaliana OX=3702 GN=SRO1 PE=1 SV=2	S	Function unknown	PREDICTED: probable inactive poly [ADP-ribose] polymerase SRO1 isoform X2 [Brassica rapa]
BraA08g024890.3C.gene	[R]	General function prediction only	Molecular Function: calmodulin binding (GO:0005516);; Cellular Component: nucleus (GO:0005634);; Cellular Component: plasma membrane (GO:0005886);;	--	--	[T]	Signal transduction mechanisms	Tetratricopeptide repeat;; Tetratricopeptide repeat;; Tetratricopeptide repeat;; Tetratricopeptide repeat;; Tetratricopeptide repeat;; Tetratricopeptide repeat	Protein NPGR1 OS=Arabidopsis thaliana OX=3702 GN=NPGR1 PE=1 SV=1	S	Function unknown	PREDICTED: tetratricopeptide repeat protein 7B [Brassica rapa]
BraA07g021160.3C.gene	[E]	Amino acid transport and metabolism	Molecular Function: protein binding (GO:0005515);; Cellular Component: cytosol (GO:0005829);; Biological Process: L-phenylalanine catabolic process (GO:0006559);; Biological Process: defense response (GO:0006952);; Biological Process: response to oxidative stress (GO:0006979);; Biological Process: response to wounding (GO:0009611);; Biological Process: cinnamic acid biosynthetic process (GO:00098…	K10775|0|brp:103829920|K10775 phenylalanine ammonia-lyase [EC:4.3.1.24] | (RefSeq) phenylalanine ammonia-lyase 2-like	Phenylalanine metabolism (ko00360);; Phenylpropanoid biosynthesis (ko00940)	[Q]	Secondary metabolites biosynthesis, transport and catabolism	Aromatic amino acid lyase	Phenylalanine ammonia-lyase 2 OS=Arabidopsis thaliana OX=3702 GN=PAL2 PE=1 SV=2	E	Amino acid transport and metabolism	PREDICTED: phenylalanine ammonia-lyase 2-like [Brassica rapa]
BraA03g023820.3C.gene	--	--	--	K07466|0|bna:106373049|K07466 replication factor A1 | (RefSeq) replication protein A 70 kDa DNA-binding subunit C-like	DNA replication (ko03030);; Nucleotide excision repair (ko03420);; Mismatch repair (ko03430);; Homologous recombination (ko03440)	[L]	Replication, recombination and repair	Domain of unknown function DUF223;; Replication factor-A C terminal domain	--	L	Replication, recombination and repair	replication protein A 70 kDa DNA-binding subunit C-like [Brassica napus]
BraA03g034370.3C.gene	--	--	--	--	--	--	--	--	Cyclin-dependent protein kinase inhibitor SMR1 OS=Arabidopsis thaliana OX=3702 GN=SMR1 PE=1 SV=1	K	Transcription	PREDICTED: cyclin-dependent protein kinase inhibitor SMR1-like [Brassica rapa]
BraA07g029980.3C.gene	--	--	--	--	--	--	--	--	--	--	--	PREDICTED: uncharacterized protein LOC103830886 [Brassica rapa]
BraA09g025360.3C.gene	[J]	Translation, ribosomal structure and biogenesis	Molecular Function: hydrolase activity (GO:0016787);; Molecular Function: ion binding (GO:0043167);;	K12813|0|brp:103839795|K12813 pre-mRNA-splicing factor ATP-dependent RNA helicase DHX16 [EC:3.6.4.13] | (RefSeq) uncharacterized LOC103839795	Spliceosome (ko03040)	[A]	RNA processing and modification	Helicase associated domain (HA2)	Pre-mRNA-splicing factor ATP-dependent RNA helicase DEAH1 OS=Arabidopsis thaliana OX=3702 GN=ESP3 PE=1 SV=1	L	Replication, recombination and repair	PREDICTED: uncharacterized protein LOC103839795 [Brassica rapa]
BraA02g015080.3C.gene	--	--	Molecular Function: transcription factor activity, sequence-specific DNA binding (GO:0003700);; Molecular Function: protein binding (GO:0005515);; Cellular Component: nucleus (GO:0005634);; Biological Process: nitric oxide mediated signal transduction (GO:0007263);; Biological Process: response to gibberellin (GO:0009739);; Biological Process: defense response to bacterium (GO:0042742);; Molecula…	--	--	--	--	WRKY DNA -binding domain	Probable WRKY transcription factor 27 OS=Arabidopsis thaliana OX=3702 GN=WRKY27 PE=2 SV=1	K	Transcription	PREDICTED: probable WRKY transcription factor 27 [Brassica rapa]
Brassica_rapa_newGene_8834	--	--	--	--	--	--	--	--	--	--	--	BnaC02g25640D [Brassica napus]
BraA03g005090.3C.gene	--	--	--	--	--	--	--	--	COP1-interactive protein 1 OS=Arabidopsis thaliana OX=3702 GN=CIP1 PE=1 SV=1	S	Function unknown	PREDICTED: LOW QUALITY PROTEIN: golgin subfamily A member 6-like protein 1 [Brassica rapa]
BraA03g018120.3C.gene	--	--	Biological Process: defense response (GO:0006952);; Biological Process: response to jasmonic acid (GO:0009753);; Biological Process: response to chitin (GO:0010200);; Biological Process: regulation of response to stimulus (GO:0048583);; Biological Process: regulation of nucleic acid-templated transcription (GO:1903506);;	--	--	--	--	Divergent CCT motif	Protein TIFY 5B OS=Arabidopsis thaliana OX=3702 GN=TIFY 5B PE=2 SV=1	--	--	protein TIFY 5B-like [Brassica napus]
BraAnng000650.3C.gene	--	--	--	--	--	--	--	--	--	--	--	PREDICTED: uncharacterized protein LOC103848087 [Brassica rapa]
BraA02g017920.3C.gene	--	--	--	--	--	--	--	--	--	S	Function unknown	PREDICTED: histidine-rich glycoprotein-like [Brassica rapa]
BraA07g018820.3C.gene	[J]	Translation, ribosomal structure and biogenesis	Molecular Function: nucleotide binding (GO:0000166);; Biological Process: RNA methylation (GO:0001510);; Molecular Function: DNA binding (GO:0003677);; Molecular Function: RNA binding (GO:0003723);; Cellular Component: nucleus (GO:0005634);; Biological Process: RNA processing (GO:0006396);; Molecular Function: RNA methyltransferase activity (GO:0008173);; Molecular Function: metal ion binding (GO…	K15332|0|brp:103829742|K15332 tRNA (uracil-5-)-methyltransferase [EC:2.1.1.-] | (RefSeq) zinc finger CCCH domain-containing protein 24	--	[J]	Translation, ribosomal structure and biogenesis	tRNA (Uracil-5-)-methyltransferase;; Methyltransferase domain;; Zinc finger C-x8-C-x5-C-x3-H type (and similar);; Methyltransferase domain;; Methyltransferase small domain	Zinc finger CCCH domain-containing protein 24 OS=Arabidopsis thaliana OX=3702 GN=At2g28450 PE=1 SV=1	J	Translation, ribosomal structure and biogenesis	PREDICTED: zinc finger CCCH domain-containing protein 24 [Brassica rapa]
BraA10g026030.3C.gene	[D]	Cell cycle control, cell division, chromosome partitioning	Cellular Component: nucleus (GO:0005634);;	--	--	[R]	General function prediction only	Ankyrin repeats (many copies);; Ankyrin repeats (many copies);; Ankyrin repeat;; Ankyrin repeats (3 copies);; Ankyrin repeat	Ankyrin repeat domain-containing protein 2A OS=Arabidopsis thaliana OX=3702 GN=AKR2A PE=1 SV=2	S	Function unknown	PREDICTED: ankyrin repeat-containing protein P16F5.05c [Brassica rapa]
BraA02g037140.3C.gene	--	--	Molecular Function: ubiquitin-protein transferase activity (GO:0004842);; Cellular Component: nucleus (GO:0005634);; Cellular Component: vacuolar membrane (GO:0005774);; Biological Process: defense response (GO:0006952);; Molecular Function: auxin binding (GO:0010011);; Biological Process: pollen maturation (GO:0010152);; Biological Process: protein ubiquitination (GO:0016567);; Biological Proces…	--	--	[R]	General function prediction only	--	Protein AUXIN SIGNALING F-BOX 2 OS=Arabidopsis thaliana OX=3702 GN=AFB2 PE=1 SV=1	S	Function unknown	PREDICTED: protein AUXIN SIGNALING F-BOX 2 [Brassica rapa]
BraA01g004520.3C.gene	[C]	Energy production and conversion	Molecular Function: carbonate dehydratase activity (GO:0004089);; Molecular Function: zinc ion binding (GO:0008270);; Biological Process: carbon utilization (GO:0015976);; Biological Process: response to arsenic-containing substance (GO:0046685);;	--	--	--	--	Carbonic anhydrase;; 4Fe-4S single cluster domain of Ferredoxin I;; Metallo-beta-lactamase superfamily	Beta carbonic anhydrase 5, chloroplastic OS=Arabidopsis thaliana OX=3702 GN=BCA5 PE=2 SV=1	S	Function unknown	PREDICTED: uncharacterized protein LOC103846052 [Brassica rapa]
BraA02g034130.3C.gene	--	--	Cellular Component: integral component of membrane (GO:0016021);;	--	--	--	--	--	NADH dehydrogenase [ubiquinone] 1 beta subcomplex subunit 8, mitochondrial OS=Arabidopsis thaliana OX=3702 GN=At5g47570 PE=2 SV=1	S	Function unknown	hypothetical protein 26.t00015 [Brassica oleracea]
BraA09g060910.3C.gene	[P]	Inorganic ion transport and metabolism	Molecular Function: N,N-dimethylaniline monooxygenase activity (GO:0004499);; Biological Process: defense response (GO:0006952);; Molecular Function: ADP binding (GO:0043531);; Molecular Function: flavin adenine dinucleotide binding (GO:0050660);; Molecular Function: NADP binding (GO:0050661);; Biological Process: oxidation-reduction process (GO:0055114);;	--	--	[Q]	Secondary metabolites biosynthesis, transport and catabolism	NB-ARC domain;; Flavin-binding monooxygenase-like;; Pyridine nucleotide-disulphide oxidoreductase;; Pyridine nucleotide-disulphide oxidoreductase;; Leucine rich repeat;; NAD(P)-binding Rossmann-like domain;; FAD dependent oxidoreductase;; Leucine Rich repeats (2 copies);; FAD binding domain;; Pyridine nucleotide-disulphide oxidoreductase;; HI0933-like protein;; L-lysine 6-monooxygenase (NADPH-req…	Flavin-containing monooxygenase FMO GS-OX-like 2 OS=Arabidopsis thaliana OX=3702 GN=At1g12200 PE=2 SV=1	S	Function unknown	PREDICTED: disease resistance protein RPS5-like [Brassica rapa]
BraA05g040250.3C.gene	--	--	Cellular Component: nucleus (GO:0005634);; Biological Process: regulation of transcription, DNA-templated (GO:0006355);; Molecular Function: sequence-specific DNA binding (GO:0043565);;	--	--	--	--	Protein of unknown function, DUF573	Probable transcription factor At3g04930 OS=Arabidopsis thaliana OX=3702 GN=At3g04930 PE=1 SV=1	K	Transcription	PREDICTED: probable transcription factor At3g04930 [Brassica rapa]
BraA05g041830.3C.gene	[K]	Transcription	Molecular Function: DNA binding (GO:0003677);; Molecular Function: RNA binding (GO:0003723);; Molecular Function: ribonuclease III activity (GO:0004525);; Molecular Function: protein binding (GO:0005515);; Molecular Function: ATP binding (GO:0005524);; Cellular Component: nucleus (GO:0005634);; Cellular Component: cytoplasm (GO:0005737);; Molecular Function: ATP-dependent helicase activity (GO:00…	K11592|0|brp:103855153|K11592 endoribonuclease Dicer [EC:3.1.26.-] | (RefSeq) endoribonuclease Dicer homolog 2	--	[A]	RNA processing and modification	Ribonuclease III domain;; Ribonuclease-III-like;; PAZ domain;; Dicer dimerisation domain;; Helicase conserved C-terminal domain;; Type III restriction enzyme, res subunit;; DEAD/DEAH box helicase	Endoribonuclease Dicer homolog 2 OS=Arabidopsis thaliana OX=3702 GN=At3g03300 PE=1 SV=2	L	Replication, recombination and repair	PREDICTED: endoribonuclease Dicer homolog 2 isoform X2 [Brassica rapa]
BraA01g031090.3C.gene	--	--	--	K16277|6.26682e-70|brp:103834008|K16277 E3 ubiquitin-protein ligase DRIP [EC:2.3.2.27] | (RefSeq) probable E3 ubiquitin protein ligase DRIPH	--	--	--	--	--	S	Function unknown	PREDICTED: probable E3 ubiquitin protein ligase DRIPH isoform X2 [Brassica rapa]
BraA01g017870.3C.gene	--	--	Molecular Function: nutrient reservoir activity (GO:0045735);;	--	--	--	--	Protease inhibitor/seed storage/LTP family	Napin OS=Brassica napus OX=3708 GN=NAP1 PE=2 SV=1	U	Intracellular trafficking, secretion, and vesicular transport	PREDICTED: napin-like [Brassica rapa]
BraA07g042140.3C.gene	--	--	Cellular Component: mitochondrion (GO:0005739);; Molecular Function: hydrolase activity (GO:0016787);;	--	--	--	--	Plant organelle RNA recognition domain	Protein WHAT&apos;S THIS FACTOR 1 homolog OS=Arabidopsis thaliana OX=3702 GN=At4g01037 PE=3 SV=1	S	Function unknown	PREDICTED: protein ROOT PRIMORDIUM DEFECTIVE 1 [Brassica rapa]
BraA04g003510.3C.gene	[E]	Amino acid transport and metabolism	Molecular Function: cystathionine beta-lyase activity (GO:0004121);; Cellular Component: chloroplast stroma (GO:0009570);; Biological Process: L-methionine biosynthetic process from L-homoserine via cystathionine (GO:0019279);; Biological Process: cysteine biosynthetic process via cystathionine (GO:0019343);; Biological Process: transsulfuration (GO:0019346);; Molecular Function: pyridoxal phosph…	K01760|0|brp:103863064|K01760 cystathionine beta-lyase [EC:4.4.1.8] | (RefSeq) cystathionine beta-lyase, chloroplastic-like	Cysteine and methionine metabolism (ko00270);; Selenocompound metabolism (ko00450);; Biosynthesis of amino acids (ko01230)	[E]	Amino acid transport and metabolism	Cys/Met metabolism PLP-dependent enzyme;; Aminotransferase class-V;; Aminotransferase class I and II	Cystathionine beta-lyase, chloroplastic OS=Arabidopsis thaliana OX=3702 GN=At3g57050 PE=1 SV=1	E	Amino acid transport and metabolism	PREDICTED: cystathionine beta-lyase, chloroplastic-like [Brassica rapa]
BraA03g027490.3C.gene	--	--	--	--	--	--	--	--	--	J	Translation, ribosomal structure and biogenesis	PREDICTED: uncharacterized protein LOC108856623 isoform X1 [Raphanus sativus]
BraA06g035510.3C.gene	[FGR]	Nucleotide transport and metabolism;; Carbohydrate transport and metabolism;; General function prediction only	Molecular Function: nucleotide binding (GO:0000166);; Cellular Component: nucleus (GO:0005634);; Cellular Component: peroxisome (GO:0005777);; Biological Process: sulfur compound metabolic process (GO:0006790);; Biological Process: purine ribonucleotide metabolic process (GO:0009150);; Cellular Component: integral component of membrane (GO:0016021);; Molecular Function: adenylylsulfatase activity…	--	--	[T]	Signal transduction mechanisms	HIT domain;; Scavenger mRNA decapping enzyme C-term binding	Adenylylsulfatase HINT3 OS=Arabidopsis thaliana OX=3702 GN=HINT3 PE=1 SV=1	FG	Nucleotide transport and metabolism;; Carbohydrate transport and metabolism	PREDICTED: adenylylsulfatase HINT3 [Brassica rapa]
BraA01g023770.3C.gene	[O]	Posttranslational modification, protein turnover, chaperones	Biological Process: proteolysis (GO:0006508);; Molecular Function: cysteine-type peptidase activity (GO:0008234);;	--	--	[O]	Posttranslational modification, protein turnover, chaperones	Papain family cysteine protease;; Cathepsin propeptide inhibitor domain (I29);; Peptidase C1-like family	Senescence-specific cysteine protease SAG39 OS=Oryza sativa subsp. indica OX=39946 GN=OsI_14861 PE=3 SV=1	O	Posttranslational modification, protein turnover, chaperones	PREDICTED: zingipain-2 [Brassica rapa]
BraAnng002220.3C.gene	--	--	--	--	--	--	--	--	--	--	--	meiosis-specific protein ASY2-like [Brassica napus]
BraA06g022670.3C.gene	--	--	Cellular Component: plasma membrane (GO:0005886);; Cellular Component: integral component of membrane (GO:0016021);; Biological Process: transmembrane transport (GO:0055085);;	--	--	--	--	OPT oligopeptide transporter protein	Probable metal-nicotianamine transporter YSL7 OS=Arabidopsis thaliana OX=3702 GN=YSL7 PE=2 SV=1	--	--	BnaA06g20330D [Brassica napus]
Brassica_rapa_newGene_5439	--	--	--	--	--	--	--	--	--	--	--	PREDICTED: uncharacterized protein At3g60930, chloroplastic-like [Brassica oleracea var. oleracea]
BraA03g057730.3C.gene	[E]	Amino acid transport and metabolism	Cellular Component: mitochondrion (GO:0005739);; Cellular Component: cytosol (GO:0005829);; Cellular Component: integral component of membrane (GO:0016021);; Biological Process: L-lysine catabolic process (GO:0019477);; Molecular Function: saccharopine dehydrogenase (NADP+, L-lysine-forming) activity (GO:0047130);; Biological Process: oxidation-reduction process (GO:0055114);; Biological Process:…	K14157|0|bna:106423277|K14157 alpha-aminoadipic semialdehyde synthase [EC:1.5.1.8 1.5.1.9] | (RefSeq) alpha-aminoadipic semialdehyde synthase-like	Lysine degradation (ko00310)	[E]	Amino acid transport and metabolism	Alanine dehydrogenase/PNT, N-terminal domain	Alpha-aminoadipic semialdehyde synthase OS=Arabidopsis thaliana OX=3702 GN=LKR/SDH PE=1 SV=1	E	Amino acid transport and metabolism	alpha-aminoadipic semialdehyde synthase-like [Brassica napus]
BraA01g036650.3C.gene	--	--	Molecular Function: transcription factor activity, sequence-specific DNA binding (GO:0003700);; Cellular Component: nucleus (GO:0005634);; Cellular Component: cytoplasm (GO:0005737);; Biological Process: response to high light intensity (GO:0009644);; Biological Process: response to salt stress (GO:0009651);; Biological Process: response to ethylene (GO:0009723);; Biological Process: response to …	--	--	--	--	No apical meristem (NAM) protein	NAC transcription factor 56 OS=Arabidopsis thaliana OX=3702 GN=NAC056 PE=2 SV=1	K	Transcription	PREDICTED: NAC transcription factor 56-like [Brassica rapa]
BraA01g017520.3C.gene	[R]	General function prediction only	Molecular Function: phosphatidate cytidylyltransferase activity (GO:0004605);; Cellular Component: mitochondrion (GO:0005739);; Cellular Component: integral component of membrane (GO:0016021);; Biological Process: CDP-diacylglycerol biosynthetic process (GO:0016024);;	K00981|0|brp:103866590|K00981 phosphatidate cytidylyltransferase [EC:2.7.7.41] | (RefSeq) phosphatidate cytidylyltransferase 3	Glycerophospholipid metabolism (ko00564);; Phosphatidylinositol signaling system (ko04070)	[I]	Lipid transport and metabolism	Cytidylyltransferase family	Phosphatidate cytidylyltransferase 3 OS=Arabidopsis thaliana OX=3702 GN=CDS3 PE=1 SV=1	I	Lipid transport and metabolism	PREDICTED: phosphatidate cytidylyltransferase 3 [Brassica rapa]
BraA07g022520.3C.gene	--	--	Cellular Component: endosome (GO:0005768);; Cellular Component: trans-Golgi network (GO:0005802);; Cellular Component: chloroplast (GO:0009507);; Molecular Function: transferase activity, transferring glycosyl groups (GO:0016757);;	--	--	--	--	GDP-fucose protein O-fucosyltransferase	--	S	Function unknown	PREDICTED: uncharacterized protein LOC103830066 [Brassica rapa]
BraA03g039540.3C.gene	--	--	Molecular Function: DNA binding (GO:0003677);; Molecular Function: transcription factor activity, sequence-specific DNA binding (GO:0003700);; Biological Process: regulation of transcription, DNA-templated (GO:0006355);; Biological Process: pollen development (GO:0009555);; Biological Process: embryo development ending in seed dormancy (GO:0009793);; Cellular Component: CCAAT-binding factor compl…	K08064|0|brp:103859880|K08064 nuclear transcription factor Y, alpha | (RefSeq) nuclear transcription factor Y subunit A-9-like	--	[K]	Transcription	CCAAT-binding transcription factor (CBF-B/NF-YA) subunit B	Nuclear transcription factor Y subunit A-9 OS=Arabidopsis thaliana OX=3702 GN=NFYA9 PE=1 SV=1	K	Transcription	PREDICTED: nuclear transcription factor Y subunit A-9-like isoform X1 [Brassica rapa]
BraA08g023210.3C.gene	[T]	Signal transduction mechanisms	Molecular Function: protein serine/threonine kinase activity (GO:0004674);; Molecular Function: ATP binding (GO:0005524);; Cellular Component: nucleus (GO:0005634);; Cellular Component: cytosol (GO:0005829);; Cellular Component: plasma membrane (GO:0005886);; Biological Process: protein phosphorylation (GO:0006468);; Cellular Component: phragmoplast (GO:0009524);;	K08790|0|brp:103835207|K08790 serine/threonine kinase 38 [EC:2.7.11.1] | (RefSeq) serine/threonine-protein kinase tricorner	--	[R]	General function prediction only	Protein kinase domain;; Protein tyrosine kinase;; Protein kinase C terminal domain	Probable serine/threonine protein kinase IRE3 OS=Arabidopsis thaliana OX=3702 GN=IRE3 PE=2 SV=1	T	Signal transduction mechanisms	PREDICTED: serine/threonine-protein kinase tricorner [Brassica rapa]
BraA01g030900.3C.gene	--	--	Cellular Component: endoplasmic reticulum (GO:0005783);; Cellular Component: integral component of membrane (GO:0016021);;	--	--	--	--	HR-like lesion-inducing	--	--	--	PREDICTED: uncharacterized protein LOC103836153 [Brassica rapa]
BraA10g024760.3C.gene	--	--	--	K12177|0|brp:103846499|K12177 COP9 signalosome complex subunit 3 | (RefSeq) COP9 signalosome complex subunit 3-like	--	[OT]	Posttranslational modification, protein turnover, chaperones;; Signal transduction mechanisms	PCI domain	COP9 signalosome complex subunit 3 OS=Arabidopsis thaliana OX=3702 GN=CSN3 PE=1 SV=2	O	Posttranslational modification, protein turnover, chaperones	PREDICTED: COP9 signalosome complex subunit 3-like [Brassica rapa]
BraA03g032730.3C.gene	--	--	Molecular Function: pyruvate dehydrogenase (acetyl-transferring) kinase activity (GO:0004740);; Molecular Function: ATP binding (GO:0005524);; Cellular Component: mitochondrion (GO:0005739);; Molecular Function: histidine phosphotransfer kinase activity (GO:0009927);; Molecular Function: protein homodimerization activity (GO:0042803);; Biological Process: protein autophosphorylation (GO:0046777);;	K00898|0|brp:103859160|K00898 pyruvate dehydrogenase kinase 2/3/4 [EC:2.7.11.2] | (RefSeq) pyruvate dehydrogenase (acetyl-transferring) kinase, mitochondrial	--	[T]	Signal transduction mechanisms	Mitochondrial branched-chain alpha-ketoacid dehydrogenase kinase;; Histidine kinase-, DNA gyrase B-, and HSP90-like ATPase	[Pyruvate dehydrogenase (acetyl-transferring)] kinase, mitochondrial OS=Arabidopsis thaliana OX=3702 GN=PDK PE=1 SV=1	T	Signal transduction mechanisms	PREDICTED: pyruvate dehydrogenase (acetyl-transferring) kinase, mitochondrial [Brassica rapa]
BraA07g040330.3C.gene	[H]	Coenzyme transport and metabolism	Cellular Component: cytosol (GO:0005829);; Molecular Function: acetylserotonin O-methyltransferase activity (GO:0017096);; Biological Process: aromatic compound biosynthetic process (GO:0019438);; Biological Process: methylation (GO:0032259);; Molecular Function: protein dimerization activity (GO:0046983);;	K13066|0|brp:103832136|K13066 caffeic acid 3-O-methyltransferase [EC:2.1.1.68] | (RefSeq) indole glucosinolate O-methyltransferase 5-like	Phenylpropanoid biosynthesis (ko00940)	[R]	General function prediction only	O-methyltransferase;; Dimerisation domain	Indole glucosinolate O-methyltransferase 5 OS=Arabidopsis thaliana OX=3702 GN=IGMT5 PE=2 SV=1	S	Function unknown	PREDICTED: indole glucosinolate O-methyltransferase 5-like [Brassica rapa]
BraA06g003590.3C.gene	--	--	Cellular Component: chloroplast (GO:0009507);; Cellular Component: photosystem I (GO:0009522);; Biological Process: photosynthesis (GO:0015979);;	--	--	--	--	Photosystem I reaction centre subunit N (PSAN or PSI-N)	--	S	Function unknown	uncharacterized protein BNAA06G37650D [Brassica napus]
BraA01g040950.3C.gene	[T]	Signal transduction mechanisms	Molecular Function: protein serine/threonine kinase activity (GO:0004674);; Molecular Function: ATP binding (GO:0005524);; Biological Process: protein phosphorylation (GO:0006468);;	K04733|2.62799e-128|brp:103848342|K04733 interleukin-1 receptor-associated kinase 4 [EC:2.7.11.1] | (RefSeq) putative serine/threonine-protein kinase	--	[T]	Signal transduction mechanisms	Protein kinase domain;; Protein tyrosine kinase	Cold-responsive protein kinase 1 OS=Arabidopsis thaliana OX=3702 GN=CRPK1 PE=1 SV=1	T	Signal transduction mechanisms	PREDICTED: putative serine/threonine-protein kinase [Brassica oleracea var. oleracea]
BraA07g041160.3C.gene	[G]	Carbohydrate transport and metabolism	Molecular Function: magnesium ion binding (GO:0000287);; Molecular Function: phosphoglucomutase activity (GO:0004614);; Cellular Component: mitochondrion (GO:0005739);; Cellular Component: cytosol (GO:0005829);; Biological Process: glycogen biosynthetic process (GO:0005978);; Biological Process: trehalose biosynthetic process (GO:0005992);; Biological Process: gluconeogenesis (GO:0006094);; Biolo…	K01834|0|brp:103832230|K01834 2,3-bisphosphoglycerate-dependent phosphoglycerate mutase [EC:5.4.2.11] | (RefSeq) 2,3-bisphosphoglycerate-dependent phosphoglycerate mutase	Glycolysis / Gluconeogenesis (ko00010);; Glycine, serine and threonine metabolism (ko00260);; Carbon metabolism (ko01200);; Biosynthesis of amino acids (ko01230)	[G]	Carbohydrate transport and metabolism	Histidine phosphatase superfamily (branch 1)	--	G	Carbohydrate transport and metabolism	PREDICTED: uncharacterized protein LOC103832230 [Brassica rapa]
BraA01g012600.3C.gene	--	--	--	--	--	[R]	General function prediction only	--	--	V	Defense mechanisms	PREDICTED: uncharacterized protein LOC103859584 isoform X1 [Brassica rapa]
BraA07g042260.3C.gene	--	--	Cellular Component: intracellular (GO:0005622);; Biological Process: protein import into nucleus (GO:0006606);;	K09291|0|brp:103832403|K09291 nucleoprotein TPR | (RefSeq) nuclear-pore anchor	RNA transport (ko03013)	[S]	Function unknown	TPR/MLP1/MLP2-like protein	Nuclear-pore anchor OS=Arabidopsis thaliana OX=3702 GN=NUA PE=1 SV=1	U	Intracellular trafficking, secretion, and vesicular transport	PREDICTED: nuclear-pore anchor [Brassica rapa]
BraA06g011930.3C.gene	--	--	--	K17824|1.22709e-138|brp:103872384|K17824 DCN1-like protein 4/5 | (RefSeq) DCN1-like protein 4	--	[S]	Function unknown	Cullin binding;; double strand RNA binding domain from DEAD END PROTEIN 1;; Double-stranded RNA binding motif	Ribonuclease 3-like protein 1 OS=Arabidopsis thaliana OX=3702 GN=RTL1 PE=2 SV=1	S	Function unknown	BnaA06g10540D [Brassica napus]
BraA02g016060.3C.gene	--	--	Cellular Component: cytoplasm (GO:0005737);;	--	--	[S]	Function unknown	Armadillo/beta-catenin-like repeat	--	S	Function unknown	PREDICTED: uncharacterized protein LOC103852173 [Brassica rapa]
BraA03g032940.3C.gene	--	--	Molecular Function: protein binding (GO:0005515);; Cellular Component: mitochondrion (GO:0005739);; Cellular Component: chloroplast (GO:0009507);; Molecular Function: cobalt ion binding (GO:0050897);; Biological Process: mitochondrial mRNA modification (GO:0080156);;	--	--	--	--	--	Multiple organellar RNA editing factor 3, mitochondrial OS=Arabidopsis thaliana OX=3702 GN=MORF3 PE=1 SV=1	S	Function unknown	PREDICTED: multiple organellar RNA editing factor 3, mitochondrial-like [Brassica rapa]
BraA09g036830.3C.gene	--	--	Cellular Component: plasma membrane (GO:0005886);;	--	--	--	--	--	--	S	Function unknown	PREDICTED: serine/arginine repetitive matrix protein 2 [Brassica rapa]
BraA10g027050.3C.gene	--	--	Biological Process: cell plate assembly (GO:0000919);; Cellular Component: early endosome (GO:0005769);; Cellular Component: trans-Golgi network (GO:0005802);; Biological Process: transport (GO:0006810);;	K20306|0|brp:103846756|K20306 trafficking protein particle complex subunit 9 | (RefSeq) trafficking protein particle complex II-specific subunit 120 homolog	--	[U]	Intracellular trafficking, secretion, and vesicular transport	Transport protein Trs120 or TRAPPC9, TRAPP II complex subunit	Trafficking protein particle complex II-specific subunit 120 homolog OS=Arabidopsis thaliana OX=3702 GN=TRS120 PE=1 SV=1	S	Function unknown	PREDICTED: trafficking protein particle complex II-specific subunit 120 homolog [Brassica rapa]
BraA02g003190.3C.gene	[Z]	Cytoskeleton	Molecular Function: structural constituent of cytoskeleton (GO:0005200);; Molecular Function: protein binding (GO:0005515);; Molecular Function: ATP binding (GO:0005524);; Cellular Component: cell wall (GO:0005618);; Cellular Component: nucleolus (GO:0005730);; Cellular Component: mitochondrion (GO:0005739);; Cellular Component: cytosol (GO:0005829);; Cellular Component: cytoskeleton (GO:0005856)…	K10355|0|bna:106382989|K10355 actin, other eukaryote | (RefSeq) actin-7	--	[Z]	Cytoskeleton	Actin	Actin-7 OS=Arabidopsis thaliana OX=3702 GN=ACT7 PE=1 SV=1	Z	Cytoskeleton	PREDICTED: actin-7 [Brassica oleracea var. oleracea]
BraA02g015630.3C.gene	--	--	--	--	--	--	--	--	--	--	--	PREDICTED: uncharacterized protein At3g43530-like [Brassica oleracea var. oleracea]
BraA02g015550.3C.gene	[S]	Function unknown	Cellular Component: chloroplast (GO:0009507);;	--	--	[T]	Signal transduction mechanisms	TraB family	--	S	Function unknown	PREDICTED: traB domain-containing protein [Brassica rapa]
BraA03g053730.3C.gene	--	--	Cellular Component: endoplasmic reticulum (GO:0005783);; Cellular Component: plasma membrane (GO:0005886);; Biological Process: regulation of proton transport (GO:0010155);; Cellular Component: integral component of membrane (GO:0016021);;	--	--	--	--	--	Proton pump-interactor 1 OS=Arabidopsis thaliana OX=3702 GN=PPI1 PE=1 SV=2	S	Function unknown	PREDICTED: proton pump-interactor 1-like [Brassica rapa]
BraA04g023510.3C.gene	[K]	Transcription	--	--	--	[R]	General function prediction only	Leucine rich repeat;; Leucine Rich repeats (2 copies);; Leucine Rich Repeat	Receptor like protein 23 OS=Arabidopsis thaliana OX=3702 GN=RLP23 PE=1 SV=1	S	Function unknown	PREDICTED: receptor-like protein 12 [Brassica oleracea var. oleracea]
BraA01g025250.3C.gene	--	--	--	--	--	--	--	--	--	--	--	BnaC01g30440D [Brassica napus]
BraA03g040510.3C.gene	--	--	Cellular Component: DNA-directed RNA polymerase V complex (GO:0000419);; Molecular Function: DNA binding (GO:0003677);; Cellular Component: nucleoplasm (GO:0005654);; Molecular Function: protein self-association (GO:0043621);; Biological Process: regulation of DNA methylation (GO:0044030);; Biological Process: production of small RNA involved in gene silencing by RNA (GO:0070918);;	--	--	--	--	RNA-directed DNA methylation 1	Protein RDM1 OS=Arabidopsis thaliana OX=3702 GN=RDM1 PE=1 SV=1	S	Function unknown	PREDICTED: protein RDM1-like [Brassica rapa]
BraA10g008400.3C.gene	--	--	--	--	--	[F]	Nucleotide transport and metabolism	--	--	S	Function unknown	5&apos;-nucleotidase domain-containing protein DDB_G0275467-like [Brassica napus]
BraA10g025920.3C.gene	--	--	Cellular Component: integral component of membrane (GO:0016021);;	--	--	[G]	Carbohydrate transport and metabolism	Protein of unknown function, DUF604;; Fringe-like	--	S	Function unknown	PREDICTED: uncharacterized protein LOC103846635 [Brassica rapa]
BraA09g002680.3C.gene	--	--	--	--	--	--	--	--	--	--	--	PREDICTED: uncharacterized protein LOC103846537 [Brassica rapa]
BraA08g009640.3C.gene	--	--	Molecular Function: actin binding (GO:0003779);; Cellular Component: Arp2/3 protein complex (GO:0005885);; Cellular Component: plasma membrane (GO:0005886);; Biological Process: multidimensional cell growth (GO:0009825);; Biological Process: trichome morphogenesis (GO:0010090);; Molecular Function: kinase activity (GO:0016301);; Biological Process: actin filament polymerization (GO:0030041);; Mol…	K00924|2.9876e-16|crb:CARUB_v10016874mg|K00924 [EC:2.7.1.-] | (RefSeq) hypothetical protein	--	[T]	Signal transduction mechanisms	--	CDPK-related kinase 5 OS=Arabidopsis thaliana OX=3702 GN=CRK5 PE=2 SV=1	T	Signal transduction mechanisms	BnaA08g07520D [Brassica napus]
BraA10g026230.3C.gene	[R]	General function prediction only	Cellular Component: cytosol (GO:0005829);; Biological Process: oxaloacetate metabolic process (GO:0006107);; Biological Process: malate metabolic process (GO:0006108);; Biological Process: nitrogen compound metabolic process (GO:0006807);; Molecular Function: zinc ion binding (GO:0008270);; Cellular Component: chloroplast stroma (GO:0009570);; Molecular Function: omega-amidase activity (GO:005015…	K13566|0|brp:103846671|K13566 omega-amidase [EC:3.5.1.3] | (RefSeq) omega-amidase, chloroplastic	Alanine, aspartate and glutamate metabolism (ko00250)	[E]	Amino acid transport and metabolism	Carbon-nitrogen hydrolase	Omega-amidase, chloroplastic OS=Arabidopsis thaliana OX=3702 GN=NLP3 PE=1 SV=1	S	Function unknown	PREDICTED: omega-amidase, chloroplastic isoform X1 [Brassica rapa]
BraA07g030800.3C.gene	--	--	Molecular Function: protein serine/threonine kinase activity (GO:0004674);; Cellular Component: nucleus (GO:0005634);; Biological Process: protein autophosphorylation (GO:0046777);;	--	--	--	--	--	--	S	Function unknown	PREDICTED: uncharacterized protein LOC103830975 isoform X2 [Brassica rapa]
BraA06g023400.3C.gene	--	--	Molecular Function: binding (GO:0005488);;	--	--	[L]	Replication, recombination and repair	Domain of unknown function (DUF4413);; hAT family C-terminal dimerisation region;; BED zinc finger	Zinc finger BED domain-containing protein RICESLEEPER 2 OS=Oryza sativa subsp. japonica OX=39947 GN=Os03g0733400 PE=2 SV=1	S	Function unknown	PREDICTED: zinc finger BED domain-containing protein RICESLEEPER 2-like [Brassica rapa]
BraA10g011870.3C.gene	[MDT]	Cell wall/membrane/envelope biogenesis;; Cell cycle control, cell division, chromosome partitioning;; Signal transduction mechanisms	Cellular Component: proteasome complex (GO:0000502);; Molecular Function: ATP binding (GO:0005524);; Cellular Component: mitochondrion (GO:0005739);; Cellular Component: plasma membrane (GO:0005886);; Cellular Component: integral component of membrane (GO:0016021);; Molecular Function: ATPase activity (GO:0016887);; Biological Process: reactive oxygen species metabolic process (GO:0072593);;	--	--	[O]	Posttranslational modification, protein turnover, chaperones	ATPase family associated with various cellular activities (AAA);; AAA domain (dynein-related subfamily);; Holliday junction DNA helicase ruvB N-terminus;; Bacterial dnaA protein	ATPase family AAA domain-containing protein FIGL1 OS=Arabidopsis thaliana OX=3702 GN=FIGL1 PE=2 SV=2	O	Posttranslational modification, protein turnover, chaperones	PREDICTED: ATPase family AAA domain-containing protein 1 [Brassica rapa]
BraA09g054840.3C.gene	--	--	Cellular Component: nucleus (GO:0005634);; Cellular Component: cytosol (GO:0005829);; Biological Process: trichome differentiation (GO:0010026);; Biological Process: regulation of epidermal cell division (GO:0010482);; Biological Process: root hair cell differentiation (GO:0048765);; Biological Process: histone H3-K9 methylation (GO:0051567);;	--	--	--	--	GRAM domain	GLABRA2 expression modulator OS=Arabidopsis thaliana OX=3702 GN=GEM PE=1 SV=1	S	Function unknown	PREDICTED: GLABRA2 expression modulator [Brassica rapa]
BraA08g000950.3C.gene	[J]	Translation, ribosomal structure and biogenesis	Biological Process: maturation of 4.5S rRNA (GO:0000476);; Biological Process: rRNA 5'-end processing (GO:0000967);; Molecular Function: RNA binding (GO:0003723);; Molecular Function: ribonuclease III activity (GO:0004525);; Cellular Component: chloroplast (GO:0009507);; Biological Process: RNA phosphodiester bond hydrolysis, endonucleolytic (GO:0090502);;	K11145|1.67021e-130|brp:103832611|K11145 ribonuclease III family protein [EC:3.1.26.-] | (RefSeq) mini-ribonuclease 3	--	--	--	Ribonuclease III domain	--	S	Function unknown	PREDICTED: uncharacterized protein LOC103832611 [Brassica rapa]
BraA03g010950.3C.gene	--	--	Molecular Function: RNA binding (GO:0003723);;	--	--	[J]	Translation, ribosomal structure and biogenesis	Pumilio-family RNA binding repeat	Pumilio homolog 18 OS=Arabidopsis thaliana OX=3702 GN=APUM18 PE=2 SV=1	J	Translation, ribosomal structure and biogenesis	pumilio homolog 18-like [Brassica napus]
BraA01g006830.3C.gene	[J]	Translation, ribosomal structure and biogenesis	Cellular Component: chromatin (GO:0000785);; Molecular Function: chromatin binding (GO:0003682);; Molecular Function: transcription factor activity, sequence-specific DNA binding (GO:0003700);; Molecular Function: structural constituent of ribosome (GO:0003735);; Cellular Component: nucleus (GO:0005634);; Cellular Component: mitochondrial large ribosomal subunit (GO:0005762);; Biological Process:…	K02888|4.5044e-109|brp:103852238|K02888 large subunit ribosomal protein L21 | (RefSeq) 50S ribosomal protein L21, mitochondrial	Ribosome (ko03010)	[J]	Translation, ribosomal structure and biogenesis	Ribosomal prokaryotic L21 protein	50S ribosomal protein L21, mitochondrial OS=Arabidopsis thaliana OX=3702 GN=RPL21M PE=2 SV=1	J	Translation, ribosomal structure and biogenesis	PREDICTED: 50S ribosomal protein L21, mitochondrial [Brassica rapa]
BraA09g041520.3C.gene	--	--	Molecular Function: DNA binding (GO:0003677);; Molecular Function: transcription factor activity, sequence-specific DNA binding (GO:0003700);; Cellular Component: nucleus (GO:0005634);; Biological Process: regulation of transcription, DNA-templated (GO:0006355);; Biological Process: transmitting tissue development (GO:0010500);; Molecular Function: protein dimerization activity (GO:0046983);; Bio…	--	--	--	--	Helix-loop-helix DNA-binding domain	Transcription factor HEC2 OS=Arabidopsis thaliana OX=3702 GN=HEC2 PE=1 SV=1	S	Function unknown	PREDICTED: transcription factor HEC2-like [Brassica rapa]
BraA03g007830.3C.gene	--	--	--	--	--	--	--	--	--	--	--	PREDICTED: uncharacterized protein LOC103856229 [Brassica rapa]
BraA09g003030.3C.gene	--	--	Cellular Component: extracellular region (GO:0005576);;	--	--	--	--	Pollen proteins Ole e I like	--	--	--	PREDICTED: pollen allergen Che a 1-like [Brassica rapa]
BraA10g006640.3C.gene	--	--	--	--	--	[R]	General function prediction only	zinc-binding in reverse transcriptase;; Reverse transcriptase-like	Putative ribonuclease H protein At1g65750 OS=Arabidopsis thaliana OX=3702 GN=At1g65750 PE=3 SV=1	--	--	PREDICTED: uncharacterized protein LOC108832821 [Raphanus sativus]
BraA06g030080.3C.gene	--	--	--	--	--	--	--	Domain of unknown function (DUF1985)	--	O	Posttranslational modification, protein turnover, chaperones	PREDICTED: uncharacterized protein LOC106323175 [Brassica oleracea var. oleracea]
BraA01g006200.3C.gene	[H]	Coenzyme transport and metabolism	Cellular Component: nucleus (GO:0005634);; Cellular Component: cytosol (GO:0005829);; Molecular Function: O-methyltransferase activity (GO:0008171);; Biological Process: lignin biosynthetic process (GO:0009809);; Biological Process: methylation (GO:0032259);; Molecular Function: protein dimerization activity (GO:0046983);;	K13066|0|brp:103851608|K13066 caffeic acid 3-O-methyltransferase [EC:2.1.1.68] | (RefSeq) indole glucosinolate O-methyltransferase 4-like	Phenylpropanoid biosynthesis (ko00940)	[R]	General function prediction only	O-methyltransferase;; Dimerisation domain	Indole glucosinolate O-methyltransferase 4 OS=Arabidopsis thaliana OX=3702 GN=IGMT4 PE=1 SV=1	S	Function unknown	PREDICTED: indole glucosinolate O-methyltransferase 4-like [Brassica rapa]
BraA05g031570.3C.gene	[H]	Coenzyme transport and metabolism	Cellular Component: cytoplasm (GO:0005737);; Molecular Function: methyltransferase activity (GO:0008168);; Cellular Component: integral component of membrane (GO:0016021);; Biological Process: methylation (GO:0032259);;	--	--	--	--	Methyltransferase domain;; Methyltransferase domain;; Methyltransferase domain;; Methyltransferase domain;; ubiE/COQ5 methyltransferase family;; Methyltransferase small domain	--	S	Function unknown	uncharacterized protein LOC106402381 [Brassica napus]
BraA01g020850.3C.gene	--	--	--	--	--	[R]	General function prediction only	Reverse transcriptase-like	--	L	Replication, recombination and repair	PREDICTED: uncharacterized protein LOC106314302 [Brassica oleracea var. oleracea]
BraA07g036010.3C.gene	--	--	Biological Process: cytokinesis by cell plate formation (GO:0000911);; Biological Process: tubulin complex assembly (GO:0007021);; Cellular Component: chloroplast (GO:0009507);; Biological Process: embryo development ending in seed dormancy (GO:0009793);;	--	--	[S]	Function unknown	CAP-Gly domain;; Leucine-rich repeat;; Leucine Rich repeats (2 copies);; Leucine rich repeat	Tubulin-folding cofactor E OS=Arabidopsis thaliana OX=3702 GN=TFCE PE=2 SV=1	S	Function unknown	PREDICTED: tubulin-folding cofactor E [Brassica rapa]
BraA03g055550.3C.gene	--	--	Cellular Component: extracellular region (GO:0005576);; Cellular Component: anchored component of membrane (GO:0031225);;	--	--	--	--	--	FAS1 domain-containing protein SELMODRAFT_448915 OS=Selaginella moellendorffii OX=88036 GN=SELMODRAFT_448915 PE=2 SV=1	S	Function unknown	PREDICTED: FAS1 domain-containing protein SELMODRAFT_448915 [Brassica rapa]
BraA05g015210.3C.gene	[T]	Signal transduction mechanisms	Molecular Function: protein histidine kinase activity (GO:0004673);; Cellular Component: nucleus (GO:0005634);; Biological Process: regulation of transcription, DNA-templated (GO:0006355);; Biological Process: detection of visible light (GO:0009584);; Biological Process: red, far-red light phototransduction (GO:0009585);; Molecular Function: photoreceptor activity (GO:0009881);; Biological Proces…	K12120|0|brp:103868296|K12120 phytochrome A | (RefSeq) phytochrome C	Circadian rhythm - plant (ko04712)	--	--	Phytochrome region;; PAS fold;; PAS fold;; GAF domain;; PAS fold;; PAS domain;; Histidine kinase-, DNA gyrase B-, and HSP90-like ATPase;; PAS domain	Phytochrome C OS=Arabidopsis thaliana OX=3702 GN=PHYC PE=1 SV=1	T	Signal transduction mechanisms	PREDICTED: phytochrome C [Brassica rapa]
BraA04g013280.3C.gene	[O]	Posttranslational modification, protein turnover, chaperones	Cellular Component: mitochondrion (GO:0005739);; Biological Process: proton-transporting ATP synthase complex assembly (GO:0043461);;	K07556|0|brp:103864015|K07556 ATP synthase mitochondrial F1 complex assembly factor 2 | (RefSeq) ATP synthase mitochondrial F1 complex assembly factor 2	--	[C]	Energy production and conversion	ATP12 chaperone protein	--	O	Posttranslational modification, protein turnover, chaperones	PREDICTED: ATP synthase mitochondrial F1 complex assembly factor 2 [Brassica rapa]
BraA05g013030.3C.gene	--	--	--	--	--	[R]	General function prediction only	gag-polypeptide of LTR copia-type;; Zinc knuckle	Retrovirus-related Pol polyprotein from transposon TNT 1-94 OS=Nicotiana tabacum OX=4097 PE=2 SV=1	S	Function unknown	copia-type polyprotein, putative; 28768-32772 [Arabidopsis thaliana]
BraA09g010100.3C.gene	[P]	Inorganic ion transport and metabolism	Biological Process: sulfate assimilation (GO:0000103);; Molecular Function: adenylylsulfate kinase activity (GO:0004020);; Molecular Function: ATP binding (GO:0005524);; Cellular Component: chloroplast (GO:0009507);; Biological Process: regulation of glucosinolate biosynthetic process (GO:0010439);; Cellular Component: integral component of membrane (GO:0016021);; Biological Process: phosphorylat…	K00860|0|brp:103847966|K00860 adenylylsulfate kinase [EC:2.7.1.25] | (RefSeq) adenylyl-sulfate kinase 1, chloroplastic	Purine metabolism (ko00230);; Sulfur metabolism (ko00920)	[P]	Inorganic ion transport and metabolism	Adenylylsulphate kinase	Adenylyl-sulfate kinase 1, chloroplastic OS=Arabidopsis thaliana OX=3702 GN=APK1 PE=1 SV=1	P	Inorganic ion transport and metabolism	BnaA09g08410D [Brassica napus]
BraA01g027050.3C.gene	--	--	--	--	--	--	--	--	--	--	--	PREDICTED: uncharacterized protein LOC106330509 [Brassica oleracea var. oleracea]
BraA05g033880.3C.gene	[O]	Posttranslational modification, protein turnover, chaperones	Biological Process: protein folding (GO:0006457);; Cellular Component: chloroplast (GO:0009507);;	--	--	[O]	Posttranslational modification, protein turnover, chaperones	DnaJ domain	Chaperone protein dnaJ 11, chloroplastic OS=Arabidopsis thaliana OX=3702 GN=ATJ11 PE=1 SV=2	O	Posttranslational modification, protein turnover, chaperones	PREDICTED: chaperone protein dnaJ 11, chloroplastic-like [Brassica rapa]
BraA08g011810.3C.gene	--	--	Biological Process: response to sucrose (GO:0009744);; Biological Process: cellular response to nitrogen levels (GO:0043562);;	K07199|0|brp:103849515|K07199 5'-AMP-activated protein kinase, regulatory beta subunit | (RefSeq) SNF1-related protein kinase regulatory subunit beta-2	--	[G]	Carbohydrate transport and metabolism	Glycogen recognition site of AMP-activated protein kinase;; 5'-AMP-activated protein kinase beta subunit, interaction domain	SNF1-related protein kinase regulatory subunit beta-2 OS=Arabidopsis thaliana OX=3702 GN=KINB2 PE=1 SV=1	S	Function unknown	PREDICTED: SNF1-related protein kinase regulatory subunit beta-2 [Brassica rapa]
Brassica_rapa_newGene_8131	--	--	--	--	--	--	--	--	--	S	Function unknown	Regulator of rDNA transcription protein 15 [Capsicum baccatum]
BraA04g029570.3C.gene	[T]	Signal transduction mechanisms	Molecular Function: protein kinase activity (GO:0004672);; Molecular Function: ATP binding (GO:0005524);; Cellular Component: plasma membrane (GO:0005886);; Biological Process: protein phosphorylation (GO:0006468);;	--	--	[T]	Signal transduction mechanisms	Protein kinase domain;; Protein tyrosine kinase	Mitogen-activated protein kinase kinase kinase 3 OS=Arabidopsis thaliana OX=3702 GN=MAPKKK3 PE=1 SV=1	T	Signal transduction mechanisms	PREDICTED: mitogen-activated protein kinase kinase kinase 1-like [Brassica rapa]
BraA08g022110.3C.gene	--	--	--	--	--	--	--	Protein of unknown function (DUF295)	--	--	--	PREDICTED: uncharacterized protein LOC103835557 [Brassica rapa]
BraA03g046730.3C.gene	--	--	Cellular Component: mitochondrial inner membrane presequence translocase complex (GO:0005744);; Molecular Function: amino acid transmembrane transporter activity (GO:0015171);; Molecular Function: protein channel activity (GO:0015266);; Molecular Function: porin activity (GO:0015288);; Molecular Function: P-P-bond-hydrolysis-driven protein transmembrane transporter activity (GO:0015450);; Biologi…	--	--	--	--	Tim17/Tim22/Tim23/Pmp24 family	Outer envelope pore protein 16-2, chloroplastic OS=Arabidopsis thaliana OX=3702 GN=OEP162 PE=2 SV=1	O	Posttranslational modification, protein turnover, chaperones	PREDICTED: outer envelope pore protein 16-2, chloroplastic-like [Brassica rapa]
BraA08g028220.3C.gene	--	--	Cellular Component: integral component of membrane (GO:0016021);;	--	--	--	--	Protein of unknown function (DUF1195)	--	S	Function unknown	PREDICTED: uncharacterized protein LOC103835844 [Brassica rapa]
BraA09g005830.3C.gene	[P]	Inorganic ion transport and metabolism	Molecular Function: N,N-dimethylaniline monooxygenase activity (GO:0004499);; Molecular Function: flavin adenine dinucleotide binding (GO:0050660);; Molecular Function: NADP binding (GO:0050661);; Biological Process: oxidation-reduction process (GO:0055114);;	K11816|0|bna:106365896|K11816 indole-3-pyruvate monooxygenase [EC:1.14.13.168] | (RefSeq) indole-3-pyruvate monooxygenase YUCCA6-like	Tryptophan metabolism (ko00380)	[Q]	Secondary metabolites biosynthesis, transport and catabolism	Flavin-binding monooxygenase-like;; Pyridine nucleotide-disulphide oxidoreductase;; L-lysine 6-monooxygenase (NADPH-requiring);; Pyridine nucleotide-disulphide oxidoreductase;; FAD binding domain;; NAD(P)-binding Rossmann-like domain;; Pyridine nucleotide-disulphide oxidoreductase	Indole-3-pyruvate monooxygenase YUCCA6 OS=Arabidopsis thaliana OX=3702 GN=YUC6 PE=1 SV=1	P	Inorganic ion transport and metabolism	PREDICTED: indole-3-pyruvate monooxygenase YUCCA6-like isoform X1 [Brassica rapa]
BraA03g054570.3C.gene	--	--	--	--	--	--	--	Domain of unknown function (DUF1985);; Ulp1 protease family, C-terminal catalytic domain	--	--	--	uncharacterized protein LOC106383990 [Brassica napus]
BraA01g005340.3C.gene	--	--	Molecular Function: nucleotide binding (GO:0000166);; Molecular Function: DNA binding (GO:0003677);; Molecular Function: RNA binding (GO:0003723);;	--	--	[K]	Transcription	Myb-like DNA-binding domain;; Myb-like DNA-binding domain;; SLIDE	Transcription factor MYB3R-1 OS=Arabidopsis thaliana OX=3702 GN=MYB3R1 PE=2 SV=1	K	Transcription	PREDICTED: myb-related protein 3R-1-like [Brassica rapa]
BraA02g009030.3C.gene	--	--	--	--	--	--	--	LURP-one-related	Protein LURP-one-related 16 OS=Arabidopsis thaliana OX=3702 GN=At5g20640 PE=2 SV=2	S	Function unknown	PREDICTED: protein LURP-one-related 16 [Brassica rapa]
BraA05g027790.3C.gene	--	--	Molecular Function: transcription factor activity, sequence-specific DNA binding (GO:0003700);; Cellular Component: nucleus (GO:0005634);; Molecular Function: zinc ion binding (GO:0008270);; Molecular Function: sequence-specific DNA binding (GO:0043565);; Biological Process: positive regulation of transcription, DNA-templated (GO:0045893);;	--	--	[R]	General function prediction only	Homeobox domain;; PHD-finger;; Homeobox KN domain	Homeobox protein HAT3.1 OS=Arabidopsis thaliana OX=3702 GN=HAT3.1 PE=1 SV=3	S	Function unknown	PREDICTED: homeobox protein HAT3.1-like [Brassica rapa]
BraA08g015480.3C.gene	--	--	Molecular Function: chromatin binding (GO:0003682);; Cellular Component: nucleus (GO:0005634);; Biological Process: mitotic sister chromatid cohesion (GO:0007064);; Biological Process: regulation of gene expression (GO:0010468);; Biological Process: response to karrikin (GO:0080167);;	--	--	--	--	Arabidopsis phospholipase-like protein (PEARLI 4)	--	S	Function unknown	PREDICTED: uncharacterized protein LOC103834367 [Brassica rapa]
BraA05g035450.3C.gene	[H]	Coenzyme transport and metabolism	Molecular Function: magnesium ion binding (GO:0000287);; Cellular Component: mitochondrion (GO:0005739);; Molecular Function: holo-[acyl-carrier-protein] synthase activity (GO:0008897);; Biological Process: protein phosphopantetheinylation (GO:0018215);; Biological Process: lysine biosynthetic process via aminoadipic acid (GO:0019878);;	K06133|0|brp:103870346|K06133 4'-phosphopantetheinyl transferase [EC:2.7.8.-] | (RefSeq) 4'-phosphopantetheinyl transferase gsp	Pantothenate and CoA biosynthesis (ko00770)	[EH]	Amino acid transport and metabolism;; Coenzyme transport and metabolism	4'-phosphopantetheinyl transferase superfamily	--	H	Coenzyme transport and metabolism	PREDICTED: uncharacterized protein LOC103870346 isoform X1 [Brassica rapa]
Brassica_rapa_newGene_5617	--	--	--	--	--	[R]	General function prediction only	--	Protein EMSY-LIKE 2 OS=Arabidopsis thaliana OX=3702 GN=EML2 PE=1 SV=2	S	Function unknown	PREDICTED: protein EMSY-LIKE 2 isoform X2 [Brassica rapa]
BraA05g032160.3C.gene	--	--	Cellular Component: chloroplast (GO:0009507);; Biological Process: embryo development ending in seed dormancy (GO:0009793);;	--	--	--	--	--	--	S	Function unknown	PREDICTED: uncharacterized protein LOC103869975 [Brassica rapa]
BraA09g053740.3C.gene	[J]	Translation, ribosomal structure and biogenesis	Biological Process: ribosomal small subunit assembly (GO:0000028);; Molecular Function: structural constituent of ribosome (GO:0003735);; Biological Process: translation (GO:0006412);; Cellular Component: integral component of membrane (GO:0016021);; Cellular Component: cytosolic small ribosomal subunit (GO:0022627);;	K02998|0|brp:103842262|K02998 small subunit ribosomal protein SAe | (RefSeq) 40S ribosomal protein SA-like	Ribosome (ko03010)	[J]	Translation, ribosomal structure and biogenesis	Ribosomal protein S2	40S ribosomal protein SA OS=Brassica napus OX=3708 GN=LRP PE=2 SV=1	J	Translation, ribosomal structure and biogenesis	BnaA09g41430D [Brassica napus]
BraA10g016750.3C.gene	--	--	Molecular Function: DNA binding (GO:0003677);; Molecular Function: transcription factor activity, sequence-specific DNA binding (GO:0003700);; Cellular Component: nucleus (GO:0005634);; Biological Process: regulation of transcription, DNA-templated (GO:0006355);;	--	--	[O]	Posttranslational modification, protein turnover, chaperones	Myb-like DNA-binding domain;; Myb-like DNA-binding domain	Transcription factor DIVARICATA OS=Antirrhinum majus OX=4151 GN=DIVARICATA PE=2 SV=1	K	Transcription	PREDICTED: transcription factor DIVARICATA [Brassica rapa]
BraA06g024780.3C.gene	--	--	Cellular Component: mitochondrial inner membrane (GO:0005743);; Biological Process: transport (GO:0006810);; Biological Process: response to salt stress (GO:0009651);; Cellular Component: integral component of membrane (GO:0016021);;	K15102|0|brp:103873512|K15102 solute carrier family 25 (mitochondrial phosphate transporter), member 3 | (RefSeq) mitochondrial phosphate carrier protein 2, mitochondrial	--	[C]	Energy production and conversion	Mitochondrial carrier protein	Mitochondrial phosphate carrier protein 2, mitochondrial OS=Arabidopsis thaliana OX=3702 GN=MPT2 PE=2 SV=1	S	Function unknown	PREDICTED: mitochondrial phosphate carrier protein 2, mitochondrial [Brassica rapa]
BraA03g006570.3C.gene	--	--	Cellular Component: membrane (GO:0016020);;	--	--	--	--	Lipase (class 3)	Senescence-associated carboxylesterase 101 OS=Arabidopsis thaliana OX=3702 GN=SAG101 PE=1 SV=1	S	Function unknown	PREDICTED: senescence-associated carboxylesterase 101-like isoform X1 [Brassica rapa]
BraA10g004940.3C.gene	--	--	--	K02975|2.22586e-11|ath:AT2G16360|K02975 small subunit ribosomal protein S25e | (RefSeq) 40S ribosomal protein S25	Ribosome (ko03010)	[J]	Translation, ribosomal structure and biogenesis	--	40S ribosomal protein S25-3 OS=Arabidopsis thaliana OX=3702 GN=RPS25D PE=3 SV=2	J	Translation, ribosomal structure and biogenesis	BnaC04g13530D [Brassica napus]
BraA07g010590.3C.gene	--	--	--	--	--	--	--	Protein of unknown function, DUF573	GLABROUS1 enhancer-binding protein OS=Arabidopsis thaliana OX=3702 GN=GEBP PE=1 SV=1	K	Transcription	PREDICTED: GLABROUS1 enhancer-binding protein-like 2 isoform X3 [Brassica rapa]
BraA08g023790.3C.gene	[IR]	Lipid transport and metabolism;; General function prediction only	Cellular Component: cell wall (GO:0005618);; Cellular Component: chloroplast thylakoid (GO:0009534);; Biological Process: lipid catabolic process (GO:0016042);; Cellular Component: apoplast (GO:0048046);; Molecular Function: carboxylic ester hydrolase activity (GO:0052689);;	--	--	--	--	GDSL-like Lipase/Acylhydrolase	GDSL esterase/lipase At1g29670 OS=Arabidopsis thaliana OX=3702 GN=At1g29670 PE=2 SV=1	S	Function unknown	PREDICTED: GDSL esterase/lipase At1g29670 [Brassica rapa]
BraA07g035200.3C.gene	--	--	Cellular Component: nucleus (GO:0005634);;	--	--	--	--	Domain of unknown function DUF220	--	S	Function unknown	PREDICTED: uncharacterized protein LOC103831578 isoform X2 [Brassica rapa]
Brassica_rapa_newGene_6628	--	--	--	--	--	--	--	--	--	--	--	uncharacterized protein LOC111201545 [Brassica napus]
BraA09g034010.3C.gene	--	--	--	--	--	--	--	Plant transposase (Ptta/En/Spm family)	--	--	--	PREDICTED: uncharacterized protein LOC103869222 [Brassica rapa]
BraA02g033230.3C.gene	[G]	Carbohydrate transport and metabolism	Molecular Function: phosphoserine phosphatase activity (GO:0004647);; Cellular Component: cytoplasm (GO:0005737);; Biological Process: L-serine biosynthetic process (GO:0006564);; Biological Process: D-serine biosynthetic process (GO:0070179);;	K15634|1.56093e-158|bna:106423724|K15634 probable phosphoglycerate mutase [EC:5.4.2.12] | (RefSeq) metal-independent phosphoserine phosphatase-like	Glycolysis / Gluconeogenesis (ko00010);; Glycine, serine and threonine metabolism (ko00260);; Carbon metabolism (ko01200);; Biosynthesis of amino acids (ko01230)	[G]	Carbohydrate transport and metabolism	Histidine phosphatase superfamily (branch 1)	Metal-independent phosphoserine phosphatase OS=Arabidopsis thaliana OX=3702 GN=IPSP PE=1 SV=1	G	Carbohydrate transport and metabolism	PREDICTED: metal-independent phosphoserine phosphatase-like isoform X2 [Brassica rapa]
BraA01g025430.3C.gene	--	--	Biological Process: metabolic process (GO:0008152);; Molecular Function: amino acid binding (GO:0016597);;	--	--	--	--	ACT domain	ACT domain-containing protein ACR9 OS=Arabidopsis thaliana OX=3702 GN=ACR9 PE=2 SV=1	S	Function unknown	PREDICTED: ACT domain-containing protein ACR9-like [Brassica oleracea var. oleracea]
BraA02g034540.3C.gene	[O]	Posttranslational modification, protein turnover, chaperones	Molecular Function: protein disulfide isomerase activity (GO:0003756);; Cellular Component: extracellular space (GO:0005615);; Cellular Component: endosome (GO:0005768);; Cellular Component: trans-Golgi network (GO:0005802);; Biological Process: protein folding (GO:0006457);; Molecular Function: flavin-linked sulfhydryl oxidase activity (GO:0016971);; Cellular Component: integral component of Gol…	K10758|0|brp:103832792|K10758 thiol oxidase [EC:1.8.3.2] | (RefSeq) sulfhydryl oxidase 2	--	[D]	Cell cycle control, cell division, chromosome partitioning	Erv1 / Alr family;; Thioredoxin;; OST3 / OST6 family, transporter family	Sulfhydryl oxidase 2 OS=Arabidopsis thaliana OX=3702 GN=QSOX2 PE=2 SV=2	O	Posttranslational modification, protein turnover, chaperones	PREDICTED: sulfhydryl oxidase 2 [Brassica rapa]
BraA03g009300.3C.gene	--	--	Cellular Component: nucleus (GO:0005634);;	--	--	--	--	--	--	S	Function unknown	PREDICTED: uncharacterized protein LOC103856402 [Brassica rapa]
BraA10g006160.3C.gene	--	--	Cellular Component: nuclear telomere cap complex (GO:0000783);; Molecular Function: double-stranded telomeric DNA binding (GO:0003691);; Biological Process: regulation of transcription, DNA-templated (GO:0006355);; Biological Process: telomeric loop formation (GO:0031627);;	--	--	--	--	--	Telomere repeat-binding protein 5 OS=Arabidopsis thaliana OX=3702 GN=TRP5 PE=1 SV=2	K	Transcription	PREDICTED: telomere repeat-binding protein 5-like isoform X1 [Brassica rapa]
BraA03g060380.3C.gene	--	--	--	--	--	--	--	--	--	--	--	BnaC08g04220D [Brassica napus]
BraA01g015430.3C.gene	[E]	Amino acid transport and metabolism	Cellular Component: endoplasmic reticulum membrane (GO:0005789);; Biological Process: indoleacetic acid biosynthetic process (GO:0009684);; Biological Process: response to ethylene (GO:0009723);; Biological Process: positive gravitropism (GO:0009958);; Biological Process: maintenance of root meristem identity (GO:0010078);; Biological Process: phloem or xylem histogenesis (GO:0010087);; Biologica…	K16903|0|brp:103862382|K16903 L-tryptophan---pyruvate aminotransferase [EC:2.6.1.99] | (RefSeq) tryptophan aminotransferase-related protein 2	Tryptophan metabolism (ko00380)	--	--	Allinase;; Aminotransferase class I and II	Tryptophan aminotransferase-related protein 2 OS=Arabidopsis thaliana OX=3702 GN=TAR2 PE=2 SV=1	E	Amino acid transport and metabolism	BnaA01g14030D [Brassica napus]
BraA06g030180.3C.gene	--	--	Molecular Function: aspartic-type endopeptidase activity (GO:0004190);; Biological Process: proteolysis (GO:0006508);; Cellular Component: integral component of membrane (GO:0016021);;	--	--	[O]	Posttranslational modification, protein turnover, chaperones	Xylanase inhibitor N-terminal;; Eukaryotic aspartyl protease;; Xylanase inhibitor C-terminal	Aspartyl protease family protein 1 OS=Arabidopsis thaliana OX=3702 GN=APF1 PE=1 SV=1	O	Posttranslational modification, protein turnover, chaperones	PREDICTED: aspartyl protease family protein 1-like [Brassica rapa]
BraA09g020080.3C.gene	--	--	Molecular Function: DNA binding (GO:0003677);; Cellular Component: nucleus (GO:0005634);; Biological Process: regulation of transcription, DNA-templated (GO:0006355);;	--	--	--	--	--	B3 domain-containing protein At1g43171 OS=Arabidopsis thaliana OX=3702 GN=At1g43171 PE=3 SV=1	B	Chromatin structure and dynamics	B3 domain-containing protein At1g43171-like [Brassica napus]
Brassica_rapa_newGene_9214	--	--	--	--	--	--	--	--	--	L	Replication, recombination and repair	uncharacterized protein LOC111211806 [Brassica napus]
BraA09g045730.3C.gene	[O]	Posttranslational modification, protein turnover, chaperones	Biological Process: cation transport (GO:0006812);; Molecular Function: electron carrier activity (GO:0009055);; Cellular Component: chloroplast stroma (GO:0009570);; Cellular Component: chloroplast envelope (GO:0009941);; Molecular Function: protein disulfide oxidoreductase activity (GO:0015035);; Molecular Function: glutathione disulfide oxidoreductase activity (GO:0015038);; Molecular Function…	K07390|1.57922e-105|brp:103841391|K07390 monothiol glutaredoxin | (RefSeq) monothiol glutaredoxin-S14, chloroplastic	--	[O]	Posttranslational modification, protein turnover, chaperones	Glutaredoxin	Monothiol glutaredoxin-S14, chloroplastic OS=Arabidopsis thaliana OX=3702 GN=GRXS14 PE=1 SV=2	O	Posttranslational modification, protein turnover, chaperones	PREDICTED: monothiol glutaredoxin-S14, chloroplastic [Brassica rapa]
BraA05g028030.3C.gene	--	--	Biological Process: response to molecule of fungal origin (GO:0002238);; Cellular Component: endoplasmic reticulum membrane (GO:0005789);; Cellular Component: Golgi apparatus (GO:0005794);; Cellular Component: plasma membrane (GO:0005886);; Cellular Component: integral component of membrane (GO:0016021);; Biological Process: long-chain fatty acid biosynthetic process (GO:0042759);; Biological Pro…	--	--	[U]	Intracellular trafficking, secretion, and vesicular transport	TLC domain	LAG1 longevity assurance homolog 2 OS=Arabidopsis thaliana OX=3702 GN=LAG2 PE=1 SV=1	U	Intracellular trafficking, secretion, and vesicular transport	PREDICTED: LAG1 longevity assurance homolog 2 [Brassica rapa]
BraA02g034640.3C.gene	[R]	General function prediction only	Cellular Component: endoplasmic reticulum (GO:0005783);; Cellular Component: plasma membrane (GO:0005886);; Biological Process: pattern specification process (GO:0007389);; Molecular Function: auxin:proton symporter activity (GO:0009672);; Biological Process: auxin-activated signaling pathway (GO:0009734);; Biological Process: auxin polar transport (GO:0009926);; Biological Process: auxin homeost…	K13947|0|brp:103854081|K13947 auxin efflux carrier family | (RefSeq) auxin efflux carrier component 4	--	--	--	Membrane transport protein	Auxin efflux carrier component 4 OS=Arabidopsis thaliana OX=3702 GN=PIN4 PE=1 SV=1	U	Intracellular trafficking, secretion, and vesicular transport	PREDICTED: auxin efflux carrier component 4 [Brassica rapa]
BraA02g038340.3C.gene	[G]	Carbohydrate transport and metabolism	Biological Process: glucose metabolic process (GO:0006006);; Molecular Function: oxidoreductase activity, acting on the aldehyde or oxo group of donors, NAD or NADP as acceptor (GO:0016620);; Molecular Function: NADP binding (GO:0050661);; Molecular Function: NAD binding (GO:0051287);; Biological Process: oxidation-reduction process (GO:0055114);;	K00134|3.95267e-19|brp:103848938|K00134 glyceraldehyde 3-phosphate dehydrogenase [EC:1.2.1.12] | (RefSeq) GAPDH; glyceraldehyde-3-phosphate dehydrogenase, cytosolic	Glycolysis / Gluconeogenesis (ko00010);; Carbon fixation in photosynthetic organisms (ko00710);; Carbon metabolism (ko01200);; Biosynthesis of amino acids (ko01230)	[G]	Carbohydrate transport and metabolism	Glyceraldehyde 3-phosphate dehydrogenase, NAD binding domain	Glyceraldehyde-3-phosphate dehydrogenase, cytosolic OS=Ranunculus acris OX=3447 GN=GAPC PE=2 SV=1	G	Carbohydrate transport and metabolism	glyceraldehyde-3-phosphate dehydrogenase, cytosolic [Lactuca sativa]
BraA05g005000.3C.gene	[J]	Translation, ribosomal structure and biogenesis	Biological Process: tRNA splicing, via endonucleolytic cleavage and ligation (GO:0006388);; Molecular Function: transferase activity, transferring phosphorus-containing groups (GO:0016772);;	K10669|3.04456e-147|bna:106450910|K10669 2'-phosphotransferase [EC:2.7.1.160] | (RefSeq) tRNA 2'-phosphotransferase 1-like	--	[J]	Translation, ribosomal structure and biogenesis	RNA 2'-phosphotransferase, Tpt1 / KptA family	--	J	Translation, ribosomal structure and biogenesis	tRNA 2&apos;-phosphotransferase 1-like isoform X3 [Brassica napus]
BraA09g008720.3C.gene	--	--	Molecular Function: transcription factor activity, sequence-specific DNA binding (GO:0003700);; Cellular Component: nucleus (GO:0005634);; Biological Process: guard cell differentiation (GO:0010052);; Biological Process: stomatal movement (GO:0010118);; Molecular Function: sequence-specific DNA binding (GO:0043565);; Biological Process: positive regulation of transcription, DNA-templated (GO:0045…	--	--	--	--	Dof domain, zinc finger	Dof zinc finger protein DOF5.7 OS=Arabidopsis thaliana OX=3702 GN=DOF5.7 PE=2 SV=1	S	Function unknown	PREDICTED: dof zinc finger protein DOF5.7-like [Brassica rapa]
BraA06g022440.3C.gene	--	--	--	--	--	--	--	ATHILA ORF-1 family	--	--	--	uncharacterized protein LOC111205195 [Brassica napus]
BraA07g036870.3C.gene	--	--	Cellular Component: Golgi apparatus (GO:0005794);; Cellular Component: integral component of membrane (GO:0016021);;	--	--	[S]	Function unknown	Lung seven transmembrane receptor	--	S	Function unknown	PREDICTED: transmembrane protein 87B [Brassica rapa]
BraA02g014370.3C.gene	[G]	Carbohydrate transport and metabolism	Molecular Function: magnesium ion binding (GO:0000287);; Cellular Component: cytoplasm (GO:0005737);; Molecular Function: zinc ion binding (GO:0008270);; Biological Process: dephosphorylation (GO:0016311);; Biological Process: L-methionine salvage from S-adenosylmethionine (GO:0019284);; Biological Process: L-methionine salvage from methylthioadenosine (GO:0019509);; Molecular Function: 2,3-diket…	K16054|0|brp:103852010|K16054 methylthioribulose 1-phosphate dehydratase / enolase-phosphatase E1 [EC:4.2.1.109 3.1.3.77] | (RefSeq) probable bifunctional methylthioribulose-1-phosphate dehydratase/enolase-phosphatase E1	Cysteine and methionine metabolism (ko00270)	[G]	Carbohydrate transport and metabolism	Class II Aldolase and Adducin N-terminal domain;; haloacid dehalogenase-like hydrolase	Probable bifunctional methylthioribulose-1-phosphate dehydratase/enolase-phosphatase E1 OS=Arabidopsis thaliana OX=3702 GN=At5g53850 PE=1 SV=1	C	Energy production and conversion	PREDICTED: probable bifunctional methylthioribulose-1-phosphate dehydratase/enolase-phosphatase E1 [Brassica rapa]
BraA06g037540.3C.gene	--	--	Cellular Component: nucleus (GO:0005634);;	--	--	--	--	--	--	S	Function unknown	PREDICTED: uncharacterized protein LOC103875210 [Brassica rapa]
BraA06g025620.3C.gene	--	--	Cellular Component: nucleus (GO:0005634);;	--	--	[S]	Function unknown	Uncharacterized conserved protein (DUF2043)	UV-stimulated scaffold protein A homolog OS=Arabidopsis thaliana OX=3702 GN=At3g61800 PE=3 SV=1	S	Function unknown	PREDICTED: UV-stimulated scaffold protein A homolog [Brassica rapa]
BraA04g017590.3C.gene	--	--	Cellular Component: plasma membrane (GO:0005886);; Molecular Function: electron carrier activity (GO:0009055);; Cellular Component: integral component of membrane (GO:0016021);; Cellular Component: anchored component of membrane (GO:0031225);;	--	--	--	--	Plastocyanin-like domain	Early nodulin-like protein 1 OS=Arabidopsis thaliana OX=3702 GN=At2g25060 PE=1 SV=2	S	Function unknown	early nodulin-like protein 3 [Brassica napus]
BraA09g065430.3C.gene	[O]	Posttranslational modification, protein turnover, chaperones	Cellular Component: cytoplasm (GO:0005737);; Molecular Function: arsenate reductase (glutaredoxin) activity (GO:0008794);; Molecular Function: electron carrier activity (GO:0009055);; Molecular Function: protein disulfide oxidoreductase activity (GO:0015035);; Biological Process: cell redox homeostasis (GO:0045454);; Molecular Function: metal ion binding (GO:0046872);; Molecular Function: 2 iron,…	K03676|1.61318e-69|brp:103843713|K03676 glutaredoxin 3 | (RefSeq) monothiol glutaredoxin-S1-like	--	[O]	Posttranslational modification, protein turnover, chaperones	Glutaredoxin	Monothiol glutaredoxin-S1 OS=Arabidopsis thaliana OX=3702 GN=GRXS1 PE=3 SV=1	O	Posttranslational modification, protein turnover, chaperones	PREDICTED: monothiol glutaredoxin-S1-like [Brassica rapa]
BraA08g033180.3C.gene	--	--	Cellular Component: nucleus (GO:0005634);; Cellular Component: plasma membrane (GO:0005886);; Cellular Component: plant-type vacuole membrane (GO:0009705);; Biological Process: response to aluminum ion (GO:0010044);; Molecular Function: malate transmembrane transporter activity (GO:0015140);; Cellular Component: integral component of membrane (GO:0016021);; Biological Process: positive regulation…	--	--	[R]	General function prediction only	Aluminium activated malate transporter;; Fusaric acid resistance protein-like;; Fusaric acid resistance protein family	Aluminum-activated malate transporter 1 OS=Arabidopsis thaliana OX=3702 GN=ALMT1 PE=1 SV=1	S	Function unknown	PREDICTED: aluminum-activated malate transporter 1-like [Brassica rapa]
BraA02g016120.3C.gene	--	--	Cellular Component: nucleus (GO:0005634);;	--	--	--	--	--	--	S	Function unknown	PREDICTED: uncharacterized protein LOC103852178 [Brassica rapa]
BraA05g015520.3C.gene	--	--	--	--	--	--	--	--	--	--	--	meiosis-specific protein ASY2-like [Brassica napus]
BraA10g008580.3C.gene	[R]	General function prediction only	Biological Process: autophagosome assembly (GO:0000045);; Molecular Function: nucleotide binding (GO:0000166);; Cellular Component: autophagosome membrane (GO:0000421);; Cellular Component: heterotrimeric G-protein complex (GO:0005834);; Biological Process: multicellular organism development (GO:0007275);; Biological Process: protein transport (GO:0015031);;	K17890|0|brp:103843869|K17890 autophagy-related protein 16-1 | (RefSeq) autophagy-related protein 16	Regulation of autophagy (ko04140)	[R]	General function prediction only	WD domain, G-beta repeat;; Autophagy protein 16 (ATG16);; Anaphase-promoting complex subunit 4 WD40 domain;; Nucleoporin Nup120/160;; Eukaryotic translation initiation factor eIF2A	Autophagy-related protein 16 OS=Arabidopsis thaliana OX=3702 GN=ATG16 PE=2 SV=1	S	Function unknown	PREDICTED: autophagy-related protein 16 [Brassica rapa]
BraA08g031200.3C.gene	--	--	Molecular Function: chitinase activity (GO:0004568);; Cellular Component: Golgi apparatus (GO:0005794);; Biological Process: chitin catabolic process (GO:0006032);; Biological Process: lipid transport (GO:0006869);; Molecular Function: lipid binding (GO:0008289);; Biological Process: response to heat (GO:0009408);; Biological Process: response to water deprivation (GO:0009414);; Biological Proces…	--	--	--	--	Hydrophobic seed protein;; Protease inhibitor/seed storage/LTP family	Lipid transfer protein EARLI 1 OS=Arabidopsis thaliana OX=3702 GN=EARLI1 PE=1 SV=1	S	Function unknown	PREDICTED: 14 kDa proline-rich protein DC2.15 [Brassica rapa]
BraA09g043420.3C.gene	--	--	Molecular Function: RNA binding (GO:0003723);; Cellular Component: nucleus (GO:0005634);; Biological Process: 7-methylguanosine mRNA capping (GO:0006370);;	K00565|0|brp:103841160|K00565 mRNA (guanine-N7-)-methyltransferase [EC:2.1.1.56] | (RefSeq) mRNA cap guanine-N7 methyltransferase 2	mRNA surveillance pathway (ko03015)	--	--	mRNA capping enzyme	mRNA cap guanine-N7 methyltransferase 2 OS=Arabidopsis thaliana OX=3702 GN=At3g52210 PE=2 SV=1	Q	Secondary metabolites biosynthesis, transport and catabolism	PREDICTED: mRNA cap guanine-N7 methyltransferase 2 [Brassica rapa]
BraA09g041470.3C.gene	[R]	General function prediction only	Cellular Component: Golgi membrane (GO:0000139);; Biological Process: plant-type secondary cell wall biogenesis (GO:0009834);; Cellular Component: integral component of membrane (GO:0016021);; Biological Process: xylan biosynthetic process (GO:0045492);;	--	--	--	--	Polysaccharide biosynthesis	Protein IRREGULAR XYLEM 15 OS=Arabidopsis thaliana OX=3702 GN=IRX15 PE=2 SV=1	S	Function unknown	PREDICTED: protein IRREGULAR XYLEM 15 [Brassica oleracea var. oleracea]
BraA09g063090.3C.gene	--	--	Cellular Component: nucleosome (GO:0000786);; Molecular Function: DNA binding (GO:0003677);; Cellular Component: nucleus (GO:0005634);; Biological Process: nucleosome assembly (GO:0006334);; Molecular Function: protein heterodimerization activity (GO:0046982);;	K11254|1.24465e-50|zma:103634846|K11254 histone H4 | (RefSeq) histone H4	--	[B]	Chromatin structure and dynamics	Centromere kinetochore component CENP-T histone fold;; TATA box binding protein associated factor (TAF)	Histone H4 OS=Glycine max OX=3847 PE=3 SV=1	B	Chromatin structure and dynamics	histone H4 [Zea mays]
BraA01g019120.3C.gene	--	--	Molecular Function: copper ion binding (GO:0005507);; Molecular Function: electron carrier activity (GO:0009055);; Cellular Component: integral component of membrane (GO:0016021);; Cellular Component: anchored component of plasma membrane (GO:0046658);;	--	--	--	--	Plastocyanin-like domain	Early nodulin-like protein 2 OS=Arabidopsis thaliana OX=3702 GN=At4g27520 PE=1 SV=1	S	Function unknown	PREDICTED: early nodulin-like protein 2 [Brassica rapa]
Brassica_rapa_newGene_638	--	--	--	--	--	--	--	--	--	--	--	PREDICTED: uncharacterized protein LOC103844315 [Brassica rapa]
BraA07g002750.3C.gene	--	--	Cellular Component: chloroplast thylakoid membrane (GO:0009535);; Cellular Component: integral component of membrane (GO:0016021);;	--	--	--	--	--	--	S	Function unknown	PREDICTED: uncharacterized protein LOC103828443 [Brassica rapa]
BraA06g010870.3C.gene	--	--	Molecular Function: mRNA binding (GO:0003729);; Cellular Component: nucleus (GO:0005634);; Cellular Component: cytosol (GO:0005829);;	--	--	[S]	Function unknown	--	--	L	Replication, recombination and repair	PREDICTED: uncharacterized protein LOC103872267 [Brassica rapa]
BraA04g018430.3C.gene	--	--	Cellular Component: nucleus (GO:0005634);;	--	--	--	--	Myb/SANT-like DNA-binding domain;; Myb/SANT-like DNA-binding domain	L10-interacting MYB domain-containing protein OS=Arabidopsis thaliana OX=3702 GN=LIMYB PE=1 SV=1	S	Function unknown	PREDICTED: L10-interacting MYB domain-containing protein [Brassica rapa]
BraA07g039880.3C.gene	--	--	Molecular Function: transcription factor activity, sequence-specific DNA binding (GO:0003700);; Cellular Component: nucleus (GO:0005634);; Molecular Function: zinc ion binding (GO:0008270);; Biological Process: red, far-red light phototransduction (GO:0009585);; Biological Process: far-red light signaling pathway (GO:0010018);; Biological Process: positive regulation of circadian rhythm (GO:00427…	--	--	--	--	FAR1 DNA-binding domain;; MULE transposase domain;; SWIM zinc finger	Protein FAR1-RELATED SEQUENCE 4 OS=Arabidopsis thaliana OX=3702 GN=FRS4 PE=2 SV=2	S	Function unknown	PREDICTED: protein FAR1-RELATED SEQUENCE 4 [Brassica rapa]
BraA02g003940.3C.gene	--	--	Molecular Function: protein binding (GO:0005515);; Cellular Component: nucleus (GO:0005634);;	--	--	--	--	--	Polyadenylate-binding protein-interacting protein 5 OS=Arabidopsis thaliana OX=3702 GN=CID5 PE=2 SV=1	S	Function unknown	PREDICTED: polyadenylate-binding protein-interacting protein 5-like [Brassica rapa]
BraA01g027710.3C.gene	--	--	Molecular Function: RNA binding (GO:0003723);; Molecular Function: endonuclease activity (GO:0004519);; Cellular Component: mitochondrion (GO:0005739);; Biological Process: mRNA processing (GO:0006397);; Molecular Function: zinc ion binding (GO:0008270);; Cellular Component: chloroplast (GO:0009507);; Biological Process: mRNA modification (GO:0016556);; Biological Process: chloroplast RNA process…	--	--	[R]	General function prediction only	DYW family of nucleic acid deaminases	Pentatricopeptide repeat-containing protein At1g59720, chloroplastic/mitochondrial OS=Arabidopsis thaliana OX=3702 GN=PCMP-H51 PE=1 SV=2	S	Function unknown	BnaA01g21920D [Brassica napus]
Brassica_rapa_newGene_8706	[G]	Carbohydrate transport and metabolism	Molecular Function: glycogen (starch) synthase activity (GO:0004373);; Cellular Component: extracellular region (GO:0005576);; Cellular Component: vacuolar membrane (GO:0005774);; Cellular Component: Golgi apparatus (GO:0005794);; Cellular Component: cytosol (GO:0005829);; Cellular Component: plasma membrane (GO:0005886);; Molecular Function: starch synthase activity (GO:0009011);; Cellular Compo…	K01757|0|brp:103852875|K01757 strictosidine synthase [EC:4.3.3.2] | (RefSeq) protein STRICTOSIDINE SYNTHASE-LIKE 12-like	Indole alkaloid biosynthesis (ko00901)	[R]	General function prediction only	Strictosidine synthase;; SMP-30/Gluconolaconase/LRE-like region;; NHL repeat	Protein STRICTOSIDINE SYNTHASE-LIKE 12 OS=Arabidopsis thaliana OX=3702 GN=SSL12 PE=2 SV=2	G	Carbohydrate transport and metabolism	BnaA02g16670D [Brassica napus]
BraA06g042130.3C.gene	--	--	Cellular Component: nucleus (GO:0005634);; Molecular Function: metal ion binding (GO:0046872);;	--	--	[S]	Function unknown	Transcription elongation factor Elf1 like	Transcription elongation factor 1 homolog OS=Arabidopsis thaliana OX=3702 GN=At5g46030 PE=2 SV=1	S	Function unknown	PREDICTED: transcription elongation factor 1 homolog [Brassica rapa]
BraA07g024960.3C.gene	--	--	Molecular Function: DNA binding (GO:0003677);; Molecular Function: transcription factor activity, sequence-specific DNA binding (GO:0003700);; Cellular Component: nucleus (GO:0005634);; Biological Process: regulation of transcription, DNA-templated (GO:0006355);; Biological Process: flower development (GO:0009908);; Biological Process: leaf development (GO:0048366);;	--	--	--	--	B3 DNA binding domain	B3 domain-containing transcription factor NGA2 OS=Arabidopsis thaliana OX=3702 GN=NGA2 PE=2 SV=1	S	Function unknown	PREDICTED: B3 domain-containing transcription factor NGA2-like [Brassica rapa]
Brassica_rapa_newGene_599	--	--	--	--	--	--	--	Transposase family tnp2;; Plant transposase (Ptta/En/Spm family)	--	S	Function unknown	PREDICTED: uncharacterized protein LOC108808246 [Raphanus sativus]
BraA09g041510.3C.gene	[MU]	Cell wall/membrane/envelope biogenesis;; Intracellular trafficking, secretion, and vesicular transport	Biological Process: response to reactive oxygen species (GO:0000302);; Molecular Function: signal transducer, downstream of receptor, with serine/threonine kinase activity (GO:0004702);; Molecular Function: protein binding (GO:0005515);; Molecular Function: ATP binding (GO:0005524);; Cellular Component: cytoplasm (GO:0005737);; Cellular Component: plasma membrane (GO:0005886);; Biological Process…	--	--	[T]	Signal transduction mechanisms	Protein kinase domain;; Protein tyrosine kinase	Mitogen-activated protein kinase kinase kinase 17 OS=Arabidopsis thaliana OX=3702 GN=MAPKKK17 PE=1 SV=1	T	Signal transduction mechanisms	PREDICTED: mitogen-activated protein kinase kinase kinase YODA-like [Brassica rapa]
BraA06g039240.3C.gene	[I]	Lipid transport and metabolism	Cellular Component: nucleus (GO:0005634);; Cellular Component: cytosol (GO:0005829);; Biological Process: catabolic process (GO:0009056);; Molecular Function: lyase activity (GO:0016829);; Molecular Function: metal ion binding (GO:0046872);; Molecular Function: carboxylic ester hydrolase activity (GO:0052689);;	--	--	[V]	Defense mechanisms	alpha/beta hydrolase fold;; Carboxylesterase family;; Putative esterase;; Steryl acetyl hydrolase	Probable carboxylesterase 7 OS=Arabidopsis thaliana OX=3702 GN=CXE7 PE=2 SV=1	I	Lipid transport and metabolism	PREDICTED: probable carboxylesterase 7 [Brassica rapa]
BraA05g025300.3C.gene	--	--	Biological Process: regulation of cyclin-dependent protein serine/threonine kinase activity (GO:0000079);; Molecular Function: cyclin-dependent protein serine/threonine kinase activity (GO:0004693);; Cellular Component: nucleus (GO:0005634);; Molecular Function: protein kinase binding (GO:0019901);; Biological Process: cell division (GO:0051301);;	--	--	[R]	General function prediction only	Cyclin;; Cyclin, N-terminal domain	Cyclin-U1-1 OS=Arabidopsis thaliana OX=3702 GN=CYCU1-1 PE=1 SV=1	S	Function unknown	PREDICTED: cyclin-U1-1 [Brassica rapa]
BraA08g025290.3C.gene	[M]	Cell wall/membrane/envelope biogenesis	Cellular Component: mitochondrion (GO:0005739);; Molecular Function: UDP-3-O-[3-hydroxymyristoyl] N-acetylglucosamine deacetylase activity (GO:0008759);; Biological Process: lipid A biosynthetic process (GO:0009245);; Cellular Component: chloroplast (GO:0009507);; Molecular Function: metal ion binding (GO:0046872);; Molecular Function: UDP-3-O-acyl-N-acetylglucosamine deacetylase activity (GO:010…	K02535|0|brp:103835438|K02535 UDP-3-O-[3-hydroxymyristoyl] N-acetylglucosamine deacetylase [EC:3.5.1.108] | (RefSeq) probable UDP-3-O-acyl-N-acetylglucosamine deacetylase 2	--	--	--	UDP-3-O-acyl N-acetylglycosamine deacetylase	Probable UDP-3-O-acyl-N-acetylglucosamine deacetylase 5, mitochondrial OS=Arabidopsis thaliana OX=3702 GN=LPXC5 PE=1 SV=2	M	Cell wall/membrane/envelope biogenesis	PREDICTED: probable UDP-3-O-acyl-N-acetylglucosamine deacetylase 2 [Brassica rapa]
BraA09g016260.3C.gene	--	--	Cellular Component: nucleolus (GO:0005730);; Cellular Component: cytosol (GO:0005829);; Biological Process: regulation of transcription, DNA-templated (GO:0006355);; Cellular Component: chloroplast (GO:0009507);; Biological Process: glucosinolate metabolic process (GO:0019760);; Molecular Function: sequence-specific DNA binding (GO:0043565);; Molecular Function: transcription regulatory region DN…	--	--	--	--	Protein of unknown function, DUF573	Probable transcription factor At1g61730 OS=Arabidopsis thaliana OX=3702 GN=At1g61730 PE=1 SV=1	K	Transcription	PREDICTED: probable transcription factor At1g61730 [Brassica rapa]
BraA05g026220.3C.gene	--	--	Cellular Component: plasma membrane (GO:0005886);; Cellular Component: integral component of membrane (GO:0016021);; Cellular Component: anchored component of membrane (GO:0031225);;	--	--	--	--	--	Arabinogalactan protein 40 OS=Arabidopsis thaliana OX=3702 GN=AGP40 PE=1 SV=1	--	--	BnaA05g20030D [Brassica napus]
BraA10g019980.3C.gene	--	--	Cellular Component: late endosome (GO:0005770);; Cellular Component: vacuolar membrane (GO:0005774);; Cellular Component: Golgi apparatus (GO:0005794);; Cellular Component: plasmodesma (GO:0009506);; Biological Process: response to abscisic acid (GO:0009737);; Molecular Function: high-affinity copper ion transmembrane transporter activity (GO:0015089);; Biological Process: intracellular copper io…	K14686|1.01127e-96|brp:103845656|K14686 solute carrier family 31 (copper transporter), member 1 | (RefSeq) copper transporter 5	--	[P]	Inorganic ion transport and metabolism	Ctr copper transporter family	Copper transporter 5 OS=Arabidopsis thaliana OX=3702 GN=COPT5 PE=1 SV=1	P	Inorganic ion transport and metabolism	PREDICTED: copper transporter 5 [Brassica rapa]
BraA09g027400.3C.gene	[J]	Translation, ribosomal structure and biogenesis	Molecular Function: translation initiation factor activity (GO:0003743);; Biological Process: translational initiation (GO:0006413);; Cellular Component: chloroplast (GO:0009507);;	K02518|1.66778e-96|brp:103833898|K02518 translation initiation factor IF-1 | (RefSeq) translation initiation factor IF-1, chloroplastic	--	--	--	Translation initiation factor 1A / IF-1	Translation initiation factor IF-1, chloroplastic OS=Arabidopsis thaliana OX=3702 GN=At4g11175 PE=2 SV=2	J	Translation, ribosomal structure and biogenesis	PREDICTED: translation initiation factor IF-1, chloroplastic [Brassica rapa]
BraA02g011520.3C.gene	--	--	Cellular Component: nucleus (GO:0005634);; Cellular Component: early endosome (GO:0005769);; Cellular Component: Golgi-associated vesicle (GO:0005798);; Cellular Component: plasma membrane (GO:0005886);; Molecular Function: zinc ion binding (GO:0008270);; Biological Process: regulation of endocytosis (GO:0030100);; Molecular Function: ubiquitin protein ligase binding (GO:0031625);; Biological Pro…	--	--	[O]	Posttranslational modification, protein turnover, chaperones	Ring finger domain;; RING-H2 zinc finger domain;; Zinc finger, C3HC4 type (RING finger);; Zinc finger, C3HC4 type (RING finger)	RING-H2 finger protein ATL63 OS=Arabidopsis thaliana OX=3702 GN=ATL63 PE=2 SV=1	O	Posttranslational modification, protein turnover, chaperones	PREDICTED: RING-H2 finger protein ATL63-like [Brassica rapa]
BraA09g044110.3C.gene	--	--	Biological Process: metabolic process (GO:0008152);; Molecular Function: transferase activity, transferring hexosyl groups (GO:0016758);;	--	--	[GC]	Carbohydrate transport and metabolism;; Energy production and conversion	UDP-glucoronosyl and UDP-glucosyl transferase	UDP-glycosyltransferase 73D1 OS=Arabidopsis thaliana OX=3702 GN=UGT73D1 PE=3 SV=1	S	Function unknown	PREDICTED: UDP-glycosyltransferase 73D1-like [Brassica rapa]
BraA05g014850.3C.gene	[IQR]	Lipid transport and metabolism;; Secondary metabolites biosynthesis, transport and catabolism;; General function prediction only	--	K08081|7.83567e-163|bna:106368971|K08081 tropinone reductase I [EC:1.1.1.206] | (RefSeq) tropinone reductase homolog At2g29310-like	Tropane, piperidine and pyridine alkaloid biosynthesis (ko00960)	[R]	General function prediction only	Enoyl-(Acyl carrier protein) reductase;; short chain dehydrogenase	Tropinone reductase homolog At2g29310 OS=Arabidopsis thaliana OX=3702 GN=At2g29310 PE=2 SV=1	S	Function unknown	tropinone reductase homolog At2g29310-like isoform X2 [Brassica napus]
BraA03g031380.3C.gene	[J]	Translation, ribosomal structure and biogenesis	Molecular Function: 3'-5'-exoribonuclease activity (GO:0000175);; Molecular Function: RNA binding (GO:0003723);; Molecular Function: polyribonucleotide nucleotidyltransferase activity (GO:0004654);; Biological Process: rRNA processing (GO:0006364);; Biological Process: mRNA processing (GO:0006397);; Biological Process: mRNA catabolic process (GO:0006402);; Biological Process: tRNA processing (GO:…	K00962|0|brp:103859008|K00962 polyribonucleotide nucleotidyltransferase [EC:2.7.7.8] | (RefSeq) polyribonucleotide nucleotidyltransferase 1, chloroplastic-like	Purine metabolism (ko00230);; Pyrimidine metabolism (ko00240);; RNA degradation (ko03018)	[R]	General function prediction only	3' exoribonuclease family, domain 1;; 3' exoribonuclease family, domain 2;; Polyribonucleotide nucleotidyltransferase, RNA binding domain;; S1 RNA binding domain;; KH domain	Polyribonucleotide nucleotidyltransferase 1, chloroplastic OS=Arabidopsis thaliana OX=3702 GN=PNP1 PE=1 SV=1	J	Translation, ribosomal structure and biogenesis	PREDICTED: polyribonucleotide nucleotidyltransferase 1, chloroplastic-like [Brassica rapa]
BraA05g007110.3C.gene	--	--	Biological Process: lipid transport (GO:0006869);; Molecular Function: lipid binding (GO:0008289);;	--	--	--	--	Protease inhibitor/seed storage/LTP family	Non-specific lipid-transfer protein D OS=Brassica oleracea var. italica OX=36774 GN=WAX9D PE=3 SV=1	U	Intracellular trafficking, secretion, and vesicular transport	PREDICTED: non-specific lipid-transfer protein D [Brassica rapa]
BraA01g020340.3C.gene	--	--	Cellular Component: plasma membrane (GO:0005886);; Cellular Component: integral component of membrane (GO:0016021);;	--	--	--	--	Domain of unknown function (DUF588)	CASP-like protein 2B1 OS=Ricinus communis OX=3988 GN=RCOM_0864260 PE=2 SV=1	S	Function unknown	PREDICTED: CASP-like protein 2B1 [Brassica rapa]
BraA03g043680.3C.gene	--	--	Molecular Function: RNA binding (GO:0003723);; Biological Process: mRNA processing (GO:0006397);;	K13123|0|brp:103860531|K13123 G patch domain-containing protein 1 | (RefSeq) G patch domain-containing protein TGH	--	[A]	RNA processing and modification	Protein of unknown function (DUF1604);; Surp module	G patch domain-containing protein TGH OS=Arabidopsis thaliana OX=3702 GN=TGH PE=1 SV=1	S	Function unknown	PREDICTED: G patch domain-containing protein TGH [Brassica rapa]
BraA05g029630.3C.gene	[O]	Posttranslational modification, protein turnover, chaperones	Cellular Component: mitochondrial inner membrane (GO:0005743);; Biological Process: respiratory chain complex IV assembly (GO:0008535);; Cellular Component: integral component of membrane (GO:0016021);;	K14998|0|brp:103869632|K14998 surfeit locus 1 family protein | (RefSeq) surfeit locus protein 1	--	[C]	Energy production and conversion	SURF1 family	Surfeit locus protein 1 OS=Arabidopsis thaliana OX=3702 GN=SURF1 PE=2 SV=1	S	Function unknown	PREDICTED: surfeit locus protein 1 isoform X2 [Brassica rapa]
BraA06g025310.3C.gene	--	--	Molecular Function: ubiquitin-protein transferase activity (GO:0004842);; Molecular Function: ATP transmembrane transporter activity (GO:0005347);; Molecular Function: calcium ion binding (GO:0005509);; Cellular Component: anaphase-promoting complex (GO:0005680);; Cellular Component: mitochondrial inner membrane (GO:0005743);; Biological Process: ubiquitin-dependent protein catabolic process (GO:…	K14684|0|brp:103873467|K14684 solute carrier family 25 (mitochondrial phosphate transporter), member 23/24/25/41 | (RefSeq) calcium-binding mitochondrial carrier protein SCaMC-3	--	[F]	Nucleotide transport and metabolism	Mitochondrial carrier protein;; EF hand;; EF-hand domain pair;; EF-hand domain;; EF-hand domain pair;; EF hand	Mitochondrial adenine nucleotide transporter ADNT1 OS=Arabidopsis thaliana OX=3702 GN=ADNT1 PE=1 SV=1	S	Function unknown	PREDICTED: calcium-binding mitochondrial carrier protein SCaMC-3 [Brassica rapa]
BraA01g011640.3C.gene	[I]	Lipid transport and metabolism	Molecular Function: iron ion binding (GO:0005506);; Molecular Function: protein binding (GO:0005515);; Cellular Component: mitochondrion (GO:0005739);; Cellular Component: endoplasmic reticulum membrane (GO:0005789);; Biological Process: fatty acid biosynthetic process (GO:0006633);; Cellular Component: integral component of membrane (GO:0016021);; Biological Process: negative regulation of progr…	K19706|2.20901e-173|brp:103858439|K19706 dihydroceramide fatty acyl 2-hydroxylase [EC:1.14.18.7] | (RefSeq) dihydroceramide fatty acyl 2-hydroxylase FAH2	--	[I]	Lipid transport and metabolism	Fatty acid hydroxylase superfamily	Dihydroceramide fatty acyl 2-hydroxylase FAH2 OS=Arabidopsis thaliana OX=3702 GN=FAH2 PE=1 SV=1	I	Lipid transport and metabolism	PREDICTED: dihydroceramide fatty acyl 2-hydroxylase FAH2 [Brassica rapa]
BraA09g047910.3C.gene	--	--	Molecular Function: glucan exo-1,3-beta-glucosidase activity (GO:0004338);; Molecular Function: protein binding (GO:0005515);; Cellular Component: cell wall (GO:0005618);; Cellular Component: vacuole (GO:0005773);; Cellular Component: endoplasmic reticulum (GO:0005783);; Biological Process: carbohydrate metabolic process (GO:0005975);; Molecular Function: cellulase activity (GO:0008810);; Biologi…	--	--	--	--	Glycosyl hydrolases family 17	Glucan endo-1,3-beta-glucosidase, acidic isoform OS=Arabidopsis thaliana OX=3702 GN=BG2 PE=1 SV=2	G	Carbohydrate transport and metabolism	PREDICTED: glucan endo-1,3-beta-glucosidase, acidic isoform-like [Brassica rapa]
BraA09g049790.3C.gene	--	--	Cellular Component: nucleus (GO:0005634);; Cellular Component: mitochondrion (GO:0005739);; Cellular Component: endoplasmic reticulum (GO:0005783);; Biological Process: multicellular organism development (GO:0007275);; Biological Process: positive regulation of cell proliferation (GO:0008284);; Cellular Component: integral component of membrane (GO:0016021);; Biological Process: positive regulati…	--	--	--	--	--	Protein AUXIN-REGULATED GENE INVOLVED IN ORGAN SIZE OS=Brassica rapa subsp. pekinensis OX=51351 GN=ARGOS PE=2 SV=2	S	Function unknown	PREDICTED: protein AUXIN-REGULATED GENE INVOLVED IN ORGAN SIZE [Brassica rapa]
BraA03g048220.3C.gene	[CIR]	Energy production and conversion;; Lipid transport and metabolism;; General function prediction only	Cellular Component: peroxisome (GO:0005777);; Cellular Component: cytosol (GO:0005829);; Molecular Function: glycolate oxidase activity (GO:0008891);; Biological Process: oxidative photosynthetic carbon pathway (GO:0009854);; Molecular Function: FMN binding (GO:0010181);; Biological Process: defense response signaling pathway, resistance gene-independent (GO:0010204);; Biological Process: defense…	K11517|0|brp:103860985|K11517 (S)-2-hydroxy-acid oxidase [EC:1.1.3.15] | (RefSeq) peroxisomal (S)-2-hydroxy-acid oxidase GLO5	Glyoxylate and dicarboxylate metabolism (ko00630);; Carbon metabolism (ko01200);; Peroxisome (ko04146)	[C]	Energy production and conversion	FMN-dependent dehydrogenase;; Nitronate monooxygenase	Peroxisomal (S)-2-hydroxy-acid oxidase GLO5 OS=Arabidopsis thaliana OX=3702 GN=GLO5 PE=1 SV=1	C	Energy production and conversion	PREDICTED: peroxisomal (S)-2-hydroxy-acid oxidase GLO5 [Brassica rapa]
BraA09g046080.3C.gene	--	--	--	--	--	--	--	--	--	L	Replication, recombination and repair	PREDICTED: uncharacterized protein LOC106300366 [Brassica oleracea var. oleracea]
BraA04g008000.3C.gene	--	--	Biological Process: very long-chain fatty acid metabolic process (GO:0000038);; Molecular Function: ribonuclease MRP activity (GO:0000171);; Cellular Component: ribonuclease MRP complex (GO:0000172);; Biological Process: tRNA 5'-leader removal (GO:0001682);; Molecular Function: ribonuclease P activity (GO:0004526);; Molecular Function: transporter activity (GO:0005215);; Molecular Function: ATP b…	K01164|0|brp:103863563|K01164 ribonuclease P/MRP protein subunit POP1 [EC:3.1.26.5] | (RefSeq) ribonucleases P/MRP protein subunit POP1	Ribosome biogenesis in eukaryotes (ko03008);; RNA transport (ko03013)	[A]	RNA processing and modification	POPLD (NUC188) domain;; Ribonucleases P/MRP protein subunit POP1	--	J	Translation, ribosomal structure and biogenesis	PREDICTED: ribonucleases P/MRP protein subunit POP1 isoform X1 [Brassica rapa]
BraA01g024620.3C.gene	--	--	Molecular Function: zinc ion binding (GO:0008270);; Cellular Component: integral component of membrane (GO:0016021);;	--	--	--	--	--	--	--	--	BnaUnng05180D [Brassica napus]
BraA08g018720.3C.gene	--	--	--	--	--	--	--	--	--	--	--	BnaC01g41790D [Brassica napus]
BraA10g014880.3C.gene	--	--	--	--	--	--	--	--	--	S	Function unknown	PREDICTED: uncharacterized protein LOC103845134 isoform X1 [Brassica rapa]
BraA07g000820.3C.gene	[R]	General function prediction only	Molecular Function: protein binding (GO:0005515);; Cellular Component: anaphase-promoting complex (GO:0005680);; Cellular Component: spindle (GO:0005819);; Biological Process: mitotic cell cycle (GO:0007067);; Biological Process: gamete generation (GO:0007276);; Biological Process: regulation of mitotic cell cycle (GO:0007346);; Cellular Component: cell plate (GO:0009504);; Biological Process: re…	K03350|0|brp:103828263|K03350 anaphase-promoting complex subunit 3 | (RefSeq) cell division cycle protein 27 homolog B	Ubiquitin mediated proteolysis (ko04120)	[D]	Cell cycle control, cell division, chromosome partitioning	Tetratricopeptide repeat;; Tetratricopeptide repeat;; Tetratricopeptide repeat;; Anaphase-promoting complex, cyclosome, subunit 3;; Tetratricopeptide repeat;; Tetratricopeptide repeat;; TPR repeat;; Tetratricopeptide repeat;; Tetratricopeptide repeat;; Tetratricopeptide repeat;; Tetratricopeptide repeat	Cell division cycle protein 27 homolog B OS=Arabidopsis thaliana OX=3702 GN=CDC27B PE=1 SV=1	S	Function unknown	PREDICTED: cell division cycle protein 27 homolog B [Brassica rapa]
Brassica_rapa_newGene_804	[H]	Coenzyme transport and metabolism	Cellular Component: cytoplasm (GO:0005737);; Biological Process: nicotinamide metabolic process (GO:0006769);; Molecular Function: nicotinamidase activity (GO:0008936);; Biological Process: pyridine nucleotide biosynthetic process (GO:0019363);; Biological Process: NAD metabolic process (GO:0019674);;	--	--	--	--	Acyl CoA binding protein;; Isochorismatase family	Nicotinamidase 2 OS=Arabidopsis thaliana OX=3702 GN=NIC2 PE=1 SV=1	I	Lipid transport and metabolism	BnaA03g52750D [Brassica napus]
BraA10g007840.3C.gene	--	--	Molecular Function: aspartic-type endopeptidase activity (GO:0004190);; Cellular Component: extracellular region (GO:0005576);; Cellular Component: Golgi apparatus (GO:0005794);; Biological Process: proteolysis (GO:0006508);; Cellular Component: plant-type cell wall (GO:0009505);;	--	--	[O]	Posttranslational modification, protein turnover, chaperones	Xylanase inhibitor N-terminal;; Eukaryotic aspartyl protease;; Xylanase inhibitor C-terminal	Aspartic proteinase Asp1 OS=Oryza sativa subsp. japonica OX=39947 GN=ASP1 PE=2 SV=1	O	Posttranslational modification, protein turnover, chaperones	PREDICTED: aspartic proteinase Asp1 isoform X1 [Brassica rapa]
BraA03g014350.3C.gene	--	--	Biological Process: response to auxin (GO:0009733);;	K14488|1.15376e-39|bna:106416522|K14488 SAUR family protein | (RefSeq) auxin-responsive protein SAUR32-like	Plant hormone signal transduction (ko04075)	--	--	Auxin responsive protein	Auxin-responsive protein SAUR32 OS=Arabidopsis thaliana OX=3702 GN=SAUR32 PE=2 SV=1	S	Function unknown	BnaC03g14890D [Brassica napus]
BraA06g032310.3C.gene	--	--	--	--	--	--	--	Protein of unknown function (DUF1336)	Protein ENHANCED DISEASE RESISTANCE 2-like OS=Arabidopsis thaliana OX=3702 GN=EDR2L PE=2 SV=1	--	--	PREDICTED: protein ENHANCED DISEASE RESISTANCE 2-like [Brassica rapa]
BraA01g016470.3C.gene	--	--	Cellular Component: nucleus (GO:0005634);; Cellular Component: integral component of membrane (GO:0016021);; Biological Process: regulation of amino acid export (GO:0080143);;	--	--	--	--	--	Protein GLUTAMINE DUMPER 2 OS=Arabidopsis thaliana OX=3702 GN=GDU2 PE=2 SV=1	U	Intracellular trafficking, secretion, and vesicular transport	PREDICTED: protein GLUTAMINE DUMPER 2 [Brassica rapa]
BraA09g004940.3C.gene	[O]	Posttranslational modification, protein turnover, chaperones	Cellular Component: chloroplast (GO:0009507);;	--	--	--	--	--	--	S	Function unknown	PREDICTED: uncharacterized protein LOC103837330 isoform X1 [Brassica rapa]
BraA02g009410.3C.gene	--	--	Cellular Component: nucleus (GO:0005634);; Cellular Component: cytoplasm (GO:0005737);; Biological Process: regulation of transcription, DNA-templated (GO:0006355);; Biological Process: regulation of translation (GO:0006417);; Biological Process: megasporogenesis (GO:0009554);; Biological Process: negative regulation of transposition (GO:0010529);; Cellular Component: intracellular ribonucleoprot…	K11593|0|brp:103851403|K11593 eukaryotic translation initiation factor 2C | (RefSeq) protein argonaute 9-like	--	[J]	Translation, ribosomal structure and biogenesis	Piwi domain;; N-terminal domain of argonaute;; PAZ domain;; Argonaute linker 2 domain;; Argonaute linker 1 domain;; Mid domain of argonaute	Protein argonaute 9 OS=Arabidopsis thaliana OX=3702 GN=AGO9 PE=2 SV=2	J	Translation, ribosomal structure and biogenesis	BnaA02g05290D [Brassica napus]
BraA10g010970.3C.gene	--	--	Molecular Function: DNA binding (GO:0003677);; Cellular Component: nucleus (GO:0005634);; Biological Process: regulation of transcription, DNA-templated (GO:0006355);;	--	--	[O]	Posttranslational modification, protein turnover, chaperones	Myb-like DNA-binding domain	Protein REVEILLE 6 OS=Arabidopsis thaliana OX=3702 GN=RVE6 PE=2 SV=1	K	Transcription	PREDICTED: protein REVEILLE 6 isoform X2 [Brassica rapa]
BraA07g006100.3C.gene	--	--	--	--	--	--	--	--	--	--	--	uncharacterized protein LOC106355055 [Brassica napus]
BraA01g021820.3C.gene	--	--	--	--	--	[R]	General function prediction only	Domain of unknown function (DUF4283);; Zinc knuckle	--	S	Function unknown	PREDICTED: uncharacterized protein LOC103840104 [Brassica rapa]
BraA09g060710.3C.gene	[CHR]	Energy production and conversion;; Coenzyme transport and metabolism;; General function prediction only	Molecular Function: oxidoreductase activity, acting on the CH-OH group of donors, NAD or NADP as acceptor (GO:0016616);; Molecular Function: protein dimerization activity (GO:0046983);; Molecular Function: NAD binding (GO:0051287);; Biological Process: oxidation-reduction process (GO:0055114);;	K15919|1.69563e-163|brp:103843120|K15919 hydroxypyruvate reductase 2 | (RefSeq) glyoxylate/hydroxypyruvate reductase HPR3-like	Glycine, serine and threonine metabolism (ko00260);; Glyoxylate and dicarboxylate metabolism (ko00630);; Carbon metabolism (ko01200)	[C]	Energy production and conversion	D-isomer specific 2-hydroxyacid dehydrogenase, NAD binding domain;; D-isomer specific 2-hydroxyacid dehydrogenase, catalytic domain	Glyoxylate/hydroxypyruvate reductase HPR3 OS=Arabidopsis thaliana OX=3702 GN=HPR3 PE=2 SV=1	C	Energy production and conversion	PREDICTED: glyoxylate/hydroxypyruvate reductase HPR3-like [Brassica rapa]
BraA04g023950.3C.gene	--	--	--	--	--	--	--	CCT motif	Zinc finger protein CONSTANS-LIKE 3 OS=Arabidopsis thaliana OX=3702 GN=COL3 PE=1 SV=1	S	Function unknown	PREDICTED: zinc finger protein CONSTANS-LIKE 12-like isoform X2 [Brassica rapa]
BraA01g008190.3C.gene	[M]	Cell wall/membrane/envelope biogenesis	Molecular Function: protein serine/threonine kinase activity (GO:0004674);; Molecular Function: ATP binding (GO:0005524);; Cellular Component: plasma membrane (GO:0005886);; Biological Process: protein phosphorylation (GO:0006468);; Cellular Component: integral component of membrane (GO:0016021);;	--	--	--	--	Carbohydrate-binding protein of the ER;; Protein tyrosine kinase;; Protein kinase domain;; B3 DNA binding domain;; Leucine rich repeat	Probable LRR receptor-like serine/threonine-protein kinase At4g29180 OS=Arabidopsis thaliana OX=3702 GN=At4g29180 PE=2 SV=2	T	Signal transduction mechanisms	PREDICTED: probable LRR receptor-like serine/threonine-protein kinase At4g29180 isoform X2 [Brassica rapa]
BraA05g024840.3C.gene	[J]	Translation, ribosomal structure and biogenesis	Cellular Component: small ribosomal subunit (GO:0015935);;	K02973|4.74248e-53|bna:106393056|K02973 small subunit ribosomal protein S23e | (RefSeq) 40S ribosomal protein S23-like	Ribosome (ko03010)	[J]	Translation, ribosomal structure and biogenesis	Ribosomal protein S12/S23	40S ribosomal protein S23 OS=Euphorbia esula OX=3993 GN=RPS23 PE=2 SV=1	J	Translation, ribosomal structure and biogenesis	40S ribosomal protein S23-like [Brassica napus]
BraA10g016150.3C.gene	--	--	Molecular Function: actin binding (GO:0003779);; Cellular Component: cytoplasm (GO:0005737);;	--	--	--	--	Formin Homology 2 Domain;; C2 domain of PTEN tumour-suppressor protein	Formin-like protein 13 OS=Arabidopsis thaliana OX=3702 GN=FH13 PE=2 SV=3	S	Function unknown	PREDICTED: LOW QUALITY PROTEIN: formin-like protein 13 [Brassica oleracea var. oleracea]
BraA03g043100.3C.gene	--	--	Molecular Function: acid phosphatase activity (GO:0003993);; Cellular Component: integral component of membrane (GO:0016021);; Biological Process: dephosphorylation (GO:0016311);; Molecular Function: metal ion binding (GO:0046872);;	--	--	[G]	Carbohydrate transport and metabolism	Iron/zinc purple acid phosphatase-like protein C	Purple acid phosphatase 10 OS=Arabidopsis thaliana OX=3702 GN=PAP10 PE=2 SV=1	L	Replication, recombination and repair	BnaCnng72470D [Brassica napus]
BraA10g031690.3C.gene	[E]	Amino acid transport and metabolism	Molecular Function: aminopeptidase activity (GO:0004177);; Cellular Component: vacuole (GO:0005773);; Biological Process: proteolysis (GO:0006508);; Molecular Function: metallopeptidase activity (GO:0008237);; Molecular Function: zinc ion binding (GO:0008270);; Cellular Component: chloroplast stroma (GO:0009570);;	K01267|0|brp:103847270|K01267 aspartyl aminopeptidase [EC:3.4.11.21] | (RefSeq) probable aspartyl aminopeptidase	--	[E]	Amino acid transport and metabolism	Aminopeptidase I zinc metalloprotease (M18);; M42 glutamyl aminopeptidase	Probable aspartyl aminopeptidase OS=Ricinus communis OX=3988 GN=RCOM_1506700 PE=2 SV=2	E	Amino acid transport and metabolism	PREDICTED: probable aspartyl aminopeptidase [Brassica rapa]
BraA03g002720.3C.gene	--	--	Molecular Function: calcium ion binding (GO:0005509);; Molecular Function: protein binding (GO:0005515);; Molecular Function: calcium-dependent phospholipid binding (GO:0005544);; Cellular Component: nucleus (GO:0005634);; Cellular Component: endoplasmic reticulum membrane (GO:0005789);; Molecular Function: protein transporter activity (GO:0008565);; Cellular Component: plasmodesmatal endoplasmic…	--	--	--	--	Plant phosphoribosyltransferase C-terminal;; C2 domain;; Integral peroxisomal membrane peroxin	FT-interacting protein 1 OS=Arabidopsis thaliana OX=3702 GN=FTIP1 PE=1 SV=1	S	Function unknown	PREDICTED: FT-interacting protein 1 [Brassica rapa]
BraA05g004100.3C.gene	--	--	Biological Process: proteolysis (GO:0006508);; Biological Process: autophagy (GO:0006914);; Molecular Function: cysteine-type peptidase activity (GO:0008234);; Cellular Component: chloroplast (GO:0009507);; Biological Process: protein transport (GO:0015031);;	K08342|0|brp:103866769|K08342 cysteine protease ATG4 [EC:3.4.22.-] | (RefSeq) cysteine protease ATG4a	Regulation of autophagy (ko04140)	[ZU]	Cytoskeleton;; Intracellular trafficking, secretion, and vesicular transport	Peptidase family C54	Cysteine protease ATG4a OS=Arabidopsis thaliana OX=3702 GN=ATG4A PE=2 SV=1	O	Posttranslational modification, protein turnover, chaperones	PREDICTED: cysteine protease ATG4a isoform X1 [Brassica rapa]
BraA02g042920.3C.gene	--	--	Biological Process: transcription elongation from RNA polymerase II promoter (GO:0006368);; Biological Process: histone modification (GO:0016570);; Cellular Component: Cdc73/Paf1 complex (GO:0016593);;	K15177|0|brp:103854937|K15177 RNA polymerase-associated protein LEO1 | (RefSeq) protein LEO1 homolog	--	[S]	Function unknown	Leo1-like protein	Protein LEO1 homolog OS=Arabidopsis thaliana OX=3702 GN=VIP4 PE=1 SV=1	K	Transcription	PREDICTED: protein LEO1 homolog [Brassica rapa]
BraA10g016550.3C.gene	[Q]	Secondary metabolites biosynthesis, transport and catabolism	Molecular Function: iron ion binding (GO:0005506);; Cellular Component: cytoplasm (GO:0005737);; Molecular Function: oxidoreductase activity, acting on paired donors, with incorporation or reduction of molecular oxygen, 2-oxoglutarate as one donor, and incorporation of one atom each of oxygen into both donors (GO:0016706);; Biological Process: oxidation-reduction process (GO:0055114);;	--	--	[QR]	Secondary metabolites biosynthesis, transport and catabolism;; General function prediction only	2OG-Fe(II) oxygenase superfamily	Gibberellin 2-beta-dioxygenase 8 OS=Arabidopsis thaliana OX=3702 GN=GA2OX8 PE=1 SV=2	S	Function unknown	PREDICTED: gibberellin 2-beta-dioxygenase 8 [Brassica rapa]
BraA10g022810.3C.gene	--	--	Cellular Component: nucleus (GO:0005634);;	--	--	--	--	--	--	--	--	PREDICTED: uncharacterized protein LOC104735747 isoform X2 [Camelina sativa]
BraA10g001680.3C.gene	--	--	Molecular Function: 1-phosphatidylinositol binding (GO:0005545);; Cellular Component: nucleus (GO:0005634);; Cellular Component: Golgi apparatus (GO:0005794);; Cellular Component: clathrin-coated pit (GO:0005905);; Biological Process: endocytosis (GO:0006897);; Cellular Component: clathrin-coated vesicle (GO:0030136);; Molecular Function: clathrin binding (GO:0030276);; Biological Process: clathr…	--	--	[TU]	Signal transduction mechanisms;; Intracellular trafficking, secretion, and vesicular transport	ANTH domain;; ENTH domain	Putative clathrin assembly protein At1g03050 OS=Arabidopsis thaliana OX=3702 GN=At1g03050 PE=2 SV=1	U	Intracellular trafficking, secretion, and vesicular transport	PREDICTED: putative clathrin assembly protein At1g03050 [Brassica rapa]
BraA03g039920.3C.gene	--	--	Molecular Function: peroxidase activity (GO:0004601);; Cellular Component: plasma membrane (GO:0005886);; Biological Process: ion transport (GO:0006811);; Cellular Component: integral component of membrane (GO:0016021);;	--	--	[R]	General function prediction only	Calcium-dependent channel, 7TM region, putative phosphate;; Late exocytosis, associated with Golgi transport;; Cytosolic domain of 10TM putative phosphate transporter	CSC1-like protein At3g21620 OS=Arabidopsis thaliana OX=3702 GN=At3g21620 PE=2 SV=1	S	Function unknown	CSC1-like protein At3g21620 [Brassica napus]
BraA06g035630.3C.gene	[K]	Transcription	Molecular Function: protein kinase activity (GO:0004672);; Molecular Function: ATP binding (GO:0005524);; Cellular Component: plasma membrane (GO:0005886);; Biological Process: protein phosphorylation (GO:0006468);; Cellular Component: plasmodesma (GO:0009506);; Cellular Component: integral component of membrane (GO:0016021);; Biological Process: negative regulation of defense response (GO:003134…	--	--	--	--	Protein tyrosine kinase;; Protein kinase domain;; Leucine rich repeat N-terminal domain	Probably inactive leucine-rich repeat receptor-like protein kinase At5g48380 OS=Arabidopsis thaliana OX=3702 GN=At5g48380 PE=1 SV=1	T	Signal transduction mechanisms	PREDICTED: probably inactive leucine-rich repeat receptor-like protein kinase At5g48380 [Brassica rapa]
BraA04g025520.3C.gene	--	--	Molecular Function: transcription factor activity, sequence-specific DNA binding (GO:0003700);; Cellular Component: nucleus (GO:0005634);; Biological Process: regulation of transcription, DNA-templated (GO:0006355);; Biological Process: pollen development (GO:0009555);; Biological Process: embryo development ending in seed dormancy (GO:0009793);; Biological Process: regulation of flower developme…	K11446|0|brp:103865493|K11446 histone demethylase JARID1 [EC:1.14.11.-] | (RefSeq) lysine-specific demethylase JMJ15-like	--	[R]	General function prediction only	JmjC domain, hydroxylase;; jmjN domain;; C5HC2 zinc finger	Lysine-specific demethylase JMJ15 OS=Arabidopsis thaliana OX=3702 GN=JMJ15 PE=2 SV=1	S	Function unknown	PREDICTED: lysine-specific demethylase JMJ15-like [Brassica rapa]
BraA02g000980.3C.gene	--	--	--	--	--	--	--	--	--	S	Function unknown	BnaC02g03030D [Brassica napus]
BraA09g048140.3C.gene	[E]	Amino acid transport and metabolism	Molecular Function: acetylglutamate kinase activity (GO:0003991);; Molecular Function: acetyl-CoA:L-glutamate N-acetyltransferase activity (GO:0004042);; Molecular Function: protein binding (GO:0005515);; Molecular Function: ATP binding (GO:0005524);; Biological Process: proline biosynthetic process (GO:0006561);; Cellular Component: chloroplast thylakoid (GO:0009534);; Cellular Component: chloro…	K00930|0|brp:103841661|K00930 acetylglutamate kinase [EC:2.7.2.8] | (RefSeq) acetylglutamate kinase, chloroplastic	Arginine biosynthesis (ko00220);; 2-Oxocarboxylic acid metabolism (ko01210);; Biosynthesis of amino acids (ko01230)	[E]	Amino acid transport and metabolism	Amino acid kinase family	Acetylglutamate kinase, chloroplastic OS=Arabidopsis thaliana OX=3702 GN=NAGK PE=1 SV=1	E	Amino acid transport and metabolism	PREDICTED: acetylglutamate kinase, chloroplastic [Brassica rapa]
BraA05g006260.3C.gene	[E]	Amino acid transport and metabolism	Molecular Function: glutamate 5-kinase activity (GO:0004349);; Molecular Function: glutamate-5-semialdehyde dehydrogenase activity (GO:0004350);; Molecular Function: ATP binding (GO:0005524);; Cellular Component: mitochondrion (GO:0005739);; Biological Process: response to oxidative stress (GO:0006979);; Biological Process: response to desiccation (GO:0009269);; Cellular Component: chloroplast (G…	K12657|0|bna:106395965|K12657 delta-1-pyrroline-5-carboxylate synthetase [EC:2.7.2.11 1.2.1.41] | (RefSeq) delta-1-pyrroline-5-carboxylate synthase A	Arginine and proline metabolism (ko00330);; Biosynthesis of amino acids (ko01230)	[E]	Amino acid transport and metabolism	Amino acid kinase family;; Aldehyde dehydrogenase family	Delta-1-pyrroline-5-carboxylate synthase A OS=Arabidopsis thaliana OX=3702 GN=P5CSA PE=1 SV=1	E	Amino acid transport and metabolism	delta 1-pyrroline-5-carboxylate synthetase A [Brassica napus]
BraA07g036110.3C.gene	--	--	Biological Process: MAPK cascade (GO:0000165);; Molecular Function: RNA polymerase II regulatory region sequence-specific DNA binding (GO:0000977);; Molecular Function: transcription factor activity, sequence-specific DNA binding (GO:0003700);; Cellular Component: nucleus (GO:0005634);; Biological Process: flower development (GO:0009908);; Biological Process: vegetative to reproductive phase tran…	--	--	[K]	Transcription	K-box region	Agamous-like MADS-box protein AGL12 OS=Arabidopsis thaliana OX=3702 GN=AGL12 PE=1 SV=2	K	Transcription	PREDICTED: agamous-like MADS-box protein AGL12 [Brassica rapa]
BraA06g004610.3C.gene	[Q]	Secondary metabolites biosynthesis, transport and catabolism	Cellular Component: peroxisome (GO:0005777);; Cellular Component: chloroplast (GO:0009507);; Biological Process: phylloquinone biosynthetic process (GO:0042372);; Molecular Function: acyl-CoA hydrolase activity (GO:0047617);; Biological Process: protein homotetramerization (GO:0051289);;	--	--	[R]	General function prediction only	Thioesterase superfamily	1,4-dihydroxy-2-naphthoyl-CoA thioesterase 1 OS=Arabidopsis thaliana OX=3702 GN=DHNAT1 PE=1 SV=1	Q	Secondary metabolites biosynthesis, transport and catabolism	PREDICTED: 1,4-dihydroxy-2-naphthoyl-CoA thioesterase 1-like [Brassica rapa]
Brassica_rapa_newGene_3653	--	--	--	--	--	--	--	--	--	S	Function unknown	BnaA07g36380D, partial [Brassica napus]
BraA06g003340.3C.gene	--	--	Molecular Function: motor activity (GO:0003774);; Molecular Function: actin binding (GO:0003779);; Molecular Function: calmodulin binding (GO:0005516);; Molecular Function: ATP binding (GO:0005524);; Cellular Component: cytoplasm (GO:0005737);; Cellular Component: plasma membrane (GO:0005886);; Cellular Component: plasmodesma (GO:0009506);; Cellular Component: myosin complex (GO:0016459);; Biolog…	--	--	[Z]	Cytoskeleton	--	Myosin-3 OS=Arabidopsis thaliana OX=3702 GN=VIII-A PE=2 SV=1	Z	Cytoskeleton	BnaA06g02860D [Brassica napus]
BraA02g032050.3C.gene	--	--	--	--	--	--	--	Leucine rich repeat;; Leucine Rich repeats (2 copies);; AAA ATPase domain;; NB-ARC domain	Probable disease resistance protein At5g45510 OS=Arabidopsis thaliana OX=3702 GN=At5g45510 PE=1 SV=2	S	Function unknown	PREDICTED: probable disease resistance protein At5g45510 isoform X2 [Brassica rapa]
BraA09g022570.3C.gene	--	--	Molecular Function: structural molecule activity (GO:0005198);; Cellular Component: endoplasmic reticulum membrane (GO:0005789);; Cellular Component: plasma membrane (GO:0005886);; Cellular Component: integral component of membrane (GO:0016021);;	--	--	[U]	Intracellular trafficking, secretion, and vesicular transport	MSP (Major sperm protein) domain	Vesicle-associated protein 2-1 OS=Arabidopsis thaliana OX=3702 GN=PVA21 PE=1 SV=1	U	Intracellular trafficking, secretion, and vesicular transport	vesicle-associated protein 2-1 [Brassica napus]
BraA05g035870.3C.gene	--	--	Biological Process: regulation of innate immune response (GO:0045088);;	--	--	--	--	--	--	S	Function unknown	BnaA05g27990D [Brassica napus]
BraA07g011210.3C.gene	--	--	--	--	--	--	--	--	--	S	Function unknown	PREDICTED: uncharacterized protein LOC103828966 [Brassica rapa]
BraA03g025130.3C.gene	--	--	Cellular Component: nucleus (GO:0005634);; Cellular Component: integral component of membrane (GO:0016021);;	--	--	--	--	--	--	S	Function unknown	PREDICTED: putative glycine-rich cell wall structural protein 1 [Brassica rapa]
BraA01g032750.3C.gene	--	--	Biological Process: telomere maintenance (GO:0000723);; Molecular Function: DNA binding (GO:0003677);; Molecular Function: transcription factor activity, sequence-specific DNA binding (GO:0003700);; Cellular Component: nucleus (GO:0005634);; Biological Process: regulation of transcription, DNA-templated (GO:0006355);; Biological Process: pattern specification process (GO:0007389);; Biological Pro…	K09285|0|brp:103835650|K09285 AP2-like factor, ANT lineage | (RefSeq) AP2-like ethylene-responsive transcription factor PLT1	--	--	--	AP2 domain	AP2-like ethylene-responsive transcription factor PLT1 OS=Arabidopsis thaliana OX=3702 GN=PLT1 PE=2 SV=1	K	Transcription	PREDICTED: AP2-like ethylene-responsive transcription factor PLT1 [Brassica rapa]
BraA04g010230.3C.gene	--	--	Biological Process: mRNA processing (GO:0006397);; Biological Process: RNA splicing (GO:0008380);; Biological Process: response to salt stress (GO:0009651);; Biological Process: response to lithium ion (GO:0010226);; Cellular Component: precatalytic spliceosome (GO:0071011);;	K12850|2.58623e-159|bna:106435494|K12850 pre-mRNA-splicing factor 38B | (RefSeq) pre-mRNA-splicing factor 38B-like	Spliceosome (ko03040)	[R]	General function prediction only	PRP38 family;; Pre-mRNA-splicing factor 38-associated hydrophilic C-term	Pre-mRNA splicing factor SR-like 1 OS=Arabidopsis thaliana OX=3702 GN=SRL1 PE=1 SV=1	A	RNA processing and modification	BnaC04g56020D [Brassica napus]
BraA07g024800.3C.gene	--	--	Cellular Component: nucleus (GO:0005634);; Biological Process: anther wall tapetum development (GO:0048658);; Biological Process: microgametogenesis (GO:0055046);;	--	--	--	--	--	Probable F-box protein At3g61730 OS=Arabidopsis thaliana OX=3702 GN=RMF PE=1 SV=2	S	Function unknown	PREDICTED: probable F-box protein At3g61730 [Brassica rapa]
BraA10g010310.3C.gene	--	--	Biological Process: respiratory burst involved in defense response (GO:0002679);; Cellular Component: nucleus (GO:0005634);; Molecular Function: zinc ion binding (GO:0008270);; Biological Process: plant-type hypersensitive response (GO:0009626);; Biological Process: defense response to bacterium, incompatible interaction (GO:0009816);; Biological Process: defense response to fungus, incompatible …	K13458|4.87396e-160|brp:103832900|K13458 disease resistance protein | (RefSeq) cysteine and histidine-rich domain-containing protein RAR1-like	Plant-pathogen interaction (ko04626)	[R]	General function prediction only	CHORD	Cysteine and histidine-rich domain-containing protein RAR1 OS=Arabidopsis thaliana OX=3702 GN=RAR1 PE=1 SV=1	S	Function unknown	PREDICTED: cysteine and histidine-rich domain-containing protein RAR1-like [Brassica rapa]
BraA06g023510.3C.gene	--	--	--	K05658|2.30431e-20|bvg:104905624|K05658 ATP-binding cassette, subfamily B (MDR/TAP), member 1 [EC:3.6.3.44] | (RefSeq) uncharacterized LOC104905624	ABC transporters (ko02010)	[R]	General function prediction only	--	Retrovirus-related Pol polyprotein from transposon TNT 1-94 OS=Nicotiana tabacum OX=4097 PE=2 SV=1	S	Function unknown	copia LTR rider, partial [Trifolium pratense]
BraA02g015070.3C.gene	--	--	Cellular Component: mitochondrial respiratory chain complex I (GO:0005747);; Cellular Component: chloroplast (GO:0009507);; Biological Process: photorespiration (GO:0009853);; Molecular Function: oxidoreductase activity, acting on NAD(P)H (GO:0016651);; Biological Process: respiratory electron transport chain (GO:0022904);;	K03949|4.47461e-120|bna:106391612|K03949 NADH dehydrogenase (ubiquinone) 1 alpha subcomplex subunit 5 | (RefSeq) probable NADH dehydrogenase [ubiquinone] 1 alpha subcomplex subunit 5, mitochondrial	Oxidative phosphorylation (ko00190)	[C]	Energy production and conversion	ETC complex I subunit conserved region	Probable NADH dehydrogenase [ubiquinone] 1 alpha subcomplex subunit 5, mitochondrial OS=Arabidopsis thaliana OX=3702 GN=At5g52840 PE=1 SV=1	I	Lipid transport and metabolism	probable NADH dehydrogenase [ubiquinone] 1 alpha subcomplex subunit 5, mitochondrial [Brassica napus]
BraA03g022180.3C.gene	--	--	Molecular Function: zinc ion binding (GO:0008270);;	K10666|0|brp:103858007|K10666 E3 ubiquitin-protein ligase RNF5 [EC:2.3.2.27] | (RefSeq) uncharacterized LOC103858007	Protein processing in endoplasmic reticulum (ko04141)	[O]	Posttranslational modification, protein turnover, chaperones	Zinc finger, C3HC4 type (RING finger);; Zinc finger, C3HC4 type (RING finger);; Zinc finger, C3HC4 type (RING finger);; RING-type zinc-finger;; Ring finger domain;; Prokaryotic RING finger family 4	E3 ubiquitin-protein ligase RMA1H1 OS=Capsicum annuum OX=4072 GN=RMA1H1 PE=1 SV=1	O	Posttranslational modification, protein turnover, chaperones	PREDICTED: uncharacterized protein LOC103858007 [Brassica rapa]
BraA02g037800.3C.gene	--	--	Cellular Component: Golgi membrane (GO:0000139);; Cellular Component: nucleus (GO:0005634);; Cellular Component: endoplasmic reticulum (GO:0005783);; Cellular Component: Golgi stack (GO:0005795);; Cellular Component: cytosol (GO:0005829);; Biological Process: ER to Golgi vesicle-mediated transport (GO:0006888);; Molecular Function: protein transporter activity (GO:0008565);; Biological Process: p…	--	--	[U]	Intracellular trafficking, secretion, and vesicular transport	Uso1 / p115 like vesicle tethering protein, head region;; Uso1 / p115 like vesicle tethering protein, C terminal region;; V-ATPase subunit H	Golgin candidate 6 OS=Arabidopsis thaliana OX=3702 GN=GC6 PE=1 SV=2	U	Intracellular trafficking, secretion, and vesicular transport	PREDICTED: golgin candidate 6-like isoform X1 [Brassica rapa]
BraA06g040190.3C.gene	--	--	Cellular Component: chloroplast (GO:0009507);;	--	--	--	--	--	--	S	Function unknown	PREDICTED: uncharacterized protein LOC103827552 [Brassica rapa]
BraA09g057520.3C.gene	[G]	Carbohydrate transport and metabolism	Cellular Component: integral component of plasma membrane (GO:0005887);; Cellular Component: plant-type vacuole membrane (GO:0009705);; Biological Process: cellular water homeostasis (GO:0009992);; Molecular Function: water channel activity (GO:0015250);; Molecular Function: glycerol channel activity (GO:0015254);; Biological Process: ion transmembrane transport (GO:0034220);; Cellular Component:…	K09873|1.72742e-148|brp:103842731|K09873 aquaporin TIP | (RefSeq) probable aquaporin TIP3-2	--	[G]	Carbohydrate transport and metabolism	Major intrinsic protein	Probable aquaporin TIP3-2 OS=Arabidopsis thaliana OX=3702 GN=TIP3-2 PE=2 SV=1	G	Carbohydrate transport and metabolism	PREDICTED: probable aquaporin TIP3-2 [Brassica rapa]
BraA01g001070.3C.gene	--	--	Molecular Function: DNA binding (GO:0003677);; Molecular Function: transcription factor activity, sequence-specific DNA binding (GO:0003700);; Cellular Component: nucleus (GO:0005634);; Biological Process: floral organ abscission (GO:0010227);; Biological Process: positive regulation of transcription, DNA-templated (GO:0045893);;	--	--	--	--	Dof domain, zinc finger	Dof zinc finger protein DOF4.7 OS=Arabidopsis thaliana OX=3702 GN=DOF4.7 PE=1 SV=1	K	Transcription	PREDICTED: dof zinc finger protein DOF4.7 [Brassica rapa]
BraA01g010000.3C.gene	--	--	Molecular Function: RNA polymerase II transcription factor activity, sequence-specific DNA binding (GO:0000981);; Molecular Function: transcription factor activity, RNA polymerase II transcription factor recruiting (GO:0001135);; Cellular Component: nucleus (GO:0005634);; Biological Process: regulation of transcription from RNA polymerase II promoter (GO:0006357);; Biological Process: pollen tube…	K09422|7.56317e-29|bna:106429762|K09422 myb proto-oncogene protein, plant | (RefSeq) transcription factor MYB98-like	--	[K]	Transcription	--	Transcription factor MYB98 OS=Arabidopsis thaliana OX=3702 GN=MYB98 PE=2 SV=1	L	Replication, recombination and repair	PREDICTED: transcription factor MYB98 [Raphanus sativus]
BraA09g004750.3C.gene	[J]	Translation, ribosomal structure and biogenesis	Molecular Function: mRNA binding (GO:0003729);; Cellular Component: mitochondrion (GO:0005739);; Cellular Component: ribosome (GO:0005840);; Cellular Component: chloroplast stroma (GO:0009570);; Cellular Component: thylakoid (GO:0009579);; Biological Process: response to cytokinin (GO:0009735);; Cellular Component: membrane (GO:0016020);;	K02945|0|brp:103837311|K02945 small subunit ribosomal protein S1 | (RefSeq) 30S ribosomal protein S1, chloroplastic-like	Ribosome (ko03010)	--	--	S1 RNA binding domain	30S ribosomal protein S1, chloroplastic OS=Arabidopsis thaliana OX=3702 GN=RPS1 PE=1 SV=1	J	Translation, ribosomal structure and biogenesis	30S ribosomal protein S1, chloroplastic-like [Brassica napus]
BraA07g016850.3C.gene	[O]	Posttranslational modification, protein turnover, chaperones	Molecular Function: signal transducer, downstream of receptor, with serine/threonine kinase activity (GO:0004702);; Molecular Function: ATP binding (GO:0005524);; Cellular Component: cytoplasm (GO:0005737);; Cellular Component: plasma membrane (GO:0005886);; Biological Process: protein phosphorylation (GO:0006468);;	--	--	[T]	Signal transduction mechanisms	Protein kinase domain;; Protein tyrosine kinase	Mitogen-activated protein kinase kinase kinase 17 OS=Arabidopsis thaliana OX=3702 GN=MAPKKK17 PE=1 SV=1	T	Signal transduction mechanisms	PREDICTED: mitogen-activated protein kinase kinase kinase 2 [Brassica rapa]
Brassica_rapa_newGene_6873	--	--	Molecular Function: protein serine/threonine kinase activity (GO:0004674);; Molecular Function: ATP binding (GO:0005524);; Cellular Component: plasma membrane (GO:0005886);; Biological Process: protein phosphorylation (GO:0006468);; Cellular Component: integral component of membrane (GO:0016021);;	--	--	--	--	--	Probable LRR receptor-like serine/threonine-protein kinase At5g10290 OS=Arabidopsis thaliana OX=3702 GN=At5g10290 PE=2 SV=1	T	Signal transduction mechanisms	probable LRR receptor-like serine/threonine-protein kinase At5g10290 [Arabidopsis lyrata subsp. lyrata]
BraA01g025050.3C.gene	--	--	Cellular Component: nucleus (GO:0005634);;	--	--	--	--	--	--	S	Function unknown	PREDICTED: uncharacterized protein LOC103873890 [Brassica rapa]
BraA10g031300.3C.gene	[E]	Amino acid transport and metabolism	Molecular Function: serine-type carboxypeptidase activity (GO:0004185);; Biological Process: proteolysis (GO:0006508);;	K09756|4.46076e-75|eus:EUTSA_v10016050mg|K09756 serine carboxypeptidase-like 19 [EC:3.4.16.- 2.3.1.91] | (RefSeq) hypothetical protein	Phenylpropanoid biosynthesis (ko00940)	[OE]	Posttranslational modification, protein turnover, chaperones;; Amino acid transport and metabolism	Serine carboxypeptidase	Serine carboxypeptidase-like 19 OS=Arabidopsis thaliana OX=3702 GN=SCPL19 PE=1 SV=1	E	Amino acid transport and metabolism	PREDICTED: serine carboxypeptidase-like 19 [Brassica oleracea var. oleracea]
BraA09g050960.3C.gene	--	--	Molecular Function: protein serine/threonine kinase activity (GO:0004674);; Molecular Function: ubiquitin-protein transferase activity (GO:0004842);; Molecular Function: protein binding (GO:0005515);; Molecular Function: ATP binding (GO:0005524);; Cellular Component: nucleus (GO:0005634);; Cellular Component: plasma membrane (GO:0005886);; Biological Process: ubiquitin-dependent protein catabolic…	--	--	[O]	Posttranslational modification, protein turnover, chaperones	Skp1 family, dimerisation domain;; Skp1 family, tetramerisation domain	SKP1-like protein 21 OS=Arabidopsis thaliana OX=3702 GN=ASK21 PE=2 SV=1	O	Posttranslational modification, protein turnover, chaperones	PREDICTED: SKP1-like protein 21 [Brassica rapa]
BraA08g030310.3C.gene	--	--	Biological Process: protein glycosylation (GO:0006486);; Molecular Function: galactoside 2-alpha-L-fucosyltransferase activity (GO:0008107);; Biological Process: plant-type cell wall biogenesis (GO:0009832);; Biological Process: xyloglucan biosynthetic process (GO:0009969);; Cellular Component: integral component of membrane (GO:0016021);; Cellular Component: Golgi cisterna membrane (GO:0032580);…	K13681|0|brp:103836082|K13681 xyloglucan fucosyltransferase [EC:2.4.1.-] | (RefSeq) probable fucosyltransferase 8	--	--	--	Xyloglucan fucosyltransferase	Probable fucosyltransferase 8 OS=Arabidopsis thaliana OX=3702 GN=FUT8 PE=2 SV=2	O	Posttranslational modification, protein turnover, chaperones	PREDICTED: probable fucosyltransferase 8 [Brassica rapa]
BraA06g012950.3C.gene	[G]	Carbohydrate transport and metabolism	Molecular Function: polygalacturonase activity (GO:0004650);; Cellular Component: extracellular region (GO:0005576);; Biological Process: carbohydrate metabolic process (GO:0005975);; Biological Process: cell wall organization (GO:0071555);;	--	--	--	--	Glycosyl hydrolases family 28	Exopolygalacturonase (Fragment) OS=Platanus acerifolia OX=140101 GN=plaa2 PE=1 SV=1	M	Cell wall/membrane/envelope biogenesis	PREDICTED: exopolygalacturonase isoform X2 [Brassica rapa]
BraA04g001360.3C.gene	--	--	Molecular Function: DNA binding (GO:0003677);; Molecular Function: transcription factor activity, sequence-specific DNA binding (GO:0003700);; Cellular Component: nucleus (GO:0005634);; Cellular Component: integral component of peroxisomal membrane (GO:0005779);; Biological Process: regulation of transcription, DNA-templated (GO:0006355);; Biological Process: pollen development (GO:0009555);; Bio…	K09264|1.1776e-163|brp:103862843|K09264 MADS-box transcription factor, plant | (RefSeq) agamous-like MADS-box protein AGL13	--	[K]	Transcription	SRF-type transcription factor (DNA-binding and dimerisation domain);; K-box region	Agamous-like MADS-box protein AGL13 OS=Arabidopsis thaliana OX=3702 GN=AGL13 PE=2 SV=2	K	Transcription	PREDICTED: agamous-like MADS-box protein AGL13 [Brassica rapa]
BraA07g027510.3C.gene	--	--	--	--	--	--	--	--	--	--	--	F5M15.20 [Arabidopsis thaliana]
BraA06g002300.3C.gene	[T]	Signal transduction mechanisms	Molecular Function: protein serine/threonine kinase activity (GO:0004674);; Molecular Function: ATP binding (GO:0005524);; Biological Process: protein phosphorylation (GO:0006468);; Cellular Component: integral component of membrane (GO:0016021);;	--	--	--	--	Protein tyrosine kinase;; Protein kinase domain;; LysM domain	LysM domain receptor-like kinase 3 OS=Arabidopsis thaliana OX=3702 GN=LYK3 PE=2 SV=1	T	Signal transduction mechanisms	PREDICTED: lysM domain receptor-like kinase 3 [Brassica rapa]
BraA05g040680.3C.gene	--	--	Cellular Component: integral component of membrane (GO:0016021);;	--	--	--	--	Family of unknown function (DUF716)	--	S	Function unknown	PREDICTED: uncharacterized protein LOC103870973 [Brassica rapa]
BraA03g045610.3C.gene	--	--	Cellular Component: endosome (GO:0005768);; Cellular Component: trans-Golgi network (GO:0005802);; Cellular Component: plasma membrane (GO:0005886);; Cellular Component: integral component of membrane (GO:0016021);;	--	--	--	--	--	--	S	Function unknown	PREDICTED: proline-rich receptor-like protein kinase PERK10 [Brassica rapa]
BraA02g039960.3C.gene	[J]	Translation, ribosomal structure and biogenesis	Molecular Function: tRNA binding (GO:0000049);; Molecular Function: aminoacyl-tRNA editing activity (GO:0002161);; Molecular Function: isoleucine-tRNA ligase activity (GO:0004822);; Molecular Function: ATP binding (GO:0005524);; Cellular Component: mitochondrion (GO:0005739);; Cellular Component: cytosol (GO:0005829);; Biological Process: isoleucyl-tRNA aminoacylation (GO:0006428);; Biological Pr…	K01870|0|brp:103854571|K01870 isoleucyl-tRNA synthetase [EC:6.1.1.5] | (RefSeq) isoleucine--tRNA ligase, chloroplastic/mitochondrial-like	Aminoacyl-tRNA biosynthesis (ko00970)	[J]	Translation, ribosomal structure and biogenesis	tRNA synthetases class I (I, L, M and V);; Anticodon-binding domain of tRNA;; tRNA synthetases class I (M);; Leucyl-tRNA synthetase, Domain 2;; Zinc finger found in FPG and IleRS	Isoleucine--tRNA ligase, chloroplastic/mitochondrial OS=Arabidopsis thaliana OX=3702 GN=OVA2 PE=2 SV=1	J	Translation, ribosomal structure and biogenesis	PREDICTED: isoleucine--tRNA ligase, chloroplastic/mitochondrial-like [Brassica rapa]
BraA09g061650.3C.gene	--	--	Molecular Function: calmodulin binding (GO:0005516);; Cellular Component: plasma membrane (GO:0005886);; Biological Process: defense response (GO:0006952);; Biological Process: cell death (GO:0008219);; Biological Process: response to biotic stimulus (GO:0009607);; Cellular Component: integral component of membrane (GO:0016021);;	K08472|0|brp:103843274|K08472 mlo protein | (RefSeq) MLO-like protein 4	--	--	--	Mlo family	MLO-like protein 4 OS=Arabidopsis thaliana OX=3702 GN=MLO4 PE=2 SV=2	D	Cell cycle control, cell division, chromosome partitioning	MLO-like protein 4 isoform X2 [Brassica napus]
BraA03g051270.3C.gene	--	--	--	--	--	--	--	--	--	--	--	PREDICTED: uncharacterized protein LOC106315317 [Brassica oleracea var. oleracea]
BraA05g038820.3C.gene	--		Molecular Function: protein serine/threonine/tyrosine kinase activity (GO:0004712);; Molecular Function: ATP binding (GO:0005524);; Cellular Component: nucleus (GO:0005634);; Biological Process: regulation of transcription, DNA-templated (GO:0006355);; Biological Process: protein phosphorylation (GO:0006468);;	--	--	[T]	Signal transduction mechanisms	Protein tyrosine kinase;; Protein kinase domain;; PAS fold;; PAS domain;; PAS fold;; PAS fold	Probable serine/threonine-protein kinase SIS8 OS=Arabidopsis thaliana OX=3702 GN=SIS8 PE=1 SV=1	T	Signal transduction mechanisms	PREDICTED: serine/threonine-protein kinase STY8-like [Brassica rapa]
BraA05g013890.3C.gene	--	--	Molecular Function: DNA binding (GO:0003677);; Cellular Component: nucleus (GO:0005634);; Biological Process: regulation of transcription, DNA-templated (GO:0006355);; Molecular Function: zinc ion binding (GO:0008270);;	--	--	--	--	B3 DNA binding domain;; CW-type Zinc Finger	B3 domain-containing transcription repressor VAL1 OS=Arabidopsis thaliana OX=3702 GN=VAL1 PE=1 SV=1	K	Transcription	PREDICTED: B3 domain-containing transcription repressor VAL1-like [Brassica rapa]
BraA06g027480.3C.gene	--	--	Biological Process: regulation of transcription, DNA-templated (GO:0006355);;	--	--	--	--	--	--	S	Function unknown	uncharacterized protein LOC111199015 [Brassica napus]
BraA06g044620.3C.gene	--	--	Molecular Function: microtubule motor activity (GO:0003777);; Molecular Function: ATP binding (GO:0005524);; Cellular Component: cytoplasm (GO:0005737);; Cellular Component: microtubule (GO:0005874);; Biological Process: microtubule-based movement (GO:0007018);; Molecular Function: microtubule binding (GO:0008017);; Cellular Component: plasmodesma (GO:0009506);;	K11498|0|brp:103828076|K11498 centromeric protein E | (RefSeq) kinesin-like protein KIN-7F	--	[Z]	Cytoskeleton	Domain of unknown function (DUF3490);; Kinesin motor domain	Kinesin-like protein KIN-7F OS=Arabidopsis thaliana OX=3702 GN=KIN7F PE=2 SV=1	Z	Cytoskeleton	PREDICTED: kinesin-like protein KIN-7F [Brassica rapa]
BraA02g015830.3C.gene	[G]	Carbohydrate transport and metabolism	Molecular Function: trehalose-phosphatase activity (GO:0004805);; Cellular Component: nucleus (GO:0005634);; Cellular Component: cytoplasm (GO:0005737);; Biological Process: trehalose biosynthetic process (GO:0005992);; Biological Process: dephosphorylation (GO:0016311);; Biological Process: trehalose metabolism in response to stress (GO:0070413);;	K01087|0|brp:103852148|K01087 trehalose 6-phosphate phosphatase [EC:3.1.3.12] | (RefSeq) trehalose-phosphate phosphatase A	Starch and sucrose metabolism (ko00500)	[G]	Carbohydrate transport and metabolism	Trehalose-phosphatase	Trehalose-phosphate phosphatase A OS=Arabidopsis thaliana OX=3702 GN=TPPA PE=1 SV=1	G	Carbohydrate transport and metabolism	PREDICTED: trehalose-phosphate phosphatase A isoform X2 [Brassica rapa]
BraA03g031370.3C.gene	--	--	Molecular Function: peroxidase activity (GO:0004601);; Cellular Component: extracellular region (GO:0005576);; Biological Process: response to oxidative stress (GO:0006979);; Cellular Component: plant-type cell wall (GO:0009505);; Cellular Component: plasmodesma (GO:0009506);; Cellular Component: membrane (GO:0016020);; Molecular Function: heme binding (GO:0020037);; Biological Process: hydrogen …	K00430|0|brp:103859007|K00430 peroxidase [EC:1.11.1.7] | (RefSeq) peroxidase 28-like	Phenylpropanoid biosynthesis (ko00940)	--	--	Peroxidase	Peroxidase 28 OS=Arabidopsis thaliana OX=3702 GN=PER28 PE=2 SV=1	G	Carbohydrate transport and metabolism	PREDICTED: peroxidase 28-like [Brassica rapa]
BraA09g028140.3C.gene	--	--	--	--	--	--	--	--	--	--	--	PREDICTED: uncharacterized protein LOC106308352 [Brassica oleracea var. oleracea]
BraA06g006410.3C.gene	--	--	Molecular Function: DNA binding (GO:0003677);; Molecular Function: transcription factor activity, sequence-specific DNA binding (GO:0003700);; Cellular Component: nucleus (GO:0005634);; Biological Process: regulation of transcription, DNA-templated (GO:0006355);; Biological Process: red, far-red light phototransduction (GO:0009585);; Biological Process: de-etiolation (GO:0009704);; Biological Pro…	K12126|0|brp:103871725|K12126 phytochrome-interacting factor 3 | (RefSeq) transcription factor PIF3	Plant hormone signal transduction (ko04075);; Circadian rhythm - plant (ko04712)	--	--	Helix-loop-helix DNA-binding domain	Transcription factor PIF3 OS=Arabidopsis thaliana OX=3702 GN=PIF3 PE=1 SV=1	K	Transcription	PREDICTED: transcription factor PIF3 isoform X1 [Brassica rapa]
BraA07g017520.3C.gene	[J]	Translation, ribosomal structure and biogenesis	Biological Process: ribosomal small subunit assembly (GO:0000028);; Molecular Function: GTPase activity (GO:0003924);; Molecular Function: GTP binding (GO:0005525);; Cellular Component: chloroplast (GO:0009507);; Molecular Function: rRNA binding (GO:0019843);; Molecular Function: ribosomal small subunit binding (GO:0043024);;	K03595|0|brp:103829601|K03595 GTPase | (RefSeq) GTPase Era	--	[DT]	Cell cycle control, cell division, chromosome partitioning;; Signal transduction mechanisms	50S ribosome-binding GTPase;; KH domain;; Ferrous iron transport protein B;; RsgA GTPase;; Dynamin family;; Conserved hypothetical ATP binding protein	GTPase ERA-like, chloroplastic OS=Arabidopsis thaliana OX=3702 GN=At5g66470 PE=2 SV=1	S	Function unknown	PREDICTED: uncharacterized protein LOC103829601 [Brassica rapa]
BraA02g012900.3C.gene	--	--	Molecular Function: peroxisome matrix targeting signal-1 binding (GO:0005052);; Molecular Function: protein binding (GO:0005515);; Cellular Component: nucleus (GO:0005634);; Cellular Component: peroxisomal membrane (GO:0005778);; Cellular Component: cytosol (GO:0005829);; Biological Process: response to auxin (GO:0009733);; Biological Process: protein import into peroxisome matrix, docking (GO:00…	K13342|6.33853e-17|ath:AT5G56290|K13342 peroxin-5 | (RefSeq) PEX5; peroxin 5	Peroxisome (ko04146)	[R]	General function prediction only	Tetratricopeptide repeat	Peroxisome biogenesis protein 5 OS=Arabidopsis thaliana OX=3702 GN=PEX5 PE=1 SV=1	--	--	peroxisome biogenesis protein 5 [Capsella rubella]
BraA10g022300.3C.gene	[I]	Lipid transport and metabolism	Cellular Component: extracellular region (GO:0005576);; Cellular Component: cell wall (GO:0005618);; Cellular Component: cytoplasm (GO:0005737);; Cellular Component: plasma membrane (GO:0005886);; Biological Process: response to UV-B (GO:0010224);; Cellular Component: integral component of membrane (GO:0016021);; Molecular Function: oxidoreductase activity (GO:0016491);; Molecular Function: hydro…	--	--	[R]	General function prediction only	alpha/beta hydrolase fold;; Alpha/beta hydrolase family;; Serine aminopeptidase, S33;; Serine hydrolase	Probable lysophospholipase BODYGUARD 4 OS=Arabidopsis thaliana OX=3702 GN=BDG4 PE=2 SV=1	S	Function unknown	PREDICTED: uncharacterized protein LOC103845900 isoform X1 [Brassica rapa]
BraA06g044160.3C.gene	--	--	Cellular Component: nucleus (GO:0005634);; Cellular Component: membrane (GO:0016020);;	--	--	[V]	Defense mechanisms	TB2/DP1, HVA22 family	HVA22-like protein i OS=Arabidopsis thaliana OX=3702 GN=HVA22I PE=2 SV=2	U	Intracellular trafficking, secretion, and vesicular transport	PREDICTED: HVA22-like protein i [Brassica rapa]
BraA03g047020.3C.gene	--	--	--	--	--	--	--	N-terminal domain of CBF1 interacting co-repressor CIR	--	S	Function unknown	leukocyte receptor cluster member 1-like [Brassica napus]
BraA10g019200.3C.gene	--	--	Molecular Function: nucleic acid binding (GO:0003676);; Molecular Function: zinc ion binding (GO:0008270);;	--	--	[R]	General function prediction only	Domain of unknown function (DUF4283);; Zinc knuckle	--	S	Function unknown	uncharacterized protein LOC106369758 [Brassica napus]
BraA09g006920.3C.gene	[T]	Signal transduction mechanisms	Molecular Function: protein serine/threonine kinase activity (GO:0004674);; Molecular Function: ATP binding (GO:0005524);; Biological Process: protein phosphorylation (GO:0006468);; Cellular Component: plant-type vacuole membrane (GO:0009705);; Cellular Component: integral component of membrane (GO:0016021);; Biological Process: regulation of calcium ion transport (GO:0051924);; Biological Proces…	--	--	[T]	Signal transduction mechanisms	Protein tyrosine kinase;; Protein kinase domain;; Carbohydrate-binding protein of the ER;; Di-glucose binding within endoplasmic reticulum	Probable receptor-like protein kinase At5g61350 OS=Arabidopsis thaliana OX=3702 GN=At5g61350 PE=2 SV=1	T	Signal transduction mechanisms	PREDICTED: probable receptor-like protein kinase At5g61350 [Brassica rapa]
BraA06g031110.3C.gene	--	--	Cellular Component: Golgi apparatus (GO:0005794);;	--	--	--	--	--	Coiled-coil domain-containing protein SCD2 OS=Arabidopsis thaliana OX=3702 GN=SCD2 PE=1 SV=1	--	--	PREDICTED: coiled-coil domain-containing protein SCD2 [Brassica rapa]
BraA01g009220.3C.gene	[J]	Translation, ribosomal structure and biogenesis	Biological Process: RNA methylation (GO:0001510);; Molecular Function: RNA binding (GO:0003723);; Biological Process: RNA processing (GO:0006396);; Molecular Function: RNA methyltransferase activity (GO:0008173);;	--	--	[A]	RNA processing and modification	SpoU rRNA Methylase family	--	J	Translation, ribosomal structure and biogenesis	PREDICTED: uncharacterized protein LOC103855553 [Brassica rapa]
BraA08g001550.3C.gene	--	--	--	--	--	[R]	General function prediction only	gag-polypeptide of LTR copia-type	Retrovirus-related Pol polyprotein from transposon TNT 1-94 OS=Nicotiana tabacum OX=4097 PE=2 SV=1	S	Function unknown	copia-type polyprotein [Arabidopsis thaliana]
BraA02g000360.3C.gene	--	--	Molecular Function: hydrolase activity (GO:0016787);;	--	--	--	--	--	--	S	Function unknown	PREDICTED: uncharacterized protein LOC103850432 [Brassica rapa]
BraA03g031030.3C.gene	[I]	Lipid transport and metabolism	Molecular Function: C-5 sterol desaturase activity (GO:0000248);; Molecular Function: iron ion binding (GO:0005506);; Cellular Component: endoplasmic reticulum membrane (GO:0005789);; Biological Process: fatty acid biosynthetic process (GO:0006633);; Cellular Component: integral component of membrane (GO:0016021);; Biological Process: sterol biosynthetic process (GO:0016126);; Biological Process:…	K00227|0|brp:103858971|K00227 Delta7-sterol 5-desaturase [EC:1.14.19.20] | (RefSeq) delta(7)-sterol-C5(6)-desaturase 1-like	Steroid biosynthesis (ko00100)	[I]	Lipid transport and metabolism	Fatty acid hydroxylase superfamily	Delta(7)-sterol-C5(6)-desaturase 1 OS=Arabidopsis thaliana OX=3702 GN=STE1 PE=1 SV=2	I	Lipid transport and metabolism	PREDICTED: delta(7)-sterol-C5(6)-desaturase 1-like [Brassica rapa]
BraA09g012240.3C.gene	--	--	Cellular Component: nucleus (GO:0005634);;	--	--	--	--	DENN (AEX-3) domain;; uDENN domain	DENN domain and WD repeat-containing protein SCD1 OS=Arabidopsis thaliana OX=3702 GN=SCD1 PE=1 SV=1	S	Function unknown	PREDICTED: uncharacterized protein LOC103838002 [Brassica rapa]
BraA10g030510.3C.gene	--	--	Molecular Function: DNA binding (GO:0003677);; Molecular Function: transcription factor activity, sequence-specific DNA binding (GO:0003700);; Cellular Component: nucleus (GO:0005634);; Biological Process: regulation of transcription, DNA-templated (GO:0006355);; Molecular Function: protein heterodimerization activity (GO:0046982);;	--	--	[K]	Transcription	Histone-like transcription factor (CBF/NF-Y) and archaeal histone	Protein Dr1 homolog OS=Arabidopsis thaliana OX=3702 GN=DR1 PE=1 SV=1	K	Transcription	PREDICTED: protein Dr1 homolog [Brassica rapa]
BraA02g006440.3C.gene	[HI]	Coenzyme transport and metabolism;; Lipid transport and metabolism	Molecular Function: acetyl-CoA carboxylase activity (GO:0003989);; Biological Process: fatty acid biosynthetic process (GO:0006633);; Cellular Component: acetyl-CoA carboxylase complex (GO:0009317);; Molecular Function: biotin binding (GO:0009374);; Cellular Component: chloroplast stroma (GO:0009570);; Cellular Component: chloroplast envelope (GO:0009941);;	K02160|1.19638e-135|brp:103851039|K02160 acetyl-CoA carboxylase biotin carboxyl carrier protein | (RefSeq) biotin carboxyl carrier protein of acetyl-CoA carboxylase 1, chloroplastic	Fatty acid biosynthesis (ko00061);; Pyruvate metabolism (ko00620);; Propanoate metabolism (ko00640);; Carbon metabolism (ko01200);; Fatty acid metabolism (ko01212)	--	--	Biotin-requiring enzyme	Biotin carboxyl carrier protein of acetyl-CoA carboxylase 1, chloroplastic OS=Arabidopsis thaliana OX=3702 GN=BCCP1 PE=1 SV=2	I	Lipid transport and metabolism	PREDICTED: biotin carboxyl carrier protein of acetyl-CoA carboxylase 1, chloroplastic [Brassica rapa]
BraAnng002070.3C.gene	--	--	--	--	--	--	--	Retrotransposon gag protein	--	--	--	--
BraA05g010470.3C.gene	[H]	Coenzyme transport and metabolism	Molecular Function: double-stranded DNA binding (GO:0003690);; Molecular Function: dimethylallyltranstransferase activity (GO:0004161);; Molecular Function: iron ion binding (GO:0005506);; Cellular Component: mitochondrion (GO:0005739);; Biological Process: regulation of transcription, DNA-templated (GO:0006355);; Biological Process: ubiquinone biosynthetic process (GO:0006744);; Biological Proce…	K14066|0|brp:103867433|K14066 geranyl diphosphate synthase [EC:2.5.1.1] | (RefSeq) solanesyl diphosphate synthase 3, chloroplastic/mitochondrial	Terpenoid backbone biosynthesis (ko00900)	[KR]	Transcription;; General function prediction only	Polyprenyl synthetase;; mTERF	Solanesyl diphosphate synthase 3, chloroplastic/mitochondrial OS=Arabidopsis thaliana OX=3702 GN=SPS3 PE=1 SV=1	H	Coenzyme transport and metabolism	hypothetical protein B456_011G047900 [Gossypium raimondii]
BraA10g022310.3C.gene	[C]	Energy production and conversion	Molecular Function: cytochrome-b5 reductase activity, acting on NAD(P)H (GO:0004128);; Molecular Function: protein binding (GO:0005515);; Cellular Component: mitochondrial outer membrane (GO:0005741);; Cellular Component: endoplasmic reticulum (GO:0005783);; Cellular Component: plasma membrane (GO:0005886);; Cellular Component: plant-type cell wall (GO:0009505);; Cellular Component: integral comp…	K00326|0|brp:103845902|K00326 cytochrome-b5 reductase [EC:1.6.2.2] | (RefSeq) NADH--cytochrome b5 reductase 1	Amino sugar and nucleotide sugar metabolism (ko00520)	[HC]	Coenzyme transport and metabolism;; Energy production and conversion	Oxidoreductase NAD-binding domain;; Oxidoreductase FAD-binding domain;; Ferric reductase NAD binding domain	NADH--cytochrome b5 reductase 1 OS=Arabidopsis thaliana OX=3702 GN=CBR1 PE=1 SV=1	C	Energy production and conversion	PREDICTED: NADH--cytochrome b5 reductase 1 [Brassica rapa]
BraA03g042150.3C.gene	[G]	Carbohydrate transport and metabolism	Molecular Function: hydrolase activity, hydrolyzing O-glycosyl compounds (GO:0004553);; Cellular Component: plant-type cell wall (GO:0009505);; Cellular Component: plasmodesma (GO:0009506);; Cellular Component: chloroplast (GO:0009507);; Biological Process: response to mechanical stimulus (GO:0009612);; Biological Process: response to low light intensity stimulus (GO:0009645);; Biological Process…	K08235|0|brp:103860348|K08235 xyloglucan:xyloglucosyl transferase [EC:2.4.1.207] | (RefSeq) xyloglucan endotransglucosylase/hydrolase	--	--	--	Glycosyl hydrolases family 16;; Xyloglucan endo-transglycosylase (XET) C-terminus	Xyloglucan endotransglucosylase/hydrolase OS=Brassica oleracea var. botrytis OX=3715 GN=XET16A PE=1 SV=1	G	Carbohydrate transport and metabolism	PREDICTED: xyloglucan endotransglucosylase/hydrolase [Brassica rapa]
BraA03g064080.3C.gene	--	--	Biological Process: proteolysis (GO:0006508);; Molecular Function: cysteine-type peptidase activity (GO:0008234);;	--	--	--	--	Domain of unknown function (DUF1985)	--	O	Posttranslational modification, protein turnover, chaperones	PREDICTED: uncharacterized protein LOC103854085 [Brassica rapa]
BraA08g033000.3C.gene	--	--	Cellular Component: nucleus (GO:0005634);;	--	--	[R]	General function prediction only	Protein of unknown function (DUF1685)	--	S	Function unknown	PREDICTED: uncharacterized protein LOC103836670 [Brassica rapa]
BraA08g035650.3C.gene	[V]	Defense mechanisms	Molecular Function: ATP binding (GO:0005524);; Cellular Component: nucleus (GO:0005634);; Cellular Component: plasma membrane (GO:0005886);; Cellular Component: plasmodesma (GO:0009506);; Molecular Function: auxin efflux transmembrane transporter activity (GO:0010329);; Biological Process: basipetal auxin transport (GO:0010540);; Cellular Component: integral component of membrane (GO:0016021);; M…	K05658|0|brp:103836650|K05658 ATP-binding cassette, subfamily B (MDR/TAP), member 1 [EC:3.6.3.44] | (RefSeq) ABC transporter B family member 11	ABC transporters (ko02010)	[Q]	Secondary metabolites biosynthesis, transport and catabolism	ABC transporter transmembrane region;; ABC transporter;; RecF/RecN/SMC N terminal domain;; AAA ATPase domain;; AAA domain;; P-loop containing region of AAA domain;; Zeta toxin;; Predicted ATPase of the ABC class;; AAA domain (dynein-related subfamily)	ABC transporter B family member 11 OS=Arabidopsis thaliana OX=3702 GN=ABCB11 PE=2 SV=1	V	Defense mechanisms	PREDICTED: ABC transporter B family member 11 [Brassica rapa]
BraA07g010370.3C.gene	--	--	Molecular Function: nucleic acid binding (GO:0003676);;	--	--	[R]	General function prediction only	Reverse transcriptase-like	--	S	Function unknown	PREDICTED: uncharacterized protein LOC103828902 [Brassica rapa]
BraA09g003820.3C.gene	--	--	--	--	--	--	--	--	--	S	Function unknown	PREDICTED: uncharacterized protein LOC103837212 isoform X2 [Brassica rapa]
BraA09g063980.3C.gene	--	--	--	--	--	--	--	--	--	S	Function unknown	PREDICTED: uncharacterized protein LOC103843554 [Brassica rapa]
BraA10g015630.3C.gene	[G]	Carbohydrate transport and metabolism	Molecular Function: hydrolase activity, hydrolyzing O-glycosyl compounds (GO:0004553);; Cellular Component: cell wall (GO:0005618);; Biological Process: plant-type cell wall biogenesis (GO:0009832);; Biological Process: xyloglucan metabolic process (GO:0010411);; Molecular Function: xyloglucan:xyloglucosyl transferase activity (GO:0016762);; Cellular Component: apoplast (GO:0048046);; Biological …	K08235|0|brp:103845188|K08235 xyloglucan:xyloglucosyl transferase [EC:2.4.1.207] | (RefSeq) probable xyloglucan endotransglucosylase/hydrolase protein 25	--	--	--	Glycosyl hydrolases family 16;; Xyloglucan endo-transglycosylase (XET) C-terminus	Probable xyloglucan endotransglucosylase/hydrolase protein 25 OS=Arabidopsis thaliana OX=3702 GN=XTH25 PE=2 SV=2	G	Carbohydrate transport and metabolism	PREDICTED: probable xyloglucan endotransglucosylase/hydrolase protein 25 [Brassica rapa]
BraA09g054060.3C.gene	--	--	--	--	--	--	--	--	Probable LRR receptor-like serine/threonine-protein kinase At2g23950 OS=Arabidopsis thaliana OX=3702 GN=At2g23950 PE=2 SV=1	--	--	--
BraA03g014800.3C.gene	--	--	Cellular Component: nucleus (GO:0005634);;	--	--	--	--	--	Probable membrane-associated kinase regulator 5 OS=Arabidopsis thaliana OX=3702 GN=MAKR5 PE=2 SV=1	S	Function unknown	PREDICTED: probable membrane-associated kinase regulator 5 isoform X2 [Brassica rapa]
BraA08g030470.3C.gene	--	--	--	--	--	--	--	GCK domain	--	--	--	PREDICTED: uncharacterized protein LOC103836289 [Brassica rapa]
Brassica_rapa_newGene_516	--	--	Molecular Function: nucleic acid binding (GO:0003676);; Molecular Function: nuclease activity (GO:0004518);; Biological Process: nucleic acid phosphodiester bond hydrolysis (GO:0090305);;	K14845|0|brp:103860925|K14845 RAT1-interacting protein | (RefSeq) decapping nuclease DXO homolog, chloroplastic	--	[L]	Replication, recombination and repair	RAI1 like PD-(D/E)XK nuclease;; Casein kinase II regulatory subunit	Decapping nuclease DXO homolog, chloroplastic OS=Arabidopsis thaliana OX=3702 GN=At4g17620 PE=1 SV=1	S	Function unknown	PREDICTED: decapping nuclease DXO homolog, chloroplastic [Brassica rapa]
BraA09g060290.3C.gene	--	--	Biological Process: ribosomal large subunit export from nucleus (GO:0000055);; Cellular Component: nucleus (GO:0005634);; Biological Process: actin cytoskeleton organization (GO:0030036);; Biological Process: ribosomal large subunit biogenesis (GO:0042273);;	K14856|0|brp:103843069|K14856 protein SDA1 | (RefSeq) protein SDA1 homolog	--	[DZ]	Cell cycle control, cell division, chromosome partitioning;; Cytoskeleton	SDA1;; NUC130/3NT domain	--	S	Function unknown	PREDICTED: protein SDA1 homolog [Brassica rapa]
BraA03g004100.3C.gene	[K]	Transcription	Molecular Function: protein serine/threonine kinase activity (GO:0004674);; Molecular Function: ATP binding (GO:0005524);; Cellular Component: cytosol (GO:0005829);; Cellular Component: plasma membrane (GO:0005886);; Biological Process: protein phosphorylation (GO:0006468);; Biological Process: transmembrane receptor protein tyrosine kinase signaling pathway (GO:0007169);; Cellular Component: int…	--	--	--	--	Leucine Rich repeats (2 copies);; Leucine rich repeat;; Leucine Rich Repeat;; Protein tyrosine kinase;; Protein kinase domain;; Leucine Rich repeat;; Leucine rich repeat N-terminal domain	Probable inactive receptor kinase At5g10020 OS=Arabidopsis thaliana OX=3702 GN=At5g10020 PE=1 SV=2	T	Signal transduction mechanisms	PREDICTED: probable inactive receptor kinase At5g10020 [Brassica rapa]
Brassica_rapa_newGene_7349	--	--	--	--	--	--	--	--	--	S	Function unknown	Protein TAR1 [Capsicum baccatum]
BraA10g008700.3C.gene	--	--	--	--	--	--	--	--	--	--	--	BnaA05g16400D [Brassica napus]
BraA03g057850.3C.gene	--	--	Cellular Component: lysosomal membrane (GO:0005765);; Cellular Component: trans-Golgi network (GO:0005802);; Cellular Component: plasma membrane (GO:0005886);; Biological Process: signal peptide processing (GO:0006465);; Cellular Component: endosome membrane (GO:0010008);; Cellular Component: Golgi-associated vesicle membrane (GO:0030660);; Biological Process: membrane protein proteolysis (GO:003…	K09598|0|brp:103862235|K09598 signal peptide peptidase-like 3 [EC:3.4.23.-] | (RefSeq) signal peptide peptidase-like 1	--	[S]	Function unknown	Signal peptide peptidase	Signal peptide peptidase-like 1 OS=Arabidopsis thaliana OX=3702 GN=SPPL1 PE=2 SV=1	U	Intracellular trafficking, secretion, and vesicular transport	PREDICTED: signal peptide peptidase-like 1 [Brassica rapa]
BraA09g032840.3C.gene	--	--	Molecular Function: transcription factor activity, sequence-specific DNA binding (GO:0003700);; Cellular Component: nucleus (GO:0005634);; Biological Process: regulation of transcription, DNA-templated (GO:0006355);; Biological Process: polarity specification of adaxial/abaxial axis (GO:0009944);; Biological Process: cell differentiation (GO:0030154);; Molecular Function: transcription regulatory…	--	--	--	--	Myb-like DNA-binding domain	Probable transcription factor KAN2 OS=Arabidopsis thaliana OX=3702 GN=KAN2 PE=2 SV=1	K	Transcription	PREDICTED: probable transcription factor KAN2 isoform X1 [Brassica rapa]
BraA04g023390.3C.gene	--	--	--	--	--	[R]	General function prediction only	--	Protein yippee-like At3g08990 OS=Arabidopsis thaliana OX=3702 GN=At3g08990 PE=2 SV=2	--	--	protein yippee-like At3g08990 [Brassica napus]
BraA01g015260.3C.gene	--		Molecular Function: protein serine/threonine kinase activity (GO:0004674);; Molecular Function: protein serine/threonine/tyrosine kinase activity (GO:0004712);; Molecular Function: ATP binding (GO:0005524);; Cellular Component: nucleus (GO:0005634);; Biological Process: protein phosphorylation (GO:0006468);;	--	--	[T]	Signal transduction mechanisms	Ethylene-responsive protein kinase Le-CTR1;; Protein tyrosine kinase;; Protein kinase domain	Serine/threonine-protein kinase CTR1 OS=Arabidopsis thaliana OX=3702 GN=CTR1 PE=1 SV=1	T	Signal transduction mechanisms	PREDICTED: serine/threonine-protein kinase CTR1 [Brassica rapa]
BraA07g039910.3C.gene	[R]	General function prediction only	Molecular Function: protein serine/threonine kinase activity (GO:0004674);; Molecular Function: ATP binding (GO:0005524);; Biological Process: protein phosphorylation (GO:0006468);; Cellular Component: chloroplast (GO:0009507);;	K04733|0|brp:103832093|K04733 interleukin-1 receptor-associated kinase 4 [EC:2.7.11.1] | (RefSeq) probable serine/threonine-protein kinase NAK	--	[T]	Signal transduction mechanisms	Protein kinase domain;; Protein tyrosine kinase	Probable serine/threonine-protein kinase PIX13 OS=Arabidopsis thaliana OX=3702 GN=PIX13 PE=1 SV=2	T	Signal transduction mechanisms	PREDICTED: probable serine/threonine-protein kinase NAK [Brassica rapa]
BraA05g021380.3C.gene	--	--	--	--	--	--	--	--	--	--	--	PREDICTED: uncharacterized protein LOC108870813 [Brassica rapa]
BraAnng005860.3C.gene	[ET]	Amino acid transport and metabolism;; Signal transduction mechanisms	Molecular Function: ionotropic glutamate receptor activity (GO:0004970);; Molecular Function: intracellular ligand-gated ion channel activity (GO:0005217);; Molecular Function: protein binding (GO:0005515);; Cellular Component: extracellular region (GO:0005576);; Biological Process: ion transport (GO:0006811);; Biological Process: cellular calcium ion homeostasis (GO:0006874);; Biological Process…	K05387|0|eus:EUTSA_v10024356mg|K05387 glutamate receptor, ionotropic, plant | (RefSeq) hypothetical protein	--	[PET]	Inorganic ion transport and metabolism;; Amino acid transport and metabolism;; Signal transduction mechanisms	Receptor family ligand binding region;; Ligand-gated ion channel;; Periplasmic binding protein;; Bacterial extracellular solute-binding proteins, family 3	Glutamate receptor 2.1 OS=Arabidopsis thaliana OX=3702 GN=GLR2.1 PE=2 SV=2	S	Function unknown	PREDICTED: LOW QUALITY PROTEIN: glutamate receptor 2.1 [Brassica oleracea var. oleracea]
BraA10g019910.3C.gene	[O]	Posttranslational modification, protein turnover, chaperones	Molecular Function: copper ion binding (GO:0005507);; Molecular Function: calmodulin binding (GO:0005516);; Molecular Function: ATP binding (GO:0005524);; Cellular Component: mitochondrial matrix (GO:0005759);; Cellular Component: cytosol (GO:0005829);; Biological Process: response to unfolded protein (GO:0006986);; Biological Process: response to cold (GO:0009409);; Cellular Component: chloropla…	K04078|1.31742e-154|brp:103845647|K04078 chaperonin GroES | (RefSeq) 20 kDa chaperonin, chloroplastic-like	--	[O]	Posttranslational modification, protein turnover, chaperones	Chaperonin 10 Kd subunit	20 kDa chaperonin, chloroplastic OS=Arabidopsis thaliana OX=3702 GN=CPN20 PE=1 SV=2	O	Posttranslational modification, protein turnover, chaperones	PREDICTED: 20 kDa chaperonin, chloroplastic-like [Brassica rapa]
BraA09g060850.3C.gene	[K]	Transcription	Molecular Function: ATP binding (GO:0005524);; Cellular Component: nucleus (GO:0005634);; Biological Process: defense response (GO:0006952);; Molecular Function: ADP binding (GO:0043531);;	--	--	[T]	Signal transduction mechanisms	NB-ARC domain;; Leucine rich repeat;; Leucine Rich repeats (2 copies)	Probable disease resistance protein At1g12290 OS=Arabidopsis thaliana OX=3702 GN=At1g12290 PE=3 SV=1	S	Function unknown	disease resistance protein [Brassica rapa subsp. pekinensis]
BraA03g008310.3C.gene	[G]	Carbohydrate transport and metabolism	Molecular Function: phosphoacetylglucosamine mutase activity (GO:0004610);; Biological Process: carbohydrate metabolic process (GO:0005975);; Molecular Function: metal ion binding (GO:0046872);;	K01836|0|brp:103856283|K01836 phosphoacetylglucosamine mutase [EC:5.4.2.3] | (RefSeq) phosphoacetylglucosamine mutase-like	Amino sugar and nucleotide sugar metabolism (ko00520)	[G]	Carbohydrate transport and metabolism	Phosphoglucomutase/phosphomannomutase, C-terminal domain;; Phosphoglucomutase/phosphomannomutase, alpha/beta/alpha domain I;; Phosphoglucomutase/phosphomannomutase, alpha/beta/alpha domain III	Phosphoacetylglucosamine mutase OS=Arabidopsis thaliana OX=3702 GN=DRT101 PE=1 SV=1	G	Carbohydrate transport and metabolism	PREDICTED: LOW QUALITY PROTEIN: phosphoacetylglucosamine mutase-like [Brassica rapa]
BraA02g021620.3C.gene	--	--	--	--	--	--	--	Trypsin and protease inhibitor	Kunitz trypsin inhibitor 1 OS=Arabidopsis thaliana OX=3702 GN=KTI1 PE=2 SV=1	--	--	PREDICTED: alpha-amylase/subtilisin inhibitor-like isoform X1 [Brassica rapa]
Brassica_rapa_newGene_6619	--	--	--	--	--	--	--	--	Glutathione S-transferase T3 OS=Arabidopsis thaliana OX=3702 GN=GSTT3 PE=2 SV=1	S	Function unknown	glutathione S-transferase T3-like [Brassica napus]
BraA07g004230.3C.gene	--	--	--	--	--	--	--	--	--	--	--	uncharacterized protein LOC112087445 [Eutrema salsugineum]
BraA08g025880.3C.gene	--	--	Molecular Function: RNA polymerase II transcription factor activity, sequence-specific DNA binding (GO:0000981);; Molecular Function: transcription factor activity, RNA polymerase II transcription factor recruiting (GO:0001135);; Cellular Component: nucleus (GO:0005634);; Biological Process: regulation of transcription from RNA polymerase II promoter (GO:0006357);; Biological Process: organ bound…	K09422|0|brp:103835609|K09422 myb proto-oncogene protein, plant | (RefSeq) transcription factor MYB24-like	--	[K]	Transcription	Myb-like DNA-binding domain;; Myb-like DNA-binding domain	Transcription factor MYB117 OS=Arabidopsis thaliana OX=3702 GN=MYB117 PE=2 SV=1	K	Transcription	PREDICTED: transcription factor MYB24-like [Brassica rapa]
BraA01g019800.3C.gene	[M]	Cell wall/membrane/envelope biogenesis	Cellular Component: Golgi apparatus (GO:0005794);; Cellular Component: integral component of membrane (GO:0016021);; Molecular Function: transferase activity (GO:0016740);;	--	--	[GMW]	Carbohydrate transport and metabolism;; Cell wall/membrane/envelope biogenesis;; Extracellular structures	Exostosin family	Probable glycosyltransferase At5g03795 OS=Arabidopsis thaliana OX=3702 GN=At5g03795 PE=3 SV=2	S	Function unknown	PREDICTED: probable glycosyltransferase At5g03795 [Brassica rapa]
BraA08g014980.3C.gene	--	--	--	--	--	--	--	--	--	--	--	PREDICTED: circumsporozoite protein-like [Brassica oleracea var. oleracea]
BraA05g025480.3C.gene	--	--	Biological Process: tryptophan biosynthetic process (GO:0000162);; Biological Process: response to reactive oxygen species (GO:0000302);; Molecular Function: RNA polymerase II transcription factor activity, sequence-specific DNA binding (GO:0000981);; Molecular Function: transcription factor activity, RNA polymerase II transcription factor recruiting (GO:0001135);; Biological Process: defense res…	K00327|1.05028e-17|brp:103862196|K00327 NADPH-ferrihemoprotein reductase [EC:1.6.2.4] | (RefSeq) NADPH--cytochrome P450 reductase 1-like	--	[C]	Energy production and conversion	--	NADPH--cytochrome P450 reductase 1 OS=Arabidopsis thaliana OX=3702 GN=ATR1 PE=1 SV=1	P	Inorganic ion transport and metabolism	BnaA05g19570D [Brassica napus]
BraA07g017850.3C.gene	[M]	Cell wall/membrane/envelope biogenesis	Molecular Function: protein serine/threonine kinase activity (GO:0004674);; Molecular Function: ATP binding (GO:0005524);; Cellular Component: plasma membrane (GO:0005886);; Biological Process: protein phosphorylation (GO:0006468);; Biological Process: transmembrane receptor protein tyrosine kinase signaling pathway (GO:0007169);; Cellular Component: integral component of membrane (GO:0016021);;	--	--	--	--	Protein tyrosine kinase;; Protein kinase domain	Probable inactive receptor kinase At2g26730 OS=Arabidopsis thaliana OX=3702 GN=At2g26730 PE=1 SV=1	S	Function unknown	PREDICTED: probable inactive receptor kinase At2g26730 [Brassica rapa]
BraA03g012120.3C.gene	--	--	Molecular Function: cytochrome-c oxidase activity (GO:0004129);; Molecular Function: phosphoprotein phosphatase activity (GO:0004721);; Cellular Component: nucleus (GO:0005634);; Cellular Component: mitochondrion (GO:0005739);; Biological Process: protein dephosphorylation (GO:0006470);; Biological Process: hydrogen ion transmembrane transport (GO:1902600);;	K18999|0|brp:103856720|K18999 RNA polymerase II C-terminal domain phosphatase-like 3/4 [EC:3.1.3.16] | (RefSeq) RNA polymerase II C-terminal domain phosphatase-like 4	--	[K]	Transcription	NLI interacting factor-like phosphatase;; BRCA1 C Terminus (BRCT) domain	RNA polymerase II C-terminal domain phosphatase-like 4 OS=Arabidopsis thaliana OX=3702 GN=CPL4 PE=1 SV=1	K	Transcription	PREDICTED: RNA polymerase II C-terminal domain phosphatase-like 4 [Brassica rapa]
BraA07g039980.3C.gene	--	--	Molecular Function: DNA binding (GO:0003677);; Molecular Function: transcription factor activity, sequence-specific DNA binding (GO:0003700);; Cellular Component: nucleus (GO:0005634);; Biological Process: regulation of transcription, DNA-templated (GO:0006355);; Biological Process: multicellular organism development (GO:0007275);; Biological Process: meristem initiation (GO:0010014);; Biological…	--	--	--	--	No apical meristem (NAM) protein	Protein CUP-SHAPED COTYLEDON 3 OS=Arabidopsis thaliana OX=3702 GN=NAC031 PE=1 SV=1	K	Transcription	PREDICTED: protein CUP-SHAPED COTYLEDON 3 [Brassica rapa]
BraA02g020730.3C.gene	[E]	Amino acid transport and metabolism	Molecular Function: transporter activity (GO:0005215);; Biological Process: oligopeptide transport (GO:0006857);; Cellular Component: integral component of membrane (GO:0016021);;	K14638|0|brp:103852754|K14638 solute carrier family 15 (peptide/histidine transporter), member 3/4 | (RefSeq) protein NRT1/ PTR FAMILY 5.13-like	--	[E]	Amino acid transport and metabolism	POT family	Protein NRT1/ PTR FAMILY 5.13 OS=Arabidopsis thaliana OX=3702 GN=NPF5.13 PE=2 SV=2	E	Amino acid transport and metabolism	PREDICTED: protein NRT1/ PTR FAMILY 5.13-like isoform X1 [Brassica rapa]
BraA01g001720.3C.gene	--	--	Molecular Function: DNA binding (GO:0003677);; Cellular Component: plasma membrane (GO:0005886);; Cellular Component: chloroplast (GO:0009507);;	--	--	--	--	Remorin, C-terminal region	--	S	Function unknown	PREDICTED: uncharacterized protein LOC103862622 [Brassica rapa]
BraA04g024930.3C.gene	--	--	Molecular Function: DNA binding (GO:0003677);; Cellular Component: nucleus (GO:0005634);; Biological Process: regulation of transcription, DNA-templated (GO:0006355);;	--	--	--	--	B3 DNA binding domain	B3 domain-containing protein At3g17010 OS=Arabidopsis thaliana OX=3702 GN=At3g17010 PE=2 SV=1	K	Transcription	PREDICTED: B3 domain-containing protein At3g17010-like [Brassica rapa]
BraA02g025450.3C.gene	--	--	Cellular Component: integral component of membrane (GO:0016021);;	--	--	--	--	--	--	--	--	BnaC03g14310D [Brassica napus]
BraA07g022680.3C.gene	--	--	Molecular Function: DNA replication origin binding (GO:0003688);; Molecular Function: protein binding (GO:0005515);; Molecular Function: ATP binding (GO:0005524);; Cellular Component: nuclear origin of replication recognition complex (GO:0005664);; Biological Process: DNA replication initiation (GO:0006270);;	K02607|0|brp:103830085|K02607 origin recognition complex subunit 5 | (RefSeq) origin of replication complex subunit 5	--	[L]	Replication, recombination and repair	Origin recognition complex (ORC) subunit 5 C-terminus;; AAA ATPase domain	Origin of replication complex subunit 5 OS=Arabidopsis thaliana OX=3702 GN=ORC5 PE=1 SV=1	L	Replication, recombination and repair	PREDICTED: origin of replication complex subunit 5 [Brassica rapa]
BraA04g013310.3C.gene	--	--	--	--	--	--	--	--	Protein WVD2-like 7 OS=Arabidopsis thaliana OX=3702 GN=WDL7 PE=2 SV=1	S	Function unknown	PREDICTED: protein WVD2-like 7 [Brassica rapa]
BraA10g025400.3C.gene	[G]	Carbohydrate transport and metabolism	Molecular Function: sedoheptulose-7-phosphate:D-glyceraldehyde-3-phosphate glyceronetransferase activity (GO:0004801);; Cellular Component: mitochondrion (GO:0005739);; Cellular Component: cytosol (GO:0005829);; Biological Process: carbohydrate metabolic process (GO:0005975);; Biological Process: pentose-phosphate shunt (GO:0006098);; Cellular Component: chloroplast stroma (GO:0009570);; Biologic…	K00616|0|brp:103846575|K00616 transaldolase [EC:2.2.1.2] | (RefSeq) transaldolase-like	Pentose phosphate pathway (ko00030);; Carbon metabolism (ko01200);; Biosynthesis of amino acids (ko01230)	[G]	Carbohydrate transport and metabolism	Transaldolase/Fructose-6-phosphate aldolase	Transaldolase (Fragments) OS=Capsicum annuum var. annuum OX=40321 PE=1 SV=1	G	Carbohydrate transport and metabolism	PREDICTED: uncharacterized protein LOC103846575 [Brassica rapa]
BraA02g013260.3C.gene	[K]	Transcription	Molecular Function: protein binding (GO:0005515);; Cellular Component: plasma membrane (GO:0005886);; Biological Process: signal transduction (GO:0007165);;	--	--	[R]	General function prediction only	Leucine Rich repeats (2 copies);; Leucine rich repeat;; Leucine Rich Repeat	LRR receptor-like serine/threonine-protein kinase HSL2 OS=Arabidopsis thaliana OX=3702 GN=HSL2 PE=2 SV=1	S	Function unknown	PREDICTED: receptor-like protein kinase 5 [Brassica oleracea var. oleracea]
BraA08g026750.3C.gene	[J]	Translation, ribosomal structure and biogenesis	Molecular Function: nucleotide binding (GO:0000166);; Biological Process: nuclear-transcribed mRNA catabolic process, nonsense-mediated decay (GO:0000184);; Molecular Function: translation initiation factor activity (GO:0003743);; Cellular Component: nucleus (GO:0005634);; Cellular Component: cytoplasm (GO:0005737);; Biological Process: mRNA processing (GO:0006397);; Biological Process: regulatio…	K13126|0|brp:103835691|K13126 polyadenylate-binding protein | (RefSeq) polyadenylate-binding protein 3	RNA transport (ko03013);; mRNA surveillance pathway (ko03015);; RNA degradation (ko03018)	[AJ]	RNA processing and modification;; Translation, ribosomal structure and biogenesis	RNA recognition motif. (a.k.a. RRM, RBD, or RNP domain);; Poly-adenylate binding protein, unique domain;; RNA recognition motif. (a.k.a. RRM, RBD, or RNP domain);; RNA recognition motif;; Nup53/35/40-type RNA recognition motif;; Limkain b1	Polyadenylate-binding protein 3 OS=Arabidopsis thaliana OX=3702 GN=PAB3 PE=2 SV=1	S	Function unknown	PREDICTED: polyadenylate-binding protein 3 [Brassica rapa]
Brassica_rapa_newGene_485	--	--	Cellular Component: mitochondrion (GO:0005739);; Cellular Component: endoplasmic reticulum membrane (GO:0005789);; Cellular Component: integral component of membrane (GO:0016021);;	--	--	[U]	Intracellular trafficking, secretion, and vesicular transport	Reticulon	Reticulon-like protein B9 OS=Arabidopsis thaliana OX=3702 GN=RTNLB9 PE=2 SV=1	U	Intracellular trafficking, secretion, and vesicular transport	BnaAnng11130D [Brassica napus]
BraA07g010330.3C.gene	--	--	--	--	--	--	--	--	--	--	--	BnaA09g17800D [Brassica napus]
BraA02g037000.3C.gene	[G]	Carbohydrate transport and metabolism	Molecular Function: protein binding (GO:0005515);; Cellular Component: cytosol (GO:0005829);; Biological Process: glucose metabolic process (GO:0006006);; Biological Process: glycolytic process (GO:0006096);; Biological Process: response to cold (GO:0009409);; Biological Process: response to light stimulus (GO:0009416);; Cellular Component: chloroplast thylakoid membrane (GO:0009535);; Cellular C…	K05298|0|bna:106349325|K05298 glyceraldehyde-3-phosphate dehydrogenase (NADP+) (phosphorylating) [EC:1.2.1.13] | (RefSeq) glyceraldehyde-3-phosphate dehydrogenase GAPA1, chloroplastic-like	Carbon fixation in photosynthetic organisms (ko00710);; Carbon metabolism (ko01200)	[G]	Carbohydrate transport and metabolism	Glyceraldehyde 3-phosphate dehydrogenase, C-terminal domain;; Glyceraldehyde 3-phosphate dehydrogenase, NAD binding domain	Glyceraldehyde-3-phosphate dehydrogenase GAPA1, chloroplastic OS=Arabidopsis thaliana OX=3702 GN=GAPA1 PE=1 SV=3	G	Carbohydrate transport and metabolism	BnaA02g28150D [Brassica napus]
BraA05g012220.3C.gene	--	--	Cellular Component: mitochondrion (GO:0005739);;	--	--	--	--	--	--	S	Function unknown	PREDICTED: uncharacterized protein LOC103867673 [Brassica rapa]
BraA02g021540.3C.gene	[D]	Cell cycle control, cell division, chromosome partitioning	Molecular Function: ATP binding (GO:0005524);; Cellular Component: chloroplast (GO:0009507);; Molecular Function: hydrolase activity (GO:0016787);;	--	--	--	--	ATPase family associated with various cellular activities (AAA);; NTPase;; AAA domain (dynein-related subfamily)	Uncharacterized protein ycf45 OS=Porphyra purpurea OX=2787 GN=ycf45 PE=3 SV=1	S	Function unknown	PREDICTED: uncharacterized protein ycf45 [Brassica rapa]
BraA04g007320.3C.gene	--	--	--	--	--	--	--	Retrotransposon gag protein	Heat stress transcription factor A-7a OS=Arabidopsis thaliana OX=3702 GN=HSFA7A PE=1 SV=1	K	Transcription	PREDICTED: uncharacterized protein LOC108824502 [Raphanus sativus]
BraA07g000260.3C.gene	--	--	Molecular Function: DNA binding (GO:0003677);; Cellular Component: nucleus (GO:0005634);; Biological Process: regulation of transcription, DNA-templated (GO:0006355);;	--	--	--	--	Myb-like DNA-binding domain	Transcription activator GLK1 OS=Arabidopsis thaliana OX=3702 GN=GLK1 PE=1 SV=2	K	Transcription	transcription activator GLK1-like isoform X1 [Brassica napus]
BraA09g059840.3C.gene	--	--	Molecular Function: SNAP receptor activity (GO:0005484);; Cellular Component: nucleus (GO:0005634);; Cellular Component: cytoplasm (GO:0005737);; Cellular Component: plasma membrane (GO:0005886);; Biological Process: protein transport (GO:0015031);; Biological Process: vesicle-mediated transport (GO:0016192);; Biological Process: membrane fusion (GO:0061025);;	K18211|0|brp:103843018|K18211 synaptosomal-associated protein 25 | (RefSeq) putative SNAP25 homologous protein SNAP30	--	[U]	Intracellular trafficking, secretion, and vesicular transport	--	Putative SNAP25 homologous protein SNAP30 OS=Arabidopsis thaliana OX=3702 GN=SNAP30 PE=3 SV=1	U	Intracellular trafficking, secretion, and vesicular transport	PREDICTED: putative SNAP25 homologous protein SNAP30 [Brassica rapa]
BraA07g027800.3C.gene	[E]	Amino acid transport and metabolism	Biological Process: urea cycle (GO:0000050);; Molecular Function: ornithine carbamoyltransferase activity (GO:0004585);; Cellular Component: cytosol (GO:0005829);; Cellular Component: chloroplast stroma (GO:0009570);; Molecular Function: amino acid binding (GO:0016597);; Biological Process: arginine biosynthetic process via ornithine (GO:0042450);;	K00611|0|bna:106353674|K00611 ornithine carbamoyltransferase [EC:2.1.3.3] | (RefSeq) ornithine carbamoyltransferase, chloroplastic	Arginine biosynthesis (ko00220);; Biosynthesis of amino acids (ko01230)	[E]	Amino acid transport and metabolism	Aspartate/ornithine carbamoyltransferase, Asp/Orn binding domain;; Aspartate/ornithine carbamoyltransferase, carbamoyl-P binding domain	Ornithine carbamoyltransferase, chloroplastic OS=Arabidopsis thaliana OX=3702 GN=OTC PE=1 SV=2	E	Amino acid transport and metabolism	PREDICTED: ornithine carbamoyltransferase, chloroplastic [Brassica oleracea var. oleracea]
BraA10g006340.3C.gene	--	--	Cellular Component: nucleus (GO:0005634);;	--	--	--	--	--	--	S	Function unknown	PREDICTED: uncharacterized protein LOC103843919 [Brassica rapa]
BraA03g043340.3C.gene	--	--	--	--	--	--	--	--	--	--	--	uncharacterized protein LOC106379367 isoform X1 [Brassica napus]
BraA06g037720.3C.gene	[G]	Carbohydrate transport and metabolism	Molecular Function: glucose-6-phosphate dehydrogenase activity (GO:0004345);; Cellular Component: cytosol (GO:0005829);; Biological Process: glucose metabolic process (GO:0006006);; Biological Process: pentose-phosphate shunt, oxidative branch (GO:0009051);; Cellular Component: chloroplast (GO:0009507);; Biological Process: response to cadmium ion (GO:0046686);; Molecular Function: NADP binding (…	K00036|0|brp:103875231|K00036 glucose-6-phosphate 1-dehydrogenase [EC:1.1.1.49 1.1.1.363] | (RefSeq) glucose-6-phosphate 1-dehydrogenase, cytoplasmic-like	Pentose phosphate pathway (ko00030);; Glutathione metabolism (ko00480);; Carbon metabolism (ko01200)	[G]	Carbohydrate transport and metabolism	Glucose-6-phosphate dehydrogenase, C-terminal domain;; Glucose-6-phosphate dehydrogenase, NAD binding domain	Glucose-6-phosphate 1-dehydrogenase, cytoplasmic isoform 1 OS=Arabidopsis thaliana OX=3702 GN=ACG9 PE=2 SV=1	G	Carbohydrate transport and metabolism	PREDICTED: glucose-6-phosphate 1-dehydrogenase, cytoplasmic-like [Brassica rapa]
BraA04g019910.3C.gene	[J]	Translation, ribosomal structure and biogenesis	Molecular Function: ATP binding (GO:0005524);; Cellular Component: nucleus (GO:0005634);; Cellular Component: mitochondrion (GO:0005739);; Cellular Component: cytosol (GO:0005829);; Biological Process: tRNA modification (GO:0006400);; Biological Process: cytokinin biosynthetic process (GO:0009691);; Molecular Function: AMP dimethylallyltransferase activity (GO:0009824);; Molecular Function: tRNA …	K00791|0|brp:103864799|K00791 tRNA dimethylallyltransferase [EC:2.5.1.75] | (RefSeq) tRNA dimethylallyltransferase 2	Zeatin biosynthesis (ko00908)	[J]	Translation, ribosomal structure and biogenesis	Transcriptional activator;; IPP transferase;; Isopentenyl transferase;; ABC transporter	tRNA dimethylallyltransferase 2 OS=Arabidopsis thaliana OX=3702 GN=IPT2 PE=1 SV=2	J	Translation, ribosomal structure and biogenesis	PREDICTED: tRNA dimethylallyltransferase 2 [Brassica rapa]
BraA04g001040.3C.gene	--	--	--	--	--	--	--	--	--	--	--	PREDICTED: uncharacterized protein LOC106338493 [Brassica oleracea var. oleracea]
BraA05g027910.3C.gene	[L]	Replication, recombination and repair	Molecular Function: ubiquitin-protein transferase activity (GO:0004842);; Cellular Component: cytoplasm (GO:0005737);; Biological Process: response to chitin (GO:0010200);; Biological Process: protein ubiquitination (GO:0016567);; Molecular Function: ligase activity (GO:0016874);;	--	--	--	--	U-box domain	U-box domain-containing protein 25 OS=Arabidopsis thaliana OX=3702 GN=PUB25 PE=2 SV=1	O	Posttranslational modification, protein turnover, chaperones	PREDICTED: U-box domain-containing protein 25 [Brassica rapa]
BraA05g041450.3C.gene	[T]	Signal transduction mechanisms	Molecular Function: transmembrane receptor protein serine/threonine kinase activity (GO:0004675);; Molecular Function: ATP binding (GO:0005524);; Cellular Component: plasma membrane (GO:0005886);; Biological Process: protein phosphorylation (GO:0006468);; Biological Process: cell surface receptor signaling pathway (GO:0007166);; Biological Process: pollen tube guidance (GO:0010183);; Cellular Com…	--	--	[T]	Signal transduction mechanisms	Protein kinase domain;; Protein tyrosine kinase	Receptor-like kinase LIP2 OS=Arabidopsis thaliana OX=3702 GN=LIP2 PE=1 SV=1	T	Signal transduction mechanisms	PREDICTED: receptor-like kinase LIP2 [Brassica rapa]
BraA04g003820.3C.gene	[Q]	Secondary metabolites biosynthesis, transport and catabolism	Biological Process: oxidation-reduction process (GO:0055114);; Molecular Function: fatty-acyl-CoA reductase (alcohol-forming) activity (GO:0080019);;	K13356|0|brp:103863090|K13356 alcohol-forming fatty acyl-CoA reductase [EC:1.2.1.84] | (RefSeq) fatty acyl-CoA reductase 6, chloroplastic-like	Cutin, suberine and wax biosynthesis (ko00073);; Peroxisome (ko04146)	[I]	Lipid transport and metabolism	Male sterility protein;; Male sterility protein;; NAD dependent epimerase/dehydratase family;; GDP-mannose 4,6 dehydratase;; 3-beta hydroxysteroid dehydrogenase/isomerase family	Fatty acyl-CoA reductase 6, chloroplastic OS=Arabidopsis thaliana OX=3702 GN=FAR6 PE=1 SV=1	S	Function unknown	PREDICTED: fatty acyl-CoA reductase 6, chloroplastic-like isoform X2 [Brassica rapa]
BraA09g008480.3C.gene	--	--	Biological Process: protein polyubiquitination (GO:0000209);; Molecular Function: protein binding (GO:0005515);; Cellular Component: nucleus (GO:0005634);; Cellular Component: cytoplasm (GO:0005737);; Molecular Function: zinc ion binding (GO:0008270);; Biological Process: protein ubiquitination involved in ubiquitin-dependent protein catabolic process (GO:0042787);; Biological Process: proteasome…	K11982|3.95956e-162|brp:103837560|K11982 E3 ubiquitin-protein ligase RNF115/126 [EC:2.3.2.27] | (RefSeq) E3 ubiquitin-protein ligase CIP8	--	[O]	Posttranslational modification, protein turnover, chaperones	Ring finger domain;; zinc-ribbon;; Zinc finger, C3HC4 type (RING finger);; RING-like zinc finger;; Zinc finger, C3HC4 type (RING finger)	E3 ubiquitin-protein ligase CIP8 OS=Arabidopsis thaliana OX=3702 GN=CIP8 PE=1 SV=1	O	Posttranslational modification, protein turnover, chaperones	PREDICTED: E3 ubiquitin-protein ligase CIP8 [Brassica rapa]
BraA07g020040.3C.gene	--	--	Cellular Component: plasma membrane (GO:0005886);; Cellular Component: integral component of membrane (GO:0016021);; Molecular Function: transmembrane transporter activity (GO:0022857);; Biological Process: transmembrane transport (GO:0055085);;	--	--	--	--	EamA-like transporter family	WAT1-related protein At5g40230 OS=Arabidopsis thaliana OX=3702 GN=At5g40230 PE=3 SV=1	S	Function unknown	PREDICTED: WAT1-related protein At5g40230-like [Brassica rapa]
BraA02g038740.3C.gene	--	--	Cellular Component: extracellular region (GO:0005576);; Cellular Component: cell wall (GO:0005618);; Biological Process: plant-type cell wall organization (GO:0009664);; Cellular Component: membrane (GO:0016020);;	--	--	--	--	Pollen allergen;; Lytic transglycolase	Expansin-A23 OS=Arabidopsis thaliana OX=3702 GN=EXPA23 PE=2 SV=3	G	Carbohydrate transport and metabolism	expansin-A23-like precursor [Brassica rapa]
BraA08g023100.3C.gene	--	--	Biological Process: protein polyubiquitination (GO:0000209);; Molecular Function: protein binding (GO:0005515);; Cellular Component: nucleus (GO:0005634);; Molecular Function: zinc ion binding (GO:0008270);; Biological Process: megagametogenesis (GO:0009561);; Cellular Component: membrane (GO:0016020);; Biological Process: protein ubiquitination involved in ubiquitin-dependent protein catabolic p…	K19043|1.04257e-153|brp:103835195|K19043 E3 ubiquitin-protein ligase RHF [EC:2.3.2.27] | (RefSeq) E3 ubiquitin-protein ligase RHF1A	--	[O]	Posttranslational modification, protein turnover, chaperones	Ring finger domain;; RING-like zinc finger;; Zinc finger, C3HC4 type (RING finger);; RING-H2 zinc finger domain;; zinc-RING finger domain;; Zinc finger, C3HC4 type (RING finger);; RING-type zinc-finger;; Anaphase-promoting complex subunit 11 RING-H2 finger	E3 ubiquitin-protein ligase RHF1A OS=Arabidopsis thaliana OX=3702 GN=RHF1A PE=1 SV=1	O	Posttranslational modification, protein turnover, chaperones	PREDICTED: LOW QUALITY PROTEIN: E3 ubiquitin-protein ligase RHF1A [Brassica rapa]
BraA03g059050.3C.gene	--	--	Cellular Component: integral component of membrane (GO:0016021);;	--	--	--	--	--	--	S	Function unknown	BnaCnng30390D [Brassica napus]
BraA07g021790.3C.gene	--	--	Cellular Component: nucleosome (GO:0000786);; Cellular Component: nuclear chromatin (GO:0000790);; Molecular Function: DNA binding (GO:0003677);; Biological Process: chromatin silencing (GO:0006342);; Biological Process: flower development (GO:0009908);; Biological Process: detection of temperature stimulus (GO:0016048);; Biological Process: defense response to bacterium (GO:0042742);; Biological…	K11251|2.18136e-74|brp:103829983|K11251 histone H2A | (RefSeq) histone H2A variant 1-like	--	[B]	Chromatin structure and dynamics	Core histone H2A/H2B/H3/H4;; C-terminus of histone H2A	Histone H2A variant 1 OS=Arabidopsis thaliana OX=3702 GN=H2AV PE=1 SV=1	B	Chromatin structure and dynamics	PREDICTED: histone H2A variant 1-like [Brassica rapa]
BraA03g060090.3C.gene	--	--	Molecular Function: transcription factor activity, sequence-specific DNA binding (GO:0003700);; Molecular Function: ubiquitin-protein transferase activity (GO:0004842);; Biological Process: regulation of transcription, DNA-templated (GO:0006355);; Molecular Function: zinc ion binding (GO:0008270);; Biological Process: protein ubiquitination (GO:0016567);; Molecular Function: sequence-specific DNA…	--	--	[S]	Function unknown	GATA zinc finger	U-box domain-containing protein 5 OS=Arabidopsis thaliana OX=3702 GN=PUB5 PE=3 SV=3	S	Function unknown	PREDICTED: U-box domain-containing protein 5-like isoform X1 [Brassica rapa]
BraA10g032990.3C.gene	--	--	Molecular Function: RNA binding (GO:0003723);; Molecular Function: protein binding (GO:0005515);; Cellular Component: nucleoplasm (GO:0005654);; Biological Process: poly(A)+ mRNA export from nucleus (GO:0016973);;	K18732|3.94614e-130|brp:103847427|K18732 SAP domain-containing ribonucleoprotein | (RefSeq) protein MODIFIER OF SNC1 11	--	--	--	--	Protein MODIFIER OF SNC1 11 OS=Arabidopsis thaliana OX=3702 GN=MOS11 PE=1 SV=1	S	Function unknown	PREDICTED: protein MODIFIER OF SNC1 11 [Brassica rapa]
BraA02g010820.3C.gene	--		Molecular Function: protein serine/threonine kinase activity (GO:0004674);; Molecular Function: ATP binding (GO:0005524);; Cellular Component: plasma membrane (GO:0005886);; Biological Process: protein phosphorylation (GO:0006468);; Cellular Component: integral component of membrane (GO:0016021);;	--	--	--	--	Carbohydrate-binding protein of the ER;; Protein kinase domain;; Protein tyrosine kinase;; Leucine rich repeat;; Leucine Rich Repeat	Probable LRR receptor-like serine/threonine-protein kinase At5g59680 OS=Arabidopsis thaliana OX=3702 GN=At5g59680 PE=2 SV=1	T	Signal transduction mechanisms	PREDICTED: probable LRR receptor-like serine/threonine-protein kinase At5g59680 isoform X1 [Brassica oleracea var. oleracea]
BraA07g031820.3C.gene	[P]	Inorganic ion transport and metabolism	Cellular Component: chloroplast (GO:0009507);;	--	--	--	--	--	--	S	Function unknown	PREDICTED: uncharacterized protein LOC103831073 isoform X1 [Brassica rapa]
BraA10g003960.3C.gene	--	--	Molecular Function: metal ion binding (GO:0046872);; Molecular Function: organic cyclic compound binding (GO:0097159);; Molecular Function: heterocyclic compound binding (GO:1901363);;	--	--	[R]	General function prediction only	Reverse transcriptase (RNA-dependent DNA polymerase)	Retrovirus-related Pol polyprotein from transposon TNT 1-94 OS=Nicotiana tabacum OX=4097 PE=2 SV=1	S	Function unknown	putative retroelement pol polyprotein [Arabidopsis thaliana]
BraA07g039330.3C.gene	--	--	Molecular Function: binding (GO:0005488);; Molecular Function: oxidoreductase activity (GO:0016491);;	--	--	[Q]	Secondary metabolites biosynthesis, transport and catabolism	Cytochrome P450	Cytochrome P450 81D11 OS=Arabidopsis thaliana OX=3702 GN=CYP81D11 PE=2 SV=1	Q	Secondary metabolites biosynthesis, transport and catabolism	PREDICTED: cytochrome P450 81D11-like [Brassica oleracea var. oleracea]
BraA03g009770.3C.gene	--	--	Cellular Component: chloroplast (GO:0009507);; Biological Process: negative regulation of catalytic activity (GO:0043086);; Molecular Function: pectinesterase inhibitor activity (GO:0046910);;	--	--	--	--	Plant invertase/pectin methylesterase inhibitor	Pectinesterase inhibitor 3 OS=Arabidopsis thaliana OX=3702 GN=PMEI3 PE=2 SV=1	S	Function unknown	PREDICTED: 21 kDa protein-like [Brassica rapa]
BraA02g000370.3C.gene	--	--	Biological Process: cellular process (GO:0009987);; Molecular Function: kinase activity (GO:0016301);;	--	--	--	--	--	Serine/threonine-protein kinase BSK6 OS=Arabidopsis thaliana OX=3702 GN=BSK6 PE=1 SV=1	--	--	BnaC02g03660D [Brassica napus]
BraA03g060950.3C.gene	--	--	--	--	--	--	--	--	--	--	--	uncharacterized protein LOC106363390 [Brassica napus]
BraA05g009100.3C.gene	[F]	Nucleotide transport and metabolism	Cellular Component: cytosol (GO:0005829);; Biological Process: purine nucleoside catabolic process (GO:0006152);; Biological Process: uridine catabolic process (GO:0006218);; Molecular Function: uridine nucleosidase activity (GO:0045437);; Molecular Function: adenosine nucleosidase activity (GO:0047622);; Molecular Function: inosine nucleosidase activity (GO:0047724);; Molecular Function: xanthos…	K01240|0|brp:103867296|K01240 uridine nucleosidase [EC:3.2.2.3] | (RefSeq) uridine nucleosidase 1-like	Pyrimidine metabolism (ko00240);; Nicotinate and nicotinamide metabolism (ko00760)	[F]	Nucleotide transport and metabolism	Inosine-uridine preferring nucleoside hydrolase	Uridine nucleosidase 1 OS=Arabidopsis thaliana OX=3702 GN=URH1 PE=1 SV=2	F	Nucleotide transport and metabolism	PREDICTED: uridine nucleosidase 1-like [Brassica rapa]
BraA06g036920.3C.gene	--	--	Cellular Component: mitochondrion (GO:0005739);; Cellular Component: integral component of membrane (GO:0016021);;	--	--	[R]	General function prediction only	PPR repeat;; PPR repeat family;; PPR repeat;; Pentatricopeptide repeat domain;; Pentacotripeptide-repeat region of PRORP	Putative pentatricopeptide repeat-containing protein At3g28640 OS=Arabidopsis thaliana OX=3702 GN=PCMP-E79 PE=3 SV=1	S	Function unknown	PREDICTED: putative pentatricopeptide repeat-containing protein At3g28640 [Brassica rapa]
BraA03g023190.3C.gene	[H]	Coenzyme transport and metabolism	Cellular Component: nucleus (GO:0005634);; Cellular Component: Golgi apparatus (GO:0005794);; Cellular Component: cytosol (GO:0005829);; Cellular Component: plasma membrane (GO:0005886);; Biological Process: response to desiccation (GO:0009269);; Cellular Component: plasmodesma (GO:0009506);; Biological Process: response to cytokinin (GO:0009735);; Biological Process: embryo development ending in…	--	--	--	--	6,7-dimethyl-8-ribityllumazine synthase;; Late embryogenesis abundant protein	6,7-dimethyl-8-ribityllumazine synthase, chloroplastic OS=Arabidopsis thaliana OX=3702 GN=At2g44050 PE=2 SV=1	J	Translation, ribosomal structure and biogenesis	PREDICTED: uncharacterized protein LOC103858115 [Brassica rapa]
BraA05g018320.3C.gene	--	--	Cellular Component: endoplasmic reticulum membrane (GO:0005789);; Molecular Function: auxin:proton symporter activity (GO:0009672);; Biological Process: auxin-activated signaling pathway (GO:0009734);; Biological Process: auxin polar transport (GO:0009926);; Cellular Component: integral component of membrane (GO:0016021);; Biological Process: transmembrane transport (GO:0055085);;	--	--	[S]	Function unknown	Membrane transport protein	Protein PIN-LIKES 6 OS=Arabidopsis thaliana OX=3702 GN=PILS6 PE=2 SV=1	S	Function unknown	PREDICTED: protein PIN-LIKES 6-like [Brassica rapa]
BraA06g042120.3C.gene	[T]	Signal transduction mechanisms	Molecular Function: protein kinase activity (GO:0004672);; Molecular Function: ATP binding (GO:0005524);; Cellular Component: plasma membrane (GO:0005886);; Biological Process: protein phosphorylation (GO:0006468);; Cellular Component: integral component of membrane (GO:0016021);;	--	--	[T]	Signal transduction mechanisms	Protein tyrosine kinase;; Protein kinase domain	Serine/threonine-protein kinase-like protein ACR4 OS=Arabidopsis thaliana OX=3702 GN=ACR4 PE=1 SV=1	T	Signal transduction mechanisms	PREDICTED: serine/threonine-protein kinase-like protein ACR4 [Brassica rapa]
BraA04g031460.3C.gene	[E]	Amino acid transport and metabolism	Molecular Function: cysteine synthase activity (GO:0004124);; Cellular Component: mitochondrion (GO:0005739);; Cellular Component: endosome (GO:0005768);; Cellular Component: trans-Golgi network (GO:0005802);; Biological Process: cysteine biosynthetic process from serine (GO:0006535);; Cellular Component: chromoplast (GO:0009509);; Biological Process: double fertilization forming a zygote and end…	K01738|0|brp:103866104|K01738 cysteine synthase A [EC:2.5.1.47] | (RefSeq) cysteine synthase, chloroplastic/chromoplastic-like	Cysteine and methionine metabolism (ko00270);; Sulfur metabolism (ko00920);; Carbon metabolism (ko01200);; Biosynthesis of amino acids (ko01230)	[E]	Amino acid transport and metabolism	Pyridoxal-phosphate dependent enzyme	Cysteine synthase, chloroplastic/chromoplastic OS=Arabidopsis thaliana OX=3702 GN=OASB PE=1 SV=2	E	Amino acid transport and metabolism	PREDICTED: cysteine synthase, chloroplastic/chromoplastic-like [Brassica rapa]
Brassica_rapa_newGene_5425	--	--	--	--	--	--	--	--	--	--	--	BnaCnng64250D [Brassica napus]
BraA01g021220.3C.gene	[R]	General function prediction only	Molecular Function: nucleotide binding (GO:0000166);; Cellular Component: nucleolus (GO:0005730);; Cellular Component: heterotrimeric G-protein complex (GO:0005834);;	K14556|0|brp:103870858|K14556 U3 small nucleolar RNA-associated protein 12 | (RefSeq) WD repeat-containing protein 3	Ribosome biogenesis in eukaryotes (ko03008)	[A]	RNA processing and modification	WD domain, G-beta repeat;; Dip2/Utp12 Family;; Anaphase-promoting complex subunit 4 WD40 domain;; Nucleoporin Nup120/160	Katanin p80 WD40 repeat-containing subunit B1 homolog OS=Arabidopsis thaliana OX=3702 GN=At5g23430 PE=2 SV=3	S	Function unknown	PREDICTED: WD repeat-containing protein 3 [Brassica rapa]
BraA03g063460.3C.gene	--	--	Biological Process: transport (GO:0006810);; Cellular Component: cell part (GO:0044464);; Biological Process: biological regulation (GO:0065007);;	--	--	[U]	Intracellular trafficking, secretion, and vesicular transport	--	Protein ABIL3 OS=Arabidopsis thaliana OX=3702 GN=ABIL3 PE=2 SV=1	--	--	PREDICTED: uncharacterized protein LOC103848189 [Brassica rapa]
BraA07g023950.3C.gene	--	--	Molecular Function: structural constituent of ribosome (GO:0003735);; Biological Process: translation (GO:0006412);; Cellular Component: cytosolic large ribosomal subunit (GO:0022625);; Biological Process: ribosome biogenesis (GO:0042254);;	K02923|3.57791e-38|crb:CARUB_v10018301mg|K02923 large subunit ribosomal protein L38e | (RefSeq) hypothetical protein	Ribosome (ko03010)	[J]	Translation, ribosomal structure and biogenesis	Ribosomal L38e protein family	60S ribosomal protein L38 OS=Arabidopsis thaliana OX=3702 GN=RPL38A PE=3 SV=1	J	Translation, ribosomal structure and biogenesis	hypothetical protein CARUB_v10018301mg, partial [Capsella rubella]
BraA04g029740.3C.gene	--	--	Molecular Function: core promoter sequence-specific DNA binding (GO:0001046);; Molecular Function: transcriptional activator activity, RNA polymerase II transcription regulatory region sequence-specific binding (GO:0001228);; Cellular Component: nucleus (GO:0005634);; Biological Process: regulation of transcription, DNA-templated (GO:0006355);; Biological Process: transcription from RNA polymeras…	--	--	--	--	Helix-loop-helix DNA-binding domain	Transcription factor bHLH130 OS=Arabidopsis thaliana OX=3702 GN=BHLH130 PE=1 SV=1	K	Transcription	PREDICTED: transcription factor bHLH130 [Brassica rapa]
BraA07g015100.3C.gene	--	--	Cellular Component: nucleus (GO:0005634);;	--	--	[R]	General function prediction only	--	Auxilin-related protein 2 OS=Arabidopsis thaliana OX=3702 GN=At4g12770 PE=1 SV=1	O	Posttranslational modification, protein turnover, chaperones	PREDICTED: auxilin-related protein 2-like [Brassica rapa]
BraA03g045230.3C.gene	[T]	Signal transduction mechanisms	Molecular Function: calcium ion binding (GO:0005509);;	K13448|2.49784e-120|brp:103860666|K13448 calcium-binding protein CML | (RefSeq) probable calcium-binding protein CML41	Plant-pathogen interaction (ko04626)	[T]	Signal transduction mechanisms	EF-hand domain pair;; EF hand;; EF-hand domain;; EF-hand domain pair;; EF hand;; Cytoskeletal-regulatory complex EF hand	Probable calcium-binding protein CML41 OS=Arabidopsis thaliana OX=3702 GN=CML41 PE=2 SV=2	DTZ	Cell cycle control, cell division, chromosome partitioning;; Signal transduction mechanisms;; Cytoskeleton	PREDICTED: probable calcium-binding protein CML41 isoform X1 [Brassica rapa]
Brassica_rapa_newGene_9380	--	--	--	--	--	[R]	General function prediction only	Retrotransposon gag protein;; zinc-binding in reverse transcriptase	--	--	--	BnaA02g30870D [Brassica napus]
BraA02g023840.3C.gene	[M]	Cell wall/membrane/envelope biogenesis	Molecular Function: protein kinase activity (GO:0004672);; Molecular Function: calcium ion binding (GO:0005509);; Molecular Function: ATP binding (GO:0005524);; Biological Process: protein phosphorylation (GO:0006468);; Cellular Component: integral component of membrane (GO:0016021);; Molecular Function: polysaccharide binding (GO:0030247);;	--	--	--	--	Wall-associated receptor kinase galacturonan-binding;; Protein kinase domain;; Calcium-binding EGF domain;; Protein tyrosine kinase	Wall-associated receptor kinase 5 OS=Arabidopsis thaliana OX=3702 GN=WAK5 PE=2 SV=1	T	Signal transduction mechanisms	PREDICTED: wall-associated receptor kinase 5-like [Brassica rapa]
BraA01g043600.3C.gene	--	--	Cellular Component: mitochondrion (GO:0005739);;	--	--	[S]	Function unknown	ELMO/CED-12 family	--	S	Function unknown	PREDICTED: ELMO domain-containing protein A-like isoform X2 [Brassica rapa]
BraA03g014020.3C.gene	--	--	Cellular Component: chloroplast (GO:0009507);; Cellular Component: integral component of membrane (GO:0016021);;	--	--	--	--	Domain of unknown function (DUF4408);; Cotton fibre expressed protein	--	S	Function unknown	PREDICTED: uncharacterized protein LOC103857045 [Brassica rapa]
BraA04g026710.3C.gene	--	--	Cellular Component: nucleus (GO:0005634);;	--	--	[U]	Intracellular trafficking, secretion, and vesicular transport	Vacuolar import and degradation protein	--	U	Intracellular trafficking, secretion, and vesicular transport	PREDICTED: glucose-induced degradation protein 4 homolog [Brassica rapa]
BraA07g007900.3C.gene	--	--	--	--	--	--	--	--	--	S	Function unknown	--
BraA10g029610.3C.gene	[K]	Transcription	Molecular Function: nucleic acid binding (GO:0003676);; Cellular Component: nucleus (GO:0005634);; Cellular Component: cytoplasm (GO:0005737);; Molecular Function: 3'-5' exonuclease activity (GO:0008408);; Molecular Function: metal ion binding (GO:0046872);; Biological Process: nucleic acid phosphodiester bond hydrolysis (GO:0090305);;	--	--	--	--	Exonuclease	Protein NEN1 OS=Arabidopsis thaliana OX=3702 GN=NEN1 PE=2 SV=1	S	Function unknown	PREDICTED: protein NEN1 [Brassica rapa]
BraA08g031750.3C.gene	--	--	Cellular Component: integral component of membrane (GO:0016021);;	--	--	[T]	Signal transduction mechanisms	Organic solute transporter Ostalpha	Protein LAZ1 homolog 1 OS=Arabidopsis thaliana OX=3702 GN=At1g77220 PE=2 SV=1	S	Function unknown	transmembrane protein 184C-like [Brassica napus]
BraA07g014320.3C.gene	--	--	Cellular Component: cytoplasm (GO:0005737);; Biological Process: defense response (GO:0006952);; Biological Process: response to biotic stimulus (GO:0009607);;	--	--	--	--	Pathogenesis-related protein Bet v I family	MLP-like protein 34 OS=Arabidopsis thaliana OX=3702 GN=MLP34 PE=2 SV=1	--	--	MLP-like protein 31 [Brassica napus]
BraA10g028010.3C.gene	--	--	--	K14298|8.46236e-26|bna:106381563|K14298 mRNA export factor | (RefSeq) protein RAE1-like	RNA transport (ko03013)	[A]	RNA processing and modification	--	Protein RAE1 OS=Arabidopsis thaliana OX=3702 GN=RAE1 PE=1 SV=2	S	Function unknown	BnaAnng40710D, partial [Brassica napus]
BraA08g028770.3C.gene	[Z]	Cytoskeleton	Cellular Component: extracellular region (GO:0005576);; Biological Process: lipid metabolic process (GO:0006629);; Cellular Component: integral component of membrane (GO:0016021);; Molecular Function: lipase activity (GO:0016298);;	--	--	[I]	Lipid transport and metabolism	Actin;; Partial alpha/beta-hydrolase lipase region;; MreB/Mbl protein	Actin-related protein 4 OS=Arabidopsis thaliana OX=3702 GN=ARP4 PE=1 SV=1	S	Function unknown	PREDICTED: lipase 1 [Brassica rapa]
BraA08g004070.3C.gene	--	--	Biological Process: response to stress (GO:0006950);; Molecular Function: hydrolase activity (GO:0016787);;	--	--	--	--	Universal stress protein family	--	S	Function unknown	PREDICTED: uncharacterized protein LOC103832969 [Brassica rapa]
BraA03g048890.3C.gene	--	--	Molecular Function: iron ion transmembrane transporter activity (GO:0005381);; Molecular Function: zinc ion transmembrane transporter activity (GO:0005385);; Cellular Component: plasma membrane (GO:0005886);; Biological Process: iron ion transport (GO:0006826);; Cellular Component: integral component of membrane (GO:0016021);; Biological Process: iron ion homeostasis (GO:0055072);; Biological Pro…	K14709|0|brp:103861180|K14709 solute carrier family 39 (zinc transporter), member 1/2/3 | (RefSeq) fe(2+) transport protein 2-like	--	[P]	Inorganic ion transport and metabolism	ZIP Zinc transporter	Fe(2+) transport protein 2 OS=Arabidopsis thaliana OX=3702 GN=IRT2 PE=1 SV=1	P	Inorganic ion transport and metabolism	PREDICTED: fe(2+) transport protein 2-like [Brassica rapa]
BraA07g000550.3C.gene	--	--	Molecular Function: DNA binding (GO:0003677);; Cellular Component: cytoplasm (GO:0005737);; Molecular Function: metal ion binding (GO:0046872);;	--	--	[R]	General function prediction only	DRG Family Regulatory Proteins, Tma46	Zinc finger CCCH domain-containing protein 21 OS=Arabidopsis thaliana OX=3702 GN=At2g20280 PE=4 SV=1	S	Function unknown	PREDICTED: zinc finger CCCH domain-containing protein 21 [Brassica rapa]
BraA02g039780.3C.gene	--	--	Molecular Function: cyclin-dependent protein serine/threonine kinase activity (GO:0004693);; Cellular Component: nucleus (GO:0005634);; Cellular Component: integral component of membrane (GO:0016021);; Biological Process: cell division (GO:0051301);; Biological Process: regulation of cell cycle (GO:0051726);;	K15161|0|brp:103854550|K15161 cyclin C | (RefSeq) cyclin-C1-2	--	[K]	Transcription	Cyclin, N-terminal domain;; Transcription factor TFIIB repeat	Cyclin-C1-2 OS=Arabidopsis thaliana OX=3702 GN=CYCC1-2 PE=2 SV=1	DKL	Cell cycle control, cell division, chromosome partitioning;; Transcription;; Replication, recombination and repair	PREDICTED: cyclin-C1-2 [Brassica rapa]
BraA07g041580.3C.gene	[L]	Replication, recombination and repair	Cellular Component: vacuolar membrane (GO:0005774);; Cellular Component: chloroplast (GO:0009507);; Molecular Function: heme binding (GO:0020037);;	--	--	--	--	SOUL heme-binding protein	--	S	Function unknown	PREDICTED: heme-binding protein 2 [Brassica rapa]
BraA07g001840.3C.gene	[T]	Signal transduction mechanisms	Molecular Function: ubiquitin-protein transferase activity (GO:0004842);; Molecular Function: protein binding (GO:0005515);; Cellular Component: cytosol (GO:0005829);; Biological Process: ubiquitin-dependent protein catabolic process (GO:0006511);; Molecular Function: photoreceptor activity (GO:0009881);; Biological Process: flower development (GO:0009908);; Cellular Component: Cajal body (GO:001…	--	--	--	--	Galactose oxidase, central domain;; Galactose oxidase, central domain;; Kelch motif;; Kelch motif;; Kelch motif;; Kelch motif;; PAS domain;; PAS fold;; F-box-like;; PAS fold;; F-box domain	Adagio protein 2 OS=Arabidopsis thaliana OX=3702 GN=ADO2 PE=1 SV=1	O	Posttranslational modification, protein turnover, chaperones	PREDICTED: adagio protein 2-like [Brassica rapa]
BraA06g002560.3C.gene	--	--	Cellular Component: Golgi membrane (GO:0000139);; Molecular Function: mannosyl-oligosaccharide 1,2-alpha-mannosidase activity (GO:0004571);; Molecular Function: calcium ion binding (GO:0005509);; Cellular Component: endosome (GO:0005768);; Cellular Component: endoplasmic reticulum (GO:0005783);; Cellular Component: trans-Golgi network (GO:0005802);; Cellular Component: plasma membrane (GO:0005886…	K01230|0|brp:103871276|K01230 mannosyl-oligosaccharide alpha-1,2-mannosidase [EC:3.2.1.113] | (RefSeq) mannosyl-oligosaccharide 1,2-alpha-mannosidase MNS1	N-Glycan biosynthesis (ko00510);; Protein processing in endoplasmic reticulum (ko04141)	[G]	Carbohydrate transport and metabolism	Glycosyl hydrolase family 47	Mannosyl-oligosaccharide 1,2-alpha-mannosidase MNS1 OS=Arabidopsis thaliana OX=3702 GN=MNS1 PE=1 SV=1	S	Function unknown	PREDICTED: mannosyl-oligosaccharide 1,2-alpha-mannosidase MNS1 [Brassica rapa]
BraA05g030830.3C.gene	--	--	Biological Process: phosphorelay signal transduction system (GO:0000160);; Cellular Component: nucleus (GO:0005634);; Cellular Component: cytosol (GO:0005829);; Molecular Function: histidine phosphotransfer kinase activity (GO:0009927);; Biological Process: phosphorylation (GO:0016310);; Molecular Function: protein histidine kinase binding (GO:0043424);; Biological Process: regulation of cytokini…	K14490|8.8319e-76|brp:103869828|K14490 histidine-containing phosphotransfer peotein | (RefSeq) histidine-containing phosphotransfer protein 4	Plant hormone signal transduction (ko04075)	[T]	Signal transduction mechanisms	Hpt domain	Histidine-containing phosphotransfer protein 4 OS=Arabidopsis thaliana OX=3702 GN=AHP4 PE=1 SV=2	T	Signal transduction mechanisms	BnaA05g36880D [Brassica napus]
BraA07g020330.3C.gene	--	--	Cellular Component: nucleus (GO:0005634);; Biological Process: rRNA processing (GO:0006364);; Cellular Component: integral component of membrane (GO:0016021);; Cellular Component: viral nucleocapsid (GO:0019013);; Cellular Component: small-subunit processome (GO:0032040);;	K14567|6.70674e-59|bna:106381621|K14567 U3 small nucleolar RNA-associated protein 14 | (RefSeq) U3 small nucleolar RNA-associated protein 14-like	Ribosome biogenesis in eukaryotes (ko03008)	[S]	Function unknown	Utp14 protein	--	S	Function unknown	BnaC08g45120D [Brassica napus]
BraA03g044140.3C.gene	--	--	Molecular Function: nucleic acid binding (GO:0003676);; Cellular Component: peroxisome (GO:0005777);; Molecular Function: zinc ion binding (GO:0008270);; Cellular Component: chloroplast (GO:0009507);; Biological Process: regulation of gene expression (GO:0010468);;	--	--	--	--	--	--	S	Function unknown	BnaA03g57940D [Brassica napus]
BraA03g039240.3C.gene	[H]	Coenzyme transport and metabolism	Biological Process: isoprenoid biosynthetic process (GO:0008299);; Cellular Component: integral component of membrane (GO:0016021);; Molecular Function: transferase activity (GO:0016740);;	K13789|0|brp:103860208|K13789 geranylgeranyl diphosphate synthase, type II [EC:2.5.1.1 2.5.1.10 2.5.1.29] | (RefSeq) geranylgeranyl pyrophosphate synthase 10, mitochondrial-like	Terpenoid backbone biosynthesis (ko00900)	[H]	Coenzyme transport and metabolism	Polyprenyl synthetase	Geranylgeranyl pyrophosphate synthase 10, mitochondrial OS=Arabidopsis thaliana OX=3702 GN=At3g20160 PE=1 SV=1	H	Coenzyme transport and metabolism	PREDICTED: geranylgeranyl pyrophosphate synthase 10, mitochondrial-like [Brassica rapa]
BraA06g007300.3C.gene	--	--	--	--	--	[A]	RNA processing and modification	--	Cleavage stimulating factor 64 OS=Arabidopsis thaliana OX=3702 GN=CSTF64 PE=1 SV=1	--	--	BnaAnng11670D [Brassica napus]
BraA07g027050.3C.gene	--	--	--	--	--	--	--	HPC2 and ubinuclein domain	Ubinuclein-2 OS=Arabidopsis thaliana OX=3702 GN=UBN2 PE=1 SV=1	S	Function unknown	uncharacterized protein LOC106353484 isoform X1 [Brassica napus]
Brassica_rapa_newGene_500	[J]	Translation, ribosomal structure and biogenesis	Molecular Function: RNA binding (GO:0003723);; Molecular Function: threonine-tRNA ligase activity (GO:0004829);; Molecular Function: ATP binding (GO:0005524);; Cellular Component: mitochondrion (GO:0005739);; Biological Process: threonyl-tRNA aminoacylation (GO:0006435);; Cellular Component: chloroplast stroma (GO:0009570);; Biological Process: embryo development ending in seed dormancy (GO:00097…	K01868|0|brp:103860316|K01868 threonyl-tRNA synthetase [EC:6.1.1.3] | (RefSeq) threonine--tRNA ligase, chloroplastic/mitochondrial 2	Aminoacyl-tRNA biosynthesis (ko00970)	[J]	Translation, ribosomal structure and biogenesis	tRNA synthetase class II core domain (G, H, P, S and T);; Anticodon binding domain	Threonine--tRNA ligase, chloroplastic/mitochondrial 2 OS=Arabidopsis thaliana OX=3702 GN=EMB2761 PE=2 SV=1	J	Translation, ribosomal structure and biogenesis	threonine--tRNA ligase, chloroplastic/mitochondrial 2 [Brassica napus]
BraA01g026640.3C.gene	--	--	--	--	--	--	--	--	--	--	--	BnaA05g13310D [Brassica napus]
BraA03g045980.3C.gene	--	--	Cellular Component: mitochondrial proton-transporting ATP synthase, stator stalk (GO:0000274);; Molecular Function: copper ion binding (GO:0005507);; Cellular Component: nucleolus (GO:0005730);; Cellular Component: vacuolar membrane (GO:0005774);; Cellular Component: Golgi apparatus (GO:0005794);; Molecular Function: zinc ion binding (GO:0008270);; Cellular Component: chloroplast thylakoid membra…	K02138|2.12467e-107|brp:103860757|K02138 F-type H+-transporting ATPase subunit d | (RefSeq) ATP synthase subunit d, mitochondrial	Oxidative phosphorylation (ko00190)	[C]	Energy production and conversion	ATP synthase D chain, mitochondrial (ATP5H)	ATP synthase subunit d, mitochondrial OS=Arabidopsis thaliana OX=3702 GN=At3g52300 PE=1 SV=3	S	Function unknown	PREDICTED: ATP synthase subunit d, mitochondrial [Brassica rapa]
BraA05g023210.3C.gene	[G]	Carbohydrate transport and metabolism	Molecular Function: magnesium ion binding (GO:0000287);; Molecular Function: pyruvate kinase activity (GO:0004743);; Molecular Function: ATP binding (GO:0005524);; Biological Process: glycolytic process (GO:0006096);; Biological Process: fatty acid biosynthetic process (GO:0006633);; Cellular Component: chloroplast stroma (GO:0009570);; Molecular Function: kinase activity (GO:0016301);; Molecular…	K00873|0|brp:103874746|K00873 pyruvate kinase [EC:2.7.1.40] | (RefSeq) plastidial pyruvate kinase 3, chloroplastic	Glycolysis / Gluconeogenesis (ko00010);; Purine metabolism (ko00230);; Pyruvate metabolism (ko00620);; Carbon metabolism (ko01200);; Biosynthesis of amino acids (ko01230)	[G]	Carbohydrate transport and metabolism	Pyruvate kinase, barrel domain;; Pyruvate kinase, alpha/beta domain	Plastidial pyruvate kinase 3, chloroplastic OS=Arabidopsis thaliana OX=3702 GN=PKP3 PE=1 SV=1	G	Carbohydrate transport and metabolism	PREDICTED: plastidial pyruvate kinase 3, chloroplastic [Brassica rapa]
BraA07g022900.3C.gene	--	--	Molecular Function: polygalacturonase activity (GO:0004650);; Cellular Component: extracellular region (GO:0005576);; Cellular Component: nucleus (GO:0005634);; Biological Process: carbohydrate metabolic process (GO:0005975);; Cellular Component: integral component of membrane (GO:0016021);; Biological Process: cell wall organization (GO:0071555);;	--	--	--	--	--	--	S	Function unknown	PREDICTED: uncharacterized protein LOC103830106 [Brassica rapa]
BraA03g053900.3C.gene	[IQR]	Lipid transport and metabolism;; Secondary metabolites biosynthesis, transport and catabolism;; General function prediction only	Cellular Component: nucleus (GO:0005634);; Cellular Component: endoplasmic reticulum (GO:0005783);; Biological Process: multicellular organism development (GO:0007275);; Biological Process: meristem maintenance (GO:0010073);; Molecular Function: oxidoreductase activity (GO:0016491);;	--	--	[Q]	Secondary metabolites biosynthesis, transport and catabolism	short chain dehydrogenase;; Enoyl-(Acyl carrier protein) reductase;; KR domain	Dehydrogenase/reductase SDR family member FEY OS=Arabidopsis thaliana OX=3702 GN=FEY PE=1 SV=1	S	Function unknown	PREDICTED: retinol dehydrogenase 12-like [Brassica rapa]
BraA10g023250.3C.gene	[R]	General function prediction only	Molecular Function: transmembrane receptor protein serine/threonine kinase activity (GO:0004675);; Molecular Function: ATP binding (GO:0005524);; Cellular Component: cytoplasm (GO:0005737);; Cellular Component: plasma membrane (GO:0005886);; Biological Process: protein phosphorylation (GO:0006468);; Biological Process: cell surface receptor signaling pathway (GO:0007166);; Biological Process: pol…	--	--	[T]	Signal transduction mechanisms	Protein kinase domain;; Protein tyrosine kinase	Receptor-like kinase LIP1 OS=Arabidopsis thaliana OX=3702 GN=LIP1 PE=1 SV=1	T	Signal transduction mechanisms	PREDICTED: serine/threonine-protein kinase CDL1-like [Brassica oleracea var. oleracea]
BraA08g024660.3C.gene	[J]	Translation, ribosomal structure and biogenesis	Molecular Function: nucleic acid binding (GO:0003676);; Molecular Function: ATP-dependent RNA helicase activity (GO:0004004);; Molecular Function: ATP binding (GO:0005524);; Cellular Component: nucleus (GO:0005634);; Biological Process: mRNA processing (GO:0006397);; Biological Process: RNA splicing (GO:0008380);;	K12818|0|brp:103835367|K12818 ATP-dependent RNA helicase DHX8/PRP22 [EC:3.6.4.13] | (RefSeq) probable pre-mRNA-splicing factor ATP-dependent RNA helicase DEAH4	Spliceosome (ko03040)	[A]	RNA processing and modification	Helicase associated domain (HA2);; Oligonucleotide/oligosaccharide-binding (OB)-fold;; Helicase conserved C-terminal domain	Probable pre-mRNA-splicing factor ATP-dependent RNA helicase DEAH4 OS=Arabidopsis thaliana OX=3702 GN=At1g27900 PE=1 SV=1	L	Replication, recombination and repair	PREDICTED: probable pre-mRNA-splicing factor ATP-dependent RNA helicase DEAH4 [Brassica rapa]
BraA02g002880.3C.gene	--	--	Cellular Component: mitochondrion (GO:0005739);; Cellular Component: integral component of membrane (GO:0016021);;	--	--	--	--	--	--	S	Function unknown	PREDICTED: uncharacterized protein LOC103850716 [Brassica rapa]
BraA09g042740.3C.gene	[G]	Carbohydrate transport and metabolism	Cellular Component: vacuole (GO:0005773);; Cellular Component: endoplasmic reticulum (GO:0005783);; Cellular Component: chloroplast (GO:0009507);; Biological Process: response to wounding (GO:0009611);; Biological Process: response to virus (GO:0009615);; Biological Process: response to fungus (GO:0009620);; Biological Process: response to ethylene (GO:0009723);; Biological Process: response to s…	--	--	[R]	General function prediction only	Strictosidine synthase;; SMP-30/Gluconolaconase/LRE-like region;; NHL repeat	Protein STRICTOSIDINE SYNTHASE-LIKE 5 OS=Arabidopsis thaliana OX=3702 GN=SSL5 PE=2 SV=1	G	Carbohydrate transport and metabolism	PREDICTED: protein STRICTOSIDINE SYNTHASE-LIKE 5-like [Brassica rapa]
BraA10g008060.3C.gene	--	--	--	--	--	--	--	--	--	--	--	uncharacterized protein LOC106358605 [Brassica napus]
BraA01g007350.3C.gene	[M]	Cell wall/membrane/envelope biogenesis	Cellular Component: extracellular region (GO:0005576);; Biological Process: cellular response to hypoxia (GO:0071456);;	--	--	--	--	Lytic transglycolase	Putative EG45-like domain containing protein 1 OS=Arabidopsis thaliana OX=3702 GN=EGC1 PE=3 SV=1	S	Function unknown	putative EG45-like domain containing protein 1 precursor [Brassica rapa]
BraA01g037700.3C.gene	[L]	Replication, recombination and repair	Molecular Function: nucleic acid binding (GO:0003676);; Molecular Function: helicase activity (GO:0004386);; Molecular Function: ATP binding (GO:0005524);;	K03257|0|bna:106351163|K03257 translation initiation factor 4A | (RefSeq) eukaryotic initiation factor 4A-1-like	RNA transport (ko03013)	[J]	Translation, ribosomal structure and biogenesis	DEAD/DEAH box helicase;; Helicase conserved C-terminal domain;; Type III restriction enzyme, res subunit	Eukaryotic initiation factor 4A-1 OS=Arabidopsis thaliana OX=3702 GN=TIF4A-1 PE=1 SV=1	L	Replication, recombination and repair	BnaA01g29770D [Brassica napus]
BraA02g000730.3C.gene	--	--	Biological Process: protein N-linked glycosylation (GO:0006487);; Biological Process: diacylglycerol biosynthetic process (GO:0006651);; Molecular Function: phosphatidate phosphatase activity (GO:0008195);; Cellular Component: chloroplast inner membrane (GO:0009706);; Cellular Component: integral component of endoplasmic reticulum membrane (GO:0030176);; Molecular Function: dolichyldiphosphatase …	K07252|1.86785e-149|brp:103850472|K07252 dolichyldiphosphatase [EC:3.6.1.43] | (RefSeq) lipid phosphate phosphatase gamma, chloroplastic	N-Glycan biosynthesis (ko00510)	[I]	Lipid transport and metabolism	PAP2 superfamily	Lipid phosphate phosphatase gamma OS=Arabidopsis thaliana OX=3702 GN=LPPG PE=1 SV=1	I	Lipid transport and metabolism	PREDICTED: lipid phosphate phosphatase gamma, chloroplastic [Brassica rapa]
BraA03g005080.3C.gene	[O]	Posttranslational modification, protein turnover, chaperones	Molecular Function: serine-type endopeptidase activity (GO:0004252);; Cellular Component: extracellular region (GO:0005576);; Cellular Component: cell wall (GO:0005618);; Biological Process: proteolysis (GO:0006508);; Cellular Component: membrane (GO:0016020);;	--	--	--	--	--	Subtilisin-like protease SBT3.11 OS=Arabidopsis thaliana OX=3702 GN=SBT3.11 PE=2 SV=1	--	--	subtilisin-like protease SBT3.11 [Arabidopsis lyrata subsp. lyrata]
BraA01g024840.3C.gene	[O]	Posttranslational modification, protein turnover, chaperones	Cellular Component: cytoplasm (GO:0005737);; Biological Process: protein folding (GO:0006457);; Molecular Function: unfolded protein binding (GO:0051082);;	K09510|0|brp:103874066|K09510 DnaJ homolog subfamily B member 4 | (RefSeq) dnaJ homolog subfamily B member 1-like	--	[O]	Posttranslational modification, protein turnover, chaperones	DnaJ C terminal domain;; DnaJ domain	DnaJ protein ERDJ3B OS=Oryza sativa subsp. japonica OX=39947 GN=ERDJ3B PE=1 SV=1	O	Posttranslational modification, protein turnover, chaperones	PREDICTED: dnaJ homolog subfamily B member 1-like [Brassica rapa]
BraA05g034140.3C.gene	--	--	Cellular Component: nucleus (GO:0005634);;	--	--	--	--	--	--	S	Function unknown	PREDICTED: uncharacterized protein LOC103870208 isoform X1 [Brassica rapa]
BraA03g013090.3C.gene	--	--	Molecular Function: nucleic acid binding (GO:0003676);; Molecular Function: metal ion binding (GO:0046872);;	--	--	[R]	General function prediction only	C2H2-type zinc finger;; C2H2-type zinc finger;; Zinc finger, C2H2 type;; Zinc-finger double-stranded RNA-binding;; Zinc-finger of C2H2 type	Zinc finger protein 1 OS=Triticum aestivum OX=4565 PE=2 SV=1	S	Function unknown	PREDICTED: zinc finger protein ZAT1-like [Brassica rapa]
BraA05g038140.3C.gene	[K]	Transcription	Molecular Function: ubiquitin-protein transferase activity (GO:0004842);; Cellular Component: nucleus (GO:0005634);; Biological Process: ubiquitin-dependent protein catabolic process (GO:0006511);; Molecular Function: ligase activity (GO:0016874);;	--	--	[R]	General function prediction only	Leucine Rich repeat;; Leucine Rich repeats (2 copies)	F-box/LRR-repeat protein 12 OS=Arabidopsis thaliana OX=3702 GN=FBL12 PE=2 SV=1	S	Function unknown	PREDICTED: F-box/LRR-repeat protein 12 [Brassica rapa]
BraA01g022960.3C.gene	--	--	Biological Process: proteolysis (GO:0006508);; Molecular Function: cysteine-type peptidase activity (GO:0008234);; Cellular Component: integral component of membrane (GO:0016021);;	--	--	--	--	--	--	--	--	uncharacterized protein LOC111207018 [Brassica napus]
BraA06g022430.3C.gene	--	--	Molecular Function: aspartic-type endopeptidase activity (GO:0004190);; Biological Process: proteolysis (GO:0006508);; Cellular Component: integral component of membrane (GO:0016021);; Cellular Component: anchored component of plasma membrane (GO:0046658);;	--	--	[O]	Posttranslational modification, protein turnover, chaperones	Xylanase inhibitor N-terminal;; Eukaryotic aspartyl protease;; Xylanase inhibitor C-terminal	Aspartic proteinase-like protein 2 OS=Arabidopsis thaliana OX=3702 GN=At1g65240 PE=1 SV=2	O	Posttranslational modification, protein turnover, chaperones	PREDICTED: aspartic proteinase-like protein 2 [Brassica rapa]
Brassica_rapa_newGene_2610	--	--	Cellular Component: mitochondrion (GO:0005739);; Cellular Component: plastid (GO:0009536);;	--	--	--	--	--	--	S	Function unknown	PREDICTED: uncharacterized protein LOC103871890 isoform X1 [Brassica rapa]
BraA10g001210.3C.gene	[CO]	Energy production and conversion;; Posttranslational modification, protein turnover, chaperones	Molecular Function: copper ion binding (GO:0005507);; Cellular Component: mitochondrial inner membrane (GO:0005743);; Biological Process: respiratory chain complex IV assembly (GO:0008535);; Biological Process: aerobic respiration (GO:0009060);; Cellular Component: chloroplast (GO:0009507);; Biological Process: pollen germination (GO:0009846);; Biological Process: post-embryonic root morphogenesi…	K02258|1.83475e-154|brp:103844587|K02258 cytochrome c oxidase assembly protein subunit 11 | (RefSeq) cytochrome c oxidase assembly protein COX11, mitochondrial	Oxidative phosphorylation (ko00190)	[O]	Posttranslational modification, protein turnover, chaperones	Cytochrome c oxidase assembly protein CtaG/Cox11	Cytochrome c oxidase assembly protein COX11, mitochondrial OS=Arabidopsis thaliana OX=3702 GN=COX11 PE=2 SV=1	O	Posttranslational modification, protein turnover, chaperones	PREDICTED: cytochrome c oxidase assembly protein COX11, mitochondrial [Brassica rapa]
BraA02g007460.3C.gene	--	--	Biological Process: response to auxin (GO:0009733);;	K14488|1.24345e-66|brp:103851154|K14488 SAUR family protein | (RefSeq) auxin-responsive protein SAUR21-like	Plant hormone signal transduction (ko04075)	--	--	Auxin responsive protein	Auxin-responsive protein SAUR23 OS=Arabidopsis thaliana OX=3702 GN=SAUR23 PE=2 SV=1	S	Function unknown	PREDICTED: auxin-responsive protein SAUR21-like [Brassica rapa]
BraA02g038790.3C.gene	--	--	Cellular Component: membrane (GO:0016020);;	--	--	--	--	--	Uncharacterized protein At4g04775 OS=Arabidopsis thaliana OX=3702 GN=At4g04775 PE=2 SV=1	--	--	PREDICTED: uncharacterized protein At4g04775-like [Brassica rapa]
BraA07g039940.3C.gene	[L]	Replication, recombination and repair	Molecular Function: ubiquitin-protein transferase activity (GO:0004842);; Cellular Component: cytoplasm (GO:0005737);; Cellular Component: plasma membrane (GO:0005886);; Biological Process: protein ubiquitination (GO:0016567);; Molecular Function: ligase activity (GO:0016874);;	--	--	[S]	Function unknown	U-box domain;; HEAT repeats;; Armadillo/beta-catenin-like repeat	U-box domain-containing protein 43 OS=Arabidopsis thaliana OX=3702 GN=PUB43 PE=2 SV=1	S	Function unknown	PREDICTED: U-box domain-containing protein 43 [Brassica rapa]
BraA02g036140.3C.gene	[G]	Carbohydrate transport and metabolism	Molecular Function: allantoin uptake transmembrane transporter activity (GO:0005274);; Molecular Function: ATP binding (GO:0005524);; Cellular Component: mitochondrion (GO:0005739);; Molecular Function: uracil transmembrane transporter activity (GO:0015210);; Biological Process: allantoin transport (GO:0015720);; Biological Process: uracil transport (GO:0015857);; Cellular Component: integral com…	--	--	--	--	Ureide permease;; Sugar transport protein	Ureide permease 1 OS=Arabidopsis thaliana OX=3702 GN=UPS1 PE=1 SV=1	S	Function unknown	PREDICTED: ureide permease 1 isoform X1 [Brassica rapa]
BraA03g061080.3C.gene	[G]	Carbohydrate transport and metabolism	Molecular Function: hydrolase activity, hydrolyzing O-glycosyl compounds (GO:0004553);; Cellular Component: cell wall (GO:0005618);; Biological Process: xyloglucan metabolic process (GO:0010411);; Molecular Function: xyloglucan:xyloglucosyl transferase activity (GO:0016762);; Biological Process: cell wall biogenesis (GO:0042546);; Cellular Component: apoplast (GO:0048046);; Biological Process: ce…	K08235|0|brp:103862584|K08235 xyloglucan:xyloglucosyl transferase [EC:2.4.1.207] | (RefSeq) XET; probable xyloglucan endotransglucosylase/hydrolase protein 7	--	--	--	Glycosyl hydrolases family 16;; Xyloglucan endo-transglycosylase (XET) C-terminus	Probable xyloglucan endotransglucosylase/hydrolase protein 7 OS=Arabidopsis thaliana OX=3702 GN=XTH7 PE=2 SV=2	G	Carbohydrate transport and metabolism	PREDICTED: probable xyloglucan endotransglucosylase/hydrolase protein 7 [Brassica oleracea var. oleracea]
BraA09g064210.3C.gene	--	--	Cellular Component: plasma membrane (GO:0005886);;	--	--	[R]	General function prediction only	--	--	S	Function unknown	PREDICTED: protein EFR3 homolog [Brassica rapa]
Brassica_rapa_newGene_10	[T]	Signal transduction mechanisms	--	--	--	--	--	Prolyl oligopeptidase family;; Alpha/beta hydrolase family;; Acetyl xylan esterase (AXE1);; Dienelactone hydrolase family	--	S	Function unknown	PREDICTED: putative esterase YitV [Brassica oleracea var. oleracea]
BraAnng000190.3C.gene	[O]	Posttranslational modification, protein turnover, chaperones	Molecular Function: ATP binding (GO:0005524);;	K14571|0|brp:103857364|K14571 ribosome biogenesis ATPase | (RefSeq) cell division control protein 48 homolog C-like	Ribosome biogenesis in eukaryotes (ko03008)	[O]	Posttranslational modification, protein turnover, chaperones	ATPase family associated with various cellular activities (AAA);; Holliday junction DNA helicase ruvB N-terminus;; AAA ATPase domain;; AAA domain (Cdc48 subfamily);; AAA domain;; AAA domain;; AAA domain (dynein-related subfamily);; RNA helicase;; TIP49 C-terminus;; AAA domain;; AAA domain;; AAA domain;; IstB-like ATP binding protein;; Threonylcarbamoyl adenosine biosynthesis protein TsaE;; Magnes…	Cell division control protein 48 homolog C OS=Arabidopsis thaliana OX=3702 GN=CDC48C PE=2 SV=2	O	Posttranslational modification, protein turnover, chaperones	PREDICTED: cell division control protein 48 homolog C-like [Brassica rapa]
BraA06g004890.3C.gene	[P]	Inorganic ion transport and metabolism	Molecular Function: carbonate dehydratase activity (GO:0004089);; Cellular Component: cytosol (GO:0005829);; Cellular Component: plasma membrane (GO:0005886);; Molecular Function: zinc ion binding (GO:0008270);; Cellular Component: chloroplast (GO:0009507);; Biological Process: carbon utilization (GO:0015976);;	K01673|1.68497e-177|brp:103871505|K01673 carbonic anhydrase [EC:4.2.1.1] | (RefSeq) beta carbonic anhydrase 3-like	Nitrogen metabolism (ko00910)	[P]	Inorganic ion transport and metabolism	Carbonic anhydrase	Beta carbonic anhydrase 3 OS=Arabidopsis thaliana OX=3702 GN=BCA3 PE=2 SV=1	P	Inorganic ion transport and metabolism	PREDICTED: beta carbonic anhydrase 3-like [Brassica rapa]
BraA08g033920.3C.gene	[O]	Posttranslational modification, protein turnover, chaperones	Molecular Function: metalloendopeptidase activity (GO:0004222);; Molecular Function: ATP binding (GO:0005524);; Biological Process: proteolysis (GO:0006508);; Molecular Function: zinc ion binding (GO:0008270);; Cellular Component: integral component of membrane (GO:0016021);;	K03798|0|brp:103836478|K03798 cell division protease FtsH [EC:3.4.24.-] | (RefSeq) ATP-dependent zinc metalloprotease FTSH 8, chloroplastic-like	--	[O]	Posttranslational modification, protein turnover, chaperones	Peptidase family M41;; ATPase family associated with various cellular activities (AAA);; FtsH Extracellular;; TIP49 C-terminus;; AAA domain (dynein-related subfamily);; Holliday junction DNA helicase ruvB N-terminus	ATP-dependent zinc metalloprotease FTSH 8, chloroplastic OS=Arabidopsis thaliana OX=3702 GN=FTSH8 PE=1 SV=1	O	Posttranslational modification, protein turnover, chaperones	PREDICTED: ATP-dependent zinc metalloprotease FTSH 8, chloroplastic-like isoform X2 [Brassica rapa]
BraA01g021520.3C.gene	--	--	Cellular Component: plasma membrane (GO:0005886);; Molecular Function: zinc ion binding (GO:0008270);; Cellular Component: integral component of membrane (GO:0016021);; Molecular Function: protein-cysteine S-palmitoyltransferase activity (GO:0019706);;	K20027|0|brp:103871074|K20027 palmitoyltransferase ZDHHC1/11 [EC:2.3.1.225] | (RefSeq) probable protein S-acyltransferase 19	--	[R]	General function prediction only	DHHC palmitoyltransferase;; GH3 auxin-responsive promoter	Probable protein S-acyltransferase 19 OS=Arabidopsis thaliana OX=3702 GN=PAT19 PE=2 SV=1	S	Function unknown	BnaA01g18770D [Brassica napus]
BraAnng002330.3C.gene	--	--	--	--	--	--	--	--	--	--	--	uncharacterized protein LOC111202243 [Brassica napus]
BraA10g021430.3C.gene	--	--	--	--	--	--	--	Domain of unknown function (DUF3444)	--	O	Posttranslational modification, protein turnover, chaperones	PREDICTED: uncharacterized protein LOC103845808 [Brassica rapa]
BraA01g030660.3C.gene	[QV]	Secondary metabolites biosynthesis, transport and catabolism;; Defense mechanisms	Molecular Function: monooxygenase activity (GO:0004497);; Molecular Function: iron ion binding (GO:0005506);; Molecular Function: oxidoreductase activity, acting on paired donors, with incorporation or reduction of molecular oxygen (GO:0016705);; Molecular Function: oxygen binding (GO:0019825);; Molecular Function: heme binding (GO:0020037);; Biological Process: oxidation-reduction process (GO:00…	--	--	[Q]	Secondary metabolites biosynthesis, transport and catabolism	Cytochrome P450	Cytochrome P450 89A2 OS=Arabidopsis thaliana OX=3702 GN=CYP89A2 PE=2 SV=2	Q	Secondary metabolites biosynthesis, transport and catabolism	PREDICTED: cytochrome P450 89A2-like [Brassica rapa]
BraA08g033030.3C.gene	--	--	Biological Process: MAPK cascade (GO:0000165);; Biological Process: regulation of response to biotic stimulus (GO:0002831);; Molecular Function: protein serine/threonine kinase activity (GO:0004674);; Molecular Function: ATP binding (GO:0005524);; Biological Process: response to bacterium (GO:0009617);; Biological Process: response to fungus (GO:0009620);; Biological Process: response to hormone …	--	--	[T]	Signal transduction mechanisms	--	Serine/threonine-protein kinase EDR1 OS=Arabidopsis thaliana OX=3702 GN=EDR1 PE=1 SV=1	S	Function unknown	BnaA08g26810D [Brassica napus]
BraA10g022650.3C.gene	--	--	--	--	--	--	--	Prolamin-like	--	S	Function unknown	PREDICTED: uncharacterized protein LOC103846252 [Brassica rapa]
BraA06g006140.3C.gene	[O]	Posttranslational modification, protein turnover, chaperones	Cellular Component: nucleus (GO:0005634);; Biological Process: pollen development (GO:0009555);; Biological Process: pollen tube growth (GO:0009860);; Biological Process: phloem transport (GO:0010233);; Molecular Function: nicotianamine synthase activity (GO:0030410);; Biological Process: nicotianamine biosynthetic process (GO:0030418);;	K05953|0|brp:103871652|K05953 nicotianamine synthase [EC:2.5.1.43] | (RefSeq) nicotianamine synthase 3	--	--	--	Nicotianamine synthase protein	Nicotianamine synthase 3 OS=Arabidopsis thaliana OX=3702 GN=NAS3 PE=2 SV=1	E	Amino acid transport and metabolism	PREDICTED: nicotianamine synthase 3 [Brassica rapa]
BraA09g036200.3C.gene	[O]	Posttranslational modification, protein turnover, chaperones	Molecular Function: serine-type endopeptidase inhibitor activity (GO:0004867);; Cellular Component: extracellular space (GO:0005615);; Cellular Component: vacuole (GO:0005773);; Cellular Component: lipid droplet (GO:0005811);; Cellular Component: cytosol (GO:0005829);; Biological Process: DNA repair (GO:0006281);; Biological Process: negative regulation of endopeptidase activity (GO:0010951);; Bi…	K13963|3.82234e-157|brp:103849836|K13963 serpin B | (RefSeq) serpin-Z1-like	--	[V]	Defense mechanisms	Serpin (serine protease inhibitor)	Serpin-Z1 OS=Arabidopsis thaliana OX=3702 GN=At1g64030 PE=2 SV=2	O	Posttranslational modification, protein turnover, chaperones	PREDICTED: serpin-Z1-like [Brassica rapa]
BraA08g001390.3C.gene	--	--	Molecular Function: protein serine/threonine phosphatase activity (GO:0004722);; Cellular Component: endosome (GO:0005768);; Cellular Component: trans-Golgi network (GO:0005802);; Biological Process: ER to Golgi vesicle-mediated transport (GO:0006888);; Cellular Component: integral component of membrane (GO:0016021);;	--	--	[L]	Replication, recombination and repair	Calcineurin-like phosphoesterase	--	S	Function unknown	PREDICTED: uncharacterized protein C630.12 [Brassica rapa]
BraA05g013070.3C.gene	--	--	--	--	--	--	--	--	--	--	--	BnaAnng31890D [Brassica napus]
BraA05g004790.3C.gene	--	--	Molecular Function: ubiquitin-protein transferase activity (GO:0004842);; Cellular Component: nucleus (GO:0005634);; Cellular Component: mitochondrion (GO:0005739);; Molecular Function: zinc ion binding (GO:0008270);; Biological Process: defense response to fungus, incompatible interaction (GO:0009817);; Biological Process: leaf morphogenesis (GO:0009965);; Biological Process: seed dormancy proce…	K10696|0|brp:103866851|K10696 E3 ubiquitin-protein ligase BRE1 [EC:2.3.2.27] | (RefSeq) E3 ubiquitin-protein ligase BRE1-like 1	--	[O]	Posttranslational modification, protein turnover, chaperones	--	E3 ubiquitin-protein ligase BRE1-like 1 OS=Arabidopsis thaliana OX=3702 GN=HUB1 PE=1 SV=1	K	Transcription	PREDICTED: E3 ubiquitin-protein ligase BRE1-like 1 isoform X2 [Brassica rapa]
BraA01g021390.3C.gene	--	--	Cellular Component: nucleus (GO:0005634);; Biological Process: circadian rhythm (GO:0007623);; Molecular Function: zinc ion binding (GO:0008270);; Biological Process: regulation of flower development (GO:0009909);; Molecular Function: protein binding, bridging (GO:0030674);;	--	--	--	--	B-box zinc finger	B-box domain protein 30 OS=Arabidopsis thaliana OX=3702 GN=MIP1A PE=1 SV=1	S	Function unknown	B-box domain protein 30 [Brassica napus]
Brassica_rapa_newGene_6758	--	--	--	K03122|1.46918e-10|eus:EUTSA_v10015836mg|K03122 transcription initiation factor TFIIA large subunit | (RefSeq) hypothetical protein	Basal transcription factors (ko03022)	[K]	Transcription	--	--	K	Transcription	BnaA10g12130D [Brassica napus]
BraA09g010130.3C.gene	--	--	Molecular Function: zinc ion binding (GO:0008270);;	--	--	[B]	Chromatin structure and dynamics	Zn-finger in ubiquitin-hydrolases and other protein	--	BQ	Chromatin structure and dynamics;; Secondary metabolites biosynthesis, transport and catabolism	PREDICTED: histone deacetylase 6 [Brassica rapa]
BraA02g003700.3C.gene	[E]	Amino acid transport and metabolism	Molecular Function: argininosuccinate lyase activity (GO:0004056);; Cellular Component: chloroplast stroma (GO:0009570);; Biological Process: arginine biosynthetic process via ornithine (GO:0042450);;	K01755|1.56189e-37|bna:106436795|K01755 argininosuccinate lyase [EC:4.3.2.1] | (RefSeq) argininosuccinate lyase, chloroplastic-like	Arginine biosynthesis (ko00220);; Alanine, aspartate and glutamate metabolism (ko00250);; Biosynthesis of amino acids (ko01230)	[E]	Amino acid transport and metabolism	Lyase	Argininosuccinate lyase, chloroplastic OS=Arabidopsis thaliana OX=3702 GN=At5g10920 PE=2 SV=1	E	Amino acid transport and metabolism	PREDICTED: argininosuccinate lyase, chloroplastic [Raphanus sativus]
BraA03g010510.3C.gene	[M]	Cell wall/membrane/envelope biogenesis	Cellular Component: integral component of membrane (GO:0016021);;	K20889|0|brp:103856541|K20889 probable glucuronoxylan glucuronosyltransferase IRX7 [EC2.4.1.-] | (RefSeq) probable glucuronoxylan glucuronosyltransferase F8H	--	[GMW]	Carbohydrate transport and metabolism;; Cell wall/membrane/envelope biogenesis;; Extracellular structures	Exostosin family	Probable glucuronoxylan glucuronosyltransferase F8H OS=Arabidopsis thaliana OX=3702 GN=F8H PE=2 SV=1	S	Function unknown	PREDICTED: probable glucuronoxylan glucuronosyltransferase F8H [Brassica rapa]
BraA03g002460.3C.gene	--	--	--	--	--	--	--	--	--	--	--	PREDICTED: uncharacterized protein LOC106339997 isoform X2 [Brassica oleracea var. oleracea]
BraA05g018870.3C.gene	--	--	Molecular Function: transcription factor activity, sequence-specific DNA binding (GO:0003700);; Cellular Component: nucleus (GO:0005634);; Cellular Component: cytosol (GO:0005829);; Biological Process: regulation of transcription, DNA-templated (GO:0006355);; Molecular Function: sequence-specific DNA binding (GO:0043565);;	--	--	--	--	GRAS domain family	Scarecrow-like protein 5 OS=Arabidopsis thaliana OX=3702 GN=SCL5 PE=2 SV=1	K	Transcription	BnaCnng71600D [Brassica napus]
BraA06g038610.3C.gene	--	--	Molecular Function: DNA binding (GO:0003677);; Molecular Function: transcription factor activity, sequence-specific DNA binding (GO:0003700);; Cellular Component: nucleus (GO:0005634);; Cellular Component: cytoplasm (GO:0005737);; Biological Process: regulation of transcription, DNA-templated (GO:0006355);; Molecular Function: zinc ion binding (GO:0008270);; Biological Process: methionine biosynt…	--	--	--	--	AP2 domain	Ethylene-responsive transcription factor ERF119 OS=Arabidopsis thaliana OX=3702 GN=ERF119 PE=2 SV=1	K	Transcription	PREDICTED: ethylene-responsive transcription factor ERF119 [Brassica rapa]
BraA09g051260.3C.gene	--	--	Cellular Component: nucleus (GO:0005634);; Cellular Component: integral component of membrane (GO:0016021);;	--	--	--	--	C2 domain;; Plant phosphoribosyltransferase C-terminal	FT-interacting protein 1 OS=Arabidopsis thaliana OX=3702 GN=FTIP1 PE=1 SV=1	--	--	PREDICTED: FT-interacting protein 1 [Brassica rapa]
BraA01g040170.3C.gene	[P]	Inorganic ion transport and metabolism	Molecular Function: copper ion binding (GO:0005507);; Cellular Component: cytosol (GO:0005829);; Biological Process: response to cold (GO:0009409);; Cellular Component: chloroplast stroma (GO:0009570);; Biological Process: response to salt stress (GO:0009651);; Cellular Component: chloroplast envelope (GO:0009941);; Cellular Component: stromule (GO:0010319);; Molecular Function: sulfite reductase…	K00392|0|brp:103847432|K00392 sulfite reductase (ferredoxin) [EC:1.8.7.1] | (RefSeq) assimilatory sulfite reductase (ferredoxin), chloroplastic-like	Sulfur metabolism (ko00920)	[P]	Inorganic ion transport and metabolism	Nitrite and sulphite reductase 4Fe-4S domain;; Nitrite/Sulfite reductase ferredoxin-like half domain	Assimilatory sulfite reductase (ferredoxin), chloroplastic OS=Arabidopsis thaliana OX=3702 GN=SIR PE=1 SV=1	C	Energy production and conversion	PREDICTED: assimilatory sulfite reductase (ferredoxin), chloroplastic-like [Brassica rapa]
Brassica_rapa_newGene_848	--	--	--	--	--	--	--	--	--	--	--	PREDICTED: uncharacterized protein LOC106299492 [Brassica oleracea var. oleracea]
BraA07g022170.3C.gene	--	--	Cellular Component: mitochondrion (GO:0005739);; Biological Process: cellular response to sulfate starvation (GO:0009970);; Cellular Component: integral component of membrane (GO:0016021);; Molecular Function: hydrolase activity (GO:0016787);;	--	--	[R]	General function prediction only	Cholesterol-capturing domain	--	S	Function unknown	PREDICTED: uncharacterized protein LOC103830027 [Brassica rapa]
BraA09g032820.3C.gene	--	--	Molecular Function: SNARE binding (GO:0000149);; Molecular Function: SNAP receptor activity (GO:0005484);; Cellular Component: intracellular (GO:0005622);; Biological Process: intracellular protein transport (GO:0006886);; Biological Process: vesicle fusion (GO:0006906);; Cellular Component: endomembrane system (GO:0012505);; Cellular Component: integral component of membrane (GO:0016021);; Biolo…	--	--	[U]	Intracellular trafficking, secretion, and vesicular transport	Syntaxin-like protein;; SNARE domain	Syntaxin-22 OS=Arabidopsis thaliana OX=3702 GN=SYP22 PE=1 SV=1	U	Intracellular trafficking, secretion, and vesicular transport	PREDICTED: syntaxin-22 isoform X2 [Brassica rapa]
BraA01g029860.3C.gene	[EG]	Amino acid transport and metabolism;; Carbohydrate transport and metabolism	Molecular Function: dihydroxy-acid dehydratase activity (GO:0004160);; Molecular Function: copper ion binding (GO:0005507);; Cellular Component: cytosol (GO:0005829);; Biological Process: isoleucine biosynthetic process (GO:0009097);; Biological Process: valine biosynthetic process (GO:0009099);; Biological Process: embryo sac development (GO:0009553);; Biological Process: pollen development (GO:…	K01687|0|brp:103831845|K01687 dihydroxy-acid dehydratase [EC:4.2.1.9] | (RefSeq) dihydroxy-acid dehydratase, chloroplastic	Valine, leucine and isoleucine biosynthesis (ko00290);; Pantothenate and CoA biosynthesis (ko00770);; 2-Oxocarboxylic acid metabolism (ko01210);; Biosynthesis of amino acids (ko01230)	[E]	Amino acid transport and metabolism	Dehydratase family	Dihydroxy-acid dehydratase, chloroplastic OS=Arabidopsis thaliana OX=3702 GN=DHAD PE=1 SV=1	E	Amino acid transport and metabolism	PREDICTED: dihydroxy-acid dehydratase, chloroplastic [Brassica rapa]
BraA08g015980.3C.gene	[T]	Signal transduction mechanisms	Molecular Function: DNA binding (GO:0003677);; Molecular Function: transcription factor activity, sequence-specific DNA binding (GO:0003700);; Molecular Function: protein binding (GO:0005515);; Cellular Component: nucleus (GO:0005634);; Biological Process: regulation of transcription, DNA-templated (GO:0006355);; Biological Process: multicellular organism development (GO:0007275);; Molecular Func…	K11649|0|brp:103834415|K11649 SWI/SNF related-matrix-associated actin-dependent regulator of chromatin subfamily C | (RefSeq) SWI/SNF complex subunit SWI3D-like	--	[B]	Chromatin structure and dynamics	Protein tyrosine kinase;; Protein kinase domain;; SWIRM-associated region 1;; SWIRM domain;; Myb-like DNA-binding domain;; Zinc finger, ZZ type	SWI/SNF complex subunit SWI3D OS=Arabidopsis thaliana OX=3702 GN=SWI3D PE=1 SV=3	BK	Chromatin structure and dynamics;; Transcription	PREDICTED: SWI/SNF complex subunit SWI3D-like [Brassica rapa]
BraA06g010890.3C.gene	--	--	Biological Process: cell fate specification (GO:0001708);; Molecular Function: protein binding (GO:0005515);; Cellular Component: nucleus (GO:0005634);; Biological Process: embryonic pattern specification (GO:0009880);; Molecular Function: metal ion binding (GO:0046872);; Biological Process: embryonic meristem initiation (GO:0090421);;	--	--	--	--	Coiled-coil region of Oberon;; PHD - plant homeodomain finger protein	Protein OBERON 3 OS=Arabidopsis thaliana OX=3702 GN=OBE3 PE=1 SV=1	S	Function unknown	PREDICTED: protein OBERON 3 [Brassica rapa]
Brassica_rapa_newGene_8847	--	--	--	K17824|1.5701e-138|brp:103853225|K17824 DCN1-like protein 4/5 | (RefSeq) DCN1-like protein 4	--	[S]	Function unknown	Cullin binding	--	S	Function unknown	PREDICTED: DCN1-like protein 4 isoform X1 [Brassica rapa]
BraA03g024400.3C.gene	--	--	Cellular Component: nucleus (GO:0005634);; Cellular Component: plasma membrane (GO:0005886);; Molecular Function: microtubule binding (GO:0008017);; Biological Process: effector dependent induction by symbiont of host immune response (GO:0080185);; Biological Process: positive regulation of defense response to bacterium (GO:1900426);;	--	--	--	--	Transcriptional activator	--	S	Function unknown	syncoilin [Brassica napus]
BraA02g038910.3C.gene	--	--	Molecular Function: binding (GO:0005488);;	--	--	[L]	Replication, recombination and repair	hAT family C-terminal dimerisation region;; Domain of unknown function (DUF4413);; BED zinc finger	Putative AC transposase OS=Zea mays OX=4577 PE=2 SV=2	S	Function unknown	PREDICTED: zinc finger BED domain-containing protein RICESLEEPER 2-like [Raphanus sativus]
BraA07g012920.3C.gene	[O]	Posttranslational modification, protein turnover, chaperones	Cellular Component: nucleus (GO:0005634);; Biological Process: cellular protein modification process (GO:0006464);;	K08770|1.1896e-60|bna:106414852|K08770 ubiquitin C | (RefSeq) polyubiquitin-A-like	--	[OR]	Posttranslational modification, protein turnover, chaperones;; General function prediction only	Ubiquitin family;; Ubiquitin-2 like Rad60 SUMO-like	Polyubiquitin (Fragment) OS=Hordeum vulgare OX=4513 PE=2 SV=1	O	Posttranslational modification, protein turnover, chaperones	PREDICTED: ubiquitin-like [Brassica rapa]
BraA05g022910.3C.gene	--	--	--	--	--	--	--	--	Tubulin alpha chain (Fragment) OS=Picea abies OX=3329 GN=TUBA PE=2 SV=1	--	--	--
BraA09g044800.3C.gene	--	--	Molecular Function: nucleic acid binding (GO:0003676);; Molecular Function: transcription factor activity, sequence-specific DNA binding (GO:0003700);; Cellular Component: nucleus (GO:0005634);; Biological Process: regulation of transcription, DNA-templated (GO:0006355);; Molecular Function: zinc ion binding (GO:0008270);;	--	--	--	--	--	Transcriptional regulator TAC1 OS=Arabidopsis thaliana OX=3702 GN=TAC1 PE=2 SV=1	S	Function unknown	PREDICTED: transcriptional regulator TAC1-like [Brassica rapa]
Brassica_rapa_newGene_7457	--	--	--	--	--	--	--	--	--	--	--	BnaC06g03350D [Brassica napus]
BraA08g011480.3C.gene	--	--	Cellular Component: mitochondrion (GO:0005739);; Biological Process: response to water deprivation (GO:0009414);; Cellular Component: chloroplast (GO:0009507);; Biological Process: response to abscisic acid (GO:0009737);; Biological Process: embryo development ending in seed dormancy (GO:0009793);;	--	--	--	--	Late embryogenesis abundant protein	Late embryogenis abundant protein 41 OS=Arabidopsis thaliana OX=3702 GN=LEA41 PE=2 SV=1	--	--	BnaAnng29120D [Brassica napus]
BraA10g009190.3C.gene	--	--	Molecular Function: DNA binding (GO:0003677);; Molecular Function: transcription factor activity, sequence-specific DNA binding (GO:0003700);; Cellular Component: nucleus (GO:0005634);; Biological Process: regulation of transcription, DNA-templated (GO:0006355);; Biological Process: multicellular organism development (GO:0007275);;	--	--	--	--	No apical meristem (NAM) protein	NAC domain-containing protein 83 OS=Arabidopsis thaliana OX=3702 GN=NAC083 PE=1 SV=1	K	Transcription	PREDICTED: NAC domain-containing protein 41 [Brassica rapa]
BraA04g032500.3C.gene	--	--	Molecular Function: transcription factor activity, sequence-specific DNA binding (GO:0003700);; Cellular Component: nucleoplasm (GO:0005654);; Cellular Component: cytosol (GO:0005829);; Cellular Component: plasma membrane (GO:0005886);; Cellular Component: cilium (GO:0005929);; Biological Process: regulation of transcription, DNA-templated (GO:0006355);; Molecular Function: phosphoric diester hyd…	--	--	[R]	General function prediction only	Tub family;; F-box domain	Tubby-like F-box protein 3 OS=Arabidopsis thaliana OX=3702 GN=TULP3 PE=1 SV=1	S	Function unknown	PREDICTED: tubby-like F-box protein 3 [Brassica rapa]
BraA04g008290.3C.gene	--	--	Cellular Component: mitochondrion (GO:0005739);; Cellular Component: plasma membrane (GO:0005886);; Biological Process: multicellular organism development (GO:0007275);; Biological Process: auxin-activated signaling pathway (GO:0009734);; Biological Process: response to red light (GO:0010114);; Biological Process: response to far red light (GO:0010218);; Biological Process: regulation of growth (…	K14488|8.21608e-60|brp:103863597|K14488 SAUR family protein | (RefSeq) auxin-responsive protein SAUR15	Plant hormone signal transduction (ko04075)	--	--	Auxin responsive protein	Auxin-responsive protein SAUR15 OS=Arabidopsis thaliana OX=3702 GN=SAUR15 PE=2 SV=1	S	Function unknown	PREDICTED: auxin-responsive protein SAUR15 [Brassica rapa]
BraAnng002860.3C.gene	--	--	--	--	--	--	--	Zinc knuckle	--	--	--	uncharacterized protein LOC106354923 [Brassica napus]
BraA01g008610.3C.gene	--	--	Molecular Function: protein binding (GO:0005515);; Cellular Component: nucleus (GO:0005634);; Biological Process: defense response (GO:0006952);; Biological Process: jasmonic acid mediated signaling pathway (GO:0009867);; Biological Process: negative regulation of transcription, DNA-templated (GO:0045892);;	--	--	--	--	TPL-binding domain in jasmonate signalling	AFP homolog 2 OS=Arabidopsis thaliana OX=3702 GN=AFPH2 PE=1 SV=1	S	Function unknown	PREDICTED: AFP homolog 2 isoform X1 [Brassica rapa]
BraA07g008260.3C.gene	--	--	Molecular Function: binding (GO:0005488);;	--	--	[R]	General function prediction only	--	Retrovirus-related Pol polyprotein from transposon TNT 1-94 OS=Nicotiana tabacum OX=4097 PE=2 SV=1	L	Replication, recombination and repair	copia-like polyprotein [Arabidopsis thaliana]
BraA07g004350.3C.gene	[T]	Signal transduction mechanisms	Molecular Function: protein kinase activity (GO:0004672);; Molecular Function: ATP binding (GO:0005524);; Cellular Component: plasma membrane (GO:0005886);; Biological Process: protein phosphorylation (GO:0006468);; Biological Process: response to stress (GO:0006950);; Molecular Function: hydrolase activity (GO:0016787);;	--	--	[T]	Signal transduction mechanisms	Protein kinase domain;; Protein tyrosine kinase;; Universal stress protein family	Receptor-like cytosolic serine/threonine-protein kinase RBK1 OS=Arabidopsis thaliana OX=3702 GN=RBK1 PE=1 SV=1	T	Signal transduction mechanisms	PREDICTED: probable receptor-like serine/threonine-protein kinase At5g57670 isoform X1 [Brassica rapa]
BraA04g017290.3C.gene	[HR]	Coenzyme transport and metabolism;; General function prediction only	Biological Process: systemic acquired resistance (GO:0009627);; Biological Process: salicylic acid metabolic process (GO:0009696);; Molecular Function: methyl indole-3-acetate esterase activity (GO:0080030);; Molecular Function: methyl salicylate esterase activity (GO:0080031);;	K08233|0|brp:103864476|K08233 polyneuridine-aldehyde esterase [EC:3.1.1.78] | (RefSeq) methylesterase 4-like	--	--	--	Alpha/beta hydrolase family;; alpha/beta hydrolase fold;; Serine aminopeptidase, S33	Methylesterase 4 OS=Arabidopsis thaliana OX=3702 GN=MES4 PE=1 SV=1	S	Function unknown	PREDICTED: methylesterase 4-like [Brassica rapa]
[truncated: 46,615 more rows]

## Sheet: Function_anno.stat
#Anno_Database	Annotated_Number	300<=length<1000	length>=1000
COG_Annotation	14411	4341	9839
GO_Annotation	37394	15993	19336
KEGG_Annotation	15408	6204	8422
KOG_Annotation	24390	9639	13624
Pfam_Annotation	35083	14009	20085
Swiss-Prot_Annotation	32944	13405	18021
eggNOG_Annotation	40497	17383	20916
NR_Annotation	47214	21202	22487
All_Annotated	47363	21268	22505

## Sheet: GO.list
BraA01g000010.3C.gene	GO:0003700	GO:0003723	GO:0005634	GO:0005737	GO:0006355	GO:0006364	GO:0008270	GO:0009626	GO:0016021	GO:0042256	GO:0042273
[truncated: 37,393 more rows]
[truncated: 18 more columns]

## Sheet: GO_tree.stat
#GO_Function	Unigene_number	Unigene_ID
Biological Process	71767
[truncated: 6,836 more rows]

## Sheet: Kegg.pathway
#pathway	pathway_id	Gene_number	Gene_id	KOs
[truncated: 129 more rows]

[truncated: 1 more sheets: Kegg.ko]
