# Supplementary material for: Comparative Transcriptome Analysis of Early- and Late-Bolting Traits in Chinese Cabbage (Brassica rapa)
Source: Front Genet. 2021 Mar 4;12:590830. doi: 10.3389/fgene.2021.590830 (PMC7969806; doi:10.3389/fgene.2021.590830)
Supplement: Supplementary file 4 [file Table_4.XLS]

#ID	T1_Count	T2_Count	T3_Count	T4_Count	T5_Count	T6_Count	T1_FPKM	T2_FPKM	T3_FPKM	T4_FPKM	T5_FPKM	T6_FPKM	FDR	log2FC	regulated
BraA01g000020.3C.gene	375	508	423	582	588	665	2.396046	2.275886	2.586912	4.088144	5.594148	5.86926	2.51E-08	1.049147815	up
BraA01g000030.3C.gene	55	71	52	99	95	84	0.791965	0.780417	0.738987	1.948566	1.91807	1.629583	0.000857155	1.205843934	up
BraA01g000210.3C.gene	71	185	143	237	274	307	0.969659	1.929937	1.910908	4.395719	5.238436	5.618985	2.46E-09	1.624077484	up
BraA01g000370.3C.gene	31	60	43	86	102	117	1.0027	1.466417	1.351045	3.771881	4.606999	5.074555	1.10E-06	1.767472747	up
BraA01g000660.3C.gene	531	674	519	865	1013	1152	6.181957	6.085858	6.063834	13.712839	16.457034	17.603546	1.38E-14	1.372181608	up
BraA01g000700.3C.gene	39	53	38	192	140	208	0.339432	0.362095	0.337078	2.334634	1.751165	2.480139	1.59E-15	2.617306449	up
BraA01g000720.3C.gene	1945	2653	1984	4218	3749	3998	19.627205	20.268408	19.524309	57.479168	52.651543	53.722206	4.90E-39	1.425618736	up
BraA01g000790.3C.gene	71	136	61	136	122	156	1.10783	1.62298	0.93246	2.890398	2.677037	3.281804	0.000284516	1.227569935	up
BraA01g000860.3C.gene	2967	4000	2892	1004	992	911	61.633007	62.925641	58.570309	28.141069	28.635102	25.166934	4.45E-23	-1.196807517	down
BraA01g000870.3C.gene	21	21	17	84	58	91	0.144088	0.137554	0.117181	0.895272	0.861137	1.140423	7.96E-11	2.52439298	up
BraA01g000880.3C.gene	94	81	44	139	143	128	1.251041	0.816867	0.564767	2.493207	2.646401	2.278314	1.00E-05	1.453521266	up
BraA01g000910.3C.gene	1731	2008	16	2938	3418	2762	87.489197	76.879379	0.778623	200.594727	240.521271	185.935944	2.22E-06	1.88641062	up
BraA01g000930.3C.gene	280	378	331	5	2	46	4.757775	4.857555	5.502093	0.113134	0.036289	1.071509	9.36E-27	-3.679568066	down
BraA01g000980.3C.gene	1375	2161	1335	445	172	263	12.04651	11.381254	9.211833	4.262111	1.752228	2.880903	1.34E-13	-1.892897301	down
BraA01g001110.3C.gene	1243	1305	1065	2217	2259	2564	11.153261	8.865819	9.321082	26.843515	28.194058	30.632314	7.60E-36	1.509488384	up
BraA01g001260.3C.gene	78	73	53	108	96	129	1.454527	1.032097	0.965252	2.727763	2.513782	3.229292	0.000265756	1.250608953	up
BraA01g001410.3C.gene	12817	17277	13352	5336	4551	4791	333.115936	340.026245	338.501831	187.290619	164.620682	165.801819	4.40E-21	-1.004003714	down
BraA01g001420.3C.gene	110	92	71	3390	1999	2151	1.543829	1.012155	1.023744	55.71043	25.637823	26.12432	1.06E-17	5.324367954	up
BraA01g001430.3C.gene	0	0	1	992	1689	1792	0	0	0.003702	17.203255	30.200089	30.653639	1.20E-39	12.5655558	up
BraA01g001490.3C.gene	2208	3149	2686	465	387	445	20.457409	22.095354	24.281183	5.807931	4.981811	5.488683	1.29E-51	-2.072994168	down
BraA01g001510.3C.gene	427	513	359	661	577	913	3.370857	3.071728	2.77003	7.054373	6.349428	9.619123	3.24E-05	1.284760517	up
BraA01g001610.3C.gene	570	967	725	1000	974	1231	3.475582	4.468622	4.315776	8.239068	8.271994	10.007922	1.85E-10	1.075107552	up
BraA01g001620.3C.gene	5	10	14	82	55	50	0.041602	0.086658	0.16731	1.292915	0.784672	0.805416	3.33E-10	3.236513579	up
BraA01g001700.3C.gene	13	71	31	164	159	192	0.159816	0.700524	0.385988	2.899546	2.884355	3.347742	4.41E-16	2.808442698	up
BraA01g001840.3C.gene	68	95	98	19	31	15	0.962175	1.030733	1.369248	0.353096	0.615354	0.275917	0.000259781	-1.449268549	down
BraA01g002010.3C.gene	877	1027	762	2496	2468	2218	13.044781	11.56859	11.051134	66.539701	78.005454	57.166414	3.70E-57	1.986922691	up
BraA01g002060.3C.gene	1438	2129	1679	573	517	553	9.1664	10.283036	10.445243	4.928156	4.58425	4.714502	4.93E-14	-1.109850955	down
BraA01g002080.3C.gene	53	79	29	127	143	104	1.120642	1.275683	0.597352	3.647552	4.241475	2.943428	2.32E-07	1.811559379	up
BraA01g002110.3C.gene	463	569	461	890	996	957	4.70173	4.376019	4.565486	12.207153	14.069541	12.942915	1.47E-19	1.485344701	up
BraA01g002160.3C.gene	2494	397	1	2294	2542	2581	13.73035	1.65372	0.000141	17.071945	19.470912	18.917212	0.00273492	1.81614341	up
BraA01g002170.3C.gene	131	173	92	798	784	716	1.420741	1.419349	0.967021	11.729936	11.867415	10.374123	7.01E-53	3.111876822	up
BraA01g002210.3C.gene	202	284	272	454	442	425	1.535496	1.518019	2.004484	4.590457	4.613191	4.279712	6.35E-10	1.356490039	up
BraA01g002220.3C.gene	64	67	50	313	278	290	3.691225	2.910575	2.795651	24.56391	22.454653	22.457954	1.95E-23	2.833430885	up
BraA01g002290.3C.gene	140	166	96	407	400	379	1.345663	1.214605	0.905355	5.311594	5.378435	4.878814	2.01E-18	2.126772524	up
BraA01g002400.3C.gene	51	50	48	73	57	109	0.992434	0.742276	0.909708	1.942343	1.550067	2.857765	0.005064791	1.216801541	up
BraA01g002410.3C.gene	24	20	25	61	62	59	0.916174	0.565616	0.919834	3.14618	3.293268	3.018449	6.07E-07	1.922932144	up
BraA01g002560.3C.gene	715	868	689	217	248	216	5.813762	5.342704	5.462846	2.383178	2.799819	2.337252	8.98E-09	-1.181309891	down
BraA01g002570.3C.gene	528	919	716	1407	1593	1609	15.326312	20.222574	20.306042	55.248055	64.466263	62.298988	3.64E-32	1.664617759	up
BraA01g002790.3C.gene	1882	2403	1846	506	457	453	42.496067	41.082169	40.658051	15.421836	14.360241	13.596282	4.58E-27	-1.554712431	down
BraA01g002860.3C.gene	98	169	135	311	369	272	1.118528	1.434643	1.499696	4.721048	5.775382	4.027588	2.13E-12	1.817300131	up
BraA01g002980.3C.gene	1462	1999	1574	491	376	441	5.15804	5.383018	5.768484	3.347947	2.409692	3.108212	1.38E-19	-1.383829382	down
BraA01g003020.3C.gene	341	419	246	92	78	80	0.865442	0.816986	0.607505	0.315289	0.272281	0.267179	4.00E-07	-1.441757417	down
BraA01g003160.3C.gene	677	830	533	3507	2902	3387	2.860358	2.673786	2.194866	20.266821	17.360173	19.228449	2.86E-83	2.826620454	up
BraA01g003180.3C.gene	587	762	593	0	0	0	2.698313	2.594505	2.647968	0	0	0	2.04E-91	#NAME?	down
BraA01g003220.3C.gene	76	136	75	182	196	172	1.298979	1.889926	1.337426	4.259385	4.806514	4.035731	8.65E-07	1.528963398	up
BraA01g003250.3C.gene	58	67	54	106	120	88	0.369752	0.362925	0.396499	1.127526	1.07307	0.855965	0.000102005	1.365709809	up
BraA01g003390.3C.gene	297	352	290	98	90	81	7.731647	7.448365	7.319086	3.214123	3.169662	2.692795	1.58E-05	-1.24959495	down
BraA01g003530.3C.gene	143	237	191	38	29	30	6.320715	7.945905	8.251517	2.252305	1.728027	1.724593	1.25E-08	-1.988405337	down
BraA01g003590.3C.gene	2510	857	2417	76	73	58	41.160287	10.715669	38.661827	1.673078	1.646177	1.258028	0.000164923	-4.329566534	down
BraA01g003610.3C.gene	1106	1499	1135	261	209	276	7.924125	8.134463	7.932326	2.517233	2.08384	2.632373	2.10E-23	-1.764485969	down
BraA01g003820.3C.gene	321	497	423	73	61	67	3.129566	3.672703	4.028249	0.954634	0.817486	0.859294	8.20E-14	-2.062793818	down
BraA01g003860.3C.gene	149	178	162	2	2	3	1.703855	1.551575	1.80373	0.026187	0.031711	0.028897	4.77E-28	-5.578773455	down
BraA01g004020.3C.gene	776	922	846	1188	1115	1179	5.473915	4.830546	5.725614	11.636581	11.0901	11.159474	6.99E-12	1.001923144	up
BraA01g004230.3C.gene	1638	2071	1687	3051	3081	2964	11.479918	10.772943	11.52952	28.954065	29.714866	27.155738	4.64E-31	1.310505582	up
BraA01g004240.3C.gene	820	1290	897	2421	2771	2477	9.993987	12.423147	11.077692	41.557251	49.2342	42.844536	1.95E-51	1.925189309	up
BraA01g004270.3C.gene	14	19	13	87	136	131	0.11393	0.119018	0.106932	1.428546	2.012744	1.588052	5.00E-16	3.511795759	up
BraA01g004360.3C.gene	565	567	414	744	907	921	6.066733	4.059182	3.979661	8.876559	11.088218	10.851715	2.42E-13	1.283541051	up
BraA01g004480.3C.gene	1047	1357	1110	1877	2151	1819	50.739689	49.777416	52.439278	122.810509	145.062836	117.331833	1.87E-22	1.29364183	up
BraA01g004490.3C.gene	748	971	709	240	229	289	10.841193	10.731698	9.99138	4.751644	4.622904	5.590086	1.90E-08	-1.118535944	down
BraA01g004500.3C.gene	818	1438	851	319	350	353	4.139098	5.526363	4.197352	2.167895	2.451373	2.368012	1.09E-06	-1.018200163	down
BraA01g004600.3C.gene	1484	2129	1463	479	529	438	4.924595	5.341608	4.661686	3.801726	3.398026	2.821469	1.36E-16	-1.240735228	down
BraA01g004740.3C.gene	1903	2331	1760	543	496	522	16.343219	14.937359	14.48639	6.1579	5.880061	5.883041	6.14E-22	-1.383176847	down
BraA01g004770.3C.gene	197	212	149	360	399	307	2.889423	2.323826	2.063662	7.127999	8.2543	5.971855	5.76E-10	1.489512627	up
BraA01g004800.3C.gene	106	150	175	359	359	264	0.38648	0.427454	0.654213	1.78501	1.834078	1.269042	2.72E-10	1.736098622	up
BraA01g004850.3C.gene	1795	2324	1800	708	655	611	16.086558	15.767069	16.613517	8.540882	8.166938	7.275797	3.45E-13	-1.023923217	down
BraA01g005150.3C.gene	255	362	241	403	356	427	3.75159	4.039568	3.457784	8.030997	7.301726	8.382325	5.07E-06	1.036294735	up
BraA01g005210.3C.gene	2884	3223	2669	894	825	966	45.779217	38.750431	41.330814	19.167219	18.220118	20.411741	2.98E-20	-1.159217925	down
BraA01g005240.3C.gene	1757	2469	1751	560	491	452	35.527832	37.813793	34.53595	15.275794	13.806664	12.151936	4.10E-23	-1.423846386	down
BraA01g005260.3C.gene	112	108	114	28	8	22	1.222684	0.898697	1.213718	0.423342	0.114451	0.339142	4.30E-07	-1.995860998	down
BraA01g005460.3C.gene	16	12	24	93	66	75	0.157451	0.082603	0.227499	1.540862	1.114214	1.214976	5.25E-12	2.673601471	up
BraA01g005710.3C.gene	1060	1414	1169	2191	2531	2143	19.79014	20.003635	21.305197	55.284641	65.810738	53.310299	7.68E-26	1.474100537	up
BraA01g005780.3C.gene	83	86	113	327	238	290	1.535952	1.113469	1.926259	7.335588	5.737728	6.489124	2.92E-15	2.128988396	up
BraA01g005830.3C.gene	1347	1468	1276	1941	1809	2017	8.305572	6.856274	7.676044	16.169464	15.531248	16.568264	4.00E-17	1.04216461	up
BraA01g006180.3C.gene	54	90	44	80	133	120	1.498772	1.885985	1.178156	2.997891	5.142258	4.426186	0.000172006	1.41670562	up
BraA01g006340.3C.gene	101	147	128	26	38	22	0.856864	0.949403	1.066667	0.29511	0.439901	0.239339	2.88E-05	-1.564145641	down
BraA01g006370.3C.gene	327	415	368	126	80	99	3.720699	3.578976	4.091595	1.93488	1.253957	1.498982	1.69E-06	-1.311456139	down
BraA01g006580.3C.gene	188	207	201	11	28	12	4.784371	4.002563	5.000967	0.369339	0.981417	0.379249	9.49E-16	-2.996305906	down
BraA01g006630.3C.gene	48	70	36	96	102	111	0.566033	0.621875	0.412299	1.541325	1.684134	1.757007	1.05E-05	1.585635086	up
BraA01g006750.3C.gene	116	120	48	133	165	166	0.739073	0.515396	0.256639	1.036205	1.330053	1.356272	6.64E-05	1.275496446	up
BraA01g007140.3C.gene	254	1127	508	3754	3435	3857	1.569083	5.275552	3.08013	31.480998	29.648545	31.826479	6.50E-123	3.185363909	up
BraA01g007150.3C.gene	43	81	54	87	96	105	0.528197	0.746728	0.639144	1.806603	2.041224	2.238831	0.00045856	1.277580394	up
BraA01g007160.3C.gene	69	74	51	276	320	214	1.368193	1.118848	0.979685	7.5084	8.889807	5.673389	3.21E-14	2.618777611	up
BraA01g007190.3C.gene	118	180	94	38	34	53	1.413059	1.632277	1.088608	0.606771	0.552065	0.834426	0.00333687	-1.068286057	down
BraA01g007250.3C.gene	60	90	51	108	90	97	0.361655	0.42251	0.3164	0.97542	0.849339	0.880568	0.001767312	1.132354257	up
BraA01g007290.3C.gene	11	8	24	167	129	130	0.303161	0.161208	0.643103	6.331704	5.048135	4.8591	8.06E-24	3.799516596	up
BraA01g007420.3C.gene	128	177	144	31	23	35	2.025796	1.954133	2.141283	0.53945	0.493057	0.716113	1.19E-06	-1.776336922	down
BraA01g007440.3C.gene	1345	1691	1419	482	450	494	21.614731	20.393233	22.201849	10.457125	9.896123	10.585624	4.18E-12	-1.088541169	down
BraA01g007590.3C.gene	314	332	244	90	73	81	1.657101	1.206167	1.256	0.578566	0.485779	0.570304	8.92E-06	-1.316056981	down
BraA01g007810.3C.gene	1043	1326	1088	381	265	269	13.811946	13.079129	14.016396	6.794285	4.781112	4.739464	1.37E-14	-1.36123872	down
BraA01g008190.3C.gene	25	29	9	136	119	128	0.242245	0.08343	0.032955	1.939938	1.730086	1.803771	1.93E-17	3.184084635	up
BraA01g008320.3C.gene	7727	10585	8410	2123	2057	2139	84.578331	87.740952	89.79435	31.378897	31.336859	31.181316	8.25E-47	-1.518857818	down
BraA01g008370.3C.gene	47	43	36	96	101	63	0.292065	0.196493	0.228521	0.794619	0.855307	0.549381	1.31E-05	1.587779447	up
BraA01g008410.3C.gene	89	120	69	158	111	213	0.887854	0.899294	0.664415	2.123746	1.537138	2.837608	0.001566523	1.363047861	up
BraA01g008460.3C.gene	3454	4711	3604	5247	5362	5394	44.645397	44.972248	45.666666	87.993912	93.93911	90.966191	2.50E-21	1.006313652	up
BraA01g008840.3C.gene	955	1323	997	144	214	162	6.157047	6.457209	6.268767	1.250265	1.914492	1.385985	1.13E-27	-2.088440257	down
BraA01g008990.3C.gene	99	66	62	116	118	179	1.513764	0.762944	0.921575	2.407347	2.527407	3.658516	0.000280202	1.381838088	up
BraA01g009040.3C.gene	486	737	535	778	835	792	15.484747	17.761217	16.607807	33.454899	37.021721	33.606567	2.62E-09	1.022611235	up
BraA01g009070.3C.gene	17	30	22	90	101	97	0.093256	0.126827	0.120943	0.694465	0.808008	0.739825	4.88E-12	2.638299128	up
BraA01g009230.3C.gene	429	598	508	766	842	690	5.265319	5.416255	5.974779	12.67733	14.162754	11.108113	6.13E-11	1.143085266	up
BraA01g009250.3C.gene	1558	1976	1883	541	722	571	8.191517	7.85939	9.649727	5.955957	9.701068	5.800629	2.93E-09	-1.009914438	down
BraA01g009260.3C.gene	179	152	111	412	396	436	2.498986	1.554875	1.452635	9.922043	9.493909	9.898971	4.17E-18	2.032265101	up
BraA01g009280.3C.gene	482	802	560	19	21	7	3.670536	5.083977	4.189077	0.214289	0.242482	0.069688	1.03E-54	-4.712624865	down
BraA01g009420.3C.gene	462	630	462	850	851	944	5.110443	5.387436	5.060177	12.937698	13.39659	14.210596	2.09E-15	1.331307933	up
BraA01g009460.3C.gene	494	732	605	86	89	90	9.947209	11.152009	11.884151	2.339274	2.494681	2.389338	4.27E-20	-2.225049206	down
BraA01g009470.3C.gene	1046	1620	1241	209	181	183	16.322794	19.149338	18.897833	4.394644	3.916691	3.79204	3.22E-34	-2.200867479	down
BraA01g009560.3C.gene	196	291	150	676	741	722	1.125821	1.268021	0.839472	5.256337	5.944401	5.541901	3.30E-32	2.330158208	up
BraA01g010020.3C.gene	544	785	626	954	848	990	5.920939	6.27712	6.415031	13.445923	11.58542	11.653519	2.45E-11	1.077019468	up
BraA01g010130.3C.gene	315	349	257	63	99	48	7.453876	6.272734	5.927454	2.01364	3.248366	1.490102	1.02E-07	-1.574033309	down
BraA01g010260.3C.gene	149	190	103	336	300	283	2.465994	2.586403	1.802797	7.151662	6.630475	5.951014	3.11E-10	1.62813688	up
BraA01g010280.3C.gene	558	779	645	227	142	246	6.884014	7.276874	7.760673	3.77919	2.438984	4.041691	1.91E-07	-1.130839972	down
BraA01g010350.3C.gene	445	8	7	556	424	532	3.858495	0.048931	0.05101	6.510936	5.119318	6.14441	0.000363563	2.131319152	up
BraA01g010420.3C.gene	2159	2939	2460	3775	4026	4615	16.872071	17.111726	18.523761	37.216132	39.97991	43.954215	1.49E-24	1.274610937	up
BraA01g010430.3C.gene	5	9	10	85	90	115	0.043125	0.064728	0.103114	1.240264	1.350909	1.641591	2.97E-22	4.150380954	up
BraA01g010510.3C.gene	120	113	87	267	202	192	1.518736	1.083223	1.078559	4.575265	3.556306	3.241219	2.59E-08	1.590635951	up
BraA01g010710.3C.gene	436	588	486	85	128	143	2.624914	2.683054	2.853131	0.686253	1.070609	1.145882	6.50E-10	-1.52561665	down
BraA01g010790.3C.gene	385	513	316	144	106	121	3.128393	3.153765	2.50434	1.581466	1.191789	1.303455	1.20E-05	-1.141297529	down
BraA01g010840.3C.gene	821	1266	964	3	3	0	8.91008	10.499499	10.303745	0.021554	0.033133	0	2.24E-122	-8.412575746	down
BraA01g010920.3C.gene	839	1164	947	1405	1436	1272	10.077834	10.624483	11.164901	22.832572	24.055341	20.3181	9.20E-14	1.041467557	up
BraA01g011080.3C.gene	289	420	300	669	643	742	5.929148	6.566529	6.048092	18.307105	18.51588	20.310611	4.50E-17	1.593401116	up
BraA01g011150.3C.gene	320	374	245	512	500	527	1.728164	1.375963	1.244779	3.668567	3.454629	3.525666	6.34E-10	1.273252712	up
BraA01g011180.3C.gene	228	296	158	362	375	288	2.924272	2.868419	2.089655	6.599531	7.5999	5.811558	1.66E-06	1.162757311	up
BraA01g011390.3C.gene	1725	2254	1606	3503	3495	3459	9.93409	9.826994	9.218365	26.626467	27.417201	26.027009	1.20E-39	1.468532119	up
BraA01g011430.3C.gene	1101	1430	1073	305	362	313	15.039749	15.014219	14.404733	5.562164	6.80517	5.644951	2.59E-14	-1.316321171	down
BraA01g011510.3C.gene	249	287	216	481	270	437	1.590298	1.386238	1.34438	4.15411	2.398683	3.721123	0.000788632	1.212047989	up
BraA01g011530.3C.gene	301	323	316	89	90	85	1.815883	1.475068	1.857321	0.723525	0.754669	0.677003	9.49E-06	-1.289236607	down
BraA01g011580.3C.gene	119	178	114	291	287	295	1.082652	1.250236	1.024343	3.721177	3.690108	3.708296	3.36E-10	1.661235698	up
BraA01g011600.3C.gene	71	70	64	98	115	87	0.612954	0.458629	0.537315	1.148752	1.379592	1.001185	0.001830821	1.09212701	up
BraA01g011650.3C.gene	278	293	278	486	432	470	3.192832	2.545244	3.107664	7.537685	6.90167	7.182716	3.39E-09	1.251407111	up
BraA01g011690.3C.gene	211	233	194	83	72	55	1.46502	1.226215	1.315316	0.773112	0.689874	0.509165	0.001295549	-1.052278678	down
BraA01g011860.3C.gene	801	1043	823	1921	2150	1762	53.453358	52.851945	53.656923	58.967907	67.986048	53.318465	2.49E-27	1.689853031	up
BraA01g011910.3C.gene	0	0	0	210	324	209	0	0	0	1.791564	2.841326	1.765204	4.35E-30	Inf	up
BraA01g011990.3C.gene	267	322	249	491	546	491	3.099726	2.832472	2.819097	7.710342	8.833876	7.591108	8.24E-12	1.42396913	up
BraA01g012050.3C.gene	76	57	38	74	75	96	1.724415	0.972631	0.72506	2.013324	1.93141	2.864315	0.003656561	1.052463977	up
BraA01g012120.3C.gene	210	312	229	20	79	73	1.355505	1.498594	1.373647	0.157201	0.794007	0.591067	7.78E-07	-1.556033152	down
BraA01g012370.3C.gene	670	814	637	73	62	57	4.656959	4.115203	4.270688	0.758707	0.583829	0.486982	5.00E-33	-2.90875766	down
BraA01g012560.3C.gene	485	600	482	947	772	866	10.416427	9.784675	10.123758	27.393515	23.084871	24.735723	2.50E-14	1.277745224	up
BraA01g012570.3C.gene	140	197	143	236	314	196	4.658729	4.97286	4.651589	10.652837	14.605104	8.732159	0.000359302	1.205775143	up
BraA01g012580.3C.gene	956	1168	953	1516	1465	1385	4.107407	3.722355	3.944012	8.606401	8.777567	8.097236	7.54E-15	1.060315601	up
BraA01g012630.3C.gene	246	297	303	561	649	609	1.632532	1.492985	1.965932	5.032912	6.051716	5.396099	4.17E-17	1.650972343	up
BraA01g012700.3C.gene	1969	2700	1937	700	743	671	17.93613	18.648063	17.833183	9.116562	9.859514	8.604589	1.94E-15	-1.077378477	down
BraA01g012730.3C.gene	17	35	9	86	124	92	0.145698	0.225603	0.075549	0.996444	1.483182	1.047762	2.14E-13	2.93505735	up
BraA01g012890.3C.gene	678	871	685	1229	1219	1173	3.985677	3.822539	3.881684	9.713596	9.927656	9.091915	1.85E-17	1.256012834	up
BraA01g012910.3C.gene	487	608	538	1160	1164	1196	7.078088	6.689117	7.622236	22.759968	23.54805	23.140482	2.31E-27	1.661018653	up
BraA01g013080.3C.gene	1188	1416	1167	1803	1694	1678	22.515071	20.40489	21.531393	49.600603	44.396908	42.163525	3.81E-15	1.010292443	up
BraA01g013110.3C.gene	176	265	185	606	592	541	6.10088	6.945641	6.238451	28.398664	28.569992	25.004349	1.22E-22	2.045917498	up
BraA01g013120.3C.gene	5177	5529	3579	976	939	1471	79.739182	64.495888	53.765976	20.286053	20.112759	30.161968	1.85E-07	-1.523414838	down
BraA01g013200.3C.gene	280	266	279	623	592	684	2.106838	1.567975	2.100489	6.356873	7.704038	6.885833	2.38E-19	1.7365746	up
BraA01g013380.3C.gene	27	9	6	182	196	165	0.460007	0.103749	0.061406	4.206366	4.815058	3.662991	3.84E-30	4.182648746	up
BraA01g013410.3C.gene	15	27	30	133	106	126	0.112909	0.163281	0.228105	1.43781	1.17896	1.34164	3.78E-15	2.897525527	up
BraA01g014490.3C.gene	985	1365	1254	2194	2006	1957	14.231498	14.788674	17.019261	42.854059	40.022143	36.847303	1.50E-26	1.32880289	up
BraA01g014560.3C.gene	182	232	170	377	346	386	4.831221	4.665942	4.398334	13.511418	12.767616	13.661862	3.90E-10	1.485852316	up
BraA01g014770.3C.gene	48	24	18	55	73	69	0.281811	0.103029	0.102688	0.444534	0.593593	0.578513	1.18E-05	1.64068877	up
BraA01g014840.3C.gene	557	959	725	169	186	143	10.432986	13.609507	13.260448	4.280472	4.832576	3.566349	5.77E-14	-1.594254338	down
BraA01g014850.3C.gene	1220	1464	1043	1718	1835	1808	8.750219	7.922936	7.196083	16.647143	18.216246	17.205583	2.92E-17	1.083946857	up
BraA01g014860.3C.gene	31	60	48	197	208	149	0.890021	1.317643	1.365744	7.804455	8.508134	5.808771	3.31E-15	2.572898736	up
BraA01g014870.3C.gene	1	0	0	189	204	186	0.001068	0	0	2.378686	2.647174	2.313856	4.79E-55	9.587733514	up
BraA01g015010.3C.gene	135	118	77	131	180	201	1.307931	0.864346	0.719028	1.702547	2.423032	2.586183	0.000233368	1.177825033	up
BraA01g015020.3C.gene	186	238	144	527	412	507	1.409852	1.369988	1.066243	5.413556	4.36514	5.139966	6.41E-18	1.915144152	up
BraA01g015090.3C.gene	66	132	159	0	0	0	0.86761	1.31394	2.05322	0	0	0	3.95E-11	#NAME?	down
BraA01g015150.3C.gene	136	176	156	311	278	228	1.752414	1.785396	2.013364	5.567685	5.194715	4.021252	2.41E-07	1.359424791	up
BraA01g015180.3C.gene	513	680	510	899	838	743	10.148946	10.121855	9.860273	23.83248	22.752186	19.008137	6.75E-11	1.105235589	up
BraA01g015210.3C.gene	60	87	43	170	169	178	0.332332	0.275974	0.22862	0.829061	0.968835	1.05275	3.41E-10	2.026310862	up
BraA01g015350.3C.gene	4727	6390	5240	1714	1707	1667	69.580574	71.238876	75.242287	34.076271	34.972462	32.671597	5.25E-25	-1.12483656	down
BraA01g015420.3C.gene	1394	1731	1269	512	474	400	28.689072	26.968018	25.469839	14.219548	13.560747	10.963817	2.40E-12	-1.103746725	down
BraA01g015530.3C.gene	658	803	559	1619	1292	1573	7.514192	6.945623	6.228188	24.991751	20.548861	23.940039	7.85E-29	1.710108119	up
BraA01g015710.3C.gene	47	16	17	375	302	319	0.785397	0.203044	0.273785	8.589539	7.129874	7.205381	2.98E-43	4.123578846	up
BraA01g015730.3C.gene	36	61	33	152	111	115	2.06595	2.708266	1.882934	12.085842	9.062653	9.013453	1.62E-09	2.127065774	up
BraA01g015820.3C.gene	987	1648	1050	48	33	28	16.641103	15.635899	16.697726	1.019481	0.613541	0.555525	3.32E-63	-4.498666181	down
BraA01g015870.3C.gene	87	140	123	188	189	213	1.150651	1.405555	1.594409	3.374604	3.505888	3.773562	8.59E-06	1.316955346	up
BraA01g015970.3C.gene	6533	8773	6915	2606	2113	2471	45.363752	46.374607	47.060654	24.439393	20.739331	22.972034	7.63E-24	-1.067886799	down
BraA01g016210.3C.gene	301	483	378	596	647	559	12.168837	14.785004	14.882863	32.532131	36.376625	30.090763	4.92E-10	1.203357906	up
BraA01g016370.3C.gene	461	610	463	934	867	897	4.369699	4.384363	4.280788	11.966387	11.447996	11.340137	1.55E-16	1.376157076	up
BraA01g016590.3C.gene	83	139	75	147	149	113	0.687645	0.967381	0.663711	1.79462	1.905077	1.348427	0.001838316	1.050381127	up
BraA01g016600.3C.gene	35	17	2	53	67	57	1.305149	0.475258	0.070829	2.690408	3.479413	2.857413	1.69E-08	2.236507072	up
BraA01g016710.3C.gene	199	185	143	495	434	456	2.069787	1.405378	1.541203	6.853706	6.727186	6.483849	4.73E-18	1.936901356	up
BraA01g017280.3C.gene	296	475	344	567	410	569	1.257033	1.529106	1.427386	3.256309	2.425891	3.222112	1.31E-06	1.042242364	up
BraA01g017450.3C.gene	28	47	14	133	123	174	0.323456	0.182471	0.100611	1.010709	1.06676	1.228634	1.18E-15	2.877801662	up
BraA01g017460.3C.gene	7051	9436	7428	2505	2047	2477	43.271626	43.853527	44.470345	20.759493	17.48457	20.244804	3.78E-30	-1.206849385	down
BraA01g017560.3C.gene	205	179	132	53	42	51	7.939435	5.967677	5.72243	3.023652	2.017026	2.810781	0.000516123	-1.281441877	down
BraA01g017730.3C.gene	1647	1871	1414	2425	1808	2754	2.896956	2.501985	2.428665	5.751468	4.42904	6.432401	1.89E-05	1.054304111	up
BraA01g017740.3C.gene	1720	2433	1867	347	379	354	15.269964	16.352304	16.16614	4.154113	4.67354	4.17525	1.25E-37	-1.913670512	down
BraA01g017950.3C.gene	199	145	138	251	303	335	0.944587	0.521011	0.639191	1.608342	2.005174	2.119873	2.03E-08	1.407779187	up
BraA01g018010.3C.gene	86	112	52	181	194	193	0.650772	0.640389	0.38183	1.855088	2.042236	1.947627	1.14E-08	1.762128974	up
BraA01g018040.3C.gene	1613	2394	1852	562	446	578	3.074085	3.454885	3.442829	1.4459	1.182573	1.466807	4.53E-20	-1.320486922	down
BraA01g018090.3C.gene	43	54	49	95	129	118	0.696647	0.671301	0.775738	2.07613	2.949708	2.544124	3.48E-07	1.781284403	up
BraA01g018180.3C.gene	76	72	103	168	167	135	1.921196	1.420472	2.640302	5.692126	6.119465	4.750461	4.50E-06	1.429878636	up
BraA01g018290.3C.gene	7316	9950	8358	16469	14072	16706	103.456573	106.53978	115.280579	314.514191	276.955322	314.587494	5.40E-39	1.44066224	up
BraA01g018480.3C.gene	55	74	45	114	119	120	4.043811	4.11628	3.228438	11.287627	12.17966	11.761947	4.70E-06	1.591560217	up
BraA01g018590.3C.gene	824	1004	825	1459	1524	1488	16.842885	15.564417	16.447154	40.239955	42.619571	40.504933	1.81E-21	1.308008187	up
BraA01g018800.3C.gene	28	30	60	107	82	138	0.18984	0.156968	0.408347	1.282421	1.009631	1.546684	1.80E-06	1.98201126	up
BraA01g018850.3C.gene	136	133	105	161	188	243	0.792748	0.588651	0.597866	1.907342	2.363498	2.821784	3.18E-05	1.206395126	up
BraA01g018860.3C.gene	1968	2993	2245	736	648	926	34.539341	39.789146	38.430771	17.427837	15.810358	21.638615	1.60E-15	-1.074642385	down
BraA01g019010.3C.gene	979	1282	864	2982	2772	3188	17.109457	16.975517	14.723538	70.430634	67.476715	74.247726	1.39E-68	2.081675356	up
BraA01g019340.3C.gene	44	34	22	56	95	81	0.578675	0.332832	0.283397	0.995992	1.740975	1.414797	2.71E-05	1.753267509	up
BraA01g019360.3C.gene	1127	1617	1109	5724	5363	5100	7.408912	8.168609	7.235729	50.965931	49.511017	45.134577	3.85E-124	2.640765661	up
BraA01g019380.3C.gene	1208	1679	1306	2488	2183	2251	10.479934	11.032024	11.055415	29.163834	26.370644	26.011457	1.90E-26	1.286093511	up
BraA01g019450.3C.gene	1406	1694	1391	3170	3234	3158	11.885292	10.849233	11.46965	36.212894	38.065231	35.567299	1.99E-47	1.644777441	up
BraA01g020020.3C.gene	143	231	180	362	304	347	1.338289	1.646166	1.652876	4.593935	3.98445	4.348088	5.03E-09	1.439678564	up
BraA01g020040.3C.gene	69	119	71	274	194	280	0.981091	1.082956	0.833859	4.967193	3.917504	5.123792	2.40E-13	2.112346943	up
BraA01g020230.3C.gene	0	0	0	206	249	247	0	0	0	2.183811	2.703539	2.574127	1.53E-64	Inf	up
BraA01g020510.3C.gene	574	862	488	991	1031	883	7.772829	8.849834	6.453448	16.656059	17.626103	15.025446	4.14E-13	1.174892375	up
BraA01g020570.3C.gene	1649	2641	1679	541	555	465	25.139446	30.503656	24.976002	11.128974	11.770791	9.444183	6.33E-17	-1.355708794	down
BraA01g020630.3C.gene	494	707	701	174	214	143	11.543118	12.501612	15.974841	5.486307	6.954209	4.45015	6.30E-07	-1.28405422	down
BraA01g020660.3C.gene	178	182	187	28	19	35	0.980716	0.758557	1.00302	0.20856	0.139705	0.254586	1.00E-09	-2.202932801	down
BraA01g020730.3C.gene	696	914	733	1294	1247	1262	18.814026	18.708216	19.336878	47.260246	46.928673	45.432545	4.53E-18	1.257993407	up
BraA01g020920.3C.gene	804	1177	744	38	18	25	13.114988	14.541271	11.834709	0.830718	0.399216	0.541865	1.08E-69	-4.500478174	down
BraA01g020990.3C.gene	48	56	18	152	120	71	0.553111	0.498571	0.146819	2.334355	2.025705	1.10244	0.000521127	2.073880064	up
BraA01g021540.3C.gene	27	43	53	286	312	464	0.208436	0.302324	0.440473	3.623319	4.032051	5.512435	3.63E-14	3.655388575	up
BraA01g021590.3C.gene	20	32	22	280	264	236	0.384854	0.325208	0.261066	5.088782	4.911182	4.188204	3.90E-34	3.973387429	up
BraA01g021910.3C.gene	20	16	0	170	102	128	0.218422	0.130666	0	2.799292	1.689549	2.140312	1.90E-15	4.04234107	up
BraA01g022150.3C.gene	2	4	6	176	293	264	0.027879	0.068539	0.155004	6.55678	11.267537	9.726623	1.82E-26	6.47769793	up
BraA01g022270.3C.gene	18966	25878	19923	7178	6696	7504	82.232521	84.960777	84.25914	42.02882	40.409672	43.323105	4.75E-21	-1.037118502	down
BraA01g022430.3C.gene	489	615	445	156	166	134	5.311087	5.187284	4.883808	2.240822	2.541492	1.901297	4.93E-07	-1.201804791	down
BraA01g022530.3C.gene	149	233	194	423	400	388	1.917404	2.268826	2.432845	7.350862	7.166702	6.657226	1.95E-12	1.637721974	up
BraA01g022540.3C.gene	48	61	33	158	184	92	0.511097	0.494374	0.341737	2.692008	2.891852	1.38352	6.06E-05	2.187458162	up
BraA01g022980.3C.gene	98	110	74	13	10	4	1.648493	1.411755	1.210668	0.288359	0.224724	0.073526	3.38E-11	-2.823432322	down
BraA01g023050.3C.gene	628	931	726	233	244	250	3.810196	4.243519	4.217137	1.858479	1.994393	1.99641	8.80E-08	-1.086204861	down
BraA01g023290.3C.gene	4507	5677	4553	1012	1173	1102	71.07473	67.791603	70.028313	21.5371	25.727207	23.129362	6.58E-46	-1.606722296	down
BraA01g023480.3C.gene	16	12	11	116	176	152	1.014574	0.580106	0.649463	10.250987	16.006514	13.197941	3.17E-22	4.03785453	up
BraA01g023770.3C.gene	5	0	0	76	79	101	0.061951	0	0	1.379367	1.48444	1.810315	1.81E-30	6.086306907	up
BraA01g023870.3C.gene	313	414	320	1138	1036	1108	1.510633	1.475214	1.489835	7.50083	7.060667	7.261642	7.40E-41	2.208943029	up
BraA01g023880.3C.gene	202	166	209	1799	1282	1341	0.918628	0.571917	0.926682	16.536008	12.055081	11.99497	4.63E-25	3.460018611	up
BraA01g023890.3C.gene	1992	2437	1962	692	560	707	26.475546	24.52548	25.43627	12.416191	10.343702	12.512819	1.01E-16	-1.1516261	down
BraA01g023910.3C.gene	6	23	4	94	72	49	0.033467	0.058434	0.020737	0.511419	0.282585	0.185769	6.40E-08	3.379296494	up
BraA01g023990.3C.gene	11910	16801	13007	4572	4006	4409	137.82756	147.229111	146.827881	71.46006	64.523758	67.943565	3.72E-26	-1.120198429	down
BraA01g024050.3C.gene	7	20	20	236	200	205	0.404579	0.998108	1.288765	21.102669	18.418079	18.141611	8.79E-34	4.345683839	up
BraA01g024130.3C.gene	402	522	509	146	155	107	5.707004	5.615664	7.056237	2.80324	3.058636	2.020015	3.73E-07	-1.259388343	down
BraA01g024420.3C.gene	138	172	126	277	201	263	0.76862	0.732971	0.702424	2.077708	1.556794	1.981862	1.20E-06	1.323603846	up
BraA01g024550.3C.gene	0	0	0	149	176	153	0	0	0	2.505885	3.164166	2.56544	2.40E-50	Inf	up
BraA01g024830.3C.gene	49	96	39	183	134	125	0.309891	0.460298	0.235748	1.564653	1.174942	1.054041	6.81E-08	1.871125743	up
BraA01g024870.3C.gene	0	6	0	62	78	93	0	0.02041	0	0.590583	0.974742	0.755617	3.56E-28	6.077719208	up
BraA01g024930.3C.gene	0	0	0	183	161	158	0	0	0	5.638823	5.232006	4.743116	7.59E-52	Inf	up
BraA01g025360.3C.gene	1078	1627	1357	15	6	28	14.837145	16.950428	18.218538	0.260325	0.112634	0.511071	3.70E-122	-5.817710346	down
BraA01g025410.3C.gene	107	152	138	14	16	15	1.100278	1.182162	1.386736	0.189051	0.224984	0.201391	5.82E-11	-2.582937813	down
BraA01g025670.3C.gene	2528	3555	2712	0	0	0	44.264336	47.164841	46.347743	0	0	0	1.00743006308485e-311	#NAME?	down
BraA01g025720.3C.gene	0	0	0	351	482	365	0	0	0	8.02184	11.406903	8.320623	7.50E-60	Inf	up
BraA01g025730.3C.gene	0	0	0	153	164	155	0	0	0	3.803206	4.362777	3.858945	5.75E-50	Inf	up
BraA01g025810.3C.gene	1119	1715	1433	128	79	164	6.867029	7.96988	8.576312	1.060075	0.672215	1.337499	2.34E-47	-2.963596357	down
BraA01g025940.3C.gene	476	860	605	100	75	102	2.857095	3.667619	3.369055	0.896553	0.566382	0.852432	2.76E-19	-2.231327036	down
BraA01g025990.3C.gene	306	389	324	35	49	11	3.373648	3.509095	3.789307	0.504978	0.709025	0.143724	1.09E-19	-2.859371037	down
BraA01g026000.3C.gene	885	1069	1012	1545	1309	1469	2.612944	2.617083	2.984913	6.278742	5.586706	6.144093	1.13E-15	1.091709248	up
BraA01g026140.3C.gene	61	35	59	187	175	189	0.869465	0.370712	0.821492	3.611302	3.479164	3.60491	9.84E-14	2.329714456	up
BraA01g026290.3C.gene	129	126	137	301	321	188	2.037498	1.466696	2.004879	6.360894	6.816497	3.956951	5.64E-05	1.584670309	up
BraA01g026320.3C.gene	162	193	104	42	54	0	0.971623	0.894398	0.624008	0.329875	0.440512	0	0.001472916	-1.679126165	down
BraA01g026330.3C.gene	0	0	0	98	73	64	0	0	0	2.066881	1.505824	1.249863	1.78E-30	Inf	up
BraA01g026520.3C.gene	290	497	307	73	53	29	2.881004	3.747978	2.922658	0.930393	0.672576	0.328291	1.95E-14	-2.234170711	down
BraA01g026730.3C.gene	1685	2355	1738	154	129	116	10.184547	10.909461	9.928311	1.240323	0.911288	0.774522	2.60E-83	-3.290162331	down
BraA01g026740.3C.gene	1304	1715	1320	66	54	97	11.206346	11.164968	11.066368	0.76481	0.634922	1.105913	3.42E-80	-3.76421605	down
BraA01g026750.3C.gene	1145	1413	1229	213	276	284	10.581344	10.204371	11.257443	2.632459	3.606148	3.75292	4.45E-23	-1.739173711	down
BraA01g026820.3C.gene	168	243	167	0	35	20	1.576879	1.751978	1.561841	0	0.502874	0.226536	2.40E-14	-2.816778334	down
BraA01g027130.3C.gene	574	655	506	1630	1627	1355	3.418055	2.954733	2.943626	13.704684	14.080722	11.317452	9.33E-33	1.96537526	up
BraA01g027300.3C.gene	151	249	189	75	53	68	0.747718	0.933982	0.912212	0.503072	0.36352	0.446322	0.002143894	-1.017095086	down
BraA01g027690.3C.gene	496	753	529	11	2	2	8.718339	10.019032	9.060449	0.249996	0.047455	0.043809	7.53E-69	-6.31946612	down
BraA01g027940.3C.gene	66	57	37	68	81	119	0.565837	0.366856	0.308917	0.783838	0.963053	1.35993	0.002385161	1.285846192	up
BraA01g028110.3C.gene	157	253	188	1111	1001	826	1.071394	1.312268	1.25763	10.296	9.552535	7.546948	1.73E-29	2.869452054	up
BraA01g028180.3C.gene	0	0	0	756	899	847	0	0	0	3.753561	5.959503	5.393343	8.62E-175	Inf	up
BraA01g028330.3C.gene	395	454	320	892	759	992	2.803333	2.437769	2.210757	8.553845	7.500954	9.37728	1.19E-23	1.732641343	up
BraA01g028440.3C.gene	265	369	309	407	462	444	3.345921	3.43907	4.588066	6.199389	7.177	7.004845	1.64E-06	1.038150277	up
BraA01g028480.3C.gene	530	596	498	999	940	980	9.505123	8.097329	8.7221	24.222458	23.496754	23.440212	3.85E-18	1.396020774	up
BraA01g028780.3C.gene	7201	10070	8150	2540	2400	2439	36.483431	38.577787	40.232331	17.421627	16.91536	16.448209	3.97E-31	-1.222823138	down
BraA01g029270.3C.gene	2450	3172	2861	323	263	260	17.627848	17.733797	20.067363	3.17727	2.609831	2.442185	1.66E-84	-2.772030128	down
BraA01g029430.3C.gene	34	47	34	125	140	128	0.37281	0.388575	0.447509	2.290877	2.593418	2.006724	2.56E-11	2.339380765	up
BraA01g029450.3C.gene	601	888	548	248	189	196	17.675989	19.778965	15.712516	9.832657	7.718439	7.665251	1.70E-07	-1.111260859	down
BraA01g029770.3C.gene	99	115	107	7	0	5	1.658818	1.413393	1.698434	0.097631	0	0.090748	1.85E-18	-4.202599268	down
BraA01g029930.3C.gene	166	276	172	5	25	14	2.717628	3.426853	2.75275	0.089258	0.568657	0.300759	1.33E-17	-3.215964243	down
BraA01g029950.3C.gene	0	11	5	53	68	56	0	0.11161	0.064249	0.952056	1.259695	0.991577	1.53E-18	4.145660927	up
BraA01g029970.3C.gene	14	11	6	108	115	89	0.811811	0.329727	0.206716	5.605559	8.249405	4.550432	3.88E-21	3.875018822	up
BraA01g029990.3C.gene	10	6	0	316	341	356	0.064035	0.024876	0	2.665501	2.853881	2.857045	3.59E-68	6.52804156	up
BraA01g030530.3C.gene	153	271	159	15	18	33	1.631261	2.317428	1.517971	0.258746	0.241198	0.671793	1.43E-12	-2.560150529	down
BraA01g030720.3C.gene	2028	2195	2410	634	554	563	13.953768	13.087841	16.167003	6.144561	5.648509	4.730523	1.58E-09	-1.383068984	down
BraA01g030880.3C.gene	302	448	370	124	136	97	3.749009	4.182884	4.486768	2.130237	2.34591	1.569172	5.21E-05	-1.083871006	down
BraA01g030930.3C.gene	0	0	0	541	497	438	0	0	0	12.164026	15.125651	10.306467	2.69E-113	Inf	up
BraA01g030980.3C.gene	4734	8219	6160	1763	1525	1780	25.759421	36.761427	35.445542	14.055358	12.595227	14.01292	2.07E-12	-1.341261659	down
BraA01g031210.3C.gene	3242	4646	3611	5123	5544	5344	21.89053	23.778569	23.832295	46.777742	52.195975	48.0974	1.04E-22	1.042499817	up
BraA01g031220.3C.gene	283	389	329	109	106	85	5.400823	4.721008	6.442694	3.50053	3.492796	2.336036	2.79E-05	-1.177966375	down
BraA01g031350.3C.gene	429	529	392	2604	2791	2451	10.194386	9.487051	9.004354	83.385482	92.087716	77.416013	5.04E-121	3.09909879	up
BraA01g031510.3C.gene	10	13	17	654	132	908	0.1558	0.148845	0.25696	13.826994	2.867447	18.933985	0.000206262	5.933696494	up
BraA01g031840.3C.gene	4	13	6	126	184	115	0.08765	0.228037	0.134042	4.002983	6.03666	3.615587	2.31E-16	4.836512921	up
BraA01g032030.3C.gene	60	94	95	108	111	121	0.998174	1.175751	1.537258	2.431528	2.564336	2.679322	0.003474657	1.005626696	up
BraA01g032040.3C.gene	129	199	165	2140	2049	2094	0.93078	1.084528	1.156993	20.889765	20.607641	20.147657	1.93E-168	4.236779618	up
BraA01g032090.3C.gene	167	188	156	240	262	207	1.221313	1.061144	1.131526	2.517436	2.751033	2.075771	0.000164572	1.024605617	up
BraA01g032350.3C.gene	154	202	148	4	7	18	1.380131	1.35986	1.288347	0.040233	0.087187	0.207982	2.93E-18	-3.562816814	down
BraA01g033010.3C.gene	132	166	81	212	176	253	3.141177	2.991127	1.876774	6.830101	5.84027	8.035234	4.34E-06	1.33027468	up
BraA01g033080.3C.gene	13632	19146	14542	3838	3884	3923	130.584808	138.878387	135.872177	49.643696	51.780777	50.042854	7.89E-43	-1.458134684	down
BraA01g033330.3C.gene	522	699	551	135	111	86	4.707249	4.775642	4.855018	1.644894	1.384539	1.024087	6.65E-15	-1.854122714	down
BraA01g033380.3C.gene	707	1031	749	1173	1114	1108	11.559813	12.7786	11.961006	24.872084	24.367813	23.129457	1.22E-11	1.017225147	up
BraA01g033430.3C.gene	30170	40083	31599	10791	9774	11396	249.756714	251.259338	255.155777	120.6371	112.607941	125.62365	8.83E-22	-1.112528952	down
BraA01g033520.3C.gene	6352	9409	7393	2178	1858	1992	62.875759	70.522308	71.382767	29.113323	25.590445	26.248676	1.32E-38	-1.376361402	down
BraA01g033650.3C.gene	24	20	13	123	137	92	0.443681	0.226452	0.360471	2.771888	3.044627	1.995161	4.92E-17	3.170775181	up
BraA01g033670.3C.gene	1965	2883	2235	716	772	841	8.879948	9.863279	9.799511	4.206657	4.808196	5.065947	4.11E-15	-1.039256629	down
BraA01g033920.3C.gene	182	216	187	364	350	383	0.446488	0.400081	0.4466	1.205464	1.197146	1.249801	7.14E-10	1.458141998	up
BraA01g034030.3C.gene	152	146	109	0	0	0	1.99307	1.445213	1.38769	0	0	0	3.80E-32	#NAME?	down
BraA01g034070.3C.gene	0	0	0	224	201	222	0	0	0	1.688062	1.558889	1.647676	5.13E-61	Inf	up
BraA01g034180.3C.gene	191	264	185	80	42	66	2.088356	2.1822	1.971272	1.173475	0.62681	0.955141	0.000224897	-1.203112455	down
BraA01g034290.3C.gene	0	4	0	243	215	178	0	0.043665	0	6.232185	5.704509	4.52412	6.25E-55	8.113159617	up
BraA01g034330.3C.gene	36	72	76	107	100	104	0.839216	1.295925	1.762287	3.428134	3.305363	3.283991	0.000189198	1.319860322	up
BraA01g034360.3C.gene	58	110	52	172	127	192	0.428373	0.622684	0.375473	1.729701	1.304942	1.907268	6.99E-08	1.754712792	up
BraA01g034520.3C.gene	290	335	263	6	10	5	13.72186	12.01891	12.166936	0.333061	0.60444	0.271545	2.88E-34	-4.843440202	down
BraA01g034540.3C.gene	52	51	23	89	95	91	1.074675	0.790755	0.448733	2.471564	2.720942	2.498514	3.86E-06	1.687088486	up
BraA01g034630.3C.gene	184	185	187	45	22	40	1.571259	1.192726	1.556428	0.508781	0.256602	0.454148	1.64E-07	-1.842588651	down
BraA01g034660.3C.gene	74	105	51	142	198	188	0.614354	0.657314	0.410461	1.595374	2.291819	2.08602	1.87E-08	1.781341407	up
BraA01g034680.3C.gene	38018	49066	39033	11852	11275	12134	342.54883	334.879999	343.212188	144.102984	141.129291	145.445024	5.54E-27	-1.280274647	down
BraA01g034690.3C.gene	2843	4066	3104	1128	1094	1139	16.100283	17.486242	17.151558	8.640177	8.619726	8.662606	2.62E-17	-1.009882899	down
BraA01g034770.3C.gene	974	1333	1001	208	192	152	12.799252	13.272121	12.783898	3.278181	3.116768	2.352619	1.99E-26	-2.018173375	down
BraA01g034820.3C.gene	255	279	240	60	63	57	1.610499	1.327188	1.484421	0.493375	0.531552	0.458187	7.31E-07	-1.55565556	down
BraA01g034870.3C.gene	296	325	216	39	85	89	4.109564	3.425596	2.924051	0.716645	1.640916	1.638937	3.13E-06	-1.417124164	down
BraA01g034890.3C.gene	576	806	536	168	164	191	5.454862	5.781905	4.94842	2.140559	2.156947	2.398786	3.61E-09	-1.30592441	down
BraA01g034930.3C.gene	219	226	214	71	106	44	1.441894	1.124144	1.375226	0.630524	0.968963	0.378408	0.001486793	-1.028937675	down
BraA01g035040.3C.gene	197	203	190	277	331	285	2.705994	2.107169	2.548473	5.148291	6.330667	5.223495	4.63E-06	1.141300627	up
BraA01g035370.3C.gene	1357	2327	1713	245	313	245	34.09898	43.784221	44.289126	6.895818	9.086651	6.800746	6.73E-25	-2.171845505	down
BraA01g035500.3C.gene	107	84	88	2876	3373	3098	2.541119	1.634112	2.187418	95.114709	117.30318	106.923196	1.17E-191	5.592904575	up
BraA01g035530.3C.gene	58	50	35	1150	278	829	1.531858	0.99842	0.920131	34.741989	10.286628	27.497275	0.000185704	4.516818397	up
BraA01g035670.3C.gene	3194	4413	3271	0	1	0	161.518845	168.982742	161.321945	0	0.018895	0	0	-12.82393564	down
BraA01g035850.3C.gene	26	4	11	584	570	527	0.571543	0.0514	0.238692	17.716892	17.824221	15.763555	8.73E-92	5.809212473	up
BraA01g035910.3C.gene	160	270	229	396	440	272	0.549823	0.704786	0.770533	1.843882	2.115037	1.249649	0.000133953	1.320232835	up
BraA01g035980.3C.gene	36	30	59	125	84	107	0.672531	0.423307	1.06504	3.151082	2.175165	2.669571	1.22E-07	1.84472092	up
BraA01g036270.3C.gene	25	27	15	105	53	92	0.142606	0.117098	0.084118	0.808185	0.420898	0.704058	3.36E-06	2.45772766	up
BraA01g036290.3C.gene	870	1413	1107	1739	1602	1801	4.583694	5.640499	5.690267	15.306376	14.549217	15.658009	5.76E-19	1.170200372	up
BraA01g036300.3C.gene	217	285	202	58	82	63	7.64407	7.604001	6.924345	2.732135	3.996616	2.943067	0.00010328	-1.228013927	down
BraA01g036400.3C.gene	204	226	159	332	330	376	2.410095	2.023297	1.837052	5.312833	5.447276	5.941634	1.21E-08	1.372236543	up
BraA01g036410.3C.gene	1287	1424	1273	2119	2061	2065	18.078225	16.667668	17.455495	53.304219	53.18473	51.082823	1.40E-22	1.1956495	up
BraA01g036520.3C.gene	5	3	2	88	131	142	0.082531	0.031247	0.020126	2.429539	3.725061	3.850666	1.07E-24	5.695874386	up
BraA01g036580.3C.gene	37	59	27	63	63	56	0.482036	0.579296	0.338047	1.247703	1.126588	0.95802	0.003657043	1.156592452	up
BraA01g036660.3C.gene	378	607	510	23	14	30	2.282083	2.778819	3.009378	0.182035	0.135463	0.301838	4.25E-38	-3.918154664	down
BraA01g036880.3C.gene	864	916	751	2644	2572	2872	19.969901	15.996913	16.896844	82.614462	82.566048	88.456532	5.98E-74	2.223578474	up
BraA01g036890.3C.gene	257	435	363	1013	1037	1029	2.973368	3.812112	4.093947	15.843741	16.819568	17.07365	3.78E-36	2.114043652	up
BraA01g036900.3C.gene	7	10	19	177	160	137	0.085751	0.100702	0.252566	3.306038	3.090545	2.522621	2.63E-28	4.243542727	up
BraA01g036910.3C.gene	34	31	33	78	52	53	0.643142	0.436692	0.600885	2.006378	1.359182	1.338367	0.000163762	1.432834232	up
BraA01g036970.3C.gene	91	125	108	169	137	148	0.438545	0.457262	0.507776	1.106082	0.921139	1.043959	0.001015692	1.044397857	up
BraA01g037140.3C.gene	487	638	643	1041	1109	1062	4.168353	4.068643	5.309982	11.859336	12.992201	11.916226	9.54E-20	1.411552963	up
BraA01g037150.3C.gene	448	575	469	1648	1831	1858	2.762209	2.492111	2.654186	13.927073	14.499237	13.92285	4.85E-65	2.396383378	up
BraA01g037160.3C.gene	52	66	45	146	147	72	1.615497	1.53923	1.346443	6.130284	6.380943	2.991829	0.001387268	1.730375959	up
BraA01g037360.3C.gene	1559	2062	1621	335	301	307	12.226661	12.248063	12.400252	3.545759	3.282333	3.205419	3.80E-34	-1.914568281	down
BraA01g037490.3C.gene	556	659	322	949	971	923	6.638589	5.917278	3.105445	15.46972	15.976908	14.781366	1.13E-18	1.458360479	up
BraA01g037550.3C.gene	32	35	76	92	96	69	1.240056	1.012314	2.886757	4.806725	5.184812	3.559134	0.000469586	1.359575739	up
BraA01g037660.3C.gene	129	212	127	177	236	275	0.734043	0.935384	0.73871	1.412192	1.803709	2.149494	7.79E-05	1.137193173	up
BraA01g038210.3C.gene	86	130	127	0	1	0	3.47632	3.99809	5.027804	0	0.004956	0	5.17E-28	-7.844790887	down
BraA01g038260.3C.gene	1925	2592	2155	727	700	791	12.932511	13.169912	14.174846	6.675476	6.637415	7.171181	2.75E-14	-1.030580912	down
BraA01g038290.3C.gene	437	456	343	1213	1078	1190	3.641669	2.932257	2.904425	12.386656	11.188282	11.663733	5.12E-38	2.043357119	up
BraA01g038300.3C.gene	421	605	441	698	827	782	18.286324	19.890211	18.694599	40.986538	50.026604	45.24831	4.33E-12	1.221068107	up
BraA01g038360.3C.gene	109	234	112	304	310	299	0.345987	0.561674	0.345053	1.3036	1.369044	1.262972	1.06E-09	1.609952154	up
BraA01g038510.3C.gene	98	204	121	326	364	338	1.921299	3.057752	2.329504	8.69241	10.015903	8.896504	1.88E-13	1.875464088	up
BraA01g038550.3C.gene	52	57	45	139	239	218	0.961462	0.793676	0.80516	3.472738	6.169317	5.386895	1.33E-08	2.50464054	up
BraA01g038650.3C.gene	158	215	164	337	341	279	1.595437	1.579893	1.563412	4.708417	4.766353	3.620013	2.32E-08	1.397716597	up
BraA01g038660.3C.gene	105	121	68	195	166	202	2.077554	1.802868	1.301549	5.20886	4.554172	5.313698	7.35E-07	1.500933692	up
BraA01g038690.3C.gene	136	132	95	206	159	190	1.414993	1.042401	0.962509	2.908435	2.301979	2.634696	9.17E-05	1.159010702	up
BraA01g038700.3C.gene	19	41	37	504	447	463	0.306964	0.569588	0.679533	11.570477	10.8568	11.839953	3.66E-59	4.43923395	up
BraA01g038780.3C.gene	2344	3453	2455	875	691	883	29.154009	32.520641	29.781456	14.699451	11.946794	14.62426	1.28E-20	-1.184538111	down
BraA01g038850.3C.gene	126	196	181	252	218	220	3.362548	3.954907	4.718204	9.09234	8.084691	7.815424	0.00023636	1.016473504	up
BraA01g039310.3C.gene	76	144	95	16	11	24	0.611238	0.875288	0.749718	0.164015	0.120128	0.249526	2.00E-07	-2.04694346	down
BraA01g039370.3C.gene	606	761	609	218	206	164	18.641499	17.742428	18.277205	9.039561	8.801242	6.697596	4.45E-08	-1.190228301	down
BraA01g039380.3C.gene	1106	1309	1015	336	265	321	25.599213	22.941109	22.91091	10.477577	8.517603	9.887631	3.87E-14	-1.341082543	down
BraA01g039410.3C.gene	15	42	37	274	280	243	0.284638	0.682169	0.78685	8.690469	9.105888	7.431026	4.41E-31	3.6682332	up
BraA01g039470.3C.gene	140	281	202	934	860	816	3.05911	4.667761	4.313396	27.67775	26.241669	23.818651	5.77E-45	2.64991041	up
BraA01g039550.3C.gene	118	105	91	587	552	515	1.310037	0.852057	1.043574	9.973189	9.273569	8.937406	1.89E-38	2.935099233	up
BraA01g039600.3C.gene	113	141	130	173	200	239	0.7198	0.691897	0.821062	1.602704	1.90013	2.15626	2.23E-05	1.222926845	up
BraA01g039710.3C.gene	134	210	150	387	243	328	1.801517	2.530695	1.962622	8.814297	5.800065	7.547072	6.59E-07	1.525852296	up
BraA01g039790.3C.gene	0	20	7	136	176	157	0	0.16627	0.091993	1.928004	2.700371	2.203218	3.99E-31	4.816334252	up
BraA01g039840.3C.gene	93	139	96	219	288	252	0.660693	0.719748	0.623988	2.417988	3.173982	2.55524	1.88E-10	1.78300371	up
BraA01g040060.3C.gene	83	43	54	412	244	377	0.62337	0.246065	0.395968	4.214849	2.568067	3.803718	2.78E-12	3.020780876	up
BraA01g040080.3C.gene	22	31	39	76	101	78	0.229492	0.237764	0.391911	1.061448	1.465146	1.0823	6.25E-08	2.015452273	up
BraA01g040410.3C.gene	0	0	0	96	129	146	0	0	0	4.935933	6.807812	7.366479	1.02E-40	Inf	up
BraA01g040510.3C.gene	565	718	608	76	62	76	3.657475	3.518145	3.84093	0.658292	0.556212	0.653491	1.06E-25	-2.589151126	down
BraA01g040540.3C.gene	1153	1563	1219	2010	2255	1980	8.088749	8.315191	8.355084	20.708537	23.923325	20.117741	3.52E-23	1.229141862	up
BraA01g040630.3C.gene	1638	4557	7103	7094	7454	6894	6.441333	12.880768	25.785389	36.155084	38.682272	34.221272	0.001208652	1.238122997	up
BraA01g040650.3C.gene	6127	5851	1437	49	54	56	107.421765	77.761073	24.754315	1.335943	1.443699	1.44766	1.18E-05	-5.828486076	down
BraA01g040680.3C.gene	18	23	24	83	63	90	0.156553	0.15681	0.203894	1.233711	0.889198	1.308578	4.16E-10	2.405437616	up
BraA01g040890.3C.gene	222	315	229	77	54	112	9.104545	9.812191	9.189649	4.254739	3.087923	6.089491	0.000380644	-1.09393283	down
BraA01g041160.3C.gene	257	267	302	485	454	503	1.795457	1.394002	2.140884	4.631205	4.307134	4.769117	1.46E-10	1.339051449	up
BraA01g041360.3C.gene	433	619	398	151	165	169	7.384577	8.021778	6.844933	3.45713	4.096655	4.233697	2.98E-05	-1.007945484	down
BraA01g041490.3C.gene	495	658	458	55	71	64	13.691165	13.796741	12.361901	2.039494	2.723453	2.342357	4.26E-22	-2.51760431	down
BraA01g041870.3C.gene	5745	6935	5374	8021	9702	7678	273.388909	255.80584	257.229653	440.65419	511.708313	406.345719	1.86E-09	1.050736035	up
BraA01g041980.3C.gene	630	876	735	239	300	171	5.207539	5.489688	5.932983	3.525294	3.470583	2.124221	8.76E-08	-1.094730923	down
BraA01g042050.3C.gene	4436	6001	4833	1045	873	1018	19.619318	20.077552	20.80668	6.235091	5.360205	5.98093	7.72E-58	-1.819284892	down
BraA01g042080.3C.gene	575	713	564	190	147	191	21.056383	19.767363	20.13925	9.378778	7.457217	9.277647	2.34E-08	-1.255053345	down
BraA01g042200.3C.gene	49	59	67	147	122	108	0.96729	0.884623	1.292599	3.923295	3.3577	2.84523	1.05E-06	1.649228119	up
BraA01g042550.3C.gene	8	42	10	325	431	289	0.379497	1.597388	0.461205	22.375835	30.644587	19.643269	3.78E-24	4.801826784	up
BraA01g042750.3C.gene	1922	2447	1875	753	672	636	31.478359	30.366142	30.0241	16.664696	15.263758	13.813915	5.81E-14	-1.039340332	down
BraA01g042780.3C.gene	365	520	372	86	53	43	2.474053	2.614245	2.454289	1.38852	1.155776	0.857402	1.50E-15	-2.219836508	down
BraA01g042800.3C.gene	380	453	385	138	122	137	5.748549	5.194327	5.680221	2.821026	2.56934	2.756229	4.64E-05	-1.06553352	down
BraA01g042810.3C.gene	8	11	31	109	120	88	0.254421	0.277771	1.024031	5.073107	5.740499	4.026514	1.18E-16	3.171937567	up
BraA01g042840.3C.gene	687	920	694	49	51	42	6.725352	6.838363	6.653017	0.604002	0.68584	0.545955	2.12E-44	-3.454499616	down
BraA01g043090.3C.gene	480	539	409	4151	4005	3832	10.29082	8.739661	8.565089	120.634911	119.911695	109.786218	2.44E-192	3.623440613	up
BraA01g043230.3C.gene	47	25	21	48	75	69	0.551279	0.240141	0.246896	0.771384	1.312473	1.168304	0.000120975	1.558212095	up
BraA01g043260.3C.gene	50	72	41	104	107	113	0.532345	0.635107	0.421319	1.600868	1.71649	1.732604	1.02E-05	1.56787525	up
BraA01g043290.3C.gene	81	127	83	283	183	220	1.396128	1.660803	1.388974	6.61793	4.410639	5.082417	1.19E-08	1.811893738	up
BraA01g043300.3C.gene	634	638	543	1434	1403	1520	3.442392	2.600743	2.863623	10.352242	10.521353	10.847133	1.52E-36	1.807225654	up
BraA01g043310.3C.gene	0	0	0	460	399	417	0	0	0	13.012546	11.632916	11.61205	5.92E-101	Inf	up
BraA01g043320.3C.gene	62	100	37	514	467	450	1.077165	1.328801	0.635247	12.212663	11.454178	10.558562	2.50E-42	3.444710565	up
BraA01g043330.3C.gene	0	0	0	58	65	67	0	0	0	0.685277	0.728299	0.689138	7.22E-32	Inf	up
BraA01g043370.3C.gene	84	119	122	5	7	25	1.222592	1.30048	1.72816	0.0954	0.12785	0.470961	6.39E-10	-2.59091522	down
BraA01g043390.3C.gene	1529	2345	1523	2618	3385	2919	34.859093	40.483639	33.876396	80.625267	107.427307	88.644424	7.82E-12	1.301643567	up
BraA01g043400.3C.gene	54	57	38	319	365	322	0.683775	0.693717	0.773475	5.198801	5.970445	5.037789	7.10E-32	3.310772498	up
BraA01g043660.3C.gene	47	39	58	176	134	176	0.539899	0.34085	0.654787	2.759893	2.158918	2.724813	2.75E-12	2.270703698	up
BraA01g043890.3C.gene	2151	2913	2171	6378	5382	5971	8.540493	8.783181	8.437608	34.283393	29.766629	31.588706	1.75E-66	1.856125472	up
BraA01g043970.3C.gene	82	251	104	7	0	3	0.600026	1.368079	0.718348	0.056902	0	0.027429	1.95E-06	-4.828575211	down
BraA01g044050.3C.gene	1305	1707	1482	500	507	463	6.807127	6.702864	7.537381	10.833061	12.436216	10.739122	1.31E-11	-1.055677437	down
BraA01g044070.3C.gene	2710	3527	2884	734	678	698	29.113348	28.691767	30.217813	10.645168	10.138077	9.978504	1.80E-34	-1.554061708	down
BraA01g044090.3C.gene	104	85	76	8	3	2	1.333027	0.824255	0.947032	0.122661	0.037243	0.025324	1.31E-12	-3.816785701	down
BraA01g044140.3C.gene	132	133	84	29	34	35	1.174684	0.895975	0.725133	0.342292	0.418692	0.414688	0.000731088	-1.278753797	down
BraA01g044250.3C.gene	831	1159	847	152	236	131	11.283547	11.922069	11.220617	2.774823	5.989595	2.357391	1.80E-21	-1.880681073	down
BraA01g044280.3C.gene	42	19	44	182	166	147	1.670606	0.497289	1.728191	9.95623	9.582423	6.490849	2.11E-16	2.72297644	up
BraA01g044300.3C.gene	356	534	375	751	898	726	1.888315	2.023352	1.847685	5.068299	7.695923	5.336193	9.66E-17	1.481224885	up
BraA01g044410.3C.gene	9695	13237	10428	3190	2918	3292	92.618752	95.750435	97.167976	41.145565	38.793415	41.879807	2.17E-33	-1.26631876	down
BraA01g044420.3C.gene	4436	5428	4498	1402	1038	1125	40.997767	37.740344	40.383126	17.545043	13.354891	13.879939	4.49E-38	-1.456291514	down
BraA01g044460.3C.gene	0	12	0	141	129	138	0	0.165273	0	3.489731	3.294151	3.375072	8.87E-35	5.886390189	up
BraA01g044490.3C.gene	403	490	360	1778	1695	1792	5.226471	4.818625	4.554085	31.205532	30.647913	31.003439	1.28E-74	2.629555805	up
BraA01g044510.3C.gene	452	705	503	67	53	72	6.65329	7.902753	7.233525	1.23685	0.988677	1.334272	7.77E-23	-2.541779114	down
BraA01g044660.3C.gene	206	291	236	365	457	412	2.460401	2.664439	2.783456	6.060695	7.845877	6.818136	5.97E-09	1.314546396	up
BraA01g044690.3C.gene	401	618	323	70	118	109	8.022027	9.186586	6.297486	1.400133	2.428411	2.122063	7.50E-08	-1.59090032	down
BraA01g044740.3C.gene	397	480	399	104	72	130	5.012793	4.591819	4.919917	1.764971	1.266286	2.179576	1.04E-08	-1.509598697	down
BraA01g044790.3C.gene	440	522	442	819	765	1066	2.74009	2.443973	2.683352	6.896115	6.633157	8.821738	1.01E-10	1.466874168	up
BraA01g044840.3C.gene	50	32	53	57	62	72	0.926603	0.455085	1.021806	1.500935	1.69648	1.882569	0.006345949	1.004677075	up
BraA01g044860.3C.gene	288	405	312	104	123	86	7.775459	8.289135	8.228403	3.788711	4.616156	3.075872	6.28E-05	-1.116585961	down
BraA01g044930.3C.gene	0	0	0	447	466	450	0	0	0	5.993893	6.390389	6.286033	2.29E-106	Inf	up
BraA02g000100.3C.gene	76	131	70	155	98	145	1.321952	1.74221	1.187014	3.681769	2.402447	3.38092	0.001047952	1.109485858	up
BraA02g000320.3C.gene	33	47	42	79	55	64	0.220709	0.239839	0.275463	0.715607	0.524017	0.571401	0.001008131	1.255926257	up
BraA02g000390.3C.gene	194	246	216	17	15	23	5.838359	5.616639	6.342663	0.668703	0.611817	0.886416	1.27E-16	-3.024708452	down
BraA02g000440.3C.gene	188	263	231	363	412	396	3.069001	3.243002	3.669394	7.969873	9.29352	8.52148	6.03E-09	1.338708464	up
BraA02g000480.3C.gene	3848	5078	3965	6267	7206	6111	218.283859	218.125626	219.411972	480.175323	569.034607	461.677429	1.12E-19	1.165032185	up
BraA02g000540.3C.gene	219	314	196	404	357	366	6.634272	7.212915	5.812901	16.584019	15.094603	14.801501	2.87E-07	1.201618778	up
BraA02g000560.3C.gene	312	309	204	534	624	509	4.766807	3.586476	3.067411	11.020333	13.001856	10.301285	1.07E-14	1.56753269	up
BraA02g000590.3C.gene	33	84	87	181	117	144	0.288384	0.653869	0.742913	1.648974	1.165382	1.389871	3.16E-06	1.685129434	up
BraA02g000600.3C.gene	2697	3624	2834	5525	4992	5229	24.903809	25.34635	25.530426	69.062939	64.329732	64.481736	1.24E-36	1.343382566	up
BraA02g000660.3C.gene	47	85	43	137	161	151	0.604941	0.822819	0.534389	2.383157	2.873374	2.580973	6.27E-09	1.953744448	up
BraA02g000670.3C.gene	139	198	174	254	239	274	1.393111	1.509051	1.712461	3.459991	3.348351	3.681616	1.80E-05	1.144248448	up
BraA02g000780.3C.gene	169	351	436	444	417	451	2.736689	5.273003	4.531982	11.678738	9.823028	11.942456	0.000324639	1.011327234	up
BraA02g000860.3C.gene	86	113	121	220	191	183	1.099242	1.096954	1.50531	3.712684	3.414762	3.069332	9.73E-07	1.439897142	up
BraA02g001010.3C.gene	77	102	105	251	250	206	1.017294	1.022642	1.361264	4.488299	4.618744	3.641964	6.06E-11	1.866323408	up
BraA02g001080.3C.gene	384	487	380	680	591	854	2.033855	1.951451	1.963989	4.86017	4.356476	6.022941	8.41E-09	1.320823544	up
BraA02g001100.3C.gene	15	22	25	167	176	224	0.354682	0.411826	0.596057	5.778532	6.311215	7.675781	2.10E-26	3.74043955	up
BraA02g001500.3C.gene	198	194	139	253	346	328	2.500762	1.856717	1.71447	4.322071	6.087627	5.523723	6.25E-08	1.352877982	up
BraA02g001580.3C.gene	37	71	82	137	160	173	0.36195	0.527932	0.729553	1.708559	2.183021	2.375231	9.74E-09	1.863184951	up
BraA02g001710.3C.gene	80	77	74	4326	4104	3833	1.144928	0.834518	1.02654	83.635056	81.768867	73.064529	0	6.268810441	up
BraA02g001820.3C.gene	7	0	3	58	78	81	0.085093	0	0.025594	1.010792	1.412369	1.404995	2.58E-24	4.857927678	up
BraA02g002000.3C.gene	219	357	278	3	0	4	6.051584	7.514888	7.286399	0.091793	0	0.152198	2.25E-41	-6.371699821	down
BraA02g002030.3C.gene	58	103	54	164	183	218	0.30529	0.460197	0.289198	1.330511	1.524598	1.708234	2.87E-10	1.984372521	up
BraA02g002080.3C.gene	70	131	87	127	187	178	1.76	2.516324	2.147299	4.337106	6.582313	6.017102	2.05E-05	1.357004185	up
BraA02g002220.3C.gene	248	269	220	454	517	410	5.125108	4.208077	4.424246	12.670444	14.859047	11.26697	1.75E-11	1.45685461	up
BraA02g002350.3C.gene	861	957	790	1746	1582	1997	9.646672	8.148005	8.668482	26.371347	24.166809	29.572456	1.14E-27	1.578650709	up
BraA02g002640.3C.gene	22	26	13	49	54	73	0.260908	0.235247	0.153015	0.814214	0.914376	1.192153	1.28E-07	2.096800758	up
BraA02g002690.3C.gene	1761	2433	1932	517	670	602	35.61417	37.257854	38.113449	14.114363	18.857397	16.208004	6.24E-18	-1.212789395	down
BraA02g002700.3C.gene	339	351	247	466	477	497	3.966414	3.090545	2.820112	7.384151	7.788355	7.701221	2.02E-08	1.17164225	up
BraA02g002710.3C.gene	356	563	358	798	796	857	3.972441	4.754307	3.905076	12.084953	12.43204	12.810067	8.68E-18	1.517822118	up
BraA02g002830.3C.gene	17732	23086	17578	4216	4047	4632	148.37471	146.27742	143.470474	47.643555	47.130352	51.606548	1.22E-50	-1.618956784	down
BraA02g002840.3C.gene	1715	2267	1690	505	597	506	12.661851	12.989788	12.405488	3.979688	7.029127	4.397594	4.29E-18	-1.254946003	down
BraA02g002910.3C.gene	38	41	57	167	147	191	1.521434	1.258101	2.244553	9.169857	8.315988	10.353861	1.18E-13	2.42045093	up
BraA02g002920.3C.gene	122	118	104	818	623	786	1.00332	0.730081	0.82448	11.825243	9.061102	11.2436	6.64E-46	3.234343471	up
BraA02g002960.3C.gene	890	1266	828	2019	1975	2064	13.975146	15.058887	12.692117	42.845623	43.20023	43.181149	2.71E-35	1.592509868	up
BraA02g003090.3C.gene	84	243	132	3	15	4	1.629368	3.616855	2.487345	0.076853	0.569477	0.114092	6.16E-07	-3.760315571	down
BraA02g003170.3C.gene	3033	3610	2961	351	396	393	25.747499	23.202238	24.516134	4.013505	4.670772	4.434372	8.49E-79	-2.520631237	down
BraA02g003260.3C.gene	836	1173	808	268	202	189	34.097069	36.237907	32.153744	14.717492	11.424095	10.245898	2.13E-15	-1.527285868	down
BraA02g003340.3C.gene	6	4	8	411	438	380	0.120833	0.058254	0.153801	12.997104	14.13848	11.755719	1.38E-79	6.595302882	up
BraA02g003380.3C.gene	53	48	52	536	464	499	0.2905	0.200084	0.277831	4.036777	3.604642	3.70982	8.53E-52	3.823352028	up
BraA02g003510.3C.gene	26	48	20	188	147	175	0.489777	0.684899	0.361754	4.819826	3.869835	4.394765	2.09E-18	3.041022202	up
BraA02g003550.3C.gene	687	760	599	1089	982	1119	4.584478	3.853376	3.887235	10.129534	9.622479	10.330503	6.97E-15	1.191543063	up
BraA02g003590.3C.gene	404	598	521	207	135	161	3.300167	3.944802	4.166938	2.635209	1.770453	1.991358	1.39E-05	-1.038419458	down
BraA02g003600.3C.gene	1956	1898	2338	624	760	565	18.506208	12.34057	20.415318	7.725428	9.299662	7.041488	0.00022807	-1.135713741	down
BraA02g003710.3C.gene	5164	6328	5339	8820	9828	9437	175.345184	162.720657	176.835602	404.501282	464.497803	426.738068	2.16E-34	1.293147655	up
BraA02g003760.3C.gene	363	511	420	89	124	122	8.832915	9.41656	9.969315	2.921464	4.188709	3.948387	8.39E-08	-1.387666723	down
BraA02g003880.3C.gene	182	240	269	76	75	53	1.981213	1.891708	2.772848	1.13235	1.137628	0.764077	0.000156003	-1.212663999	down
BraA02g004300.3C.gene	184	165	163	275	278	254	2.168946	1.472776	1.872212	4.382831	4.575839	3.995518	3.83E-06	1.190972804	up
BraA02g004360.3C.gene	44	69	41	254	291	255	1.985506	2.36647	1.779941	12.326661	11.658094	11.584335	4.36E-23	2.957943788	up
BraA02g004720.3C.gene	212	297	225	1	6	0	2.344738	2.489713	2.431978	0.013788	0.087956	0	4.97E-37	-6.130630972	down
BraA02g004740.3C.gene	15	14	21	49	59	51	0.154345	0.106124	0.430415	0.964441	1.537814	1.146754	3.26E-08	2.191590829	up
BraA02g005020.3C.gene	1516	1830	1449	515	484	463	10.537379	9.636012	9.828769	4.834795	4.684474	4.285615	4.27E-14	-1.157617799	down
BraA02g005070.3C.gene	4409	5508	4309	1303	1139	1349	37.803577	35.730529	36.023775	15.12053	13.620895	15.430015	2.98E-33	-1.351077547	down
BraA02g005090.3C.gene	129	132	76	141	146	174	1.427849	1.109656	0.814095	2.118987	2.272963	2.556728	0.001408548	1.008162325	up
BraA02g005160.3C.gene	119	149	123	248	225	214	0.770887	0.798349	0.799511	2.24641	2.028121	1.860203	1.03E-06	1.369275363	up
BraA02g005190.3C.gene	262	287	153	3380	3390	3753	3.074618	2.553654	1.754553	53.758373	55.690987	58.855396	1.51E-244	4.468759635	up
BraA02g005250.3C.gene	5328	5540	4670	1557	1471	1468	79.672824	66.241934	81.324657	31.49982	30.340698	32.662826	3.10E-16	-1.242855234	down
BraA02g005260.3C.gene	12829	17102	12744	4645	4033	4843	160.005539	161.524231	155.04657	78.235886	70.012688	80.429245	5.49E-25	-1.096461563	down
BraA02g005410.3C.gene	714	1163	833	96	93	135	21.842875	26.951788	24.856371	3.939258	3.925696	5.470581	1.39E-31	-2.492495355	down
BraA02g005420.3C.gene	81	77	67	326	389	364	1.187545	0.843802	0.941512	6.445837	7.939958	7.123312	1.48E-26	2.803107285	up
BraA02g005540.3C.gene	276	335	253	729	646	709	2.643711	2.431415	2.365973	9.437316	8.623235	9.048561	5.01E-22	1.827394157	up
BraA02g005570.3C.gene	3238	3994	3264	6402	5900	6568	18.701129	17.459118	18.357446	50.386058	47.784351	50.62543	1.94E-40	1.401195412	up
BraA02g005590.3C.gene	0	0	0	166	208	201	0	0	0	2.199868	2.889343	2.612322	1.91E-56	Inf	up
BraA02g005650.3C.gene	0	18	3	190	175	203	0	0.204394	0.045948	4.547244	4.288953	4.750645	3.28E-39	5.498461821	up
BraA02g005740.3C.gene	159	309	195	5	5	3	1.719159	2.525162	2.048196	0.058842	0.060641	0.029009	1.12E-28	-5.081968588	down
BraA02g005880.3C.gene	1819	2546	1883	523	545	444	22.518559	23.712115	22.61253	8.559057	8.9578	7.688808	2.28E-25	-1.4801712	down
BraA02g005890.3C.gene	252	338	290	69	55	66	12.437285	12.644422	13.953827	4.603758	3.786513	4.3071	4.54E-08	-1.655167569	down
BraA02g006110.3C.gene	41	40	35	64	76	110	0.35149	0.243697	0.271367	0.765892	0.850249	1.32119	3.71E-05	1.64750968	up
BraA02g006240.3C.gene	1210	1598	1307	357	268	248	9.461889	10.020691	9.878809	3.887252	3.010374	3.793994	3.31E-23	-1.677954413	down
BraA02g006300.3C.gene	128	96	100	307	323	270	2.158005	1.220194	1.649771	6.99953	7.589585	6.060896	2.17E-14	1.99909495	up
BraA02g006340.3C.gene	134	121	118	24	34	28	1.407018	1.118333	1.162661	0.393815	0.50086	0.357197	3.08E-05	-1.580443781	down
BraA02g006370.3C.gene	69	113	67	0	4	9	1.537542	2.529856	1.396681	0	0.082417	0.187188	5.62E-15	-3.683049408	down
BraA02g006450.3C.gene	735	931	764	1302	1272	1058	18.164806	17.440979	18.440559	43.500069	43.812122	34.848495	9.43E-15	1.137536333	up
BraA02g006490.3C.gene	190	220	165	569	671	539	3.253265	2.861578	2.760797	13.44906	16.334201	12.604486	8.05E-26	2.186568658	up
BraA02g006510.3C.gene	15	6	10	65	56	67	0.439402	0.116353	0.281496	2.655352	2.361959	2.693693	6.06E-14	3.086236931	up
BraA02g006530.3C.gene	771	999	733	1590	1934	1528	13.556654	13.661439	12.852379	37.935924	47.151425	36.194569	7.00E-16	1.576912252	up
BraA02g006550.3C.gene	438	543	425	9306	8715	8575	5.695177	5.351708	5.390663	163.773926	158.066391	148.809967	0	4.799074036	up
BraA02g006570.3C.gene	27	80	44	76	58	95	0.384939	0.874379	0.619558	1.47478	1.156291	1.822387	0.002103025	1.21027837	up
BraA02g006690.3C.gene	612	788	690	3947	3659	3507	6.131632	6.604725	7.235628	68.387144	65.99901	56.868649	2.32E-136	2.965753836	up
BraA02g006730.3C.gene	1262	1542	1190	189	167	235	5.142726	4.760866	4.731294	1.04055	0.942813	1.271607	1.02E-34	-2.201393836	down
BraA02g006790.3C.gene	1182	1360	1092	1807	2070	2060	8.732665	7.610019	7.864531	18.184459	21.415831	20.400557	6.83E-24	1.261279395	up
BraA02g006840.3C.gene	1311	1555	1229	2700	2498	2604	17.667503	15.877966	16.157087	49.170761	46.882874	46.747753	2.47E-36	1.484660763	up
BraA02g006870.3C.gene	345	371	288	643	668	573	7.738016	6.267686	6.172599	19.283979	20.724839	17.108542	2.14E-14	1.45968629	up
BraA02g006880.3C.gene	23	59	16	212	170	260	0.457458	0.945018	0.290716	6.016625	4.906619	7.17872	4.09E-19	3.346014319	up
BraA02g007020.3C.gene	154	248	185	245	307	290	2.083273	2.654022	2.326569	4.319133	5.585209	4.932097	2.68E-05	1.092754375	up
BraA02g007030.3C.gene	3	66	10	86	117	110	0.008356	0.215538	0.039068	0.47512	0.671158	0.600878	4.80E-10	2.71902559	up
BraA02g007060.3C.gene	21	8	0	80	74	77	0.325717	0.084585	0	3.149198	2.48079	2.819362	3.99E-17	3.500581389	up
BraA02g007270.3C.gene	79	138	89	302	350	305	0.661461	0.875079	0.728815	3.42933	4.102029	3.419754	6.33E-17	2.227823814	up
BraA02g007300.3C.gene	60	75	57	1210	1216	1238	2.583456	2.459622	2.377351	71.010727	73.533661	71.625389	6.47E-135	4.813156532	up
BraA02g007370.3C.gene	6231	8624	5912	951	861	1049	66.891953	70.110909	61.907043	13.780837	12.855622	14.993106	2.69E-95	-2.292948424	down
BraA02g007520.3C.gene	1	7	0	129	74	116	0.013527	0.088461	0	2.913264	1.715155	2.575577	1.25E-20	6.059117709	up
BraA02g007680.3C.gene	570	817	572	907	850	896	4.932994	5.363581	4.816333	10.52248	10.106522	10.308415	1.01E-09	1.006041479	up
BraA02g007720.3C.gene	116	197	98	388	352	398	1.081269	1.27618	0.891579	4.732249	4.537737	4.836922	1.00E-16	2.059606275	up
BraA02g007760.3C.gene	1083	1723	1115	1853	1932	2134	6.574043	7.923525	6.603728	15.196204	16.324154	17.253632	2.57E-20	1.170798223	up
BraA02g007830.3C.gene	47	59	35	232	264	252	3.680663	3.486349	2.626975	24.606276	28.908104	26.367586	1.80E-22	2.97579621	up
BraA02g007850.3C.gene	414	498	472	1177	1123	1118	3.26016	2.975275	3.635765	12.75211	12.548756	11.924465	3.99E-32	1.853065339	up
BraA02g007950.3C.gene	340	375	367	37	41	27	4.556721	3.802153	4.79293	0.654181	0.754182	0.469364	5.71E-20	-2.819055756	down
BraA02g007960.3C.gene	542	636	493	1846	1480	1793	6.753291	6.873227	6.15446	30.639168	24.979265	28.826667	6.96E-43	2.169033574	up
BraA02g007980.3C.gene	5418	7368	5587	11987	12260	11447	96.80992	100.249874	98.315234	271.449631	295.916336	262.40271	3.41E-45	1.521700609	up
BraA02g007990.3C.gene	596	792	636	160	120	135	5.736706	5.779311	5.966804	2.187014	1.658133	1.902904	1.34E-14	-1.727133533	down
BraA02g008000.3C.gene	35	43	31	100	113	56	1.153729	1.090512	1.012686	8.147116	9.460597	4.472583	0.000352956	1.867193526	up
BraA02g008010.3C.gene	8	0	1	336	414	339	0.021757	0	0.002936	2.262185	1.779191	1.393526	3.39E-78	7.333141791	up
BraA02g008030.3C.gene	305	513	405	739	810	755	2.410325	3.114223	3.17583	8.235763	9.475899	8.283677	1.62E-16	1.485295143	up
BraA02g008250.3C.gene	832	1309	801	1678	1614	1933	8.06113	9.756206	7.00912	22.691431	22.548787	25.685756	5.68E-26	1.406478681	up
BraA02g008260.3C.gene	504	718	472	3025	2699	3041	5.765174	6.224939	5.264741	46.811508	43.033066	46.404034	1.40E-119	2.941598703	up
BraA02g008300.3C.gene	3	3	3	4272	4032	4379	0.07056	0.055732	0.068385	178.923447	174.03923	180.860031	0	10.99876038	up
BraA02g008570.3C.gene	135	201	137	250	371	276	1.583355	1.786875	1.563098	3.97502	6.0798	4.323615	1.89E-06	1.497367918	up
BraA02g008580.3C.gene	97	161	100	201	265	277	1.977607	3.103752	2.201289	4.296003	5.889892	5.730261	5.87E-09	1.634398846	up
BraA02g008730.3C.gene	34	80	69	95	107	92	1.29104	2.321981	2.57827	4.901533	5.697127	4.673145	0.000485251	1.264298165	up
BraA02g008770.3C.gene	3	2	2	300	244	246	0.022518	0.016937	0.010982	4.650897	3.830882	3.694205	1.40E-61	7.337564168	up
BraA02g008800.3C.gene	513	618	465	1506	1400	1566	2.101503	1.915589	1.858017	9.985604	9.314082	9.936007	6.87E-45	2.043291152	up
BraA02g008910.3C.gene	423	746	442	1461	1650	1299	14.673149	19.605049	14.941871	68.47068	79.707245	60.050339	5.18E-23	2.040329554	up
BraA02g008980.3C.gene	1279	1416	1050	4744	4806	5183	28.066635	23.514687	22.46977	140.587875	146.795914	151.453522	1.63E-114	2.529342619	up
BraA02g009000.3C.gene	24	28	2	207	218	200	0.518794	0.44779	0.042182	6.094127	6.620514	5.814215	4.14E-31	4.133202296	up
BraA02g009170.3C.gene	100	78	65	123	125	129	0.935853	0.550421	0.585301	1.554707	1.616391	1.596575	0.000397636	1.16540697	up
BraA02g009230.3C.gene	0	2	1	107	115	121	0	0.054159	0.037676	5.739856	6.327931	6.359274	7.35E-38	7.505659343	up
BraA02g009260.3C.gene	111	152	89	236	200	194	2.22151	2.294166	1.73119	6.371921	5.564111	5.176748	1.37E-06	1.413061473	up
BraA02g009290.3C.gene	893	971	886	322	234	317	3.651692	3.007393	3.535494	1.774999	1.331477	1.724534	6.92E-09	-1.111685207	down
BraA02g009410.3C.gene	135	232	139	479	408	650	0.598111	0.777092	0.598015	2.862511	2.516807	3.830453	1.44E-09	2.184265393	up
BraA02g009460.3C.gene	113	161	155	377	351	451	0.959493	0.967463	0.919263	4.051133	4.123088	5.280075	5.31E-17	2.012216571	up
BraA02g009470.3C.gene	379	589	444	559	709	817	7.037859	8.296811	8.058791	14.035016	18.361582	20.229151	1.75E-06	1.131280301	up
BraA02g009480.3C.gene	43	94	56	131	101	80	0.295127	0.524883	0.382332	1.810521	1.426167	1.114393	0.000519311	1.289603672	up
BraA02g009570.3C.gene	392	534	352	1006	1074	1208	4.135334	4.271667	3.62154	14.355404	15.800404	16.995665	7.71E-33	1.931355578	up
BraA02g009580.3C.gene	226	475	257	572	525	526	0.972667	1.553809	1.08317	3.33658	3.155892	3.022487	6.32E-11	1.358955863	up
BraA02g009620.3C.gene	43	49	26	174	148	180	0.442437	0.384782	0.262299	2.855885	2.48173	2.920192	2.97E-15	2.653574287	up
BraA02g009780.3C.gene	7	5	6	659	727	623	0.161537	0.096762	0.154478	23.91338	27.183794	22.309803	2.55E-124	7.321354275	up
BraA02g009840.3C.gene	3	20	0	258	288	337	0.034499	0.173258	0	4.005219	4.607535	5.158614	2.49E-56	6.004040308	up
BraA02g009850.3C.gene	252	321	215	11684	12350	11303	10.460183	10.096551	8.694104	655.474792	713.993958	625.202637	0	6.052018669	up
BraA02g010090.3C.gene	236	310	223	12	12	17	4.369753	4.323641	4.152124	0.314544	0.236417	0.528763	3.79E-23	-3.667872351	down
BraA02g010170.3C.gene	288	253	317	420	469	448	3.416208	2.265284	3.658955	6.731569	7.731942	7.067327	3.26E-08	1.165770215	up
BraA02g010200.3C.gene	248	401	339	644	584	762	1.034784	1.267963	1.378945	3.631707	3.393893	4.242256	1.10E-16	1.574803048	up
BraA02g010520.3C.gene	6	11	4	170	212	194	0.073582	0.109637	0.037293	3.55634	4.120505	3.334146	1.10E-39	5.385261133	up
BraA02g010530.3C.gene	1725	2433	1882	485	449	440	17.730477	18.667287	18.448411	4.121307	4.204384	3.819334	2.35E-27	-1.57202902	down
BraA02g010710.3C.gene	48	61	42	318	372	346	0.517023	0.50329	0.44707	4.099264	4.974149	4.298665	7.89E-33	3.342487208	up
BraA02g010720.3C.gene	614	843	492	903	946	1005	6.361983	6.621575	4.970814	12.644432	13.656127	13.885664	3.77E-12	1.123494469	up
BraA02g010750.3C.gene	4	0	5	117	129	81	0.023159	0	0.030322	1.210696	1.407533	0.827374	1.35E-23	5.611481148	up
BraA02g010760.3C.gene	962	1205	895	33	34	34	13.259735	12.768719	11.979678	0.61405	0.726891	0.628008	4.70E-74	-4.362044548	down
BraA02g010810.3C.gene	491	732	601	0	0	0	2.555581	2.883532	3.055427	0	0	0	8.21E-87	#NAME?	down
BraA02g010840.3C.gene	244	329	264	568	455	564	1.326057	1.342446	1.394974	4.143392	3.420264	4.212786	6.72E-13	1.482113986	up
BraA02g011180.3C.gene	34	84	82	119	111	114	0.797433	1.248615	1.91428	4.118671	4.579182	4.174894	9.95E-05	1.355972174	up
BraA02g011210.3C.gene	174	167	152	355	386	302	3.585515	2.62226	3.118043	9.908549	11.056633	8.367789	2.29E-11	1.622424096	up
BraA02g011290.3C.gene	115	114	124	260	246	292	0.491454	0.367475	0.515397	2.306221	2.250761	2.560754	1.83E-10	1.710958467	up
BraA02g011390.3C.gene	255	312	304	0	0	4	0.882453	0.817103	1.025971	0	0	0.017302	4.93E-45	-7.235596157	down
BraA02g011580.3C.gene	97	105	68	220	290	207	2.474621	2.021158	1.690027	7.56172	10.308228	7.038038	1.15E-10	1.968263944	up
BraA02g011630.3C.gene	78	135	56	234	182	159	1.100303	1.446974	0.769715	4.494185	3.594502	3.005989	1.62E-07	1.695260721	up
BraA02g011640.3C.gene	0	0	0	169	132	103	0	0	0	2.388805	1.923958	1.425062	5.51E-31	Inf	up
BraA02g011650.3C.gene	317	385	141	644	746	472	0.921986	0.924165	0.397845	3.229246	3.829075	2.362947	6.81E-06	1.726076377	up
BraA02g011660.3C.gene	641	851	546	1030	926	944	6.062602	5.945843	5.076916	12.893107	12.16966	11.57123	1.53E-11	1.077013829	up
BraA02g011770.3C.gene	284	353	292	36	77	55	1.137137	1.071975	1.142206	0.193426	0.425663	0.290698	2.53E-10	-1.908650362	down
BraA02g011800.3C.gene	6	21	15	132	79	101	0.05492	0.152426	0.136452	1.726436	1.054547	1.296542	2.45E-13	3.494338376	up
BraA02g011840.3C.gene	2294	2720	2196	86	101	95	46.830921	42.140906	44.891373	2.656108	1.862993	2.317883	7.67E-133	-4.12149608	down
BraA02g011960.3C.gene	493	625	551	931	1134	917	4.990304	4.791655	5.440194	19.319654	24.441979	18.862805	7.95E-15	1.392728724	up
BraA02g012000.3C.gene	0	49	0	161	150	161	0	0.508327	0	3.79989	3.956458	3.902399	1.20E-24	4.06685782	up
BraA02g012070.3C.gene	80	88	54	112	152	141	0.918212	0.753986	0.591382	1.732878	2.414936	2.158374	1.73E-05	1.427647674	up
BraA02g012100.3C.gene	125	277	117	415	509	552	3.873085	6.545217	3.53587	17.500742	22.089901	22.911587	1.20E-17	2.119491079	up
BraA02g012320.3C.gene	1226	1257	1073	1856	1568	2119	4.933128	3.941104	4.477348	10.057769	8.5783	11.855056	8.37E-11	1.183690208	up
BraA02g012430.3C.gene	18	14	13	106	98	108	0.160357	0.097011	0.110977	1.343138	1.282931	1.34572	1.80E-17	3.32187401	up
BraA02g012450.3C.gene	437	530	459	941	779	953	4.427889	3.876406	4.610491	11.995326	10.900203	11.35759	3.00E-18	1.457804242	up
BraA02g012490.3C.gene	2047	3102	2192	2893	4859	4093	24.548157	27.561412	26.146227	47.807293	82.833934	65.169808	0.00029693	1.263082651	up
BraA02g012500.3C.gene	16814	22255	17356	28547	27449	29938	60.66247	59.593037	59.816013	140.679664	139.411975	142.457637	2.14E-22	1.167141738	up
BraA02g012560.3C.gene	48	76	24	138	156	136	0.369627	0.509501	0.176916	1.606916	1.915352	1.599858	4.99E-10	2.141615171	up
BraA02g012580.3C.gene	1455	1743	1267	418	276	396	17.046019	15.460032	14.475037	6.604404	4.489998	6.172738	5.33E-20	-1.478147763	down
BraA02g012660.3C.gene	184	195	168	295	298	271	2.162785	1.731088	1.926654	4.677612	4.87493	4.237401	2.02E-06	1.206508797	up
BraA02g012780.3C.gene	74	83	51	92	124	100	5.635241	4.777993	3.792641	9.456554	13.118316	10.071295	0.000925868	1.165544633	up
BraA02g012940.3C.gene	1340	1754	1397	498	418	376	8.447169	8.373403	8.632395	4.253563	3.680634	3.141529	4.32E-15	-1.237619925	down
BraA02g012990.3C.gene	6	6	4	70	53	54	0.147925	0.106149	0.104682	2.530963	1.969316	1.935902	1.61E-18	4.018845026	up
BraA02g013050.3C.gene	11350	14946	11291	2609	2248	2854	71.698546	71.445587	69.549852	22.538638	19.767422	24.373782	1.13E-59	-1.724971674	down
BraA02g013080.3C.gene	133	158	99	470	514	649	0.715933	0.632876	0.582443	3.311154	3.906963	4.526353	3.75E-23	2.627779584	up
BraA02g013110.3C.gene	6441	8206	5952	2466	1678	2414	42.100966	40.625535	42.476829	24.686037	15.473087	23.816077	2.09E-18	-1.091872219	down
BraA02g013130.3C.gene	1750	2564	1908	555	626	582	100.470177	111.476028	106.873116	43.001385	50.021198	44.449856	3.85E-19	-1.251310831	down
BraA02g013160.3C.gene	74	80	51	135	146	94	0.714375	0.584275	0.479724	1.763885	1.968567	1.312463	2.41E-05	1.431118771	up
BraA02g013240.3C.gene	165	239	190	34	42	46	2.08254	2.185885	2.461904	0.62954	0.72445	0.746799	4.50E-07	-1.719755337	down
BraA02g013270.3C.gene	160	238	154	283	324	429	2.240517	2.473831	2.060177	5.392589	6.399809	8.140697	3.41E-07	1.480522168	up
BraA02g013450.3C.gene	125	152	105	1141	806	982	1.25426	1.156672	1.025693	15.549011	11.310937	13.189885	8.19E-33	3.498442612	up
BraA02g013500.3C.gene	1775	2635	1905	320	224	291	16.854727	18.853976	17.516165	4.248817	3.03957	3.782534	8.26E-54	-2.351396628	down
BraA02g013590.3C.gene	129	163	91	3	0	4	2.617534	2.492308	1.785922	0.058744	0	0.106039	6.65E-24	-5.214722256	down
BraA02g013610.3C.gene	510	669	464	234	156	151	5.58134	5.617477	4.956928	3.42301	2.349946	2.174335	7.22E-06	-1.038077786	down
BraA02g013750.3C.gene	141	167	129	240	250	258	3.523127	3.172108	3.156494	8.142547	8.725466	8.618361	9.30E-07	1.331016167	up
BraA02g014020.3C.gene	163	179	104	55	45	40	4.431155	3.136196	2.435275	1.648732	1.455969	1.160833	0.001921185	-1.110152096	down
BraA02g014080.3C.gene	639	1077	727	215	99	127	3.95253	5.051946	4.390533	1.823083	0.847791	1.043529	5.62E-15	-1.89353681	down
BraA02g014120.3C.gene	400	527	486	150	130	153	29.035297	28.993256	34.460632	14.647648	13.087381	14.714879	3.32E-06	-1.153568003	down
BraA02g014140.3C.gene	1774	2468	1916	656	631	684	31.13299	32.80917	32.801727	15.553026	15.397817	15.978292	8.24E-15	-1.080723613	down
BraA02g014150.3C.gene	20	20	24	149	85	120	0.159479	0.216076	0.205403	1.959647	1.115934	2.032277	9.03E-11	2.997467539	up
BraA02g014160.3C.gene	186	230	170	47	55	60	1.400093	1.202918	2.054096	0.577389	0.700812	0.543748	0.000114565	-1.295782605	down
BraA02g014200.3C.gene	1	1	0	55	81	59	0.071514	0.05072	0	5.533103	8.432166	5.798583	6.12E-26	7.201131785	up
BraA02g014290.3C.gene	10	11	9	69	53	62	0.161853	0.261734	0.231834	3.011421	2.018424	1.991167	5.43E-14	3.165617808	up
BraA02g014330.3C.gene	141	265	143	301	355	297	1.464702	2.38948	1.673197	4.768542	5.791188	4.30824	5.30E-08	1.390040715	up
BraA02g014460.3C.gene	1658	2037	1807	639	571	487	104.216583	96.97007	110.814377	54.202721	49.92189	40.746452	4.39E-15	-1.143932156	down
BraA02g014480.3C.gene	46	66	33	110	63	110	1.624396	1.778419	1.156656	5.337016	3.155352	5.245243	0.000175565	1.542790912	up
BraA02g014610.3C.gene	57	110	57	130	93	141	0.452009	0.671695	0.445475	1.434465	1.059488	1.493068	0.000201586	1.294024449	up
BraA02g014630.3C.gene	266	396	365	140	102	105	2.086511	2.597687	2.869056	1.723798	1.252166	1.112128	0.00027945	-1.006963422	down
BraA02g014680.3C.gene	413	544	426	139	146	152	5.434288	5.427567	5.473022	2.461417	2.660871	2.660079	9.26E-06	-1.101886465	down
BraA02g014830.3C.gene	6	3	5	1037	912	925	0.104697	0.03294	0.086458	25.53911	23.149101	22.456459	5.98E-175	8.176821536	up
BraA02g014910.3C.gene	252	426	296	425	542	420	5.384999	7.00065	6.189748	12.330482	16.23894	11.832246	6.67E-07	1.088817651	up
BraA02g015010.3C.gene	13924	17114	13086	4594	4156	4698	97.452175	89.576758	88.216675	42.890897	40.020907	43.255224	1.93E-27	-1.157015066	down
BraA02g015020.3C.gene	5277	7056	4942	8698	8159	9308	39.497671	40.354807	36.071239	87.925706	85.215651	92.766414	6.44E-28	1.163564798	up
BraA02g015050.3C.gene	105	127	118	0	0	0	1.913082	1.755905	2.099197	0	0	0	7.71E-30	#NAME?	down
BraA02g015150.3C.gene	32	60	32	70	86	105	1.058668	1.530406	1.046182	3.179661	4.058018	4.716807	8.72E-06	1.66614925	up
BraA02g015160.3C.gene	70	94	96	150	161	116	3.217832	3.286757	4.314096	9.394962	10.393508	7.152754	9.13E-05	1.267943876	up
BraA02g015170.3C.gene	0	0	0	112	65	61	0	0	0	4.482301	2.691511	2.461298	8.59E-16	Inf	up
BraA02g015180.3C.gene	103	146	133	178	251	182	2.126333	2.188984	2.491379	4.950211	6.97125	4.82652	2.09E-05	1.23737493	up
BraA02g015350.3C.gene	347	492	393	125	99	121	6.74957	7.240356	7.461447	3.268476	2.67466	3.112086	1.16E-06	-1.274653532	down
BraA02g015440.3C.gene	61457	99488	70257	166102	176446	174686	365.159878	490.480302	411.944977	1593.572312	1727.045105	1648.99028	7.85E-23	1.736131025	up
BraA02g015450.3C.gene	164	377	219	651	638	663	0.775576	1.326107	1.029571	4.5343	4.638617	4.605649	1.41E-22	1.959863692	up
BraA02g015470.3C.gene	0	0	0	295	246	235	0	0	0	4.444338	3.801391	3.469952	2.90E-69	Inf	up
BraA02g015550.3C.gene	28	37	30	245	302	175	0.211732	0.425611	0.229386	2.648988	3.775877	2.090196	5.61E-12	3.488473955	up
BraA02g015560.3C.gene	49	88	41	136	151	145	1.010284	1.371132	0.81002	3.771539	4.34246	3.967131	3.13E-08	1.876202855	up
BraA02g015640.3C.gene	29	25	17	79	96	131	0.340274	0.214267	0.189399	1.286574	1.599283	2.103243	4.84E-10	2.648530503	up
BraA02g015940.3C.gene	199	292	208	328	310	337	3.341384	3.736508	3.425234	7.110201	7.041573	7.43048	1.86E-05	1.048914002	up
BraA02g016070.3C.gene	424	576	427	205	155	115	4.783476	4.924919	4.700279	3.122662	2.423598	1.715087	2.78E-05	-1.021820274	down
BraA02g016110.3C.gene	42	61	54	145	145	134	0.392526	0.426949	0.596187	1.931737	1.98196	1.688985	3.26E-09	1.993460017	up
BraA02g016170.3C.gene	55	77	68	143	160	133	0.462213	0.484009	0.601772	1.69704	1.862747	1.642748	3.12E-07	1.683770908	up
BraA02g016230.3C.gene	0	3	0	95	68	52	0	0.035115	0	2.939364	2.162861	1.573238	1.48E-16	6.963536492	up
BraA02g016400.3C.gene	907	1283	967	2551	2498	2597	12.620399	13.60839	13.191623	49.075459	49.006856	48.998659	1.39E-51	1.84120445	up
BraA02g016460.3C.gene	429	558	379	769	686	953	2.243843	2.184519	1.929794	5.41168	4.995063	6.61673	5.98E-11	1.381023659	up
BraA02g016540.3C.gene	189	234	149	51	32	15	1.932377	1.805965	1.489921	0.725133	0.455132	0.243088	1.42E-08	-1.977877399	down
BraA02g016550.3C.gene	316	336	287	92	93	101	1.139797	0.897581	1.074627	0.493337	0.469422	0.495381	5.45E-05	-1.16866533	down
BraA02g016610.3C.gene	321	417	388	75	69	86	4.087869	4.250095	4.853005	1.330406	1.437549	1.806309	5.08E-10	-1.740017423	down
BraA02g016740.3C.gene	763	833	760	197	176	242	10.073203	8.335257	9.791526	3.513566	3.223771	4.244499	1.51E-11	-1.39380401	down
BraA02g016960.3C.gene	107	160	170	17	27	29	1.693762	1.978558	2.846199	0.304632	0.551352	0.490183	8.60E-08	-2.029055254	down
BraA02g016970.3C.gene	9054	8598	6368	15895	14555	16874	117.985596	84.838257	80.940323	279.747284	264	292.828644	2.97E-34	1.523094267	up
BraA02g017010.3C.gene	530	578	452	773	695	786	5.79699	4.798671	4.852545	11.509015	10.586283	11.525209	5.01E-10	1.081325269	up
BraA02g017220.3C.gene	131	168	97	182	239	245	0.82044	0.787727	0.579851	1.517452	2.060851	2.02998	3.70E-06	1.320281102	up
BraA02g017230.3C.gene	72	76	59	160	139	130	0.223643	0.170362	0.189895	0.725207	0.43669	0.499299	1.01E-06	1.60133856	up
BraA02g017270.3C.gene	109	162	163	195	214	215	0.55497	0.62956	0.8568	1.349338	1.561052	1.465714	0.00016054	1.078850143	up
BraA02g017300.3C.gene	1708	1619	1211	2128	1947	2259	9.089456	6.519951	6.263502	16.709105	14.657432	17.648666	4.43E-13	1.025422753	up
BraA02g017760.3C.gene	25	38	43	232	197	165	0.25355	0.291714	0.421552	3.293381	2.827704	2.24942	2.18E-20	3.037456879	up
BraA02g017790.3C.gene	0	0	0	267	203	162	0	0	0	7.715501	5.921162	4.471733	7.99E-34	Inf	up
BraA02g017840.3C.gene	696	977	755	2554	2337	2650	7.923473	8.362564	8.393202	39.183227	36.958662	40.263269	4.12E-69	2.198099418	up
BraA02g017920.3C.gene	45	64	56	315	390	416	1.226692	1.008233	1.148131	8.934223	11.403069	11.65415	1.88E-34	3.323369448	up
BraA02g018000.3C.gene	800	1056	823	151	135	128	11.816002	11.833146	11.790206	2.993443	2.761305	2.523131	8.06E-25	-2.133130878	down
BraA02g018140.3C.gene	78	70	72	341	313	413	0.810981	0.530181	0.698948	4.53941	4.259925	5.481389	1.43E-26	2.809049577	up
BraA02g018170.3C.gene	82	88	74	122	153	130	1.1184	1.021579	1.082112	2.500426	3.258388	2.640337	9.61E-05	1.280173526	up
BraA02g018200.3C.gene	43	104	49	197	167	206	0.585969	1.133557	0.658811	3.86658	3.249959	3.981111	1.65E-11	2.150252977	up
BraA02g018220.3C.gene	59	86	66	249	300	199	0.715627	0.811754	0.717772	3.847074	4.798666	3.099029	3.05E-12	2.394308435	up
BraA02g018280.3C.gene	0	0	0	115	127	117	0	0	0	1.658475	1.891315	1.651588	7.33E-43	Inf	up
BraA02g018340.3C.gene	0	0	0	749	583	684	0	0	0	11.449262	9.174942	10.299482	1.20E-145	Inf	up
BraA02g018440.3C.gene	203	250	174	673	720	570	11.654034	10.830921	9.713893	52.19194	57.543953	43.597721	3.71E-28	2.209397596	up
BraA02g018640.3C.gene	68	98	72	18	18	32	0.344504	0.378302	0.358702	0.123453	0.121801	0.217529	0.0018696	-1.24371566	down
BraA02g018970.3C.gene	2	2	2	118	135	98	0.011738	0.007994	0.010297	2.560872	2.816497	2.219206	1.47E-35	6.410957385	up
BraA02g019190.3C.gene	2683	3651	2715	6420	6059	6067	14.204167	14.676614	14.023688	43.017735	44.657412	40.117222	3.41E-51	1.599197803	up
BraA02g019240.3C.gene	54	93	56	95	102	111	0.971947	1.289776	0.999847	2.337277	2.619958	2.668757	0.000988295	1.185148419	up
BraA02g019450.3C.gene	972	1185	924	175	217	184	13.792863	12.447308	12.612037	3.50581	4.542449	3.63517	2.06E-22	-1.861200801	down
BraA02g019660.3C.gene	0	0	0	211	197	111	0	0	0	3.850858	3.815568	1.998224	1.33E-22	Inf	up
BraA02g019680.3C.gene	2	5	2	61	98	77	0.019821	0.038215	0.019669	0.952092	1.506391	1.030174	3.83E-20	5.335162842	up
BraA02g019690.3C.gene	97	79	67	211	283	178	5.185767	3.190559	3.469294	15.178945	21.049818	12.672435	3.14E-07	2.004302753	up
BraA02g019720.3C.gene	482	667	416	672	789	679	2.559971	2.662394	2.182047	5.074892	5.051776	4.695871	1.38E-08	1.024072454	up
BraA02g019730.3C.gene	822	1160	912	310	277	321	4.748927	5.21917	4.97727	2.380824	2.216509	2.419025	2.55E-09	-1.109793331	down
BraA02g019750.3C.gene	0	0	0	154	143	205	0	0	0	5.195359	4.880179	6.558366	2.44E-50	Inf	up
BraA02g019760.3C.gene	56	93	69	439	507	459	0.976078	1.233034	1.188297	9.321558	11.461926	10.639677	4.19E-39	3.262246897	up
BraA02g019770.3C.gene	180	217	171	387	329	278	3.252443	2.962011	3.012395	9.454388	8.270639	6.689414	2.57E-08	1.363964989	up
BraA02g019820.3C.gene	139	229	167	312	277	266	1.426854	1.773815	1.664372	4.314333	3.951762	3.630349	1.61E-06	1.250223925	up
BraA02g019900.3C.gene	0	2	2	777	789	755	0	0.016514	0.027646	15.016555	15.709165	14.881831	4.14E-157	9.788466091	up
BraA02g019930.3C.gene	3691	4734	3609	6311	7104	6198	116.795296	113.430901	111.412407	269.727173	312.927551	261.208618	9.24E-30	1.265778086	up
BraA02g019950.3C.gene	86	95	41	365	319	313	1.310189	1.097929	0.605335	7.564032	6.814228	6.380999	6.36E-24	2.736635362	up
BraA02g019970.3C.gene	27	22	10	147	119	104	0.49668	0.342101	0.165387	3.459058	3.333511	2.304333	1.55E-17	3.19752061	up
BraA02g020000.3C.gene	486	628	446	1178	1213	1022	6.381955	5.988721	5.566292	20.230783	21.945504	16.605269	2.40E-27	1.693694643	up
BraA02g020090.3C.gene	16736	22366	17103	2569	2786	2762	227.049531	229.754067	226.162376	47.004761	52.535803	50.00474	1.16E-93	-2.229524582	down
BraA02g020110.3C.gene	93	275	176	1515	1549	1574	1.557476	3.542184	2.942185	34.897713	36.782432	35.749412	7.01E-112	3.695820056	up
BraA02g020380.3C.gene	0	0	0	344	428	386	0	0	0	12.770164	16.373638	14.116637	1.38E-93	Inf	up
BraA02g020430.3C.gene	40	33	17	200	110	152	0.418101	0.289545	0.23147	2.64676	1.547009	1.94551	7.79E-09	2.904294588	up
BraA02g020540.3C.gene	141	164	116	238	243	250	1.268416	1.123542	1.018649	2.898358	3.057375	3.002115	7.99E-07	1.353839438	up
BraA02g020600.3C.gene	0	0	0	100	76	87	0	0	0	1.349703	1.055023	1.158399	1.00E-36	Inf	up
BraA02g020720.3C.gene	3426	4239	3495	277	231	279	33.292411	31.205159	33.137731	3.629653	3.114253	3.602641	1.68E-128	-3.271623422	down
BraA02g020930.3C.gene	514	648	460	1128	941	1136	2.216876	2.117395	1.934413	6.569204	5.647903	6.526431	1.49E-22	1.543273846	up
BraA02g021010.3C.gene	42	9	47	197	229	195	0.202718	0.033381	0.268712	1.524953	1.630263	1.36415	1.18E-22	3.120277478	up
BraA02g021080.3C.gene	673	989	882	238	290	267	18.727091	20.862242	23.96509	8.934339	11.221357	9.881855	9.80E-09	-1.117485681	down
BraA02g021150.3C.gene	91	100	93	28	2	17	0.888468	0.649141	0.858634	0.615159	0.021181	0.256234	3.91E-07	-2.056982185	down
BraA02g021310.3C.gene	585	986	751	258	207	269	4.994637	6.439007	6.23442	3.026342	2.49572	3.0194	6.24E-08	-1.090401391	down
BraA02g021320.3C.gene	127	231	96	45	28	49	1.066939	1.493979	0.777283	0.415892	0.305678	0.539899	0.003554953	-1.297533715	down
BraA02g021510.3C.gene	236	237	103	334	416	405	2.340362	1.910956	1.02062	4.822123	6.045798	5.99225	1.67E-10	1.567321676	up
BraA02g021570.3C.gene	536	766	602	1193	1025	1195	2.842636	3.170376	3.129429	8.675258	7.671726	8.568519	3.93E-20	1.405046865	up
BraA02g021580.3C.gene	70	110	88	306	337	217	0.630879	0.668666	0.681549	3.408233	3.629366	2.495362	3.39E-10	2.252180451	up
BraA02g021610.3C.gene	0	0	0	208	131	224	0	0	0	2.315063	1.486834	2.354886	1.16E-32	Inf	up
BraA02g021740.3C.gene	0	0	0	123	148	98	0	0	0	1.551281	1.930837	1.222621	6.27E-37	Inf	up
BraA02g021800.3C.gene	532	755	572	154	139	191	8.054376	8.658573	8.442235	3.142867	2.91659	3.851934	1.02E-09	-1.378170047	down
BraA02g021910.3C.gene	171	269	157	343	399	269	2.911775	3.383665	2.844623	8.453926	9.444381	6.509188	3.35E-06	1.343203974	up
BraA02g022010.3C.gene	0	13	12	97	94	69	0	0.074572	0.082772	1.041921	1.068912	0.740244	3.76E-20	3.995010724	up
BraA02g022080.3C.gene	481	531	481	673	816	710	6.593833	5.548541	6.386824	12.409633	15.624031	13.124423	2.97E-10	1.106296108	up
BraA02g022300.3C.gene	53	40	33	176	184	212	0.662884	0.381058	0.28512	2.190154	2.266512	2.168285	3.60E-17	2.712266893	up
BraA02g022460.3C.gene	863	1059	839	2284	2212	2517	5.813822	5.395128	5.530114	20.729586	20.692094	22.527163	1.94E-52	1.900613281	up
BraA02g022630.3C.gene	54	112	99	123	118	143	2.871211	4.514885	5.13819	8.882942	8.720156	10.116919	0.001046571	1.107577899	up
BraA02g022650.3C.gene	139	172	136	214	254	212	5.238405	4.919514	4.996939	10.901024	13.353791	10.662907	3.04E-05	1.163553276	up
BraA02g022730.3C.gene	665	920	629	1860	1789	1786	4.393044	5.556553	4.884464	20.702618	17.691135	20.212709	2.81E-43	1.863669161	up
BraA02g022740.3C.gene	477	835	566	145	128	174	13.354648	17.712082	15.466084	5.479113	4.95751	6.473502	3.84E-11	-1.493001794	down
BraA02g022750.3C.gene	177	341	201	54	47	58	1.932963	2.770357	2.030274	0.575994	0.520959	0.623802	6.13E-07	-1.587815739	down
BraA02g023050.3C.gene	270	378	256	587	600	652	1.958563	2.159722	1.862202	5.606054	6.23792	5.239892	5.96E-16	1.593096101	up
BraA02g023120.3C.gene	41	34	34	84	75	51	0.571171	0.484887	0.393715	1.48786	1.497443	0.892257	7.65E-05	1.477890805	up
BraA02g023260.3C.gene	319	348	264	1	1	1	10.291068	9.848431	8.133887	0.022976	0.023929	0.009551	2.34E-48	-7.725440189	down
BraA02g023420.3C.gene	0	0	0	389	285	265	0	0	0	6.266926	4.776114	3.991001	1.02E-48	Inf	up
BraA02g023440.3C.gene	568	832	714	1160	1185	1413	6.049088	6.995771	7.718161	17.742653	19.521627	20.596689	3.67E-21	1.390376436	up
BraA02g023540.3C.gene	495	729	438	971	762	982	6.873354	7.67969	5.88413	17.785335	14.362838	17.770564	2.83E-13	1.28262927	up
BraA02g023610.3C.gene	278	314	302	48	69	53	3.578858	3.214636	3.893443	0.897292	1.571489	1.19316	1.40E-09	-1.847272197	down
BraA02g023770.3C.gene	86	137	94	13	21	19	1.369635	1.631579	1.556726	0.234856	0.423289	0.40445	3.24E-07	-2.004467312	down
BraA02g024030.3C.gene	417	633	478	44	33	38	6.263782	7.210988	7.018409	0.879984	0.672143	0.758807	2.20E-29	-3.164487799	down
BraA02g024080.3C.gene	605	966	662	234	241	248	8.628914	9.805789	8.715397	5.715558	5.858257	5.601657	2.41E-07	-1.052065621	down
BraA02g024090.3C.gene	150	168	132	233	201	220	2.462977	2.031366	1.896904	5.093929	4.410714	4.739665	0.000100277	1.091077578	up
BraA02g024110.3C.gene	42	25	30	435	484	427	0.403839	0.184954	0.292308	5.955242	6.923802	5.811381	5.14E-56	4.305316502	up
BraA02g024120.3C.gene	126	209	157	352	433	376	1.292165	1.628487	1.572566	4.899088	6.218611	5.166599	4.51E-14	1.812431063	up
BraA02g024180.3C.gene	4880	7136	5147	12	2	15	60.374912	66.856239	62.111553	0.185057	0.030488	0.231678	0	-8.64925375	down
BraA02g024390.3C.gene	4	53	28	264	273	317	0.020243	0.203462	0.135721	1.823698	1.942758	2.161259	2.39E-35	3.978971881	up
BraA02g024550.3C.gene	113	108	86	175	236	214	1.64465	1.192037	1.21799	3.459574	4.810828	4.17259	6.71E-08	1.570389365	up
BraA02g024680.3C.gene	132	131	108	433	408	360	5.812798	4.392349	4.644252	25.862947	25.13069	21.219025	2.04E-20	2.240066185	up
BraA02g024710.3C.gene	518	703	540	1261	1296	1252	6.580061	6.901274	7.233118	23.392916	24.767098	22.834048	5.08E-29	1.675823714	up
BraA02g024720.3C.gene	2253	2980	2187	439	479	444	36.393856	36.45034	34.451324	9.563983	10.758306	9.537988	5.48E-42	-1.882038388	down
BraA02g024770.3C.gene	0	0	0	146	163	287	0	0	0	1.964198	1.788275	2.618755	3.76E-18	Inf	up
BraA02g024800.3C.gene	260	286	260	381	361	365	4.515348	3.743232	4.498932	8.34031	8.302157	7.820655	1.09E-05	1.00401266	up
BraA02g024840.3C.gene	1216	1757	1289	234	238	209	13.810631	15.272973	14.124855	3.718229	3.679999	3.347718	1.88E-33	-2.077641354	down
BraA02g025140.3C.gene	624	764	547	0	9	3	6.108592	5.137467	5.166171	0	0.112066	0.024978	3.98E-77	-6.762019333	down
BraA02g025170.3C.gene	893	1365	957	71	75	65	9.999799	11.575123	10.449208	1.07027	1.188621	0.961617	3.88E-55	-3.356666458	down
BraA02g025220.3C.gene	351	416	361	19	19	24	3.802101	3.410775	3.816421	0.266874	0.278484	0.336907	8.72E-29	-3.635260637	down
BraA02g025250.3C.gene	130	274	149	57	31	57	4.91112	7.841296	5.493645	2.86142	1.603403	2.828813	0.000473006	-1.336509852	down
BraA02g025260.3C.gene	339	608	450	125	97	136	4.283601	5.819853	5.543664	2.131901	1.692199	2.283979	3.10E-08	-1.389627803	down
BraA02g025270.3C.gene	157	141	129	242	210	241	2.087742	1.391634	1.671735	4.310352	3.814641	4.244004	6.32E-06	1.234173031	up
BraA02g025430.3C.gene	334	441	328	578	438	563	1.423549	1.42405	1.36055	3.33248	2.607618	3.194708	8.41E-08	1.078442902	up
BraA02g025440.3C.gene	481	621	413	195	157	131	4.515714	4.435091	3.603635	2.500335	2.087353	1.626903	5.83E-06	-1.082967014	down
BraA02g025470.3C.gene	59	94	77	131	117	150	1.7172	2.088064	2.18879	5.165598	4.901167	6.086997	4.90E-05	1.35666142	up
BraA02g025510.3C.gene	962	1304	1008	1660	1989	1536	10.435848	11.81564	11.619267	30.390114	37.926636	28.127508	1.02E-10	1.227272813	up
BraA02g025540.3C.gene	22	43	18	102	130	107	0.208928	0.348349	0.200891	1.667299	2.480062	1.929213	1.69E-12	2.637037005	up
BraA02g025580.3C.gene	41	67	53	325	254	279	0.617341	0.771206	0.77506	6.6588	5.35729	5.63386	1.40E-24	2.982895585	up
BraA02g025610.3C.gene	43	52	25	53	52	89	0.86456	0.792898	0.487846	1.452107	1.469231	2.391962	0.006052374	1.262144202	up
BraA02g025790.3C.gene	33	40	52	68	52	72	0.318783	0.299539	0.496357	0.900988	0.710579	0.945614	0.002227868	1.153315115	up
BraA02g025890.3C.gene	175	203	155	478	467	546	3.284632	2.89412	2.839156	12.139461	12.231964	13.681436	2.18E-20	2.038259399	up
BraA02g025900.3C.gene	291	349	245	978	944	1021	4.154193	3.78248	3.410665	18.897039	18.790426	19.444359	5.39E-40	2.292840486	up
BraA02g025950.3C.gene	1412	1559	1212	2432	2179	2304	14.237259	11.967994	11.963958	33.255001	30.723497	31.085568	1.74E-26	1.276780452	up
BraA02g026110.3C.gene	241	373	255	96	94	91	8.886322	10.408542	9.151111	4.749198	4.796741	4.474173	0.000304057	-1.055021642	down
BraA02g026170.3C.gene	1444	2306	1635	2615	2716	2563	31.819906	38.497883	35.144165	77.844498	83.325813	75.250099	7.06E-22	1.125728769	up
BraA02g026330.3C.gene	1391	1639	1387	524	435	524	12.739012	11.363981	12.38885	6.472669	5.542865	6.386014	7.74E-11	-1.023613995	down
BraA02g026530.3C.gene	1298	1660	1323	0	0	0	9.764198	9.457736	9.711704	0	0	0	2.40E-174	#NAME?	down
BraA02g026560.3C.gene	114	143	98	168	157	197	0.771066	0.729345	0.63725	1.530598	1.474329	1.774577	0.000253393	1.117813045	up
BraA02g026720.3C.gene	376	431	286	645	661	655	9.441084	8.200449	6.995553	21.901516	23.104645	21.906752	8.27E-14	1.40267988	up
BraA02g027290.3C.gene	85	105	66	125	144	112	0.667355	0.639583	0.523343	1.340329	1.588244	1.1747	0.00071817	1.14045291	up
BraA02g027370.3C.gene	217	314	246	36	24	18	2.278092	2.515313	2.518317	0.482752	0.284657	0.209781	6.31E-16	-2.750749142	down
BraA02g027540.3C.gene	44	54	31	368	412	313	2.120287	1.970352	1.448968	24.281017	28.068335	20.365351	2.19E-38	3.652401812	up
BraA02g027670.3C.gene	0	5	21	118	93	100	0	0.023486	0.151829	1.231855	1.00102	1.025491	9.97E-23	4.080893834	up
BraA02g027690.3C.gene	30	20	35	157	103	168	0.20305	0.102123	0.226829	1.43564	0.95977	1.505411	1.32E-12	2.833881852	up
BraA02g027750.3C.gene	118	145	138	276	249	270	5.824352	5.433807	6.656144	18.435223	17.11282	17.769388	9.46E-09	1.53633124	up
BraA02g027850.3C.gene	0	0	0	116	64	74	0	0	0	1.518187	0.855747	0.906869	1.40E-18	Inf	up
BraA02g027960.3C.gene	896	1119	909	327	311	237	8.059647	7.622507	7.974423	3.962555	3.888142	2.828506	2.28E-10	-1.18272024	down
BraA02g028150.3C.gene	0	0	0	769	477	589	0	0	0	9.326059	6.067709	8.470414	1.57E-48	Inf	up
BraA02g028310.3C.gene	5	16	2	159	212	219	0.076468	0.226305	0.035678	4.061963	5.600583	5.528993	1.54E-39	5.353327	up
BraA02g028450.3C.gene	6784	8528	7213	12438	11685	12083	29.563799	28.506015	30.693598	74.17292	70.890763	75.923014	9.88E-31	1.239648917	up
BraA02g028930.3C.gene	103	171	146	358	366	351	0.878784	0.997171	1.190117	3.933764	4.03747	3.859448	9.67E-15	1.923035325	up
BraA02g028970.3C.gene	96	163	101	349	214	329	0.307787	0.403623	0.313704	1.540286	0.959258	1.415724	1.07E-07	1.888559197	up
BraA02g029390.3C.gene	314	419	408	59	60	100	0.551617	0.762795	0.863194	0.138085	0.200538	0.240024	6.67E-11	-1.832376635	down
BraA02g030180.3C.gene	798	1032	751	0	0	0	5.599567	5.536829	5.146903	0	0	0	7.07E-115	#NAME?	down
BraA02g030200.3C.gene	378	533	178	2	0	5	1.517776	1.686011	0.712356	0.008173	0	0.021488	2.54E-12	-6.702181535	down
BraA02g030280.3C.gene	66	99	93	131	123	111	0.677639	0.768004	0.9353	1.823076	1.764644	1.525997	0.001761642	1.059436336	up
BraA02g030570.3C.gene	1147	1617	1252	49	90	69	9.276815	9.911448	9.831587	0.544356	1.017547	0.727018	4.83E-74	-3.704695991	down
BraA02g030770.3C.gene	211	295	209	355	430	362	3.631375	4.382869	3.002878	9.28038	9.801304	7.804787	7.42E-08	1.250294931	up
BraA02g031230.3C.gene	224	304	192	63	80	73	3.163727	3.252213	2.640962	1.185772	1.5685	1.35711	0.000191833	-1.166087915	down
BraA02g031640.3C.gene	2170	2968	2268	618	612	614	7.225537	7.369702	7.368618	2.757045	2.802845	2.797813	5.72E-27	-1.442731564	down
BraA02g031780.3C.gene	752	965	772	187	197	162	5.679291	5.487999	5.636792	1.896329	2.009499	1.607838	1.70E-15	-1.629094006	down
BraA02g031860.3C.gene	5452	7352	5315	1223	1171	1160	30.589324	31.235098	29.070714	9.211764	9.110744	8.574808	2.55E-59	-1.785332324	down
BraA02g031900.3C.gene	67	136	108	0	0	0	1.348709	1.773631	1.908601	0	0	0	1.41E-23	#NAME?	down
BraA02g032040.3C.gene	174	226	232	327	255	384	1.103604	1.083939	1.434852	2.80013	2.254425	3.246843	5.37E-06	1.158301565	up
BraA02g032300.3C.gene	4	3	0	88	75	65	0.050841	0.020441	0	1.583155	1.387193	1.15646	4.58E-27	5.590143068	up
BraA02g032490.3C.gene	285	337	302	99	107	57	2.486601	2.224536	2.430564	1.341167	1.443578	0.958724	1.49E-05	-1.259259089	down
BraA02g032620.3C.gene	12	15	8	114	92	88	0.47001	0.448403	0.296822	6.247518	5.220461	4.737967	5.42E-19	3.641676116	up
BraA02g032840.3C.gene	67	77	47	202	227	229	0.227744	0.435698	0.147749	0.922588	1.298318	1.07448	1.02E-14	2.346734517	up
BraA02g032930.3C.gene	88	68	62	137	125	129	2.589058	1.509614	1.773636	5.443995	5.091898	5.042007	2.87E-05	1.37169298	up
BraA02g032970.3C.gene	779	766	610	1480	1365	1557	3.317738	2.645394	2.27335	8.074194	8.594652	8.850494	2.48E-29	1.574953831	up
BraA02g033010.3C.gene	316	329	285	84	53	63	3.642496	2.914217	3.297935	1.373518	0.871095	0.835382	2.05E-08	-1.673161286	down
BraA02g033270.3C.gene	50	252	192	322	213	448	0.317053	1.258127	1.221235	2.712664	1.811466	3.594913	0.006945019	1.596167585	up
BraA02g033520.3C.gene	35	66	29	206	184	210	1.037819	1.417342	0.799534	7.740071	7.376127	7.930649	7.69E-18	2.807231231	up
BraA02g033670.3C.gene	1420	1573	1399	0	0	0	19.966798	17.192158	20.008466	0	0	0	6.03E-179	#NAME?	down
BraA02g033710.3C.gene	483	792	552	183	176	189	7.636527	10.759354	7.922363	4.647392	4.612901	4.723787	1.81E-07	-1.16216834	down
BraA02g033740.3C.gene	3264	4789	3619	1161	1206	1043	65.730652	73.027412	71.087349	31.574999	33.801605	27.966625	1.87E-25	-1.207433006	down
BraA02g033760.3C.gene	799	915	687	57	49	51	8.789729	7.674892	7.110999	0.733139	0.669238	0.666771	1.61E-44	-3.380108623	down
BraA02g034050.3C.gene	98	232	163	242	200	217	0.774862	1.384451	1.252826	2.576773	2.194181	2.280338	0.000478323	1.008756628	up
BraA02g034330.3C.gene	180	250	105	283	369	200	3.154411	3.322446	1.787682	6.687665	9.014392	4.67012	0.006842922	1.260180164	up
BraA02g034570.3C.gene	13	9	0	75	56	58	0.351913	0.188258	0	2.945833	2.250594	2.245075	7.24E-17	3.658952518	up
BraA02g034850.3C.gene	10	31	15	220	163	178	0.276057	0.709315	0.420587	9.074141	6.926908	7.224031	2.00E-27	3.9448547	up
BraA02g034910.3C.gene	119	158	167	630	565	521	4.3488	4.377461	5.933113	31.120146	28.792688	25.412771	5.62E-31	2.49913335	up
BraA02g035060.3C.gene	261	295	195	45	34	22	4.826786	4.137577	3.511895	1.114073	0.855162	0.530605	2.28E-12	-2.334064042	down
BraA02g035280.3C.gene	148	149	115	227	182	183	2.145225	1.664139	1.642877	5.674661	4.769037	4.699883	0.000213354	1.070213715	up
BraA02g035330.3C.gene	664	1004	756	283	195	227	10.761804	12.395973	12.133203	6.17803	4.556619	4.98547	1.26E-09	-1.214426216	down
BraA02g035380.3C.gene	13970	16181	12806	19896	20353	19534	833.209778	730.784912	745.007874	1602.73291	1689.619873	1551.550415	1.49E-19	1.030884947	up
BraA02g035460.3C.gene	101	165	139	278	331	268	1.185968	1.419406	1.479602	4.905985	6.605486	5.241221	1.71E-10	1.682945449	up
BraA02g035580.3C.gene	136	181	138	244	235	205	1.019951	1.007658	0.97556	2.392074	2.566434	2.056722	3.76E-05	1.150789889	up
BraA02g035880.3C.gene	193	282	229	327	396	354	2.153537	2.387725	2.495085	4.930337	6.157575	5.258433	6.31E-07	1.177932244	up
BraA02g036120.3C.gene	1356	1540	1428	342	306	274	6.667048	5.705287	7.003489	2.28845	2.123271	1.789611	4.45E-24	-1.681984494	down
BraA02g036130.3C.gene	46	53	66	107	143	170	0.484245	0.413676	0.657745	1.527461	2.173971	2.340327	2.30E-08	1.883233512	up
BraA02g036140.3C.gene	319	390	290	104	93	122	3.447995	2.917599	2.830967	1.281882	1.191042	1.520485	0.000106149	-1.089898696	down
BraA02g036180.3C.gene	12	7	3	87	77	70	0.117042	0.04517	0.019482	1.155057	1.062319	0.919466	1.13E-19	3.938190335	up
BraA02g036250.3C.gene	22	45	35	57	70	55	0.122437	0.187178	0.189319	0.425138	0.542847	0.407276	0.0003078	1.416792693	up
BraA02g036260.3C.gene	160	182	188	540	668	578	2.275752	1.960026	2.596759	10.37326	13.221697	10.944694	3.53E-28	2.29680722	up
BraA02g036490.3C.gene	34	42	30	117	68	71	0.429169	0.364892	0.180513	2.08468	1.161397	1.066517	0.000135688	1.831981759	up
BraA02g036500.3C.gene	51	90	60	471	380	486	0.45228	0.643226	0.538106	5.86481	5.10421	5.927961	1.79E-38	3.31301308	up
BraA02g036510.3C.gene	117	133	81	171	123	178	1.446232	1.24871	0.972268	2.860732	2.120817	2.935459	0.000656956	1.071220096	up
BraA02g036600.3C.gene	3135	4390	3276	524	489	531	31.095999	32.97047	31.689688	7.01064	6.745582	7.004816	5.59E-70	-2.241741201	down
BraA02g036610.3C.gene	278	376	387	768	625	649	3.835772	3.941906	5.222554	14.345615	12.040572	11.962752	4.27E-16	1.521848634	up
BraA02g036670.3C.gene	206	268	199	40	57	38	11.788183	11.63014	11.131457	3.100831	4.506361	2.888548	1.04E-07	-1.752957395	down
BraA02g036810.3C.gene	478	1203	479	0	0	0	5.013686	9.50913	5.106935	0	0	0	1.41E-17	#NAME?	down
BraA02g036820.3C.gene	123	145	81	30	43	42	1.134322	1.014852	0.725941	0.372578	0.54294	0.509462	0.00587922	-1.034692449	down
BraA02g036930.3C.gene	552	665	489	929	940	750	5.226411	5.178003	4.907554	12.167264	12.820814	9.576758	4.38E-12	1.178051232	up
BraA02g036980.3C.gene	78602	106107	82842	29897	25971	29965	1439.710327	1471.670044	1480.095459	739.574219	662.08374	730.885437	1.95E-14	-1.079483149	down
BraA02g037060.3C.gene	393	219	101	686	907	1005	15.752392	3.345652	2.004567	12.998416	17.416242	18.878903	2.15E-11	2.387988665	up
BraA02g037080.3C.gene	0	0	0	208	210	151	0	0	0	3.844487	3.916296	2.77807	7.68E-52	Inf	up
BraA02g037370.3C.gene	50	88	53	187	232	263	3.285256	4.423424	3.378983	16.780832	21.404982	23.261213	1.60E-15	2.420805272	up
BraA02g037480.3C.gene	1450	2143	1583	361	277	298	7.241294	8.10162	7.677817	2.324457	1.908363	1.946854	1.82E-33	-1.899735831	down
BraA02g037560.3C.gene	303	390	389	593	688	749	5.069925	4.933823	6.336583	13.392309	16.007116	16.669964	5.72E-15	1.456993911	up
BraA02g037570.3C.gene	0	19	0	179	162	222	0	0.421508	0	7.206916	6.709384	8.813318	6.71E-40	5.686518098	up
BraA02g037710.3C.gene	59	65	50	195	194	228	0.645336	0.502593	0.463878	2.873671	2.932743	3.335665	1.44E-14	2.377487553	up
BraA02g037760.3C.gene	42	79	74	346	354	370	0.10605	0.161613	0.212	1.384772	1.385899	1.379835	4.59E-29	3.022966714	up
BraA02g037900.3C.gene	0	0	0	447	496	437	0	0	0	8.308381	9.551751	8.101419	1.99E-107	Inf	up
BraA02g038020.3C.gene	774	1037	850	288	274	225	8.445449	8.425681	9.015024	3.902729	2.996659	2.790723	4.79E-10	-1.197128616	down
BraA02g038190.3C.gene	78	93	75	211	264	245	3.146879	2.8387	2.93923	11.488336	14.829469	13.189996	3.13E-13	2.104536419	up
BraA02g038280.3C.gene	46	53	27	113	125	124	0.39823	0.348365	0.232126	1.39641	1.594516	1.472541	3.07E-09	2.090516731	up
BraA02g038290.3C.gene	1615	2297	1624	602	575	641	22.449894	23.659528	22.251482	11.108614	11.136538	11.658464	4.85E-13	-1.039035017	down
BraA02g038300.3C.gene	374	456	434	7	73	70	10.168056	9.383607	11.501698	0.243186	2.751304	2.533432	7.89E-19	-2.524047306	down
BraA02g038460.3C.gene	108	83	25	402	348	336	2.95117	1.71089	0.657077	14.758465	13.253796	12.207408	1.30E-27	2.880866324	up
BraA02g038570.3C.gene	345	397	323	587	634	519	4.388891	3.810984	4.004696	10.091042	11.225915	8.788565	9.06E-11	1.261935286	up
BraA02g038580.3C.gene	24	70	62	256	270	221	0.245019	0.699171	0.822693	4.898043	5.250048	4.205916	7.50E-21	2.845174643	up
BraA02g038670.3C.gene	50	81	51	107	80	100	0.752123	0.926025	0.7369	2.166576	1.680664	2.005575	0.000676138	1.234853634	up
BraA02g038880.3C.gene	431	565	501	129	140	137	4.918586	4.918376	5.590358	2.111145	2.350072	2.193318	5.85E-08	-1.327098151	down
BraA02g039050.3C.gene	279	424	311	126	79	100	2.89049	3.327025	3.143934	1.755346	1.141682	1.376141	3.00E-05	-1.165063549	down
BraA02g039240.3C.gene	4600	6369	4851	1463	1393	1261	36.905315	38.689066	37.950631	15.860528	15.552233	13.490289	6.45E-36	-1.377716401	down
BraA02g039510.3C.gene	1911	2477	1903	3021	2650	3113	16.659301	16.213828	16.096263	35.755588	32.111959	36.257902	2.74E-20	1.040912404	up
BraA02g039640.3C.gene	77	145	95	506	495	554	4.150307	5.920581	4.964839	36.912399	37.235073	39.888084	7.49E-35	2.878303454	up
BraA02g039920.3C.gene	54	63	57	332	335	406	0.605523	0.5321	0.620059	5.023591	5.231054	6.060263	1.78E-31	3.172550801	up
BraA02g040090.3C.gene	419	700	537	101	165	114	11.441904	14.026649	14.519001	3.531285	5.941198	3.447938	7.15E-11	-1.548689725	down
BraA02g040190.3C.gene	55	57	71	286	194	313	1.309689	1.015512	1.647494	9.193688	6.434197	9.936821	9.28E-13	2.64467013	up
BraA02g040260.3C.gene	3594	4970	3771	6365	6211	5834	21.107365	22.150692	21.627059	50.784142	50.889087	45.833906	3.64E-27	1.14202023	up
BraA02g040270.3C.gene	1245	1539	750	465	311	328	11.912979	15.707346	12.500192	10.826432	8.393575	9.080703	0.002346046	-1.105858467	down
BraA02g040370.3C.gene	36	122	51	121	147	104	0.413821	0.971777	0.541161	1.813438	2.275734	1.593078	0.000103653	1.466340262	up
BraA02g040390.3C.gene	241	254	201	59	62	84	2.595454	2.009837	2.058079	0.877084	0.959819	1.146937	0.000148535	-1.216218259	down
BraA02g040500.3C.gene	30	30	9	190	139	138	0.309726	0.241578	0.083635	2.720622	2.054027	1.946662	2.59E-20	3.328983069	up
BraA02g040820.3C.gene	135	127	26	288	317	317	1.678296	1.203286	0.308967	4.999694	5.645077	5.403608	6.64E-17	2.250411145	up
BraA02g040850.3C.gene	526	535	461	910	1066	888	4.746826	3.647433	6.376657	10.269393	12.533238	10.114041	2.71E-19	1.457775651	up
BraA02g040960.3C.gene	87	144	114	199	189	241	0.530526	0.66843	0.678393	1.650728	1.614906	1.972259	9.06E-07	1.435231974	up
BraA02g041000.3C.gene	528	639	553	103	150	164	3.380111	3.085243	3.040568	0.886414	1.332108	1.398109	2.12E-10	-1.491955861	down
BraA02g041090.3C.gene	0	0	0	115	97	100	0	0	0	11.469669	9.917013	9.801732	7.03E-40	Inf	up
BraA02g041100.3C.gene	0	0	0	508	554	475	0	0	0	12.973418	14.569664	11.946395	5.15E-117	Inf	up
BraA02g041230.3C.gene	6271	7627	5956	1458	1470	1226	97.021748	89.126173	89.990633	30.292159	31.32431	24.951709	3.01E-55	-1.699162828	down
BraA02g041510.3C.gene	937	1415	987	79	124	68	7.371582	8.320991	7.489023	0.84915	1.359146	0.710818	7.77E-50	-3.047363918	down
BraA02g041540.3C.gene	11473	14953	11611	4032	4037	4102	137.373182	135.533733	135.784816	65.230658	67.237429	65.395531	1.17E-24	-1.083823747	down
BraA02g041630.3C.gene	134	141	173	294	316	431	2.017634	1.513486	2.460644	5.781202	6.224935	8.348102	5.28E-09	1.747862592	up
BraA02g041770.3C.gene	421	563	496	101	97	115	15.53683	15.713745	17.835279	5.01427	4.966526	5.623736	2.22E-11	-1.686048041	down
BraA02g041800.3C.gene	292	395	301	91	97	112	2.730535	2.799487	2.743272	1.145051	1.254113	1.389134	4.12E-05	-1.157616833	down
BraA02g041880.3C.gene	6	9	3	51	122	96	0.037643	0.019341	0.011201	0.252916	1.128747	0.778662	1.57E-07	4.500854213	up
BraA02g041940.3C.gene	2512	3074	2510	5529	5196	5458	12.235478	11.329069	11.911851	36.328634	34.931995	35.246889	1.79E-48	1.554147032	up
BraA02g042010.3C.gene	277	231	281	559	509	626	1.853539	1.206296	1.339276	3.322054	3.088696	3.621988	3.39E-16	1.625291656	up
BraA02g042050.3C.gene	215	222	195	58	59	53	2.563644	2.019975	2.178884	0.830498	0.905945	0.806458	4.65E-05	-1.349209705	down
BraA02g042150.3C.gene	302	652	282	614	719	750	1.909478	3.077931	1.82608	6.322607	8.162044	7.833244	1.44E-09	1.362446431	up
BraA02g042560.3C.gene	76	87	81	20	17	15	1.974724	1.716783	2.053006	0.704271	0.617516	0.519167	3.27E-05	-1.682540626	down
BraA02g042580.3C.gene	47	62	43	86	95	68	1.081244	1.081082	0.965287	2.695731	3.0795	2.092179	0.000561251	1.279197132	up
BraA02g042740.3C.gene	49	97	74	560	530	490	0.809868	1.211894	1.181644	12.504218	12.211308	10.791495	1.95E-45	3.42418078	up
BraA02g042970.3C.gene	2897	3894	2777	1018	882	1155	31.414238	31.970932	29.375492	14.896338	13.304037	16.673546	4.47E-19	-1.083724963	down
BraA02g043050.3C.gene	96	100	74	19	0	7	0.518209	0.408879	0.38996	0.138658	0	0.050483	4.88E-11	-2.832691168	down
BraA02g043100.3C.gene	28	85	14	90	122	121	0.367365	0.861574	0.183355	1.644161	2.340119	2.242918	1.38E-07	2.053319508	up
BraA02g043170.3C.gene	37	42	42	247	321	185	0.484723	0.411805	0.515326	4.811339	5.729385	3.649703	2.34E-10	3.185277759	up
BraA02g043180.3C.gene	26	39	51	81	69	67	0.486697	0.552806	0.925916	2.05628	1.807523	1.675838	0.000109367	1.446559796	up
BraA02g043220.3C.gene	112	126	57	167	186	211	1.063204	0.900608	0.521213	2.139921	2.45182	2.668948	7.51E-07	1.503916599	up
BraA02g043330.3C.gene	1917	2590	2031	693	658	674	10.76677	11.0169	11.130145	5.25142	5.145946	5.039929	1.58E-16	-1.129575963	down
BraA02g043500.3C.gene	517	612	439	810	789	878	7.44253	6.667708	6.165582	15.750604	15.807369	16.826765	8.02E-13	1.217377593	up
BraA02g043580.3C.gene	21	11	16	217	218	217	0.426374	0.157522	0.301283	5.955099	6.176758	5.880149	4.33E-34	4.264024487	up
BraA02g043620.3C.gene	142	162	172	400	448	471	1.834638	1.581833	2.173088	6.983197	8.06374	8.140418	1.57E-18	2.012323368	up
BraA02g043680.3C.gene	194	200	115	345	344	342	3.070437	2.395048	1.770038	7.384581	7.582844	7.228446	1.28E-10	1.575984888	up
BraA02g043750.3C.gene	163	267	174	294	307	288	1.561504	1.94655	1.807344	4.041252	4.423974	3.782411	9.53E-06	1.136395816	up
BraA02g043810.3C.gene	1268	1534	1188	2328	2339	2774	7.332087	6.721575	6.700285	18.18951	18.837511	21.369333	6.82E-33	1.454805013	up
BraA02g043900.3C.gene	64	181	143	188	269	278	1.058673	2.286339	2.321419	4.233429	6.255648	6.19053	9.77E-06	1.512167721	up
BraA02g043980.3C.gene	24	14	11	79	76	79	0.378583	0.16338	0.167988	1.71717	1.684539	1.682492	1.50E-12	2.772986774	up
BraA02g043990.3C.gene	1	1041	2	1825	1862	1764	0.006132	5.619087	0.007676	17.565134	18.622047	16.751869	4.37E-19	3.182921106	up
BraA02g044140.3C.gene	919	1146	980	403	305	327	9.357284	8.554066	9.863524	5.384301	4.48107	4.547353	3.53E-08	-1.00306949	down
BraA02g044210.3C.gene	0	0	0	169	155	169	0	0	0	3.125741	2.876773	2.911142	2.77E-51	Inf	up
BraA02g044320.3C.gene	290	457	277	621	565	664	2.786743	3.30914	2.632148	7.251681	6.488504	8.191014	2.26E-13	1.431693376	up
BraA02g044440.3C.gene	983	1136	1028	2019	1872	2086	25.388927	22.2323	25.895107	70.468369	67.318558	71.766579	1.83E-31	1.473508437	up
BraA02g044460.3C.gene	16	24	19	135	121	108	0.22667	0.262299	0.268625	2.649887	2.434132	2.072389	3.00E-17	3.191597188	up
BraA02g044500.3C.gene	593	575	459	1183	1245	1287	6.584375	4.853246	5.034364	17.887451	19.605098	19.406842	9.33E-31	1.735529931	up
BraA02g044530.3C.gene	346	395	317	552	422	525	2.872483	2.484591	2.567137	6.197914	4.886163	5.784931	2.30E-07	1.053767863	up
BraA02g044540.3C.gene	582	748	575	1999	1900	1742	20.649117	20.101051	19.893745	95.87664	93.882195	82.364868	2.04E-55	2.12653121	up
BraA02g044590.3C.gene	573	661	548	1130	1069	1125	3.650648	3.186671	3.403608	9.725204	9.477834	9.539433	4.06E-21	1.450982482	up
BraA02g044600.3C.gene	1191	1523	1308	72	78	124	11.661171	11.29379	12.495242	0.942399	1.060775	1.610865	5.39E-64	-3.323133909	down
BraA02g044610.3C.gene	20	8	0	143	128	143	0.117422	0.036123	0	1.156522	1.073304	1.324832	9.69E-28	4.396113512	up
BraA02g044630.3C.gene	100	88	67	123	178	166	2.226675	1.163772	1.122364	3.623217	5.046004	4.28981	7.27E-06	1.414545924	up
BraA02g044660.3C.gene	2374	2653	2265	594	570	691	14.172884	11.997289	13.193966	4.788757	4.737405	5.493245	5.64E-26	-1.426740123	down
BraA02g044670.3C.gene	58	44	53	245	380	220	0.640725	0.385915	0.606894	3.996387	6.147982	3.408278	7.76E-08	2.970987369	up
BraA02g044740.3C.gene	1431	1835	1593	0	47	72	38.737788	38.089043	43.050141	0	2.129971	2.588531	6.37E-118	-4.798972238	down
BraA02g044790.3C.gene	12	55	60	104	82	67	0.204753	0.744392	1.150721	2.53412	2.233899	1.701416	0.000404265	1.575867341	up
BraA02g044910.3C.gene	2610	3805	2860	839	879	762	39.83405	43.966715	42.413583	17.267701	18.598609	15.393156	4.80E-27	-1.335308966	down
BraA02g045000.3C.gene	171	261	183	1029	1098	992	1.223759	1.409344	1.270215	10.034707	10.905687	9.463632	7.63E-60	2.914966494	up
BraA02g045110.3C.gene	64	74	41	326	431	301	1.955898	1.732305	1.222949	13.622185	18.583227	12.394813	1.45E-17	3.131266606	up
BraA02g045120.3C.gene	2280	3164	2267	3808	3472	3347	20.919882	22.443226	20.917062	48.886109	45.803743	41.970613	7.94E-21	1.029254075	up
BraA02g045240.3C.gene	1927	2734	2082	233	153	242	17.265687	18.836758	18.397928	2.769481	1.821161	2.581877	5.87E-76	-2.862395365	down
BraA02g045290.3C.gene	0	0	0	819	1058	939	0	0	0	12.022027	15.897636	13.695198	3.44E-125	Inf	up
BraA02g045400.3C.gene	60	60	27	64	74	79	0.541538	0.406723	0.236724	0.784931	0.927246	0.947333	0.002997419	1.123707594	up
BraA02g045510.3C.gene	114	99	105	10	30	17	2.513048	1.643415	2.244	0.282202	0.898847	0.487731	8.86E-07	-1.944631936	down
BraA02g045600.3C.gene	63	64	40	70	87	72	2.909492	2.245692	1.809448	4.373499	5.595828	4.432877	0.006942835	1.011279289	up
BraA02g045640.3C.gene	665	889	762	42	47	39	7.737717	7.949049	8.767565	0.576791	0.566678	0.603379	1.81E-47	-3.618747767	down
BraA02g045650.3C.gene	88	107	90	1125	1339	1099	1.338469	1.19201	1.261825	49.559483	59.324151	46.793145	1.16E-70	4.199284272	up
BraA02g045670.3C.gene	0	0	3	90	87	100	0	0	0.028464	1.745805	1.738781	1.916321	1.07E-33	6.966375914	up
BraA02g045770.3C.gene	84	159	106	0	0	0	0.260402	0.376322	0.322721	0	0	0	1.02E-29	#NAME?	down
BraA02g045810.3C.gene	4	0	0	127	149	142	0.044325	0	0	3.804139	5.065989	4.777547	1.79E-41	7.117506713	up
BraA03g000040.3C.gene	17	37	17	76	105	71	0.224259	0.344485	0.213164	1.394856	2.014032	1.301817	7.90E-10	2.43766465	up
BraA03g000090.3C.gene	563	760	551	1864	1868	1888	1.978244	2.953459	2.151691	11.684167	11.278124	12.529167	4.66E-56	2.148977497	up
BraA03g000190.3C.gene	692	959	736	196	259	201	14.754399	15.483352	15.319713	5.645813	7.687523	5.70642	1.41E-10	-1.297996331	down
BraA03g000380.3C.gene	85	225	189	27	21	14	0.356099	0.580933	0.935586	0.261447	0.083996	0.052147	8.94E-05	-2.422381828	down
BraA03g000620.3C.gene	453	542	458	154	121	107	7.386542	6.618482	7.277005	3.350982	2.742526	2.277689	3.17E-08	-1.374082088	down
BraA03g000640.3C.gene	3981	4652	3634	1226	1147	1493	6.976566	6.320803	6.33363	4.591471	2.721071	3.376938	3.78E-22	-1.112804271	down
BraA03g000670.3C.gene	7157	6292	5124	12603	11771	10432	358.013397	238.336563	250.009109	851.497253	819.53241	694.937683	2.53E-17	1.445577463	up
BraA03g000770.3C.gene	113	152	145	42	41	48	6.874303	7.003552	8.598883	3.424131	3.447586	3.908549	0.002878369	-1.093725854	down
BraA03g000780.3C.gene	274	518	313	87	92	84	9.685236	11.708668	9.253829	3.667912	4.593885	3.420248	6.38E-08	-1.481839902	down
BraA03g000820.3C.gene	27161	36222	27884	7517	7242	7858	130.155335	131.171056	130.13146	48.818391	48.557251	50.387002	1.36E-37	-1.451538156	down
BraA03g000880.3C.gene	196	232	184	284	248	331	3.730295	3.342502	3.414426	7.292726	6.558624	8.40212	3.41E-05	1.048795825	up
BraA03g000910.3C.gene	3	0	2	229	197	226	0.027962	0	0.02698	4.493359	3.914556	4.213212	6.59E-55	7.447000087	up
BraA03g001070.3C.gene	2724	3142	2689	790	815	872	40.355679	35.24588	38.860764	15.798346	16.798706	17.197958	2.08E-22	-1.237799205	down
BraA03g001090.3C.gene	50	54	42	216	242	223	0.456183	0.372496	0.372517	2.692418	3.112853	2.746204	2.40E-19	2.773173012	up
BraA03g001380.3C.gene	1018	1312	1030	138	170	129	11.294188	11.023377	11.152026	2.057128	2.624908	1.903575	5.42E-35	-2.381635609	down
BraA03g001520.3C.gene	51	56	28	85	141	113	0.467458	0.402357	0.201292	1.046141	1.766129	1.35024	2.67E-06	1.895638284	up
BraA03g001660.3C.gene	46	26	37	52	82	82	0.287985	0.104587	0.189088	0.374059	0.694495	0.586571	8.01E-05	1.490956546	up
BraA03g001860.3C.gene	0	5	0	600	509	474	0	0.023883	0	6.344414	5.54352	4.934468	3.97E-112	9.106125646	up
BraA03g002030.3C.gene	4987	6285	3195	1001	1513	1414	52.962217	48.670217	31.97592	13.819657	21.260932	19.518586	8.26E-05	-1.306778652	down
BraA03g002050.3C.gene	292	481	314	543	487	536	1.943218	2.437288	2.043772	4.934575	4.570634	4.757881	7.28E-08	1.104619169	up
BraA03g002170.3C.gene	82	100	116	360	354	356	1.006367	0.910799	1.409376	5.656744	5.741361	5.195485	8.37E-21	2.385366747	up
BraA03g002330.3C.gene	1233	1478	1169	2050	1925	2107	12.09771	10.98395	11.191986	27.168987	26.295071	27.529802	2.78E-22	1.203390534	up
BraA03g002460.3C.gene	149	280	161	0	0	0	1.085621	1.665255	1.111768	0	0	0	3.61E-36	#NAME?	down
BraA03g002660.3C.gene	17	33	13	113	133	125	0.132898	0.204002	0.099349	1.754608	2.415721	2.159042	7.07E-17	3.165939931	up
BraA03g002670.3C.gene	1401	1820	1453	2601	2960	2585	16.283936	16.004856	16.591895	41.596842	49.509992	40.46816	1.71E-31	1.361358578	up
BraA03g002970.3C.gene	5	3	2	99	93	71	0.062798	0.026286	0.020734	2.746176	2.683372	1.914287	2.96E-27	5.240481544	up
BraA03g003120.3C.gene	635	869	614	1259	1110	1128	7.455662	8.31249	6.862457	22.840907	20.413197	20.307245	1.12E-17	1.289455145	up
BraA03g003190.3C.gene	0	0	0	85	61	71	0	0	0	3.653956	2.673495	2.993117	1.07E-33	Inf	up
BraA03g003290.3C.gene	43	103	66	317	374	333	0.546537	0.985092	0.805355	5.380909	6.555603	5.572968	9.72E-26	2.868954918	up
BraA03g003380.3C.gene	17	24	16	207	284	133	0.45744	0.300401	0.409972	5.133648	7.382579	3.319201	4.38E-08	4.027164886	up
BraA03g003410.3C.gene	1996	2231	1880	7100	6409	6580	16.872994	14.277214	15.498359	84.696653	75.423208	74.065353	8.59E-99	2.267420815	up
BraA03g003420.3C.gene	1119	1460	1118	2366	2257	2657	14.354651	13.546475	13.980548	40.206914	39.979302	44.311976	4.11E-37	1.537396573	up
BraA03g003560.3C.gene	40	63	84	76	102	79	1.381127	1.6767	2.860419	3.611316	4.964013	3.698	0.005685336	1.00415619	up
BraA03g003820.3C.gene	1887	2289	1650	6383	5799	6468	17.008668	15.770288	14.543685	78.198617	72.768768	78.6307	3.19E-95	2.237319802	up
BraA03g003840.3C.gene	593	768	560	43	44	23	19.130379	18.783878	17.646639	1.840272	1.96382	0.980313	1.53E-40	-3.560617979	down
BraA03g003990.3C.gene	539	634	432	174	195	161	15.652606	13.952598	12.237705	6.811979	7.866417	6.214826	8.98E-06	-1.037468874	down
BraA03g004140.3C.gene	118	87	101	249	193	251	1.05333	0.595999	0.898461	3.031769	2.487207	3.069695	1.23E-09	1.697937802	up
BraA03g004270.3C.gene	78	118	112	36	19	27	2.529178	2.924177	3.575906	1.574562	0.8496	1.148729	0.000472828	-1.353296371	down
BraA03g004510.3C.gene	885	1067	885	1878	1881	1860	30.04656	27.435995	29.314714	86.117325	88.900093	84.088722	1.68E-32	1.540012311	up
BraA03g004520.3C.gene	322	380	307	713	620	622	2.516517	2.243156	2.332403	7.542094	6.615316	6.525199	1.52E-15	1.508025826	up
BraA03g004730.3C.gene	78	132	97	23	9	14	4.09856	5.265859	4.98006	1.588101	0.637075	0.920909	5.67E-08	-2.166766873	down
BraA03g005140.3C.gene	119	98	98	126	154	192	1.694189	1.054224	1.365316	2.432003	3.05165	3.641284	0.000292238	1.111867895	up
BraA03g005250.3C.gene	744	1073	783	87	119	111	61.797596	67.475555	63.3853	9.744014	13.70716	12.218669	3.21E-30	-2.467672638	down
BraA03g005440.3C.gene	122	144	99	268	216	203	1.17826	1.055854	0.939327	3.514661	2.912732	2.625344	1.88E-07	1.472188473	up
BraA03g005450.3C.gene	1812	2591	1797	266	219	391	14.373602	15.562248	13.907337	2.845803	2.410253	4.127017	8.57E-50	-2.25768993	down
BraA03g005480.3C.gene	282	415	307	12	120	162	1.70095	1.894235	1.806385	0.09347	1.009139	1.301485	0.009522169	-1.205287425	down
BraA03g005580.3C.gene	580	722	505	136	78	115	4.525974	4.266191	3.837112	1.441856	0.902236	1.393653	1.32E-15	-1.89808994	down
BraA03g005610.3C.gene	242	328	240	83	111	70	2.532491	2.60269	2.450307	1.163924	1.614668	0.967572	0.000460248	-1.049930939	down
BraA03g005700.3C.gene	97	97	72	126	106	148	0.896079	0.678767	0.651535	1.574139	1.372273	1.827122	0.001364198	1.060880068	up
BraA03g005710.3C.gene	2193	3070	2464	795	706	944	16.952333	17.970589	18.664853	8.096137	7.680112	9.811941	2.20E-17	-1.099635903	down
BraA03g005740.3C.gene	2324	3116	2454	826	672	803	39.313358	39.743455	40.492142	17.967586	15.150708	17.076296	5.59E-21	-1.218680651	down
BraA03g005860.3C.gene	110	158	161	275	301	302	1.081013	1.177583	1.546465	3.649533	4.117223	3.9607	9.96E-10	1.586361787	up
BraA03g005910.3C.gene	288	361	348	417	485	477	5.052367	4.799131	5.952958	9.871979	11.849023	11.142784	1.27E-06	1.018092424	up
BraA03g005990.3C.gene	21	28	22	500	469	512	0.239532	0.24823	0.240127	7.898624	7.643594	7.98698	1.41E-69	4.942881686	up
BraA03g006000.3C.gene	0	11	3	577	572	497	0	0.161634	0.039384	15.624522	15.945468	13.264117	7.74E-107	7.592267215	up
BraA03g006010.3C.gene	2	10	0	385	325	307	0.024121	0.151612	0	11.459959	9.945177	9.01148	2.80E-71	7.131961339	up
BraA03g006120.3C.gene	725	978	762	177	136	159	7.378798	7.454231	7.474622	2.406379	1.898651	2.131193	2.58E-18	-1.82412022	down
BraA03g006190.3C.gene	9740	14164	10937	506	524	566	69.099511	75.359368	66.672441	4.297703	4.544207	5.714295	2.07E-246	-3.883083649	down
BraA03g006360.3C.gene	39	35	9	60	70	72	0.553077	0.36821	0.113988	1.136803	1.364598	1.359727	1.71E-06	1.847994837	up
BraA03g006410.3C.gene	7888	7267	6064	2158	1642	1739	30.549793	21.326135	22.91413	11.29131	8.909102	8.956889	2.43E-07	-1.397706006	down
BraA03g006430.3C.gene	125	139	129	300	367	285	4.623785	3.889398	4.671574	15.038158	18.965321	14.081753	9.48E-13	1.824220676	up
BraA03g006530.3C.gene	139	136	129	930	842	679	1.390861	1.031734	1.222912	8.658842	8.9225	6.226605	1.05E-29	3.141395083	up
BraA03g006540.3C.gene	97	160	158	9	3	13	0.916474	1.143957	1.457902	0.113062	0.037972	0.15192	4.57E-14	-3.501092806	down
BraA03g006570.3C.gene	2316	3392	3349	35	71	55	19.822591	22.822735	26.134822	0.332561	0.696437	0.513617	6.95E-45	-5.256261753	down
BraA03g006710.3C.gene	1053	1389	1223	381	419	430	6.445212	6.472137	7.142859	3.285814	3.353527	3.876155	1.51E-09	-1.019440399	down
BraA03g006750.3C.gene	3165	4611	3217	7395	8171	6402	61.992255	68.336884	61.407532	195.716725	222.783366	167.05824	1.50E-17	1.57016535	up
BraA03g006770.3C.gene	75	77	62	103	104	98	1.73718	1.791765	1.414091	3.218939	3.353658	3.446017	0.00251409	1.058717947	up
BraA03g006810.3C.gene	968	1136	864	300	278	218	45.173846	38.877005	38.724396	22.000688	18.991844	14.455735	8.54E-13	-1.341573673	down
BraA03g006880.3C.gene	1337	1750	1306	356	307	308	12.930077	12.816606	12.316378	4.650411	4.125134	3.966294	6.28E-23	-1.615876954	down
BraA03g006910.3C.gene	375	561	489	727	685	754	4.066387	4.603274	5.170175	10.642402	10.33794	10.874676	8.02E-11	1.165094155	up
BraA03g006930.3C.gene	1506	1946	1556	379	379	373	7.288907	7.099419	7.236937	2.451525	2.532514	2.37524	1.92E-24	-1.587867441	down
BraA03g006940.3C.gene	1636	2399	1816	171	166	149	19.372577	18.000905	18.076519	2.161629	2.587935	1.828233	1.77E-74	-3.022273059	down
BraA03g007000.3C.gene	102	142	115	197	159	145	0.783006	0.803731	0.82812	1.959782	1.538889	1.48723	0.000746454	1.042697682	up
BraA03g007090.3C.gene	3	5	3	130	114	104	0.017797	0.035376	0.017302	1.663387	1.495517	1.315123	7.88E-32	5.566523494	up
BraA03g007180.3C.gene	20	96	18	1552	2175	1432	0.416323	0.743362	0.378731	35.392021	56.997332	30.711638	1.28E-28	5.952067933	up
BraA03g007270.3C.gene	120	225	164	262	368	261	2.04807	2.912103	2.731497	6.030532	8.757222	5.936965	1.07E-05	1.389646793	up
BraA03g007380.3C.gene	1747	2689	2498	700	662	740	6.118289	7.153671	7.830138	3.233543	2.89959	3.366339	5.68E-08	-1.162680853	down
BraA03g007400.3C.gene	117	161	110	1	4	0	3.02546	3.150514	2.784918	0.001461	0.109255	0	1.16E-25	-5.694470912	down
BraA03g007420.3C.gene	1191	1566	1325	421	396	392	16.385912	16.316841	17.780531	7.813815	7.567604	7.168989	2.26E-13	-1.198224971	down
BraA03g007740.3C.gene	138	170	146	757	760	691	1.225326	1.141955	1.261133	9.422027	9.776284	8.425649	3.15E-45	2.83620141	up
BraA03g007800.3C.gene	279	446	255	0	0	0	5.784046	7.005014	5.157425	0	0	0	5.20E-54	#NAME?	down
BraA03g007820.3C.gene	47	60	49	534	492	534	0.955769	0.910496	0.964471	14.688638	13.945119	14.467212	7.89E-54	3.878659844	up
BraA03g007860.3C.gene	1104	1500	1121	2359	2372	2332	8.83635	9.09083	8.752001	25.501736	26.43025	24.859015	2.45E-34	1.486862927	up
BraA03g008020.3C.gene	3	5	0	189	119	206	0.037577	0.076675	0	5.82061	3.744789	6.185364	7.43E-25	6.642935387	up
BraA03g008060.3C.gene	19	34	28	181	187	204	0.18464	0.253184	0.264325	2.400685	2.556568	2.663601	4.45E-23	3.3911799	up
BraA03g008140.3C.gene	1051	1327	1128	350	309	405	6.815677	6.517356	7.13326	3.062971	2.787027	3.496404	1.83E-11	-1.166806975	down
BraA03g008200.3C.gene	0	0	0	739	761	871	0	0	0	5.662652	6.00818	6.574512	6.02E-167	Inf	up
BraA03g008220.3C.gene	3549	4699	3894	1288	1177	1433	11.963571	11.995204	12.804397	5.86142	5.519465	6.429762	4.45E-21	-1.082035073	down
BraA03g008350.3C.gene	159	211	198	441	396	336	2.804618	2.820989	3.410254	10.520168	9.736715	7.90342	7.07E-12	1.600416917	up
BraA03g008460.3C.gene	238	305	64	315	238	342	2.362189	2.294217	0.61268	4.226117	3.287098	4.525515	0.005001559	1.153699653	up
BraA03g008610.3C.gene	291	426	277	480	478	527	2.417868	2.623554	2.181911	4.882466	5.055176	5.322468	3.75E-08	1.151445727	up
BraA03g008670.3C.gene	2550	3612	2595	0	0	0	34.377605	36.877636	34.121304	0	0	0	2.15642689671274e-310	#NAME?	down
BraA03g008760.3C.gene	488	630	434	1	1	4	4.010046	3.915431	3.475272	0.000871	0.002855	0.033989	2.00E-68	-7.459392759	down
BraA03g008770.3C.gene	163	165	152	4	13	46	1.073968	0.821838	0.972162	0.033996	0.115337	0.400216	8.83E-10	-2.396313416	down
BraA03g008790.3C.gene	208	206	170	59	23	42	1.804947	1.351853	1.438537	0.684502	0.269367	0.483964	8.65E-07	-1.694640749	down
BraA03g008830.3C.gene	74	118	78	194	219	164	5.792924	7.032238	5.947368	20.589933	23.975943	17.163015	4.43E-08	1.673848061	up
BraA03g008880.3C.gene	37	41	51	63	49	69	0.494192	0.407464	0.66584	1.13362	0.912521	1.214337	0.007248224	1.021213653	up
BraA03g008890.3C.gene	0	0	0	206	164	136	0	0	0	2.57039	2.103444	1.760684	9.92E-42	Inf	up
BraA03g008920.3C.gene	148	255	210	19	30	33	1.346805	1.751356	1.862047	0.233464	0.37954	0.390171	3.17E-11	-2.332305508	down
BraA03g008930.3C.gene	154	191	118	69	24	20	4.16983	3.914645	3.118366	2.526529	0.901972	0.708324	0.000462982	-1.469308586	down
BraA03g009000.3C.gene	191	429	268	409	582	512	0.858824	3.89486	2.838609	8.548023	17.367793	15.046107	1.80E-06	1.355013688	up
BraA03g009110.3C.gene	277	260	194	12	41	30	4.048897	2.86214	2.740774	0.224935	0.845747	0.562143	3.25E-11	-2.590451212	down
BraA03g009210.3C.gene	657	822	621	1014	1091	997	9.956989	9.51727	9.104399	13.800898	16.529529	14.593366	4.42E-13	1.122695267	up
BraA03g009290.3C.gene	53	72	66	308	364	323	1.954548	2.021167	2.391118	15.570764	18.961954	16.115385	1.09E-26	2.937395991	up
BraA03g009370.3C.gene	113	152	94	0	0	0	1.71202	1.747008	1.391334	0	0	0	3.69E-30	#NAME?	down
BraA03g009450.3C.gene	153	125	167	26	44	36	3.411118	2.108962	3.643414	0.784411	1.368134	1.061497	0.000165936	-1.547452504	down
BraA03g009470.3C.gene	733	882	789	160	148	131	13.253251	12.089912	13.922388	3.908727	3.70842	3.155088	3.66E-19	-1.901520177	down
BraA03g009520.3C.gene	6	3	2	289	279	210	0.070832	0.025529	0.02445	5.081028	5.02139	3.608465	1.14E-51	6.657214492	up
BraA03g009710.3C.gene	278	202	187	2024	1857	2226	6.096569	3.352406	3.993885	59.970982	56.720009	65.050522	3.36E-140	3.719206449	up
BraA03g009860.3C.gene	116	129	101	177	205	235	1.06305	0.895101	0.902573	2.195781	2.621905	2.871835	1.78E-06	1.385928908	up
BraA03g010040.3C.gene	36	64	35	175	194	181	0.764778	1.055092	0.742263	5.14737	5.890274	5.260592	1.99E-15	2.616748676	up
BraA03g010070.3C.gene	667	931	742	1237	1205	1229	5.341757	5.819444	5.978598	13.352232	13.487916	13.077677	1.57E-16	1.211922265	up
BraA03g010100.3C.gene	764	996	741	190	172	188	13.099511	12.936581	12.3925	4.400512	4.101538	4.275253	1.86E-15	-1.623725738	down
BraA03g010140.3C.gene	632	738	599	883	902	986	6.518081	5.760078	6.024401	12.300032	12.941352	13.532315	6.52E-11	1.045705448	up
BraA03g010250.3C.gene	144	221	205	38	66	54	1.695891	1.976877	2.365259	0.593069	1.085157	0.848746	0.00013453	-1.289272602	down
BraA03g010300.3C.gene	418	511	442	2757	2403	2446	4.13604	3.82456	4.266406	36.887668	33.098724	32.233065	9.77E-117	3.024718023	up
BraA03g010330.3C.gene	725	1138	718	149	121	137	4.54279	5.439747	4.504281	1.200877	1.061603	1.175157	2.23E-23	-2.088135711	down
BraA03g010360.3C.gene	554	779	636	115	116	88	7.508335	7.992789	8.403459	2.10422	2.174869	1.586962	7.21E-19	-2.062561331	down
BraA03g010450.3C.gene	198	265	209	423	433	440	3.273398	3.312493	3.363327	9.444684	9.957608	9.681403	1.72E-11	1.508333728	up
BraA03g010460.3C.gene	1260	1641	1292	3634	4219	3895	40.405815	39.867199	40.418354	157.440582	188.384399	166.422989	2.01E-62	2.046645112	up
BraA03g010510.3C.gene	1993	2939	2418	406	308	386	19.23018	21.663905	22.680221	5.456057	3.545645	5.115749	9.35E-53	-2.178215934	down
BraA03g010760.3C.gene	396	533	400	0	0	0	18.381859	18.757858	18.134083	0	0	0	7.27E-68	#NAME?	down
BraA03g010880.3C.gene	2177	2924	2265	437	429	416	15.72518	15.991786	15.955193	4.254241	4.304907	3.999909	1.22E-44	-1.960576797	down
BraA03g010910.3C.gene	1536	2287	1743	2708	2860	2871	13.358132	14.712123	14.536565	27.746127	30.502016	29.286014	3.11E-24	1.167690524	up
BraA03g011010.3C.gene	468	705	530	38	46	68	11.392011	12.987769	12.589571	1.234204	1.556118	2.195048	2.42E-28	-2.919948718	down
BraA03g011030.3C.gene	1703	2156	1590	565	621	596	13.56236	13.191267	12.380373	6.14169	6.928721	6.394711	4.15E-13	-1.051387209	down
BraA03g011120.3C.gene	1045	1559	1260	385	560	354	30.368151	34.322414	35.734497	15.084661	22.653149	13.670322	1.96E-07	-1.0047099	down
BraA03g011210.3C.gene	11	4	0	173	167	176	0.053242	0.016024	0	1.235715	1.230869	1.245012	2.40E-39	5.607761228	up
BraA03g011230.3C.gene	8150	10612	7809	2082	2162	1921	276.952595	238.974654	258.400157	111.68498	132.052418	108.213623	2.26E-48	-1.544719115	down
BraA03g011540.3C.gene	51	62	64	126	176	116	1.863553	1.722247	2.301918	6.275032	9.004712	5.686272	6.79E-07	1.788455048	up
BraA03g011580.3C.gene	162	245	163	308	418	264	5.171463	5.945562	5.09326	13.321506	18.655157	11.246757	9.16E-05	1.373102395	up
BraA03g012030.3C.gene	85	94	70	179	151	137	0.768672	0.646671	0.615612	2.200453	1.911297	1.664027	4.46E-06	1.461172324	up
BraA03g012160.3C.gene	120	159	145	27	43	25	1.253074	1.264116	1.481573	0.380775	0.844212	0.464688	1.27E-05	-1.599726206	down
BraA03g012180.3C.gene	1578	1788	1783	2353	2515	2544	6.724173	6.126281	7.198395	13.548455	10.344579	14.02193	2.46E-20	1.069793282	up
BraA03g012190.3C.gene	256	648	160	22	4	10	2.645199	5.076901	1.610856	0.297495	0.048896	0.135381	0.000277953	-4.250511442	down
BraA03g012480.3C.gene	490	640	461	51	70	55	2.355878	2.329208	2.16158	0.329016	0.46266	0.350543	4.14E-23	-2.611267717	down
BraA03g012650.3C.gene	1527	2012	1578	2637	2786	2724	14.180433	14.520566	15.00059	27.891989	30.397059	28.244451	1.69E-26	1.231513151	up
BraA03g012720.3C.gene	1816	1995	1427	168	133	159	22.623118	18.712021	17.302644	2.848033	2.293944	2.614904	2.88E-38	-2.955974052	down
BraA03g012760.3C.gene	69	69	37	85	78	78	0.828876	0.622723	0.425887	1.383301	1.309087	1.251189	0.006068902	1.019292067	up
BraA03g012830.3C.gene	8248	10392	8200	2357	3057	2409	312.059484	291.990685	295.616223	118.797556	161.660345	120.116973	5.33E-31	-1.218890288	down
BraA03g012840.3C.gene	6584	8767	6724	798	878	822	55.089283	55.548622	54.876335	9.013407	10.214826	9.154174	2.89E-118	-2.581348325	down
BraA03g012850.3C.gene	83	142	66	36	25	25	0.578925	0.751567	0.451288	0.334179	0.236138	0.23334	0.002229602	-1.164911485	down
BraA03g012880.3C.gene	57	61	45	117	100	99	0.540897	0.437292	0.41748	1.508378	1.3271	1.255477	1.81E-05	1.507106467	up
BraA03g012890.3C.gene	6	4	3	619	689	523	0.196829	0.083892	0.08902	28.800867	33.031693	23.969351	1.34E-84	7.66556959	up
BraA03g013030.3C.gene	33	23	23	59	74	55	0.389415	0.202014	0.264029	0.952878	1.235327	0.874264	3.27E-06	1.774452481	up
BraA03g013050.3C.gene	28	54	34	53	59	74	0.286265	0.419179	0.335129	0.732642	0.848906	1.009662	0.001276038	1.267416408	up
BraA03g013160.3C.gene	26	51	27	50	74	94	0.36751	0.549248	0.365577	0.947045	1.451489	1.773413	0.000255966	1.66258514	up
BraA03g013330.3C.gene	118	135	102	462	469	404	5.416665	4.70208	4.561609	28.683849	30.008907	24.734932	3.00E-25	2.466612856	up
BraA03g013390.3C.gene	1237	1653	1278	64	120	141	19.939898	26.047259	21.050172	1.280089	2.4783	2.792062	3.03E-60	-3.119847833	down
BraA03g013420.3C.gene	143	171	172	44	23	31	1.294561	1.176778	1.520107	0.52874	0.289829	0.365641	9.88E-07	-1.766000539	down
BraA03g013630.3C.gene	165	246	130	411	364	350	2.030166	2.29045	1.555481	6.827376	6.225899	5.735003	1.15E-11	1.637990144	up
BraA03g013660.3C.gene	57	53	46	87	68	98	1.394856	0.971399	1.102897	2.874062	2.314154	3.185184	0.000632618	1.235103708	up
BraA03g013670.3C.gene	1691	2451	1798	411	474	388	66.642975	73.170456	69.144531	21.885042	25.990175	20.347216	1.77E-29	-1.653346788	down
BraA03g013710.3C.gene	408	518	409	32	35	29	4.01766	3.864439	3.928651	0.42252	0.473038	0.37331	1.10E-27	-3.23815276	down
BraA03g013720.3C.gene	76	124	95	5	6	8	1.017002	1.153591	1.252292	0.069581	0.104693	0.123397	2.83E-14	-3.387197668	down
BraA03g013750.3C.gene	21800	31195	23643	7813	7247	7906	287.807564	312.019426	304.556064	139.350201	133.244934	139.091414	6.01E-26	-1.173520422	down
BraA03g013900.3C.gene	1392	1908	1456	2223	2212	2163	9.321398	8.422087	10.203714	22.241716	22.802809	21.562319	1.11E-17	1.035714183	up
BraA03g013980.3C.gene	1432	1695	1464	0	0	0	10.541455	9.444815	10.510882	0	0	0	1.89E-185	#NAME?	down
BraA03g014030.3C.gene	0	0	6	90	104	148	0	0	0.076737	1.776817	2.12212	2.901372	4.22E-23	6.269224779	up
BraA03g014060.3C.gene	21	38	15	58	58	66	0.273399	0.317173	0.148975	0.861943	0.903868	1.133284	1.87E-06	1.900833796	up
BraA03g014080.3C.gene	719	1044	733	2487	2355	2493	9.157529	10.07399	9.104464	42.812389	41.771832	42.305908	4.96E-64	2.124217181	up
BraA03g014300.3C.gene	309	333	221	695	614	608	3.523232	2.87261	2.447157	10.696724	9.742033	9.219414	1.35E-18	1.707267742	up
BraA03g014350.3C.gene	5	1	9	75	83	88	0.169417	0.013213	0.311139	3.909629	4.470532	4.540581	2.06E-23	4.485473468	up
BraA03g014730.3C.gene	28	32	63	94	121	86	1.327445	1.150629	2.937531	6.063347	8.061062	5.474383	4.79E-07	1.810420158	up
BraA03g014870.3C.gene	569	573	505	228	133	192	13.231975	10.081022	11.436132	7.135243	4.288352	5.922492	1.02E-05	-1.033649757	down
BraA03g014900.3C.gene	323	371	345	515	594	561	6.780928	5.902186	7.075732	14.630686	17.388662	15.700261	3.76E-10	1.232606615	up
BraA03g015070.3C.gene	476	678	476	18	18	15	10.954206	11.819226	10.681877	0.536761	0.559314	0.457285	8.67E-47	-4.428724054	down
BraA03g015130.3C.gene	364	414	349	563	466	534	5.187581	4.473581	4.854912	10.832895	9.237682	10.132586	3.06E-07	1.021507657	up
BraA03g015170.3C.gene	44	40	52	87	116	64	0.394669	0.276046	0.460272	1.066631	1.465984	0.779794	0.000686525	1.502502908	up
BraA03g015180.3C.gene	2004	4230	1888	427	400	379	19.622206	30.889209	18.095189	5.592033	5.416188	4.931655	1.15E-05	-2.14429262	down
BraA03g015360.3C.gene	804	1371	825	3	3	3	16.031071	19.867781	15.914574	0.043525	0.044855	0.042915	1.00E-74	-7.797148797	down
BraA03g015410.3C.gene	51	76	66	243	291	252	1.332383	1.485763	1.664558	8.553316	10.568923	8.741476	5.84E-19	2.588616504	up
BraA03g015580.3C.gene	128	147	134	313	335	320	1.492977	1.306602	1.535153	4.962395	5.466717	4.997617	1.59E-12	1.791450642	up
BraA03g015850.3C.gene	469	635	530	2191	1930	2176	4.978381	5.11572	5.49356	31.458722	28.560049	30.796632	2.39E-77	2.504570486	up
BraA03g016010.3C.gene	303	381	266	503	519	508	1.803718	1.746131	1.567455	4.063341	4.305582	4.056626	1.40E-09	1.250124921	up
BraA03g016050.3C.gene	120	203	153	236	272	271	1.313337	1.748742	1.650768	3.593167	4.348506	4.066971	1.97E-06	1.284265494	up
BraA03g016250.3C.gene	367	479	400	556	582	581	3.379796	3.343398	3.593016	6.927754	7.471994	7.13028	1.20E-07	1.021754156	up
BraA03g016260.3C.gene	195	224	159	466	471	431	1.382885	1.201107	1.096125	4.463245	4.652806	4.067379	8.81E-16	1.800606994	up
BraA03g016270.3C.gene	195	274	160	409	433	426	2.295124	2.438549	1.832399	6.490195	7.09074	6.677797	4.37E-12	1.586374987	up
BraA03g016280.3C.gene	83	125	118	162	153	187	1.159873	1.329241	1.619112	3.076775	2.990824	3.503184	0.000133323	1.179928577	up
BraA03g016290.3C.gene	92	97	77	0	5	5	0.735265	0.590337	0.600679	0	0.045044	0.043313	2.66E-17	-4.182822727	down
BraA03g016430.3C.gene	21281	28590	22125	7561	8418	7261	455.095461	460.82296	460.29018	213.434262	242.344704	199.966625	6.93E-22	-1.068526113	down
BraA03g016470.3C.gene	1048	1350	916	265	329	328	8.599625	8.136682	7.247242	3.782757	3.928539	4.213095	6.60E-13	-1.280782016	down
BraA03g016560.3C.gene	25	27	12	267	241	258	0.180398	0.145014	0.084734	2.649995	2.46311	2.527704	1.04E-35	4.148131173	up
BraA03g016590.3C.gene	29	58	49	110	90	95	0.360821	0.555824	0.601234	1.883845	1.578786	1.605159	3.16E-06	1.691281457	up
BraA03g016600.3C.gene	2	2	0	140	124	137	0.018559	0.02651	0	3.318049	3.029315	3.199951	1.99E-40	7.238199728	up
BraA03g016700.3C.gene	885	1154	936	1931	2275	2113	62.379776	61.591476	64.333412	183.806992	223.179016	198.346252	1.06E-38	1.645963453	up
BraA03g016890.3C.gene	203	292	247	53	39	68	4.312107	4.67949	5.102461	1.491081	1.124415	1.881377	2.24E-07	-1.655519675	down
BraA03g017100.3C.gene	9	8	27	279	390	271	0.384397	0.268247	1.21942	18.065001	25.987261	17.280416	8.02E-26	4.911182846	up
BraA03g017130.3C.gene	752	976	717	1461	1531	1360	5.516873	5.420219	5.131807	14.475046	15.628987	13.2834	2.72E-23	1.394721345	up
BraA03g017290.3C.gene	331	472	381	118	121	133	11.397955	12.317185	12.775681	5.472789	5.77693	6.068568	2.61E-05	-1.107985194	down
BraA03g017330.3C.gene	237	399	261	676	616	533	2.05443	2.621562	2.207517	7.918134	7.438525	6.157531	7.31E-16	1.604902804	up
BraA03g017440.3C.gene	85	42	44	92	84	87	2.401806	0.882607	1.194693	3.495006	3.292842	3.25011	0.001271704	1.124682257	up
BraA03g017480.3C.gene	1651	2165	1502	3127	3247	3417	8.38996	8.349873	7.659699	21.522629	23.112358	23.242908	1.22E-37	1.445121841	up
BraA03g017510.3C.gene	77	81	38	424	464	423	0.654501	0.531216	0.314422	4.927601	5.627742	4.865406	4.23E-38	3.306727798	up
BraA03g017560.3C.gene	69	101	45	167	184	230	0.591545	0.661529	0.375316	1.94304	2.220527	2.660397	9.47E-11	2.019400058	up
BraA03g017640.3C.gene	10748	13805	11012	3839	3777	4130	69.640205	67.730957	69.594612	33.589718	34.055042	35.632957	7.79E-23	-1.04034283	down
BraA03g017710.3C.gene	46	81	70	216	189	182	0.884692	1.182881	1.320944	5.649788	5.08547	4.68844	5.48E-12	2.143902416	up
BraA03g017800.3C.gene	0	4	2	49	54	56	0	0.13455	0.046784	3.140178	3.589654	3.559403	3.64E-23	5.396588158	up
BraA03g017890.3C.gene	269	353	282	535	513	427	9.038113	8.998364	9.273263	24.341221	24.03933	19.148636	1.47E-09	1.266725386	up
BraA03g018080.3C.gene	7831	10907	8376	13023	12423	14028	136.451218	143.907562	142.360886	306.469727	301.284058	325.489227	5.48E-24	1.104921808	up
BraA03g018120.3C.gene	53	89	44	87	104	84	2.122713	2.728581	1.712536	4.751946	5.895987	4.525324	0.001857171	1.156321325	up
BraA03g018320.3C.gene	111	146	97	970	924	1002	0.87529	0.867751	0.636079	10.824076	10.175822	10.524477	6.63E-77	3.598293637	up
BraA03g018330.3C.gene	2917	3859	2871	1172	995	1003	26.629629	26.662741	25.570513	14.477508	12.545352	11.989307	6.16E-18	-1.043213828	down
BraA03g018360.3C.gene	290	350	286	450	542	538	2.564208	2.345961	2.468656	5.371798	6.67679	6.342592	5.03E-10	1.279285782	up
BraA03g018370.3C.gene	570	961	753	1941	3240	1804	13.284576	16.972559	17.128948	61.180222	105.250336	56.055534	0.000112207	2.188357423	up
BraA03g018440.3C.gene	147	168	138	651	654	655	2.841522	2.373414	1.451863	7.783848	8.778684	7.761587	1.22E-37	2.665058614	up
BraA03g018570.3C.gene	489	575	494	29	44	61	22.706268	20.249453	22.406803	1.781124	2.844942	3.760162	1.47E-27	-2.989744719	down
BraA03g018580.3C.gene	952	1125	911	88	80	51	23.295596	22.666523	23.437114	3.210704	1.885555	1.224824	3.18E-49	-3.214061397	down
BraA03g018600.3C.gene	82	103	86	9	7	8	0.566829	0.543204	0.583926	0.082058	0.062513	0.065318	1.16E-11	-2.94250119	down
BraA03g018610.3C.gene	0	0	0	126	83	151	0	0	0	7.539678	5.079365	8.854229	7.88E-26	Inf	up
BraA03g018640.3C.gene	20	43	67	169	139	193	0.464274	0.757312	1.501528	5.30125	4.483268	5.962201	4.80E-14	2.487566726	up
BraA03g018770.3C.gene	0	0	0	75	67	74	0	0	0	2.462888	2.2633	2.40012	1.25E-33	Inf	up
BraA03g019230.3C.gene	48	58	68	133	171	183	0.463249	0.421959	0.635426	1.731876	2.291129	2.349201	3.36E-10	2.025049508	up
BraA03g019310.3C.gene	0	0	0	418	526	576	0	0	0	3.743342	4.854285	5.086979	5.19E-87	Inf	up
BraA03g019330.3C.gene	2670	3798	2783	452	400	397	51.314636	55.278015	52.171021	11.720427	10.691723	10.148	1.05E-67	-2.322216536	down
BraA03g019340.3C.gene	4	4	9	227	165	166	0.04245	0.038716	0.123116	4.303171	3.225184	3.099177	2.07E-37	5.54470499	up
BraA03g019370.3C.gene	231	293	193	486	477	499	3.744747	3.606925	3.050702	10.660429	10.783698	10.795761	1.51E-13	1.592595844	up
BraA03g019410.3C.gene	219	310	204	56	95	81	2.867519	3.321293	2.95343	1.09406	2.143383	1.750942	0.000444975	-1.087411844	down
BraA03g019520.3C.gene	73	86	77	347	396	379	0.808396	0.687523	0.827666	4.630464	5.679199	5.564366	4.28E-27	2.799653124	up
BraA03g019590.3C.gene	29	60	35	154	171	143	0.557297	0.87971	0.654632	4.061532	4.650519	3.719946	2.37E-13	2.511618597	up
BraA03g019960.3C.gene	29	18	15	70	74	59	0.442858	0.213836	0.220632	1.470105	1.619929	1.231341	7.46E-09	2.232312089	up
BraA03g020010.3C.gene	446	661	485	200	125	180	9.95894	11.183875	10.564029	6.03139	3.880002	5.347467	3.47E-06	-1.090240835	down
BraA03g020080.3C.gene	4290	6311	4936	22794	20071	20409	57.184673	63.704559	64.176231	410.372345	372.394073	362.292114	1.04E-111	2.591261169	up
BraA03g020150.3C.gene	159	217	125	54	46	34	2.653234	2.833666	2.050823	1.77959	1.577336	0.961958	0.000132499	-1.327513114	down
BraA03g020210.3C.gene	946	1333	1012	1944	1822	1686	7.085563	7.591951	7.462773	19.406519	21.173116	16.751464	2.06E-23	1.29344683	up
BraA03g020290.3C.gene	59	83	46	297	294	272	1.262048	1.349041	0.976891	8.742019	8.825457	7.920475	3.99E-22	2.775800212	up
BraA03g020300.3C.gene	124	196	123	361	389	348	2.782606	3.33084	2.746563	10.965189	12.208158	10.591739	2.16E-14	1.888385721	up
BraA03g020360.3C.gene	427	533	425	590	714	609	8.996638	8.482559	8.643781	16.649609	21.1126	17.173892	3.97E-08	1.024244572	up
BraA03g020400.3C.gene	672	890	713	210	199	198	9.765098	9.788017	10.09915	4.117023	4.013473	3.817332	9.06E-11	-1.346367876	down
BraA03g020470.3C.gene	736	807	646	0	0	0	20.278055	17.190177	18.027592	0	0	0	5.16E-101	#NAME?	down
BraA03g020500.3C.gene	2218	2883	2395	824	796	804	11.996039	11.891996	13.085322	6.051647	5.843905	5.661598	2.51E-16	-1.071374632	down
BraA03g020520.3C.gene	1914	2442	1999	3334	3203	3094	24.028912	23.624634	25.148582	59.406907	58.891335	54.334881	2.28E-25	1.1571129	up
BraA03g020600.3C.gene	407	622	420	731	648	707	3.268113	3.785464	3.28238	8.417761	7.696338	7.587356	1.94E-09	1.098565369	up
BraA03g020610.3C.gene	2	12	16	71	55	52	0.00654	0.054844	0.096166	0.625713	0.60117	0.51388	1.29E-13	3.138930282	up
BraA03g020710.3C.gene	104	136	94	21	10	13	0.764846	0.760893	0.672671	0.200235	0.09946	0.12561	3.53E-09	-2.361423288	down
BraA03g020740.3C.gene	33	39	35	85	80	101	0.230523	0.204627	0.236574	0.810947	0.783024	0.949333	4.08E-07	1.862480408	up
BraA03g020770.3C.gene	10500	15427	11441	3858	4141	3874	97.607343	108.591694	103.864459	48.536539	53.957294	48.618516	4.70E-25	-1.085905761	down
BraA03g020780.3C.gene	275	481	387	113	85	89	8.146918	10.78159	11.172955	4.516672	3.487268	3.501088	1.54E-07	-1.422422294	down
BraA03g020880.3C.gene	41	51	47	192	103	111	0.588167	0.557638	0.659614	3.787385	2.085776	2.16113	0.000216516	2.09672631	up
BraA03g021240.3C.gene	343	416	342	1371	1946	1375	13.844366	12.721411	13.473898	74.855515	109.56295	74.031387	4.78E-13	2.648494422	up
BraA03g021610.3C.gene	434	528	421	1125	1179	1151	5.911306	5.45091	5.590239	20.766781	22.506223	21.092756	7.84E-33	1.876979186	up
BraA03g021790.3C.gene	448	0	437	1170	1292	1008	13.875957	0	13.193804	48.973515	55.743458	41.621334	6.84E-14	2.39653663	up
BraA03g021830.3C.gene	48	45	27	71	84	90	1.375746	0.989336	0.758046	2.776925	3.359915	3.411457	1.89E-05	1.580336563	up
BraA03g022070.3C.gene	1082	1473	1110	188	316	248	13.895163	14.384968	14.238758	3.260803	5.567851	4.32	3.12E-22	-1.719425688	down
BraA03g022310.3C.gene	0	9	0	74	64	76	0	0.043853	0	0.717925	0.635707	0.723102	8.44E-25	5.369823948	up
BraA03g022330.3C.gene	892	1169	918	5997	6203	6529	28.762891	28.447615	28.65612	263.491394	280.854156	282.39184	8.48E-178	3.212153872	up
BraA03g022340.3C.gene	1193	1961	1398	3298	3604	2543	42.690449	53.124683	48.794693	159.376144	179.514587	121.174019	6.64E-10	1.629740452	up
BraA03g022390.3C.gene	450	636	518	47	77	70	5.117898	5.533387	5.810385	0.722269	1.196844	1.042633	1.32E-21	-2.484370033	down
BraA03g022770.3C.gene	475	416	456	1297	1215	1461	2.080728	1.344649	2.166325	8.098675	7.521918	8.753518	6.30E-44	2.088990455	up
BraA03g022810.3C.gene	1751	1749	1238	263	217	317	7.224472	5.422947	4.928056	1.502297	1.237418	1.683084	1.47E-11	-2.024204221	down
BraA03g022830.3C.gene	0	0	0	143	204	210	0	0	0	2.218069	3.29441	3.262109	2.80E-46	Inf	up
BraA03g022860.3C.gene	5414	4612	3578	759	921	806	93.621071	60.389378	60.35928	17.718246	22.165087	18.548681	1.35E-06	-1.912581749	down
BraA03g022910.3C.gene	2801	3661	2737	6272	5821	6096	46.70536	46.221661	44.503193	141.239761	135.086517	135.363129	4.42E-48	1.545000541	up
BraA03g022940.3C.gene	294	350	216	454	403	422	2.248087	1.819718	1.496791	4.466145	4.031338	3.982266	2.60E-07	1.135998145	up
BraA03g023210.3C.gene	902	1553	1036	159	185	167	30.392	39.62347	34.065102	7.198009	8.6418	7.47873	1.14E-25	-2.19177582	down
BraA03g023230.3C.gene	538	759	591	1114	1061	1256	6.226166	6.651035	6.664394	17.411892	17.084719	19.341772	1.13E-20	1.424579846	up
BraA03g023260.3C.gene	539	701	488	184	134	190	5.016674	4.87521	4.4769	2.338484	1.879137	2.401061	1.57E-07	-1.204159936	down
BraA03g023360.3C.gene	42	56	29	136	166	90	0.794488	0.803094	0.539829	3.507437	4.399948	2.287088	7.14E-06	2.205637635	up
BraA03g023450.3C.gene	375	425	402	89	80	123	8.707867	7.480082	9.108918	2.780344	2.572795	3.793787	2.83E-08	-1.497828913	down
BraA03g023470.3C.gene	139	173	121	0	0	0	3.109487	3.010691	2.679568	0	0	0	3.68E-33	#NAME?	down
BraA03g023480.3C.gene	54	66	30	219	222	143	1.260447	1.177728	0.686991	6.992337	7.306938	4.498735	2.48E-10	2.538113659	up
BraA03g023650.3C.gene	244	397	240	82	84	82	7.000824	8.625329	6.711061	3.169813	3.32491	3.114416	2.01E-05	-1.247500855	down
BraA03g023700.3C.gene	624	757	598	212	227	196	7.000467	6.287963	6.284756	3.085006	3.416544	2.867257	5.45E-07	-1.08290789	down
BraA03g023770.3C.gene	207	297	235	66	50	55	0.519658	0.565687	0.577563	0.265026	0.172379	0.182473	1.06E-06	-1.548418469	down
BraA03g023940.3C.gene	370	523	461	752	820	790	4.465498	4.777608	5.428974	12.309779	13.850957	12.76295	7.93E-15	1.36183017	up
BraA03g023980.3C.gene	1998	2603	2065	557	478	503	24.005563	23.546471	24.043985	8.895389	7.934661	7.878416	1.31E-28	-1.556837139	down
BraA03g024000.3C.gene	2204	2704	2194	375	407	512	35.726597	33.188152	34.677814	8.201912	9.181225	11.04479	2.25E-41	-1.902068088	down
BraA03g024130.3C.gene	1229	1647	1224	423	514	444	77.233192	78.362061	75.048019	35.858566	44.924065	37.118851	3.65E-10	-1.00555482	down
BraA03g024140.3C.gene	150	146	103	782	636	644	0.589143	0.435109	0.394833	4.63532	3.890823	3.743208	7.89E-45	2.917768065	up
BraA03g024240.3C.gene	231	291	188	70	63	62	9.00759	8.607549	7.135632	3.665287	3.412473	3.208672	4.12E-05	-1.299066924	down
BraA03g024290.3C.gene	129	159	163	403	403	392	2.318019	2.172565	2.86817	9.843768	10.137194	9.446496	1.51E-16	1.956272424	up
BraA03g024320.3C.gene	102	110	107	28	27	3	0.78945	0.647136	0.809635	0.292679	0.28871	0.020895	1.15E-06	-1.909333956	down
BraA03g024500.3C.gene	12	8	18	170	125	140	0.143139	0.070116	0.213715	2.860184	2.13412	2.292353	1.18E-25	4.01372935	up
BraA03g024600.3C.gene	169	225	219	26	24	15	1.10827	1.118725	1.397538	0.225597	0.214357	0.131172	1.10E-13	-2.683057661	down
BraA03g024680.3C.gene	348	538	241	14	163	73	3.448895	4.035797	2.327491	0.180379	2.248412	0.956695	0.006758868	-1.574833709	down
BraA03g024700.3C.gene	1793	1643	1366	3898	4198	3887	37.060337	25.723759	27.548395	108.843849	120.801018	107.018661	2.48E-64	1.860193831	up
BraA03g025090.3C.gene	626	944	773	1778	1896	1677	5.404772	6.93234	6.067402	25.091588	27.657288	23.040577	6.15E-39	1.756950316	up
BraA03g025110.3C.gene	80	83	83	133	148	121	1.256362	0.968129	1.267091	2.826927	3.211126	2.57305	0.000130754	1.250076737	up
BraA03g025230.3C.gene	141	200	109	202	219	236	2.820066	3.041355	2.132119	5.479605	6.138683	6.323806	8.75E-05	1.123393601	up
BraA03g025360.3C.gene	130	166	112	48	40	23	0.56988	0.628024	0.372286	0.305758	0.191402	0.104359	0.000323722	-1.311103789	down
BraA03g025420.3C.gene	441	688	496	175	141	111	3.743791	4.433802	4.160526	2.003367	1.661864	1.252806	9.59E-09	-1.355415533	down
BraA03g025480.3C.gene	10	76	46	92	63	125	0.117999	0.710585	0.552755	1.542831	1.085083	2.065441	0.003410583	1.71332096	up
BraA03g025530.3C.gene	73	107	97	211	191	202	1.022836	1.138611	1.339854	4.038105	3.764294	3.809748	1.69E-08	1.683295713	up
BraA03g025720.3C.gene	30	36	63	148	172	117	0.230061	0.208668	0.473207	1.556486	1.864135	1.208131	5.56E-11	2.285874328	up
BraA03g025930.3C.gene	288	358	279	463	390	492	4.363385	4.105016	4.113873	9.466653	8.205044	9.911418	3.17E-07	1.096395701	up
BraA03g025970.3C.gene	379	479	373	1062	1045	859	2.544547	2.888894	2.219797	6.961341	7.390573	5.496772	7.89E-26	1.828395909	up
BraA03g026020.3C.gene	2	0	3	2286	1849	2080	0.014838	0	0.035109	37.491306	31.252619	33.631466	2.26E-242	10.70562223	up
BraA03g026110.3C.gene	9	25	3	239	225	213	0.074847	0.162775	0.015078	2.698714	2.635045	2.427379	8.27E-39	4.857687971	up
BraA03g026120.3C.gene	3	0	0	193	187	238	0.023595	0	0	3.050614	3.045768	3.703161	6.65E-55	8.094728422	up
BraA03g026180.3C.gene	40	10	19	108	113	133	0.882731	0.157054	0.413597	3.270961	3.518949	3.977046	4.35E-15	2.826339235	up
BraA03g026450.3C.gene	1979	2905	2393	3563	3270	3139	15.979299	17.578389	18.941588	38.562742	36.500475	33.743357	3.62E-20	1.017955439	up
BraA03g026490.3C.gene	121	189	121	0	0	0	2.676701	3.181097	2.607779	0	0	0	5.09E-33	#NAME?	down
BraA03g026730.3C.gene	649	714	558	76	118	129	8.764649	7.253534	7.325941	1.322156	2.189496	2.282548	6.44E-18	-2.020783975	down
BraA03g026740.3C.gene	10184	12084	9740	1195	1107	1189	150.409439	135.137283	140.317764	23.83662	22.748562	23.37394	3.91E-129	-2.642909681	down
BraA03g026780.3C.gene	267	368	271	437	494	457	13.641642	14.211246	13.465828	30.106701	35.14645	31.104815	3.61E-08	1.181004761	up
BraA03g026900.3C.gene	0	0	0	53	54	88	0	0	0	2.567168	2.670898	4.194131	1.13E-19	Inf	up
BraA03g026910.3C.gene	178	185	165	53	60	63	3.560132	2.863399	3.279524	1.437158	1.661618	1.671472	0.002706627	-1.040796018	down
BraA03g027190.3C.gene	409	705	518	93	110	78	16.515005	21.586	20.427885	5.028186	6.149312	4.1649	2.10E-15	-1.960412606	down
BraA03g027490.3C.gene	2465	3328	3041	798	1090	784	134.898697	137.922287	162.325775	58.96944	82.98745	57.133297	2.04E-11	-1.16756835	down
BraA03g027520.3C.gene	528	822	594	183	197	225	5.868756	6.257379	6.427329	2.726679	2.732106	3.326027	2.89E-07	-1.113210044	down
BraA03g027760.3C.gene	243	346	256	0	3	0	0.861534	0.955263	0.897893	0	0.009808	0	6.88E-45	-7.551142671	down
BraA03g027780.3C.gene	283	314	265	393	370	421	2.925789	2.708712	2.733031	5.58281	5.639966	6.05435	6.32E-06	1.006497509	up
BraA03g027930.3C.gene	7945	8276	5968	1971	1839	1958	221.331635	174.577164	162.17421	74.149574	71.297821	72.629593	1.27E-10	-1.392662164	down
BraA03g027940.3C.gene	0	0	0	186	260	217	0	0	0	2.500023	3.713553	2.91691	1.46E-57	Inf	up
BraA03g028010.3C.gene	2141	2445	1939	2779	3162	3014	77.203239	66.756813	68.191498	135.327637	158.692047	144.741379	1.55E-19	1.010144789	up
BraA03g028090.3C.gene	9540	12807	10352	15788	14906	16100	56.036877	56.917657	59.301242	124.315907	121.360042	125.656547	3.35E-22	1.076605404	up
BraA03g028150.3C.gene	67	107	91	26	4	8	0.464811	0.564893	0.618258	0.245454	0.039068	0.065663	4.98E-08	-2.240072685	down
BraA03g028320.3C.gene	140	131	119	19	41	44	4.374563	3.133251	3.65648	0.557335	1.678613	1.837989	0.0002529	-1.368045326	down
BraA03g028420.3C.gene	3069	3723	2666	5569	5163	4881	105.764717	97.136971	89.595901	259.178253	247.623413	223.958099	1.22E-33	1.283055326	up
BraA03g028660.3C.gene	26163	33365	26389	6672	7128	6930	418.274536	403.918121	411.525085	144.048355	158.602402	147.527344	4.08E-40	-1.492515848	down
BraA03g028740.3C.gene	5736	7423	5540	1801	1677	1890	44.158127	43.271072	41.600052	18.723967	17.961937	19.366699	9.57E-31	-1.239864308	down
BraA03g028760.3C.gene	372	691	461	177	160	165	8.69608	12.229983	10.502449	5.568408	5.199946	5.119706	1.53E-05	-1.01920809	down
BraA03g028880.3C.gene	0	0	0	78	86	88	0	0	0	4.189417	4.77566	4.670794	5.28E-36	Inf	up
BraA03g029160.3C.gene	110	201	165	712	684	662	1.713108	2.376603	2.516951	16.668279	20.60596	18.515145	4.81E-39	2.684988084	up
BraA03g029200.3C.gene	153	164	132	2	5	2	1.041486	0.845077	0.873204	0.018365	0.038234	0.017803	3.79E-25	-5.084487208	down
BraA03g029380.3C.gene	1212	1637	1303	418	446	375	10.818457	11.063616	11.344412	5.03815	5.542226	4.455197	2.65E-13	-1.182633718	down
BraA03g029620.3C.gene	350	365	242	94	103	107	4.482597	3.535014	3.014065	1.622169	1.829843	1.815444	0.000118362	-1.100444878	down
BraA03g029750.3C.gene	90	104	101	150	164	136	0.591816	0.51792	0.648143	1.330759	1.497009	1.190222	0.000261444	1.156473031	up
BraA03g029790.3C.gene	219	361	282	732	721	792	2.121827	2.648505	2.667623	9.596114	9.737984	10.236567	3.96E-25	1.951076778	up
BraA03g029900.3C.gene	0	0	0	2115	2073	2536	0	0	0	50.146645	50.632118	59.282173	5.01E-238	Inf	up
BraA03g029910.3C.gene	178	282	225	1543	1114	1436	1.476657	1.922878	1.766703	22.033669	15.998769	20.562933	1.68E-32	3.145303334	up
BraA03g030180.3C.gene	56	132	111	129	161	153	0.506657	0.906476	0.981117	1.584909	2.033011	1.855124	0.000444319	1.148482926	up
BraA03g030350.3C.gene	32	43	39	71	53	60	1.075989	1.098317	1.280749	3.223732	2.473694	2.712432	0.001223753	1.245066792	up
BraA03g030360.3C.gene	907	879	861	1740	1472	2261	4.92962	3.614898	4.565017	12.7799	11.139541	16.372414	5.38E-08	1.583203653	up
BraA03g030400.3C.gene	539	817	691	249	158	227	6.977397	8.011145	8.728933	4.34162	2.83188	3.90658	1.26E-07	-1.129771156	down
BraA03g030440.3C.gene	105	112	133	175	211	154	1.057973	0.800851	1.561717	2.63881	3.403479	2.350073	9.05E-05	1.162733979	up
BraA03g030490.3C.gene	1	0	0	183	128	199	0.006186	0	0	4.489871	3.245201	4.416253	1.68E-41	9.401289653	up
BraA03g030510.3C.gene	6533	8722	6459	1621	1638	1339	139.383488	142.148671	135.121004	40.015022	42.304823	31.199325	6.11E-55	-1.675180887	down
BraA03g030540.3C.gene	21	10	15	137	124	119	0.288467	0.09803	0.190712	2.948466	2.643994	2.492088	9.92E-21	3.54214925	up
BraA03g030790.3C.gene	132	143	141	462	410	433	5.028156	4.105888	5.224119	23.757526	21.752535	21.977919	5.90E-21	2.191645981	up
BraA03g030820.3C.gene	758	922	773	2613	2680	2414	25.893379	23.966185	25.645993	63.788756	84.615971	58.129856	8.37E-71	2.206258521	up
BraA03g030880.3C.gene	2011	1907	2049	5015	4496	3398	15.068674	10.953589	15.148924	51.578818	47.734149	35.02143	5.97E-09	1.648453518	up
BraA03g030920.3C.gene	1	237	1	213	300	311	0.001086	1.691411	0.000149	2.706744	3.93002	3.896198	3.97E-05	2.581547485	up
BraA03g030930.3C.gene	3372	4323	3264	6992	7060	6892	27.369451	27.376282	26.607474	74.827544	77.888267	72.859393	1.78E-45	1.495072457	up
BraA03g030940.3C.gene	10581	14499	10951	18878	18164	18910	133.400986	138.420746	134.667709	321.443085	318.746246	317.491089	3.62E-26	1.198385743	up
BraA03g031060.3C.gene	234	310	238	599	535	538	2.653818	2.497198	2.707647	10.546818	9.678037	9.491408	6.08E-16	1.657631637	up
BraA03g031160.3C.gene	317	495	353	598	688	584	3.311944	3.966145	3.639555	8.129215	9.680598	7.840401	5.40E-11	1.25607139	up
BraA03g031380.3C.gene	1689	2112	1609	2492	2180	2850	7.669696	7.260921	7.125026	15.285379	13.7792	17.236042	1.90E-12	1.032751514	up
BraA03g031390.3C.gene	0	0	0	56	71	60	0	0	0	2.096907	2.696633	2.208985	1.18E-31	Inf	up
BraA03g031420.3C.gene	545	747	498	869	833	992	2.86316	2.975447	2.552082	7.068551	6.958126	7.958897	2.32E-12	1.157289453	up
BraA03g031470.3C.gene	250	373	295	480	428	479	2.986546	3.613901	3.961621	5.872889	5.044223	5.910481	5.93E-08	1.160392829	up
BraA03g031480.3C.gene	3328	4800	3794	5950	5736	6029	19.016712	20.770414	21.151129	45.923538	45.628384	45.883209	7.51E-27	1.135260542	up
BraA03g031530.3C.gene	126	229	143	582	649	593	0.781649	1.152258	1.413411	3.319882	4.003805	3.76081	6.75E-31	2.458693414	up
BraA03g031830.3C.gene	424	362	316	37	95	86	13.967282	9.028927	10.16593	1.648536	4.324361	3.775846	3.23E-06	-1.800824738	down
BraA03g031840.3C.gene	729	862	763	213	212	178	15.771676	14.113721	16.099125	6.200235	6.381654	5.111864	7.19E-12	-1.413266896	down
BraA03g031910.3C.gene	229	350	226	504	528	594	2.478164	2.597848	2.097581	6.079876	6.527847	6.976352	2.02E-14	1.588928376	up
BraA03g032060.3C.gene	0	0	0	197	172	238	0	0	0	0.755437	0.678757	0.900365	1.81E-58	Inf	up
BraA03g032090.3C.gene	296	418	297	88	118	64	7.244395	7.734521	7.070825	2.903326	4.012558	2.054942	2.08E-06	-1.333347788	down
BraA03g032170.3C.gene	544	1037	805	1070	1093	1328	3.886985	5.61434	5.616787	11.904831	14.789369	17.664024	7.07E-10	1.124964679	up
BraA03g032320.3C.gene	57	56	53	67	86	117	2.901126	2.161202	2.604573	4.57063	6.1101	7.937269	0.000698913	1.239671213	up
BraA03g032330.3C.gene	758	1182	796	1886	2182	1691	25.061258	29.114463	28.578579	82.004721	96.883883	72.699609	2.66E-16	1.649978869	up
BraA03g032420.3C.gene	2015	2449	1857	3704	3401	3351	6.258381	5.154238	5.038124	13.937698	13.208851	12.574738	2.30E-31	1.283810303	up
BraA03g032520.3C.gene	19	43	34	271	313	198	0.567035	1.008331	1.006704	11.318834	13.479358	8.150572	1.68E-16	3.61149898	up
BraA03g032530.3C.gene	275	188	186	374	376	384	2.678317	1.386664	1.761335	4.85603	5.030303	4.909145	5.16E-09	1.325975047	up
BraA03g032550.3C.gene	109	60	72	143	125	176	0.980735	0.361026	0.587761	1.561999	1.487332	1.971557	8.89E-06	1.385793251	up
BraA03g032670.3C.gene	720	915	682	1164	1049	1071	4.632518	6.597257	6.316611	9.981128	9.369662	9.142455	2.05E-12	1.063528455	up
BraA03g032730.3C.gene	515	366	573	1944	1150	1661	5.028476	2.804692	5.568202	23.261738	14.171413	19.582821	1.25E-08	2.217334986	up
BraA03g032740.3C.gene	26	33	34	80	49	58	0.38265	0.476733	0.4956	1.89047	1.323094	1.237952	5.02E-05	1.554059075	up
BraA03g032760.3C.gene	75	160	61	220	289	184	0.590988	0.932018	0.484811	2.296912	3.112864	1.896441	5.02E-06	1.844159568	up
BraA03g032900.3C.gene	148	179	198	8	12	6	1.327593	1.212441	1.733832	0.095605	0.149457	0.071256	4.89E-20	-3.788425717	down
BraA03g033060.3C.gene	170	218	172	486	463	483	1.243798	1.21297	1.228936	4.817093	4.734393	4.718018	6.79E-18	1.913071627	up
BraA03g033300.3C.gene	33	18	39	96	114	87	0.38088	0.161229	0.367085	1.455948	1.983802	1.395765	7.05E-10	2.216905828	up
BraA03g033580.3C.gene	28	34	51	209	212	344	0.231307	0.209098	0.405706	2.328783	2.44063	3.792128	2.96E-10	3.286338188	up
BraA03g033770.3C.gene	6119	8184	6494	318	308	358	69.935959	70.8358	72.399727	4.908041	4.894784	5.437927	6.08E-219	-3.841891555	down
BraA03g034150.3C.gene	45	108	51	79	99	93	0.31474	0.576012	0.353186	0.749922	0.970733	0.877633	0.007462548	1.021363788	up
BraA03g034170.3C.gene	2284	3007	2291	776	746	703	10.734742	10.774867	10.731327	4.230371	4.188023	3.780176	3.23E-20	-1.207033466	down
BraA03g034210.3C.gene	3036	3899	3266	734	743	986	26.052721	25.341135	27.339312	8.500695	8.866594	11.270143	3.29E-34	-1.495359278	down
BraA03g034600.3C.gene	36	23	8	67	52	51	0.426629	0.208557	0.092633	1.08274	0.872196	0.806982	1.41E-06	1.878801083	up
BraA03g034640.3C.gene	78	116	102	134	127	173	2.272313	2.559483	2.889772	5.288283	5.142282	6.739933	0.000575729	1.111206439	up
BraA03g034880.3C.gene	106	143	117	195	253	187	1.610888	1.876967	2.023892	4.571799	6.123721	4.359118	2.65E-06	1.356768316	up
BraA03g034950.3C.gene	1560	1983	1696	510	552	426	47.43541	45.648365	50.302673	20.93998	23.362108	17.230822	3.31E-17	-1.259080648	down
BraA03g035250.3C.gene	33	19	33	157	172	184	0.566347	0.245238	0.549375	3.690392	4.186477	4.282303	8.14E-20	3.092949836	up
BraA03g035290.3C.gene	41	84	73	225	227	203	0.658256	1.022274	1.147035	4.890676	5.093196	4.362395	3.94E-14	2.300733721	up
BraA03g035300.3C.gene	133	141	184	244	193	281	1.599867	1.271303	2.171182	3.905532	3.283716	4.523469	1.08E-05	1.177530831	up
BraA03g035610.3C.gene	429	560	380	970	816	834	28.068258	27.743273	24.274145	85.823357	74.331978	72.73497	1.37E-18	1.501543366	up
BraA03g035620.3C.gene	636	982	588	82	62	81	7.119319	8.336019	6.42187	1.232699	0.964274	1.194507	9.69E-31	-2.716336685	down
BraA03g035630.3C.gene	243	339	201	100	73	88	3.307958	3.501437	2.665565	1.842021	1.383435	1.584198	0.000818996	-1.012429914	down
BraA03g035690.3C.gene	116	76	43	309	346	304	1.186442	0.595114	0.414821	4.10406	4.954348	4.189443	1.32E-21	2.559998189	up
BraA03g035740.3C.gene	407	496	381	60	108	101	1.26466	1.169215	1.156174	0.251989	0.465453	0.41516	1.65E-10	-1.696591789	down
BraA03g036020.3C.gene	2193	2692	2137	565	758	670	54.545055	50.713879	51.843945	18.973103	26.221802	22.189207	1.05E-20	-1.259369898	down
BraA03g036140.3C.gene	1708	2204	2121	688	595	675	29.317269	23.862984	36.758989	16.047002	13.787743	13.374275	3.68E-12	-1.073172758	down
BraA03g036170.3C.gene	221	316	47	875	958	1003	1.768118	1.915783	0.366316	9.735749	10.944144	11.081143	8.04E-54	2.889698166	up
BraA03g036220.3C.gene	402	508	448	711	726	787	5.129044	4.907142	5.583254	12.272532	12.909103	13.392512	1.06E-12	1.265017301	up
BraA03g036460.3C.gene	1276	1829	1457	317	234	354	11.21913	12.17704	12.498382	3.761462	2.855667	4.138262	2.82E-27	-1.772636632	down
BraA03g036470.3C.gene	70	156	96	222	175	212	0.546822	0.922149	0.734152	2.35223	1.904957	2.212521	5.01E-07	1.513130678	up
BraA03g036690.3C.gene	414	445	406	856	821	718	4.174249	3.39305	3.994178	11.663337	11.522578	9.643024	4.03E-17	1.466719006	up
BraA03g036720.3C.gene	240	295	253	39	64	80	1.150691	1.071715	1.183527	0.249436	0.425553	0.507082	6.43E-07	-1.553818675	down
BraA03g036760.3C.gene	1745	1791	1458	2462	2359	2773	19.890339	15.461388	16.21102	37.908669	37.435238	42.107704	2.79E-23	1.150467066	up
BraA03g036780.3C.gene	193	324	193	17	36	22	4.097101	5.210065	3.993479	0.485827	1.039056	0.606515	1.52E-14	-2.655515456	down
BraA03g036990.3C.gene	362	491	513	113	141	115	8.631391	8.862315	11.936474	3.638122	4.659067	3.641368	3.24E-07	-1.337086803	down
BraA03g037160.3C.gene	1226	1635	1316	412	527	395	26.641289	26.9121	27.88933	12.074351	15.925422	11.427588	1.27E-11	-1.084828869	down
BraA03g037440.3C.gene	3369	4448	3380	947	844	1019	62.66291	62.614964	61.303475	23.715333	21.791627	25.217029	1.81E-33	-1.433983435	down
BraA03g037580.3C.gene	2500	3536	2705	904	828	931	28.642796	30.68178	30.229889	13.989065	13.198588	14.20633	3.29E-20	-1.150817243	down
BraA03g037630.3C.gene	541	687	628	142	169	107	8.983602	8.637009	10.173171	3.167303	3.899081	2.353	3.49E-12	-1.595261604	down
BraA03g037730.3C.gene	0	0	0	69	66	79	0	0	0	1.504226	1.479127	1.689056	1.70E-33	Inf	up
BraA03g037790.3C.gene	46	36	29	2527	2686	2641	1.332893	0.784384	0.817008	99.235016	108.683998	102.250916	0	6.677972824	up
BraA03g037810.3C.gene	0	0	0	171	119	138	0	0	0	11.745171	8.440669	9.349172	3.30E-47	Inf	up
BraA03g037820.3C.gene	1	0	0	140	75	102	0.02737	0	0	10.846141	5.936228	7.790917	2.23E-20	8.715914421	up
BraA03g037890.3C.gene	47	43	26	125	102	102	0.700535	0.480046	0.372361	2.519073	2.114649	2.023217	8.42E-09	2.052947022	up
BraA03g038060.3C.gene	188	254	165	2244	2237	2491	1.280431	1.31343	1.098598	20.697956	21.268446	22.657694	2.08E-171	4.089963688	up
BraA03g038140.3C.gene	2834	3855	3122	5066	5562	4124	122.042114	125.741867	131.14798	294.687988	333.452026	236.52034	1.50E-08	1.150796889	up
BraA03g038160.3C.gene	10783	14894	11452	3711	4028	3605	127.583856	133.510945	132.174915	59.365981	66.499447	56.838806	1.22E-27	-1.146512848	down
BraA03g038230.3C.gene	177	183	158	265	262	234	2.20189	1.74176	1.743837	4.155438	4.1104	3.692726	3.14E-05	1.100765989	up
BraA03g038270.3C.gene	3828	5176	4102	906	780	939	52.528786	53.783455	54.90052	16.788946	14.894512	17.145189	2.60E-51	-1.759883704	down
BraA03g038320.3C.gene	307	401	263	490	534	535	2.14869	1.974802	2.665063	4.075227	4.556284	4.399562	1.19E-09	1.249833	up
BraA03g038450.3C.gene	233	297	210	568	498	558	2.710338	2.618308	2.384826	8.951449	8.088025	8.917069	3.63E-16	1.695846801	up
BraA03g038480.3C.gene	10	18	10	187	179	172	0.140264	0.195043	0.138642	3.688785	3.655796	3.349248	4.58E-31	4.413448375	up
BraA03g038570.3C.gene	139	101	78	157	164	166	1.205977	0.661894	0.662599	1.847905	1.989347	1.922523	0.000173496	1.144892658	up
BraA03g038720.3C.gene	20	42	22	100	90	189	0.15524	0.248286	0.164536	1.052377	0.976114	1.966335	0.000192214	2.769016889	up
BraA03g038760.3C.gene	106	119	101	176	175	144	2.716007	2.269626	2.471341	5.785777	5.805942	4.466826	0.000184969	1.153397615	up
BraA03g038960.3C.gene	582	736	633	1316	1327	1440	7.289387	6.984873	7.741241	22.279928	23.152361	24.03768	5.65E-29	1.619765523	up
BraA03g039020.3C.gene	331	357	339	591	607	547	4.200189	3.433685	4.204344	9.978918	10.631167	8.80675	1.47E-11	1.309269712	up
BraA03g039050.3C.gene	334	567	357	96	131	144	2.849845	3.660283	2.968464	1.099218	1.551141	1.630101	4.15E-06	-1.180422156	down
BraA03g039350.3C.gene	97	118	100	317	199	252	0.913437	0.717996	1.044726	3.633816	2.851739	3.555695	1.87E-08	1.83768381	up
BraA03g039430.3C.gene	197	188	160	355	293	386	4.451993	3.22871	3.526471	10.864552	9.249848	11.647557	1.13E-09	1.463874243	up
BraA03g039530.3C.gene	631	1003	696	156	171	151	21.271299	25.599934	22.869871	7.070887	7.98991	6.772166	5.49E-16	-1.710178233	down
BraA03g039650.3C.gene	132	146	117	65	23	33	0.485537	0.408413	0.422436	0.32141	0.117213	0.161894	0.001791444	-1.158300952	down
BraA03g039690.3C.gene	867	1072	925	301	216	282	7.07575	6.660341	7.397208	3.317638	2.456714	3.063634	1.20E-11	-1.289864935	down
BraA03g039730.3C.gene	360	507	391	132	119	113	3.197548	3.412714	3.387245	1.581997	1.473131	1.336692	2.22E-06	-1.224787199	down
BraA03g039860.3C.gene	448	731	501	160	128	147	2.58293	3.193252	2.815569	1.244814	1.028251	1.122307	4.03E-09	-1.374352985	down
BraA03g039980.3C.gene	2	0	0	3185	2374	56	0.036879	0	0	157.570068	121.013901	2.722701	5.83E-06	11.87147674	up
BraA03g040240.3C.gene	1	1	0	98	103	77	0.012891	0.009001	0	2.646768	2.812857	1.970706	7.35E-35	7.712050454	up
BraA03g040350.3C.gene	314	417	354	106	124	67	4.206479	4.23136	4.621823	1.912741	2.301969	1.182582	1.90E-06	-1.308080543	down
BraA03g040390.3C.gene	235	360	229	29	13	15	1.943557	2.258492	1.852245	0.320425	0.145302	0.160137	7.49E-21	-3.279051523	down
BraA03g040410.3C.gene	230	368	282	66	71	75	9.78986	11.867036	11.735712	3.772903	4.158942	4.216396	6.56E-07	-1.483454439	down
BraA03g040550.3C.gene	330	537	316	3346	3450	3151	7.81216	9.635889	7.303768	107.255852	113.957924	99.59417	3.92E-177	3.654604264	up
BraA03g040580.3C.gene	48	38	40	72	129	98	0.887148	0.524704	0.714155	1.789715	3.334203	2.405837	6.42E-05	1.775428016	up
BraA03g040710.3C.gene	202	205	161	499	432	425	0.832066	0.653351	0.595729	2.635061	2.452293	2.274803	7.41E-16	1.802716119	up
BraA03g040750.3C.gene	15	17	27	66	85	58	0.240004	0.20744	0.415467	1.440996	1.909032	1.245526	1.39E-09	2.352902054	up
BraA03g040810.3C.gene	230	311	236	89	83	74	8.913272	9.108788	8.915007	4.615909	4.42851	3.78762	0.0003341	-1.095811498	down
BraA03g040880.3C.gene	113	90	84	138	159	148	1.074461	0.646345	0.780587	1.78247	2.108942	1.876846	0.000209324	1.163329014	up
BraA03g040960.3C.gene	121	115	58	199	214	163	1.02719	0.769857	0.477302	2.326417	2.539575	1.855741	3.62E-07	1.527946065	up
BraA03g041110.3C.gene	276	291	247	34	28	22	1.201043	0.957719	1.050066	0.196232	0.164958	0.125132	4.07E-16	-2.728821788	down
BraA03g041220.3C.gene	18	37	22	119	100	101	0.261657	0.423209	0.30991	2.409878	2.089436	2.022855	2.01E-12	2.648012579	up
BraA03g041290.3C.gene	1839	2542	2011	682	785	604	14.646051	15.91592	17.788133	7.49105	8.502466	7.571589	9.25E-15	-1.062015295	down
BraA03g041320.3C.gene	365	565	337	148	99	160	1.590065	1.861628	1.431691	0.865366	0.598379	0.930057	3.08E-05	-1.062170115	down
BraA03g041460.3C.gene	0	0	0	127	101	125	0	0	0	2.22836	1.831928	2.163457	1.75E-42	Inf	up
BraA03g041470.3C.gene	5231	6805	5509	9604	9274	9728	42.576405	42.032224	44.150133	104.058985	103.54633	104.200481	1.05E-32	1.263453889	up
BraA03g041650.3C.gene	0	0	0	79	49	62	0	0	0	1.514397	0.966207	1.159886	1.63E-27	Inf	up
BraA03g041660.3C.gene	60	46	29	429	366	543	0.354953	0.20774	0.165983	3.47064	3.04602	4.335015	1.63E-27	3.844287504	up
BraA03g041710.3C.gene	84	124	97	12	21	23	2.193795	2.463196	2.461482	0.402164	0.766278	0.782707	1.75E-06	-1.879700526	down
BraA03g041730.3C.gene	174	177	157	366	315	339	3.561933	2.749799	3.140436	10.147968	9.013204	9.286759	2.04E-10	1.548604225	up
BraA03g041800.3C.gene	215	360	295	675	661	757	1.782543	2.266327	2.391586	7.579572	7.648892	8.389114	5.07E-22	1.834824249	up
BraA03g041820.3C.gene	53	75	48	95	91	83	1.859982	1.993516	1.61745	4.4878	4.456067	3.876103	0.001250298	1.184259769	up
BraA03g041830.3C.gene	49	105	74	169	163	139	2.464014	3.990412	3.64027	11.53179	11.419892	9.351049	5.53E-07	1.634165672	up
BraA03g041850.3C.gene	206	294	234	491	377	519	2.367268	2.562372	2.621944	7.633063	6.027943	7.952749	1.14E-11	1.479550654	up
BraA03g041940.3C.gene	4280	5668	4202	7637	7101	8236	70.414091	70.383669	67.261497	169.464092	157.708165	179.82851	6.68E-33	1.261055656	up
BraA03g042150.3C.gene	36828	50197	38231	12780	13264	12739	578.847717	597.434265	586.12793	271.278839	290.156464	266.626007	2.92E-21	-1.127988622	down
BraA03g042270.3C.gene	209	226	142	1037	1021	998	1.825453	1.494556	1.211086	12.247665	12.421045	11.618958	7.79E-61	2.962927903	up
BraA03g042340.3C.gene	1296	1656	1397	2814	2786	3104	14.996657	14.507668	15.768072	43.969631	44.870171	47.825523	2.13E-41	1.556406061	up
BraA03g042380.3C.gene	261	304	305	439	457	490	2.140708	1.887431	2.503386	4.826265	5.142714	5.298288	9.03E-09	1.216638458	up
BraA03g042430.3C.gene	317	493	506	53	59	43	3.182818	3.757154	4.962856	0.718974	0.825621	0.573941	2.09E-11	-2.528183222	down
BraA03g042560.3C.gene	26079	32885	27621	8600	9784	9531	108.752012	104.174653	112.915448	50.281777	57.571117	53.063672	3.68E-21	-1.077170191	down
BraA03g042600.3C.gene	747	901	640	152	205	163	21.445974	19.573156	17.9102	5.889809	8.190212	6.226779	7.39E-14	-1.576111206	down
BraA03g042690.3C.gene	1981	2809	2288	233	277	193	86.116669	92.458885	97.013687	13.658503	16.714796	11.142357	7.14E-75	-2.767261892	down
BraA03g042810.3C.gene	225	358	248	416	399	358	9.505279	11.437536	10.225592	23.726105	23.462141	20.120554	3.02E-06	1.072209063	up
BraA03g042950.3C.gene	1083	1584	1140	3012	3045	2692	25.056976	27.749626	25.737047	94.145462	98.068985	82.96553	3.54E-51	1.769944615	up
BraA03g043110.3C.gene	159	233	159	271	276	248	1.586382	1.75799	1.52679	3.593266	3.800965	3.262488	3.46E-05	1.100548019	up
BraA03g043130.3C.gene	906	942	834	1501	1348	1503	9.025531	7.105682	8.101782	20.189854	18.680687	19.930723	1.21E-19	1.242251736	up
BraA03g043230.3C.gene	7	12	6	107	121	102	0.182512	0.255048	0.152481	4.330499	5.027548	4.06414	3.63E-24	4.315029172	up
BraA03g043300.3C.gene	98	91	72	272	270	314	1.56738	1.097598	1.121112	5.907076	6.032807	6.721622	1.68E-16	2.255210683	up
BraA03g043380.3C.gene	8	7	12	80	95	86	0.082786	0.051524	0.120943	1.215694	1.487615	1.284056	1.61E-19	3.788405231	up
BraA03g043430.3C.gene	35	51	21	74	104	109	0.440393	0.482601	0.258342	1.258742	1.827862	1.840533	6.15E-08	2.012179323	up
BraA03g043470.3C.gene	93	122	122	200	211	252	1.529554	1.522931	1.957022	4.453321	4.824914	5.521629	8.73E-08	1.525499201	up
BraA03g043600.3C.gene	74	40	78	81	99	103	0.996458	0.405176	1.02447	1.464198	1.849802	1.837995	0.001959172	1.054519263	up
BraA03g043730.3C.gene	37	41	41	844	798	833	0.426551	0.356335	0.461119	13.275611	12.9504	12.933143	1.33E-103	4.921242933	up
BraA03g043750.3C.gene	2250	3247	2387	166	177	139	20.849062	22.760322	21.624257	2.064997	2.276948	1.700506	1.04E-111	-3.463120361	down
BraA03g043880.3C.gene	263	420	223	505	473	464	4.440931	5.670067	3.854148	11.90858	11.522648	10.764456	5.27E-09	1.25580846	up
BraA03g044010.3C.gene	0	0	0	208	202	546	0	0	0	2.299348	2.306515	5.9603	2.57E-09	Inf	up
BraA03g044270.3C.gene	41	54	41	65	137	154	0.356076	0.357959	0.343034	0.764558	1.670152	1.799839	0.001562369	1.949666267	up
BraA03g044310.3C.gene	0	0	3	531	559	507	0	0	0.143719	52.058781	56.521622	49.075157	1.37E-115	9.495252304	up
BraA03g044360.3C.gene	6948	9634	7390	11467	10693	12036	41.546908	44.433484	42.647981	93.016293	86.272274	96.384296	2.49E-23	1.075371068	up
BraA03g044500.3C.gene	2164	3029	2251	826	848	819	26.053606	27.792913	26.506029	14.020955	15.100723	13.738075	6.75E-15	-1.012596914	down
BraA03g044510.3C.gene	0	0	0	117	141	106	0	0	0	2.581248	3.192812	2.290524	3.54E-43	Inf	up
BraA03g044580.3C.gene	607	724	557	171	163	155	3.923855	3.546608	3.513099	1.489277	1.46417	1.335116	5.81E-10	-1.392468287	down
BraA03g044860.3C.gene	120	121	101	35	35	47	1.549479	1.18588	1.266467	0.602838	0.622716	0.804619	0.008989994	-1.004185951	down
BraA03g044990.3C.gene	4981	6925	5498	481	451	470	78.810448	82.977722	84.858505	10.262628	9.93224	9.890032	5.00E-146	-3.071789087	down
BraA03g045050.3C.gene	280	469	388	96	42	80	2.89803	3.674326	3.92013	1.340775	0.602527	1.098776	8.52E-11	-1.817906309	down
BraA03g045190.3C.gene	160	188	99	49	28	30	3.501311	3.12229	2.116456	1.434047	0.83655	0.864653	8.13E-05	-1.495589665	down
BraA03g045230.3C.gene	57	77	61	135	150	157	1.295048	1.325909	1.353394	4.144489	4.751344	4.738117	1.20E-07	1.741530152	up
BraA03g045240.3C.gene	372	378	297	63	86	69	11.01546	8.47142	8.560154	2.51841	3.529066	2.698217	2.17E-09	-1.714744014	down
BraA03g045260.3C.gene	23	62	43	270	240	185	0.513213	1.068377	0.939986	8.290217	7.616041	5.6058	6.70E-19	3.038342138	up
BraA03g045530.3C.gene	177	169	97	4	0	1	4.15206	2.98993	2.212437	0.11871	0	0.01176	1.08E-14	-5.922097498	down
BraA03g045650.3C.gene	1004	1282	996	319	360	367	41.298306	39.947201	39.96035	17.683609	20.598587	20.103159	7.00E-10	-1.090467906	down
BraA03g045660.3C.gene	4179	5365	3991	582	645	677	57.185333	55.243302	53.022505	9.221539	10.472851	10.328079	3.91E-80	-2.268646832	down
BraA03g046030.3C.gene	722	957	751	118	105	102	47.269817	47.451843	47.985382	10.407792	9.551267	8.822053	1.50E-26	-2.341795482	down
BraA03g046060.3C.gene	1262	1581	1167	35	24	36	69.071144	65.519073	62.261581	2.514864	1.811331	2.574397	5.07E-102	-4.841879395	down
BraA03g046070.3C.gene	23	27	16	84	117	93	0.253882	0.234687	0.174018	1.292603	1.855983	1.420506	9.48E-13	2.721343311	up
BraA03g046120.3C.gene	9	22	7	139	160	120	0.026443	0.054094	0.02177	0.614582	0.726192	0.522063	8.11E-25	4.093120769	up
BraA03g046130.3C.gene	1	0	2	60	69	76	0.00236	0	0.005371	0.26176	0.309837	0.32795	5.42E-29	6.522857972	up
BraA03g046260.3C.gene	31	34	32	90	81	81	0.287379	0.238027	0.288442	1.144529	1.066923	1.020877	2.29E-07	1.922190912	up
BraA03g046350.3C.gene	532	627	420	42	103	39	12.958464	11.5502	9.976332	1.372417	3.489719	1.262648	1.30E-21	-2.53368866	down
BraA03g046420.3C.gene	418	595	448	156	116	190	4.872419	5.245732	5.084175	2.444407	1.88117	2.946783	6.42E-06	-1.098410818	down
BraA03g046440.3C.gene	114	89	120	654	528	518	2.804385	1.660476	2.878669	21.84161	18.174105	17.048367	2.45E-37	2.914162704	up
BraA03g046500.3C.gene	0	2	2	447	384	387	0	0.043347	0.051933	17.993137	15.898884	15.367921	2.92E-91	8.85775984	up
BraA03g046580.3C.gene	1125	1316	1118	171	191	200	21.702269	19.232149	21.049303	4.443036	5.112607	5.121107	7.26E-30	-2.111319897	down
BraA03g046600.3C.gene	36	57	30	582	558	555	0.279963	0.336739	0.227952	10.275417	10.118935	10.17596	4.47E-66	4.369688338	up
BraA03g046740.3C.gene	324	431	291	530	501	504	6.756937	6.804548	5.913704	14.908868	14.529069	13.97788	4.79E-08	1.119821125	up
BraA03g047060.3C.gene	4	8	3	145	109	86	0.049952	0.086002	0.059308	3.137972	2.408924	1.974952	3.03E-18	5.114277561	up
BraA03g047100.3C.gene	42	55	33	268	258	253	0.348278	0.346686	0.266481	3.035208	3.006345	2.82551	5.21E-25	3.15317232	up
BraA03g047110.3C.gene	189	259	227	325	347	334	4.089093	4.243574	4.785569	9.482862	10.437323	9.618975	2.51E-06	1.133601704	up
BraA03g047160.3C.gene	836	1030	739	264	309	278	6.739094	6.28692	5.811291	2.864335	3.460938	2.975119	4.18E-08	-1.052850494	down
BraA03g047550.3C.gene	146	261	190	926	988	904	2.878493	3.910187	3.66002	24.752449	27.219803	23.809767	1.83E-52	2.816896869	up
BraA03g047600.3C.gene	436	461	356	900	1008	770	1.877232	1.475202	1.461322	5.058413	5.784976	4.249268	2.82E-15	1.647477684	up
BraA03g047970.3C.gene	56	115	34	161	136	132	0.392063	0.607978	0.220875	1.517413	1.363536	1.170434	7.97E-07	1.686033459	up
BraA03g048000.3C.gene	318	503	373	18	15	38	4.013127	4.811183	4.596231	0.297485	0.252726	0.63523	1.98E-28	-3.506450485	down
BraA03g048150.3C.gene	108	142	82	19	21	21	2.351471	2.349099	1.746136	0.538773	0.624558	0.59099	1.31E-06	-1.872660455	down
BraA03g048180.3C.gene	53	16	19	132	134	111	1.836416	0.41712	0.624368	6.177973	6.471553	5.091105	1.67E-13	2.57966479	up
BraA03g048190.3C.gene	70	53	21	72	91	86	0.813169	0.468956	0.230224	1.133941	1.473578	1.325242	0.000256188	1.336421189	up
BraA03g048220.3C.gene	1918	2812	1807	290	370	295	24.180822	26.84337	22.217325	4.923773	6.479628	4.945352	1.30E-46	-2.200014967	down
BraA03g048350.3C.gene	129	190	155	0	0	0	3.024827	3.369605	3.542238	0	0	0	9.09E-35	#NAME?	down
BraA03g048470.3C.gene	192	274	200	387	304	364	0.902975	0.977717	0.919127	2.464534	1.995825	2.287107	2.73E-07	1.22943351	up
BraA03g048600.3C.gene	61	26	66	175	194	172	0.779748	0.247636	0.818721	3.027886	3.454299	2.938073	1.55E-13	2.304691767	up
BraA03g048640.3C.gene	284	450	328	879	870	840	1.76511	2.582681	1.760248	6.494282	5.633801	6.163039	8.38E-26	1.857790757	up
BraA03g048790.3C.gene	278	375	330	87	112	73	3.13216	3.202944	3.632792	1.311949	1.749869	1.094636	5.39E-06	-1.29402928	down
BraA03g048880.3C.gene	494	577	549	38	20	14	4.151166	3.667071	4.493503	0.422664	0.231127	0.150425	7.53E-41	-3.943840065	down
BraA03g049040.3C.gene	2935	4077	3120	1076	890	1013	15.44508	16.447572	15.742421	7.513169	6.40672	6.972331	1.55E-23	-1.203103412	down
BraA03g049050.3C.gene	27	11	21	484	445	540	0.178605	0.051928	0.210968	5.787164	5.537261	6.231479	4.67E-73	5.122220607	up
BraA03g049480.3C.gene	1072	1396	1089	341	335	292	19.429903	19.151224	19.246648	8.386085	8.527429	7.095059	3.60E-14	-1.316824155	down
BraA03g049500.3C.gene	102	138	91	49	23	5	0.452472	0.465203	0.392196	0.291942	0.138232	0.026376	0.000528984	-1.532577069	down
BraA03g049640.3C.gene	784	925	894	2337	1930	2176	4.369984	3.908013	4.864075	17.617084	14.989789	16.174084	5.28E-47	1.85387423	up
BraA03g049700.3C.gene	274	342	251	507	477	451	9.23632	8.719264	8.244569	23.064495	22.341105	20.237257	1.28E-09	1.287433218	up
BraA03g049730.3C.gene	1669	2320	1662	512	650	554	14.895668	15.683555	14.471374	6.166196	8.069095	6.576831	1.07E-15	-1.151743381	down
BraA03g049860.3C.gene	741	1061	787	1023	1289	1433	2.519325	2.677495	2.515893	4.663353	5.618583	6.286684	9.28E-08	1.098647402	up
BraA03g049890.3C.gene	161	161	167	511	504	402	2.461178	1.814538	2.442975	10.168455	10.217132	7.923774	1.93E-20	2.073508122	up
BraA03g049910.3C.gene	3	6	4	58	49	49	0.025114	0.052612	0.048094	0.962572	0.834117	0.807639	1.58E-18	4.171257863	up
BraA03g049930.3C.gene	116	156	99	435	325	183	0.62029	0.651236	0.486894	2.287385	1.799432	1.066208	0.002322441	1.917506319	up
BraA03g049940.3C.gene	135	154	149	202	271	179	0.937793	0.741909	0.915727	1.911453	2.448949	1.566682	0.00022807	1.122381935	up
BraA03g049970.3C.gene	13555	19787	14739	69	83	108	95.224709	106.32577	99.993056	0.605592	0.769747	1.010465	0	-6.9650539	down
BraA03g050040.3C.gene	239	320	277	0	0	0	7.864909	7.973068	8.884044	0	0	0	8.02E-49	#NAME?	down
BraA03g050050.3C.gene	438	540	559	0	0	0	14.123847	13.201305	17.612587	0	0	0	4.10E-71	#NAME?	down
BraA03g050080.3C.gene	54	36	54	88	84	106	0.776136	0.38854	0.760191	1.717428	1.677856	2.028627	3.27E-05	1.456688194	up
BraA03g050110.3C.gene	74	121	104	7	21	29	0.261704	0.320807	0.359601	0.028875	0.103805	0.136168	3.47E-06	-1.826826888	down
BraA03g050150.3C.gene	719	1023	706	144	209	136	9.556553	10.159955	9.043055	2.567055	3.824342	2.39537	3.24E-17	-1.751583408	down
BraA03g050180.3C.gene	0	0	0	434	389	408	0	0	0	4.583227	4.155833	4.251388	3.85E-98	Inf	up
BraA03g050230.3C.gene	45	53	16	92	70	83	1.658672	1.491087	0.573033	4.656096	3.644278	4.112091	7.69E-06	1.684944114	up
BraA03g050240.3C.gene	1849	1881	1347	216	156	334	10.058372	7.747159	7.148781	1.585484	1.181014	2.413141	3.88E-14	-2.300470836	down
BraA03g050250.3C.gene	165	214	160	206	298	300	1.832315	1.800652	1.732361	3.10237	4.602699	4.459276	1.48E-05	1.138663886	up
BraA03g050440.3C.gene	94	167	103	25	57	35	0.630686	0.871628	0.702681	0.210483	0.545102	0.302662	0.004210794	-1.048699706	down
BraA03g050490.3C.gene	54	51	39	66	79	82	0.492741	0.349471	0.348931	0.810906	1.006437	0.995873	0.001186724	1.201028742	up
BraA03g050630.3C.gene	25	81	69	85	83	107	0.097582	0.238971	0.261015	0.449282	0.449872	0.560272	0.000784526	1.240309725	up
BraA03g050670.3C.gene	103	219	128	604	679	626	1.012071	1.632126	1.22606	8.039549	9.312459	8.211407	2.92E-36	2.680878757	up
BraA03g050700.3C.gene	0	0	0	103	134	173	0	0	0	1.625847	2.181507	2.685543	7.15E-31	Inf	up
BraA03g050990.3C.gene	51	29	20	61	71	50	0.249722	0.105803	0.093185	0.408343	0.493531	0.32773	0.000298488	1.384533761	up
BraA03g051030.3C.gene	735	1031	581	1335	1167	1429	11.87081	12.603642	9.146607	29.111971	26.219576	30.72496	1.34E-19	1.318773161	up
BraA03g051130.3C.gene	104	101	105	30	32	20	1.266772	0.930344	1.247691	0.485795	0.531259	0.319258	0.000401057	-1.379984787	down
BraA03g051140.3C.gene	50	86	32	90	112	61	0.71567	0.989838	0.437763	1.787204	2.208262	1.064448	0.008655053	1.252458311	up
BraA03g051240.3C.gene	100	113	69	38	18	28	1.513772	1.289478	1.010654	0.777191	0.369547	0.556986	0.002409659	-1.188856707	down
BraA03g051360.3C.gene	22	36	26	119	101	126	0.53231	0.673724	0.605899	3.975015	3.473744	4.12397	1.12E-12	2.614755002	up
BraA03g051400.3C.gene	399	553	368	80	84	41	1.767174	1.830165	1.532397	0.406876	0.426554	0.234547	5.64E-15	-2.11393648	down
BraA03g051420.3C.gene	511	506	348	994	924	1109	2.774844	2.156325	1.841076	7.279529	6.970688	7.705992	1.39E-25	1.698022892	up
BraA03g051430.3C.gene	316	333	297	533	427	582	4.719406	3.767353	4.329198	10.752384	8.888628	11.583525	7.71E-10	1.247924849	up
BraA03g051460.3C.gene	0	0	0	390	478	381	0	0	0	14.334068	18.108725	14.035825	9.85E-96	Inf	up
BraA03g051490.3C.gene	9820	12918	10160	2331	2455	2371	101.006587	100.612054	101.823072	32.344419	35.144815	32.411094	2.02E-54	-1.640148822	down
BraA03g051540.3C.gene	34	27	25	190	133	154	0.643684	0.388379	0.446369	4.88849	3.523237	3.896791	4.37E-18	3.000516846	up
BraA03g051570.3C.gene	55	72	50	130	89	102	1.276714	1.271846	1.136339	4.146192	2.921484	3.198518	5.33E-05	1.422413463	up
BraA03g051590.3C.gene	180	241	181	444	327	442	0.910128	0.935939	0.876222	2.996848	2.268192	2.947577	9.97E-12	1.571611479	up
BraA03g051640.3C.gene	25	42	14	71	75	67	0.324453	0.314494	0.12574	1.000649	1.284669	0.910042	3.50E-07	1.999810251	up
BraA03g051730.3C.gene	9	16	9	168	163	132	0.070431	0.099997	0.074997	2.421634	2.458132	1.89307	2.37E-28	4.35712156	up
BraA03g051750.3C.gene	137	164	96	204	193	234	0.937028	0.798323	0.538861	2.009891	2.007849	2.488496	1.91E-05	1.233120739	up
BraA03g051940.3C.gene	123	156	213	292	289	245	1.656269	1.545199	2.782665	2.47906	2.566143	2.092176	6.21E-07	1.284040538	up
BraA03g051960.3C.gene	22	26	17	99	99	98	0.082524	0.073993	0.062488	0.509931	0.523592	0.498021	5.36E-13	2.748596017	up
BraA03g051970.3C.gene	122	127	127	233	288	184	3.275829	2.725846	3.649255	9.346267	11.952077	7.719233	7.55E-06	1.450099942	up
BraA03g052060.3C.gene	1049	1291	865	1648	1537	1770	10.959341	10.169738	8.794645	23.181024	22.27233	24.572014	2.62E-19	1.190455386	up
BraA03g052130.3C.gene	3134	4051	3037	951	1272	1036	113.39341	101.48542	99.452029	54.559734	72.05497	58.998141	7.69E-20	-1.086439231	down
BraA03g052160.3C.gene	305	270	270	407	398	472	1.62957	1.092692	1.401915	2.941904	2.995862	3.360522	1.59E-07	1.127742172	up
BraA03g052170.3C.gene	77	79	26	474	440	482	0.929395	0.723699	0.307432	7.766356	7.428033	7.781325	3.48E-43	3.509341855	up
BraA03g052410.3C.gene	126	115	81	192	136	165	2.119995	1.509266	1.426311	4.883422	3.360689	4.19658	0.000162769	1.158122358	up
BraA03g052440.3C.gene	88	138	94	222	203	277	1.556015	1.836617	1.615777	5.290069	4.996505	6.515372	2.52E-09	1.705865621	up
BraA03g052520.3C.gene	128	236	218	51	61	33	1.62203	2.236163	2.743062	0.849179	1.046676	0.47065	0.000138808	-1.434276331	down
BraA03g052550.3C.gene	1826	2378	1946	818	675	550	39.492218	38.960064	41.059978	23.885319	20.302439	15.842051	1.21E-13	-1.030918066	down
BraA03g053180.3C.gene	10	24	35	142	113	80	0.143112	0.265979	0.506971	2.87187	2.359308	1.584516	1.86E-08	2.830414126	up
BraA03g053460.3C.gene	1242	1592	1156	299	315	298	16.154481	15.646488	14.64432	6.724108	7.261146	6.754796	2.31E-20	-1.566941745	down
BraA03g053530.3C.gene	1386	1981	1519	2357	2800	2235	31.021183	30.948574	34.811911	57.601305	70.542149	53.863949	7.56E-12	1.163907115	up
BraA03g053600.3C.gene	125	184	170	261	237	333	0.918514	1.025501	1.134243	2.459237	2.484049	3.27456	2.39E-07	1.351111729	up
BraA03g053620.3C.gene	143	147	101	270	240	243	3.214752	2.513707	2.223211	8.212392	7.51404	7.285434	3.98E-08	1.497546614	up
BraA03g053650.3C.gene	151	190	173	222	237	252	2.191194	1.95928	2.333925	4.098478	4.52065	4.64397	0.000171634	1.020118935	up
BraA03g053670.3C.gene	28	42	37	85	101	60	0.423395	0.482206	0.551701	1.759702	2.154465	1.215815	6.54E-06	1.765423031	up
BraA03g053690.3C.gene	197	163	140	341	348	341	4.850379	2.911281	3.532365	11.594921	11.567375	11.321798	7.21E-11	1.577002882	up
BraA03g053710.3C.gene	87	90	85	126	116	137	1.715104	1.348834	1.643132	3.35722	3.201819	3.614408	0.001145058	1.073724879	up
BraA03g053830.3C.gene	41	47	37	85	68	107	3.008944	2.578679	2.599478	8.42673	6.890034	10.505298	1.12E-05	1.60722887	up
BraA03g053840.3C.gene	451	544	514	0	0	0	33.233192	30.411226	36.990711	0	0	0	3.45E-75	#NAME?	down
BraA03g053850.3C.gene	349	461	368	97	136	95	9.166699	9.267422	9.688832	3.449802	5.148468	3.358344	1.44E-06	-1.282256391	down
BraA03g054020.3C.gene	68	53	42	125	169	167	0.240748	0.223702	0.152352	0.71289	0.905728	1.102389	4.77E-10	2.033477536	up
BraA03g054040.3C.gene	595	429	703	0	0	0	1.109422	0.682762	1.266539	0	0	0	6.19E-22	#NAME?	down
BraA03g054070.3C.gene	100	122	74	4	8	4	0.743821	0.346047	0.522981	0.018357	0.058082	0.015993	1.56E-15	-3.638633995	down
BraA03g054080.3C.gene	178	177	156	495	569	485	1.712963	1.376891	1.522405	13.508615	10.473311	11.818108	7.78E-23	2.143648021	up
BraA03g054160.3C.gene	288	424	358	126	116	58	9.916438	11.005735	11.584164	5.582991	5.124419	2.467177	3.90E-06	-1.268978789	down
BraA03g054260.3C.gene	186	181	173	425	401	421	2.982203	2.189228	2.699271	9.213072	8.950554	9.023282	2.28E-14	1.745991024	up
BraA03g054290.3C.gene	756	963	778	1670	1466	1697	13.210982	12.745362	13.270307	39.430256	35.677525	39.512936	1.32E-28	1.509360974	up
BraA03g054520.3C.gene	31	25	23	77	71	63	0.461176	0.284426	0.338734	1.583335	1.50764	1.27709	2.90E-07	1.948904561	up
BraA03g054660.3C.gene	619	662	486	782	973	816	9.861701	9.820822	9.046027	11.061769	17.676886	16.405376	1.25E-09	1.094607907	up
BraA03g054810.3C.gene	280	499	300	34	12	23	2.15762	2.879607	2.232256	0.390846	0.150951	0.220933	2.90E-25	-3.38484173	down
BraA03g054820.3C.gene	4822	7056	5423	510	471	469	29.946969	33.361351	32.999616	3.932938	3.749768	3.575874	3.11E-141	-3.010715614	down
BraA03g054840.3C.gene	693	869	791	1932	2541	2150	22.841663	21.696825	25.453169	86.066254	116.670212	94.465302	4.27E-20	2.046494655	up
BraA03g054900.3C.gene	81	129	127	174	168	185	1.776818	2.149337	2.738951	5.183754	5.158006	5.442268	7.82E-05	1.203030166	up
BraA03g054910.3C.gene	71	120	57	150	113	231	0.602095	0.779547	0.477459	1.738187	1.340814	2.640311	0.003138034	1.582382523	up
BraA03g054970.3C.gene	0	0	0	93	80	75	0	0	0	0.911195	0.86687	1.038222	9.67E-36	Inf	up
BraA03g055000.3C.gene	32	102	87	168	114	188	0.184674	0.449391	0.494752	1.329795	0.936135	1.462743	2.20E-05	1.6747612	up
BraA03g055010.3C.gene	2326	3089	2130	843	718	725	26.651344	26.795788	23.799969	13.032024	11.436022	11.063228	8.13E-19	-1.157233406	down
BraA03g055090.3C.gene	253	379	254	39	29	41	3.795435	4.319362	3.717327	0.774184	0.59507	0.811494	1.59E-14	-2.452353036	down
BraA03g055290.3C.gene	31	46	41	90	134	104	1.495425	1.544806	1.755961	5.406885	8.314529	6.180672	1.32E-08	2.037224716	up
BraA03g055350.3C.gene	941	1483	987	323	297	236	64.317787	76.795525	65.820641	29.82382	28.230431	21.427311	1.37E-15	-1.417775886	down
BraA03g055360.3C.gene	11	13	14	152	137	83	0.117387	0.104299	0.143026	2.376225	2.219817	1.278085	2.39E-11	3.83661372	up
BraA03g055460.3C.gene	274	333	215	458	399	502	1.595711	1.238163	1.097141	3.103301	2.799011	3.403995	2.99E-09	1.287274388	up
BraA03g055600.3C.gene	3	1	0	83	104	96	0.032433	0.002544	0	1.974066	2.519194	2.240612	4.37E-33	6.643080856	up
BraA03g055650.3C.gene	13	32	10	58	66	52	0.199735	0.393123	0.159512	1.28394	1.520612	1.133509	1.86E-08	2.309084925	up
BraA03g055660.3C.gene	251	280	280	25	12	41	3.309822	2.811856	3.658459	0.441386	0.235239	0.711296	6.02E-17	-2.841711316	down
BraA03g055710.3C.gene	729	933	642	1380	1518	1392	3.041136	2.953219	2.615834	7.789885	8.831795	7.746485	6.38E-25	1.461319108	up
BraA03g055960.3C.gene	966	1198	518	173	84	107	13.570797	15.889848	8.795857	2.796025	1.510702	1.837683	7.32E-06	-2.3060731	down
BraA03g056180.3C.gene	296	327	247	924	1014	1128	1.244684	1.04218	1.006268	5.203622	5.861374	6.230459	1.30E-43	2.369741058	up
BraA03g056200.3C.gene	574	435	683	1387	1653	1512	2.055158	1.177698	2.378543	7.463549	8.236696	7.300183	3.29E-26	1.941056826	up
BraA03g056210.3C.gene	68	86	54	161	196	203	2.537229	2.459347	2.007414	8.249856	10.381445	10.277493	1.70E-10	1.995326721	up
BraA03g056260.3C.gene	0	0	0	84	71	70	0	0	0	1.335256	1.15811	1.087088	3.18E-34	Inf	up
BraA03g056460.3C.gene	1981	2382	1895	662	675	679	6.437031	5.861034	6.0062	3.119053	3.050784	2.938224	8.00E-15	-1.078798585	down
BraA03g056550.3C.gene	717	797	621	191	218	280	5.614446	4.783527	4.736188	2.070916	2.407734	2.932676	2.79E-07	-1.080824175	down
BraA03g056570.3C.gene	142	203	132	9	5	7	1.076323	1.244404	0.93821	0.075804	0.045022	0.056354	4.30E-20	-3.936104205	down
BraA03g056650.3C.gene	2	2	0	82	90	50	0.005972	0.004463	0	0.645541	0.726839	0.383543	7.10E-17	6.389084967	up
BraA03g056720.3C.gene	129	126	115	379	461	401	4.354782	3.239723	3.779554	17.338217	21.755695	18.123856	1.29E-21	2.287553936	up
BraA03g056880.3C.gene	77	87	84	13	6	11	0.802188	0.641832	0.856353	0.137681	0.054949	0.111537	3.69E-09	-2.505611758	down
BraA03g056910.3C.gene	0	0	0	422	278	225	0	0	0	5.599033	3.793687	2.953255	1.77E-24	Inf	up
BraA03g056960.3C.gene	646	846	674	1498	1534	1359	8.438437	9.097243	10.296383	30.882801	32.668167	24.918777	5.95E-29	1.579683996	up
BraA03g057030.3C.gene	26	32	43	56	81	67	0.410579	0.388647	0.633372	1.262222	1.81647	1.419696	3.88E-05	1.551115442	up
BraA03g057190.3C.gene	481	599	529	171	191	171	2.581805	2.408458	2.75797	1.25601	1.442915	1.212619	9.09E-06	-1.04010234	down
BraA03g057330.3C.gene	521	832	559	31	41	37	19.687902	23.80361	20.606155	1.571583	2.154355	1.853528	3.22E-40	-3.555928105	down
BraA03g057570.3C.gene	106	156	94	295	262	263	0.310434	0.471544	0.272114	1.224724	1.190212	1.092916	6.75E-11	1.779699365	up
BraA03g057620.3C.gene	461	682	469	177	139	190	4.802903	5.346336	4.771623	2.513728	1.999777	2.548017	2.36E-06	-1.102459317	down
BraA03g057630.3C.gene	0	0	0	173	185	169	0	0	0	3.047472	3.387719	2.84339	2.04E-53	Inf	up
BraA03g057650.3C.gene	264	337	238	498	399	446	8.643009	8.341611	7.600729	22.008825	18.176727	19.449337	1.15E-08	1.240664797	up
BraA03g057730.3C.gene	391	452	362	0	0	0	3.196053	2.799519	2.842852	0	0	0	2.93E-63	#NAME?	down
BraA03g057760.3C.gene	1016	1273	1039	51	71	47	15.493622	14.695571	15.455075	1.033799	1.504834	0.940396	1.20E-65	-3.740299493	down
BraA03g057920.3C.gene	918	1153	880	308	322	256	14.01776	13.254945	12.890968	6.218709	6.630867	5.208618	2.38E-10	-1.17539137	down
BraA03g058490.3C.gene	231	383	299	107	69	124	1.359893	1.712951	1.719111	0.846464	0.566021	0.971088	0.000319791	-1.038271096	down
BraA03g058510.3C.gene	228	238	274	575	650	561	2.626933	2.046003	3.103384	8.895431	10.383351	8.555909	1.28E-19	1.807522279	up
BraA03g058530.3C.gene	405	470	456	0	0	0	2.687721	2.34817	2.95841	0	0	0	2.47E-68	#NAME?	down
BraA03g058770.3C.gene	1381	1756	1481	3074	2783	2917	21.96302	21.150369	22.990282	66.066881	61.633445	61.825781	4.25E-38	1.481439382	up
BraA03g058800.3C.gene	96	146	122	3	2	0	0.657616	0.764008	0.81944	0.026456	0.013237	0	1.01E-24	-5.615347119	down
BraA03g058810.3C.gene	147	170	69	13	0	16	1.744973	1.490416	0.80825	0.202178	0	0.216038	5.16E-06	-3.171276183	down
BraA03g058910.3C.gene	913	1301	988	1491	1586	1445	27.556364	29.741335	29.086603	60.818302	66.674011	58.093086	5.20E-15	1.063932113	up
BraA03g058930.3C.gene	887	1054	910	317	349	294	7.79979	7.013638	7.80562	3.76194	4.267479	3.441262	5.25E-08	-1.017453146	down
BraA03g058950.3C.gene	2363	1367	1441	335	62	61	5.570437	2.4083	3.063791	10.066127	0.137148	0.129339	0.000163821	-2.987424521	down
BraA03g058960.3C.gene	4128	5709	4256	11148	11132	11011	64.123564	67.125357	64.452661	233.227989	240.003516	227.118666	3.69E-63	1.804882787	up
BraA03g059020.3C.gene	188	187	202	280	398	324	8.089149	6.088726	8.45632	16.238363	23.855572	18.544046	3.18E-07	1.333571453	up
BraA03g059130.3C.gene	309	486	366	55	35	40	1.699015	2.025717	1.962077	0.403488	0.26802	0.28943	1.73E-18	-2.589695139	down
BraA03g059550.3C.gene	1984	2238	1718	3095	3534	2859	33.21714	28.369845	27.995572	69.759941	82.059998	63.507925	1.90E-14	1.230555618	up
BraA03g059570.3C.gene	1672	2204	1713	505	535	514	18.509528	19.077104	18.798734	7.787737	8.400856	7.894268	1.30E-18	-1.285580292	down
BraA03g059810.3C.gene	695	1088	804	3103	3242	3053	6.903809	8.113906	7.684994	44.078388	46.693775	42.737925	8.58E-91	2.43231072	up
BraA03g059840.3C.gene	215	307	221	349	429	459	6.167402	6.669021	6.182764	13.505743	17.116283	17.548172	8.46E-09	1.302794692	up
BraA03g059850.3C.gene	41	22	9	48	81	50	0.691307	0.262736	0.119582	1.124658	1.9673	1.056918	0.001581331	1.839319372	up
BraA03g059910.3C.gene	22462	31091	23606	5554	4867	4952	197.467875	206.701514	202.499337	65.72604	59.276854	57.728604	6.31E-57	-1.763694122	down
BraA03g060080.3C.gene	24	27	30	124	134	117	0.332918	0.294482	0.340909	3.154599	3.399937	2.338953	2.53E-14	2.751532015	up
BraA03g060250.3C.gene	49	76	65	98	86	101	1.039429	1.216315	1.348349	2.802789	2.525428	2.864463	0.001430744	1.147918595	up
BraA03g060300.3C.gene	131	138	75	476	341	400	1.755175	1.408213	0.982568	8.662914	6.39281	7.166516	2.27E-19	2.382178493	up
BraA03g060350.3C.gene	40	57	61	112	114	87	0.328033	0.377733	0.398752	1.118893	1.062215	0.804569	1.29E-05	1.538300876	up
BraA03g060400.3C.gene	83	81	72	145	137	114	0.971785	0.729449	0.768699	2.290618	2.179756	1.784148	8.82E-05	1.289087174	up
BraA03g060540.3C.gene	2126	2888	2288	466	553	535	11.24234	12.148157	12.570826	3.656074	4.683543	3.9306	3.89E-34	-1.670544508	down
BraA03g060560.3C.gene	230	266	177	401	350	433	3.379146	2.586335	2.943869	7.096019	7.179818	8.046604	2.22E-09	1.373332976	up
BraA03g060620.3C.gene	123	213	176	279	273	263	2.147325	2.811483	2.992569	6.577959	6.623795	6.115588	2.70E-06	1.241000817	up
BraA03g060650.3C.gene	6	3	1	84	93	101	0.074192	0.012125	0.000179	1.182993	1.130777	1.261908	3.42E-28	5.315646688	up
BraA03g060690.3C.gene	26586	38280	30164	10479	8580	10028	609.308472	664.311523	674.307617	324.345093	273.665588	306.024902	1.58E-23	-1.144785123	down
BraA03g060710.3C.gene	72	78	53	118	108	80	0.584935	0.594738	0.844208	1.238845	1.221651	1.024468	0.001132505	1.149009769	up
BraA03g060830.3C.gene	137	168	201	264	245	276	1.566593	1.461821	2.247709	4.103896	3.922961	4.219578	7.03E-06	1.172902782	up
BraA03g060860.3C.gene	444	506	344	95	137	131	5.152258	4.505222	3.785275	1.359005	2.119271	1.910766	7.31E-07	-1.274959728	down
BraA03g060890.3C.gene	2327	2955	2388	837	706	784	30.361263	29.201782	30.156935	14.56611	12.446379	13.698605	4.84E-19	-1.164069862	down
BraA03g060940.3C.gene	215	257	217	19	32	13	2.508827	2.317887	2.610724	0.268042	0.988943	0.131629	6.60E-16	-2.869656838	down
BraA03g061080.3C.gene	80	196	95	2997	2867	2840	0.921691	1.719942	1.072081	60.137082	59.546859	57.094298	1.92E-262	5.162984326	up
BraA03g061090.3C.gene	477	644	384	1261	1340	1098	14.617588	15.20384	12.212602	53.639743	51.874424	45.012399	2.67E-28	1.870449735	up
BraA03g061210.3C.gene	63	82	73	261	238	218	0.854987	0.739531	0.883336	4.90614	4.596906	3.980035	8.00E-15	2.272767012	up
BraA03g061270.3C.gene	31	65	53	116	68	91	0.574884	0.971445	1.011725	3.242397	1.936316	2.528137	0.000132248	1.460400064	up
BraA03g061280.3C.gene	338	416	344	88	81	110	8.874087	8.276945	8.799999	3.105366	2.937804	3.819046	2.70E-07	-1.423340568	down
BraA03g061810.3C.gene	0	0	0	120	176	103	0	0	0	1.944716	3.105649	1.687225	3.55E-23	Inf	up
BraA03g063280.3C.gene	672	1019	743	178	204	186	6.688648	7.711495	7.260579	2.236323	2.91239	2.472932	7.40E-14	-1.528737798	down
BraA03g063990.3C.gene	249	292	192	6	39	47	2.077639	1.97759	1.631099	0.049248	0.333477	0.390344	5.76E-13	-2.433663652	down
BraA03g064140.3C.gene	143	158	144	30	34	32	1.914053	1.516393	1.676981	0.393251	0.601617	0.550875	5.21E-06	-1.665766326	down
BraA03g065120.3C.gene	24	29	21	88	73	65	0.130907	0.122409	0.111292	0.669334	0.574871	0.488531	1.68E-08	2.17021619	up
BraA04g000050.3C.gene	327	36	26	6682	6577	7667	4.150955	0.338507	0.31232	123.3995	125.12102	139.615617	2.79E-304	6.192057577	up
BraA04g000330.3C.gene	676	879	694	200	200	208	8.517083	8.590217	8.648134	3.442827	3.478	3.452685	1.89E-10	-1.327903389	down
BraA04g000360.3C.gene	128	129	101	30	26	21	3.182373	2.432645	2.440323	1.00733	0.896992	0.673556	1.22E-05	-1.668936143	down
BraA04g000450.3C.gene	278	280	183	863	980	895	12.521297	9.553717	8.033838	52.645939	61.609772	53.795231	7.52E-42	2.438870118	up
BraA04g000520.3C.gene	616	688	635	1242	1097	1104	11.016263	9.356152	11.168444	29.907709	27.603148	26.216758	6.42E-20	1.374662822	up
BraA04g000560.3C.gene	4134	2603	1882	4403	4402	4131	29.024692	13.973919	13.052127	42.885067	45.105726	39.555598	8.85E-05	1.10957743	up
BraA04g000700.3C.gene	54	61	46	572	708	592	1.51686	1.298969	1.267678	21.8857	27.936289	22.341936	9.19E-61	4.0949722	up
BraA04g000750.3C.gene	506	792	562	1025	1061	948	2.782527	3.321681	3.019178	7.596091	8.127054	6.954783	1.06E-15	1.279172128	up
BraA04g000830.3C.gene	66	177	172	30	12	10	0.52881	1.078955	1.348884	0.322721	0.124191	0.097454	0.001102354	-2.420511032	down
BraA04g000910.3C.gene	0	0	0	66	74	66	0	0	0	0.779692	0.892081	0.758617	5.98E-33	Inf	up
BraA04g000960.3C.gene	62	72	87	275	273	292	1.25634	1.102587	1.709846	7.499688	7.694396	7.881374	1.18E-18	2.463615808	up
BraA04g001100.3C.gene	92	32	37	148	125	108	6.173518	1.589853	2.402556	13.453075	11.684463	9.689778	3.80E-06	1.729420134	up
BraA04g001120.3C.gene	475	505	395	755	648	784	4.901957	3.949151	3.974296	10.532777	9.324545	10.781219	6.88E-12	1.21818393	up
BraA04g001260.3C.gene	2301	3149	2204	648	609	630	29.880559	30.824306	27.075077	11.346698	10.821609	10.806307	6.52E-28	-1.453748411	down
BraA04g001350.3C.gene	10272	14656	11190	4012	4076	3742	65.643448	71.886967	70.43243	33.299482	34.868534	31.16799	2.99E-23	-1.044583754	down
BraA04g001440.3C.gene	2644	3743	2739	495	521	447	12.193157	13.363234	13.161056	2.669455	2.898158	2.367074	5.52E-56	-2.073587972	down
BraA04g001910.3C.gene	919	1199	970	258	226	294	6.478333	6.410489	6.731825	2.45523	2.1978	2.755972	1.45E-14	-1.431808787	down
BraA04g001990.3C.gene	250	471	271	89	80	112	3.974805	5.68035	4.21151	1.898249	1.752514	2.358258	1.10E-05	-1.231362339	down
BraA04g002400.3C.gene	15	33	16	92	71	76	0.11896	0.197105	0.122908	0.996174	0.9637	0.812042	2.08E-10	2.505853777	up
BraA04g002410.3C.gene	85	114	72	171	205	140	0.896176	0.902341	0.742081	2.437087	2.956158	2.063615	1.63E-06	1.500915083	up
BraA04g002420.3C.gene	1385	1860	1412	505	488	543	14.948219	15.195486	14.859531	7.355305	7.318639	7.803145	1.32E-11	-1.038338008	down
BraA04g002630.3C.gene	2967	4161	3111	406	458	418	61.422878	64.745513	63.580108	9.698551	11.296037	9.86827	1.87E-77	-2.431720938	down
BraA04g002930.3C.gene	99	96	79	0	0	0	1.201865	0.914402	0.937401	0	0	0	1.25E-26	#NAME?	down
BraA04g002940.3C.gene	40	59	44	122	145	168	0.420312	0.471358	0.448542	1.757715	2.149943	2.375609	1.47E-10	2.171945273	up
BraA04g002970.3C.gene	385	420	356	1420	1402	1409	5.15005	4.256805	4.647627	25.698708	26.156902	25.149494	8.79E-57	2.414016588	up
BraA04g003240.3C.gene	394	2662	607	0	0	2	2.456538	11.737651	3.583077	0	0	0.010521	7.82E-05	-10.16855117	down
BraA04g003290.3C.gene	1696	2540	1987	500	436	478	17.489416	19.836967	19.991522	6.958781	6.246585	6.563972	6.76E-28	-1.572101014	down
BraA04g003380.3C.gene	8495	11511	9163	1433	1432	1493	113.567192	116.522049	119.480453	25.85762	26.638008	26.562826	1.34E-91	-2.181863544	down
BraA04g003440.3C.gene	270	343	233	0	0	0	0.947499	1.25245	1.084474	0	0	0	4.00E-49	#NAME?	down
BraA04g003510.3C.gene	2483	3726	2652	110	68	91	24.784649	28.1624	25.817201	1.480108	0.920319	1.199837	3.46E-169	-4.473314284	down
BraA04g003590.3C.gene	436	568	343	69	100	75	5.169487	5.209493	4.108607	1.114848	1.674305	1.125064	7.49E-13	-1.893143153	down
BraA04g003680.3C.gene	326	453	375	82	123	107	6.247601	6.622617	7.045149	2.078118	3.2673	2.699641	8.42E-07	-1.325096683	down
BraA04g003770.3C.gene	866	1152	1029	2763	3153	2909	26.852528	27.05233	31.114033	115.732956	136.096481	120.137474	4.00E-69	2.09037961	up
BraA04g003780.3C.gene	23	59	21	57	68	57	0.457377	0.879896	0.396333	1.519947	1.870991	1.50742	0.000338446	1.449175611	up
BraA04g003790.3C.gene	33	37	53	146	78	152	0.219183	0.283761	0.34384	1.309165	0.748246	1.402621	2.43E-05	2.13761962	up
BraA04g003890.3C.gene	331	524	337	520	611	692	4.069909	4.876746	4.013032	8.597781	10.427245	11.325796	7.41E-10	1.189542925	up
BraA04g003990.3C.gene	114	143	106	18	26	0	4.191569	3.997611	3.810424	0.893612	1.317578	0	4.24E-10	-2.47348175	down
BraA04g004070.3C.gene	319	572	340	124	123	142	6.521366	8.865189	6.789355	3.414507	3.482493	3.87283	2.69E-05	-1.076179098	down
BraA04g004140.3C.gene	2159	2824	1943	5155	5262	5345	50.779606	50.995401	44.84671	166.520607	172.713974	170.536278	1.41E-59	1.751278828	up
BraA04g004160.3C.gene	2730	3710	3116	724	786	637	78.384094	80.659416	87.281616	28.071995	31.382626	24.359385	5.05E-37	-1.593756886	down
BraA04g004190.3C.gene	425	516	434	593	699	644	6.735524	6.203884	6.719036	12.700146	15.441821	13.606835	1.53E-08	1.048112448	up
BraA04g004260.3C.gene	458	595	476	109	163	149	3.470946	3.360855	3.478389	1.095527	1.653894	1.463591	7.52E-08	-1.300811595	down
BraA04g004310.3C.gene	0	0	0	66	66	55	0	0	0	1.290294	1.317381	1.055649	1.17E-31	Inf	up
BraA04g004360.3C.gene	21	11	8	183	193	231	0.225793	0.082712	0.085483	2.698797	2.955177	3.341386	4.29E-34	4.435494684	up
BraA04g004400.3C.gene	201	353	292	79	106	97	2.63765	2.013491	1.719742	1.446515	2.006181	1.725381	0.000581458	-1.013438154	down
BraA04g005170.3C.gene	113	123	151	0	3	0	2.031213	1.399584	2.332792	0	0.041042	0	7.49E-23	-6.456289869	down
BraA04g005470.3C.gene	0	6	0	184	162	137	0	0.060068	0	4.132538	3.085892	2.544301	1.34E-43	7.131077342	up
BraA04g005570.3C.gene	20	28	47	64	170	93	0.098946	0.135679	0.22563	0.452734	1.386777	0.74977	0.008383438	2.31763372	up
BraA04g005600.3C.gene	506	693	516	0	0	0	14.605467	15.160692	14.525514	0	0	0	1.15E-82	#NAME?	down
BraA04g005620.3C.gene	218	289	300	0	0	0	2.818773	2.833492	3.781104	0	0	0	8.34E-48	#NAME?	down
BraA04g005690.3C.gene	356	341	228	486	573	705	4.412941	3.19619	2.759725	8.13078	9.918317	11.626184	4.00E-08	1.47931093	up
BraA04g005770.3C.gene	1073	1403	950	4915	4732	4482	9.156596	8.831424	7.982397	58.860477	60.464211	52.978756	1.08E-118	2.609895588	up
BraA04g005800.3C.gene	4653	6362	5110	1724	2025	1653	109.283371	115.917469	121.36809	55.101286	69.125898	54.380609	9.14E-21	-1.01523226	down
BraA04g006030.3C.gene	0	20	30	230	222	182	0	0.162518	0.31575	3.559982	3.581163	2.799082	1.31E-32	4.237735846	up
BraA04g006050.3C.gene	0	0	0	170	165	174	0	0	0	2.350645	2.333918	2.380509	2.77E-52	Inf	up
BraA04g006150.3C.gene	59	113	111	131	132	153	0.746064	1.111025	1.340049	2.184353	2.244955	2.499811	0.000643111	1.120232996	up
BraA04g006280.3C.gene	166	186	209	573	455	500	0.980926	0.838897	1.212054	4.673309	3.788497	3.93081	3.73E-20	1.983986822	up
BraA04g006320.3C.gene	2268	3250	2539	776	943	940	28.833078	31.483984	31.408253	13.293743	16.72868	15.990346	3.89E-16	-1.034714183	down
BraA04g006380.3C.gene	37	59	64	118	80	70	0.376726	0.499983	0.647386	1.483784	1.103603	0.969309	0.001622746	1.298364155	up
BraA04g006450.3C.gene	119	144	113	210	214	270	1.844371	1.696402	1.709028	4.518481	4.667948	5.717606	2.80E-07	1.439054112	up
BraA04g006540.3C.gene	380	391	394	109	127	97	2.788717	2.552452	2.958772	1.165143	1.503641	0.943232	2.57E-06	-1.265385291	down
BraA04g006780.3C.gene	1013	1172	895	0	0	0	4.467001	3.910977	3.846067	0	0	0	2.05E-133	#NAME?	down
BraA04g006790.3C.gene	1795	2362	1866	15	27	29	34.73896	36.395626	36.686015	0.891237	1.742156	1.833811	7.08E-170	-5.84647908	down
BraA04g006890.3C.gene	164	253	191	0	0	0	2.863158	3.342084	3.247529	0	0	0	6.17E-40	#NAME?	down
BraA04g007080.3C.gene	81	107	70	173	147	192	0.620678	0.807177	0.545395	1.779832	1.723152	1.982866	7.04E-07	1.554447441	up
BraA04g007090.3C.gene	9	7	0	208	172	198	0.096322	0.054703	0	3.343934	2.848481	3.152326	2.16E-42	5.741370133	up
BraA04g007360.3C.gene	119	165	131	37	54	47	1.110444	1.166172	1.189782	0.562529	0.68592	0.573038	0.004777613	-1.024930403	down
BraA04g007410.3C.gene	621	739	616	1065	1290	1067	4.392437	3.934909	4.242492	10.535929	14.255146	10.157472	2.46E-16	1.346787249	up
BraA04g007440.3C.gene	2081	3115	1537	3196	4101	3571	18.087391	20.067413	15.174081	36.235059	47.406003	39.749327	2.88E-09	1.276218786	up
BraA04g007530.3C.gene	67	115	140	12	2	31	1.504329	1.844931	2.980497	0.21432	0.041026	0.550086	0.001122591	-2.300293942	down
BraA04g007540.3C.gene	29	57	26	103	89	95	0.203188	0.306283	0.175855	1.001315	0.889896	0.902552	1.50E-07	1.959462153	up
BraA04g007810.3C.gene	86	85	70	0	5	5	0.902545	0.67924	0.71841	0	0.07232	0.0567	3.11E-16	-4.044892083	down
BraA04g008220.3C.gene	48	88	50	89	118	76	1.109011	1.53332	1.117058	2.774649	3.787667	2.333048	0.001173201	1.198091227	up
BraA04g008270.3C.gene	36	43	41	94	95	91	0.366509	0.330843	0.508813	1.346562	1.924158	1.26563	1.06E-06	1.770890413	up
BraA04g008390.3C.gene	1185	1661	1323	161	164	167	67.654709	65.170063	68.151527	11.244688	12.608872	13.92728	3.73E-44	-2.520441827	down
BraA04g008400.3C.gene	312	483	300	117	101	117	5.710873	6.697953	5.351912	2.875893	2.557601	2.843012	2.72E-05	-1.132150987	down
BraA04g008800.3C.gene	105	111	107	17	11	21	0.903736	0.723154	0.895077	0.186212	0.12072	0.240396	4.88E-08	-2.182207415	down
BraA04g008820.3C.gene	765	848	720	2176	2098	2301	7.114671	5.968838	6.527902	27.336168	27.166407	28.50684	2.06E-57	2.043369091	up
BraA04g008950.3C.gene	0	3	12	160	152	146	0	0.041805	0.071561	1.485121	1.47372	1.359775	5.64E-36	5.436258188	up
BraA04g009000.3C.gene	168	193	138	211	191	288	1.103827	0.957458	0.883969	1.870676	1.741834	2.513503	0.000201522	1.021936332	up
BraA04g009560.3C.gene	21	9	8	48	51	49	0.169245	0.0514	0.065659	0.543556	0.593779	0.540921	1.03E-09	2.461119816	up
BraA04g009880.3C.gene	252	398	260	61	72	73	8.879563	10.607664	8.929429	2.894747	3.513294	3.39289	1.19E-07	-1.566671804	down
BraA04g010180.3C.gene	4216	5992	4699	1526	1354	1651	32.966861	35.476793	35.839525	16.114369	14.723598	17.184769	1.23E-25	-1.155451588	down
BraA04g010550.3C.gene	15	5	4	80	112	85	0.497137	0.105215	0.127484	3.579068	5.145589	3.745197	1.75E-21	4.018485708	up
BraA04g010760.3C.gene	399	458	356	33	33	32	3.147252	2.734777	2.738335	0.341803	0.352471	0.328214	3.22E-24	-3.075502421	down
BraA04g010820.3C.gene	464	716	500	115	114	124	4.354882	5.091894	4.576402	1.448908	1.48494	1.546793	2.28E-12	-1.678650505	down
BraA04g011210.3C.gene	567	784	583	161	194	187	5.869983	6.147923	5.886877	2.25194	2.788272	2.5727	7.95E-09	-1.270051969	down
BraA04g011250.3C.gene	112	301	203	586	676	624	1.00976	2.065568	1.79641	7.228564	8.590897	7.543744	1.15E-26	2.212635976	up
BraA04g011420.3C.gene	147	178	119	46	43	59	1.364863	1.258852	1.076439	0.57147	0.548304	0.722949	0.004307637	-1.024907463	down
BraA04g011440.3C.gene	42	70	46	96	79	63	0.41013	0.525025	0.440159	1.28507	1.090393	0.829469	0.00194732	1.170804134	up
BraA04g011590.3C.gene	15143	20266	15261	8166	2544	4058	146.468292	148.425766	143.974106	106.661896	34.23698	52.26059	0.000235203	-1.218931808	down
BraA04g011840.3C.gene	199	219	190	65	46	87	1.927067	1.603889	1.791504	0.845166	0.620201	1.121629	0.001299387	-1.074448063	down
BraA04g011890.3C.gene	908	1138	849	187	122	142	14.774095	12.542442	13.683413	3.555771	2.391297	2.62831	3.96E-26	-2.123747302	down
BraA04g012420.3C.gene	2	3	0	166	203	166	0.009944	0.01506	0	2.206921	2.786566	2.174006	1.10E-47	7.373576864	up
BraA04g012740.3C.gene	150	285	208	257	324	295	1.836209	3.012573	2.392923	4.809156	5.488521	5.267978	6.83E-05	1.026856078	up
BraA04g012960.3C.gene	181	246	178	370	304	316	1.078126	1.112377	1.032679	2.982287	2.524665	2.508607	2.03E-07	1.275073781	up
BraA04g013370.3C.gene	608	736	413	840	858	849	6.380813	5.852757	4.225234	11.904208	12.527578	11.870051	5.38E-11	1.103565273	up
BraA04g013580.3C.gene	16	6	7	165	127	123	0.212468	0.065394	0.082771	3.262844	2.569922	2.393674	1.93E-27	4.328253165	up
BraA04g013680.3C.gene	22	15	19	166	129	158	0.577075	0.283397	0.489963	5.957334	4.751467	5.582621	3.81E-22	3.529193127	up
BraA04g013970.3C.gene	20	38	14	226	175	194	0.152185	0.222268	0.106446	2.382348	1.899774	2.015385	9.94E-26	3.654568359	up
BraA04g014020.3C.gene	1463	1676	1342	5608	5136	5649	4.573137	3.992502	4.115919	23.702397	22.360464	23.428235	1.82E-108	2.423376396	up
BraA04g014030.3C.gene	213	333	217	5	4	3	1.765071	2.097124	1.756229	0.052477	0.035078	0.029256	1.83E-34	-5.413315099	down
BraA04g014200.3C.gene	42	68	47	127	110	87	0.814591	0.944487	0.81922	3.176656	2.78357	2.131943	5.17E-06	1.62158006	up
BraA04g014470.3C.gene	362	442	317	0	2	1	3.749759	3.471285	3.208952	0	0.014551	0.012994	1.69E-55	-7.97780936	down
BraA04g014480.3C.gene	79	116	72	0	0	0	0.94458	1.057498	0.838715	0	0	0	2.59E-26	#NAME?	down
BraA04g014500.3C.gene	5582	7049	5882	1881	1613	1996	16.368916	15.651101	16.821436	7.443061	6.577211	7.787918	1.17E-28	-1.199085945	down
BraA04g014690.3C.gene	671	850	549	150	173	176	10.126952	9.721455	8.081776	3.044352	3.619967	3.523526	8.61E-12	-1.486874423	down
BraA04g014860.3C.gene	1305	1673	1415	3503	3581	3844	33.063195	30.58526	33.333085	120.372588	126.609163	124.504568	2.72E-62	1.87046002	up
BraA04g014940.3C.gene	89	160	102	362	383	424	0.883685	1.211378	0.989622	4.887602	5.320454	5.643834	1.39E-20	2.318905081	up
BraA04g015090.3C.gene	985	1208	1040	309	330	329	10.172051	9.510041	10.484555	4.112383	4.515369	4.341975	3.88E-11	-1.186331035	down
BraA04g015110.3C.gene	426	928	692	220	203	204	5.712408	5.965493	5.835412	3.166543	3.060387	2.794793	0.000593886	-1.121999292	down
BraA04g015150.3C.gene	2118	2389	2015	651	562	736	13.25297	11.394471	12.308405	5.499164	5.081881	6.169362	6.40E-18	-1.194065666	down
BraA04g015280.3C.gene	331	431	326	34	64	45	1.979396	1.951636	1.899268	0.272258	0.52884	0.35561	1.41E-15	-2.363442372	down
BraA04g015380.3C.gene	154	210	134	324	280	399	1.99489	2.069253	1.701939	5.692309	5.08531	6.91634	2.38E-10	1.577846563	up
BraA04g015670.3C.gene	32	112	102	143	132	123	0.150113	0.374923	0.563706	0.955618	0.901265	0.823026	0.000155996	1.281919209	up
BraA04g015840.3C.gene	8	13	0	96	66	72	0.349961	0.45195	0	5.928917	4.227607	4.376224	4.40E-20	4.115499468	up
BraA04g015980.3C.gene	78	136	114	18	20	45	0.94784	1.240178	1.547791	0.24032	0.283804	0.871405	0.000206996	-1.417935161	down
BraA04g016140.3C.gene	13041	18203	14622	3988	4137	3827	331.534973	350.415161	362.599121	136.916458	146.377319	129.536743	1.80E-38	-1.377606993	down
BraA04g016220.3C.gene	4441	5629	4578	1042	964	1032	40.42955	38.803467	40.649952	12.80992	12.215568	12.510507	3.40E-51	-1.712869955	down
BraA04g016310.3C.gene	54	59	54	143	162	172	0.459757	0.376389	0.450472	1.645501	1.92827	1.949765	2.56E-10	2.059672344	up
BraA04g016360.3C.gene	8268	11204	8383	3015	2800	3029	46.575802	47.859423	46.061715	23.773373	22.802513	23.57766	2.59E-25	-1.09214682	down
BraA04g016370.3C.gene	258	248	167	329	330	325	3.659797	2.700243	2.314946	6.115002	6.336959	5.986135	5.13E-06	1.097273061	up
BraA04g016500.3C.gene	6021	8051	6443	1686	1544	1947	10.21233	10.340094	10.659436	3.860039	3.643481	4.396302	2.15E-40	-1.427683048	down
BraA04g016520.3C.gene	344	535	397	1271	1376	1195	4.270076	4.271587	4.55349	18.951674	18.154445	15.825212	7.42E-44	2.161494404	up
BraA04g016600.3C.gene	467	554	448	715	832	734	24.956209	22.432564	23.36224	51.597267	61.854668	52.255928	1.07E-11	1.18990369	up
BraA04g016630.3C.gene	1494	2018	1597	463	466	418	10.322433	10.561979	10.768461	4.32006	4.477993	3.841575	2.67E-19	-1.361499709	down
BraA04g016730.3C.gene	118	117	91	0	0	0	0.899284	0.671845	0.672806	0	0	0	7.64E-29	#NAME?	down
BraA04g016740.3C.gene	1975	3481	2342	92	30	15	16.538209	22.959139	19.669602	1.116899	0.29504	0.146181	4.37E-65	-5.249951198	down
BraA04g016810.3C.gene	116	153	72	152	151	210	1.752537	1.739641	1.097059	3.237914	3.278419	4.429524	0.00018018	1.165606612	up
BraA04g016840.3C.gene	0	3	2	113	117	110	0	0.108253	0.084288	8.225203	8.807596	7.906543	9.72E-36	6.731884723	up
BraA04g016930.3C.gene	11	19	0	928	818	1015	0.027524	0.037599	0	3.449303	3.145497	3.727688	2.43E-155	7.166743427	up
BraA04g016970.3C.gene	6	0	14	207	232	140	0.066249	0	0.148505	3.252021	3.684755	2.269832	1.98E-21	5.288144481	up
BraA04g017010.3C.gene	470	323	341	116	69	109	8.636848	6.059858	5.472102	1.783461	1.864067	2.036537	0.002863819	-1.430786641	down
BraA04g017050.3C.gene	63	76	73	211	156	208	0.605999	0.549291	0.682476	2.742739	2.08425	2.662388	9.88E-11	1.986009266	up
BraA04g017350.3C.gene	573	832	535	84	94	70	10.123481	11.133505	9.228751	1.985219	2.291036	1.64677	2.29E-23	-2.392939717	down
BraA04g017410.3C.gene	327	464	388	56	80	109	9.251568	9.965877	10.720481	2.141437	3.12086	4.110365	4.84E-10	-1.707322513	down
BraA04g017450.3C.gene	785	1024	917	1805	1787	1876	4.464573	4.390512	5.02728	13.845816	14.077832	14.113336	1.26E-32	1.558528586	up
BraA04g017490.3C.gene	59	122	78	234	275	269	0.440383	0.685102	0.565699	2.35647	2.853948	2.665745	3.06E-14	2.177052443	up
BraA04g017810.3C.gene	103	211	153	14	24	28	1.045721	1.629292	1.521754	0.187047	0.333974	0.369284	1.70E-09	-2.240101155	down
BraA04g017840.3C.gene	67	103	63	445	405	444	0.458533	0.546837	0.467479	3.394457	3.61552	3.721472	1.93E-33	3.050596659	up
BraA04g017880.3C.gene	341	560	429	126	119	74	1.944718	2.652454	2.490075	1.095336	1.042128	0.502811	7.38E-09	-1.486012739	down
BraA04g018070.3C.gene	129	132	86	349	319	320	1.440698	1.119427	0.932101	5.29219	4.988275	4.780028	1.07E-15	2.063068737	up
BraA04g018290.3C.gene	327	420	296	77	63	71	1.440755	1.479462	1.085635	0.326479	0.275185	0.346364	1.24E-09	-1.743114147	down
BraA04g018470.3C.gene	198	245	196	0	0	0	3.984021	3.726514	3.913272	0	0	0	3.14E-41	#NAME?	down
BraA04g018550.3C.gene	107	118	169	45	21	22	1.075688	0.898773	1.65384	0.601888	0.28258	0.286112	0.002478383	-1.634681472	down
BraA04g018770.3C.gene	1950	2790	2061	697	635	772	26.210014	28.399118	27.029942	12.649799	11.876591	13.808507	6.63E-17	-1.127179671	down
BraA04g018780.3C.gene	9	5	3	437	259	258	0.039324	0.017302	0.009621	2.938815	1.836681	1.714299	9.00E-18	6.329037216	up
BraA04g018920.3C.gene	192	278	261	103	44	51	1.076588	1.179334	1.42401	0.779213	0.336439	0.359561	5.57E-05	-1.328904831	down
BraA04g018960.3C.gene	300	407	384	105	87	101	2.871681	2.928955	3.34293	1.276712	1.098891	1.163527	1.12E-06	-1.343593281	down
BraA04g019310.3C.gene	1051	1364	984	2104	2072	1885	10.365889	10.172023	9.492297	28.009678	28.489409	24.701699	1.83E-28	1.397793086	up
BraA04g019390.3C.gene	1920	4709	2194	4384	4575	3957	11.625807	16.427256	14.678935	23.738797	28.690593	22.335683	1.04E-06	1.163370524	up
BraA04g019690.3C.gene	199	331	226	457	434	296	2.608801	2.110575	1.7109	3.75818	5.388585	2.890417	7.10E-05	1.229892952	up
BraA04g019910.3C.gene	705	1109	916	1417	1711	1483	6.096352	7.225592	7.842511	10.140952	12.237367	10.139199	4.52E-17	1.323397597	up
BraA04g020130.3C.gene	314	393	322	891	818	904	2.506055	2.377993	2.509246	9.615374	9.095701	9.622768	2.56E-27	1.900033776	up
BraA04g020220.3C.gene	111	122	104	449	394	431	2.406032	2.007406	2.184433	13.162507	11.892229	12.467972	1.49E-24	2.466493608	up
BraA04g020240.3C.gene	54	77	39	111	72	87	0.612824	0.735449	0.466836	1.934002	1.147245	1.383393	0.000708796	1.246658581	up
BraA04g020330.3C.gene	229	224	227	378	452	390	9.155215	6.782724	8.85405	20.445768	25.182457	20.825642	7.21E-10	1.381508515	up
BraA04g020370.3C.gene	331	380	343	679	696	627	6.606714	5.735914	6.67988	18.284061	19.336248	16.66157	2.37E-15	1.474748462	up
BraA04g020430.3C.gene	260	502	2	513	520	367	15.492226	22.635231	0.078357	41.282921	43.160942	29.101469	0.006630926	1.529374786	up
BraA04g020590.3C.gene	75	78	99	108	148	104	1.000817	0.782282	1.29024	1.968325	2.767837	1.845442	0.001627765	1.048630433	up
BraA04g020660.3C.gene	173	308	233	499	339	346	2.33287	3.142073	3.004907	9.05893	6.358566	6.210138	3.75E-05	1.304622426	up
BraA04g020720.3C.gene	0	0	0	76	103	54	0	0	0	1.59393	2.233166	1.127304	1.23E-17	Inf	up
BraA04g020830.3C.gene	356	576	507	88	66	64	1.80308	2.213388	2.507147	0.597104	0.461258	0.430698	2.75E-16	-2.15838841	down
BraA04g020840.3C.gene	186	224	262	12	8	15	1.254772	1.14243	1.701597	0.103282	0.070351	0.097311	2.18E-17	-3.72649796	down
BraA04g020850.3C.gene	229	388	216	30	27	59	1.105509	1.417196	1.016023	0.192066	0.178621	0.374223	1.70E-12	-2.262518797	down
BraA04g020930.3C.gene	3190	4517	3443	515	474	453	22.9498	24.858523	24.613528	5.054166	5.090206	4.014108	7.71E-79	-2.385845985	down
BraA04g020990.3C.gene	416	480	476	0	0	0	4.47234	3.913561	4.995907	0	0	0	5.93E-70	#NAME?	down
BraA04g021020.3C.gene	44	39	22	192	190	139	0.660422	0.457422	0.274113	4.095619	4.253536	3.137215	1.80E-17	2.861603572	up
BraA04g021330.3C.gene	887	1469	976	2482	2424	2495	9.957484	12.482078	10.748834	38.460563	38.652061	38.18469	5.32E-45	1.729188032	up
BraA04g021380.3C.gene	586	822	655	136	176	190	5.362549	5.693882	5.84606	1.675861	2.239612	2.31491	1.28E-11	-1.476588821	down
BraA04g021760.3C.gene	653	866	656	29	38	18	5.796242	5.819948	5.676795	0.338008	0.460304	0.210123	3.56E-53	-4.110975464	down
BraA04g021780.3C.gene	90	86	66	0	0	0	0.918259	0.659597	0.659252	0	0	0	3.18E-25	#NAME?	down
BraA04g021790.3C.gene	563	946	647	24	10	4	6.291636	8.00065	7.057308	0.356895	0.130635	0.054094	2.25E-68	-5.247141549	down
BraA04g021830.3C.gene	281	257	319	3	0	4	4.514565	2.131978	4.803316	0.070462	0	0.092863	4.36E-28	-6.419728483	down
BraA04g021910.3C.gene	310	406	305	0	0	0	5.430543	5.13902	5.413899	0	0	0	6.23E-56	#NAME?	down
BraA04g022180.3C.gene	909	1089	878	240	181	236	12.041686	10.923049	11.341967	4.284808	3.325447	4.162769	2.47E-16	-1.577081966	down
BraA04g022260.3C.gene	70	44	41	79	69	77	1.593013	0.755042	0.911548	2.447487	2.205215	2.333523	0.003630167	1.0550449	up
BraA04g022270.3C.gene	89	131	111	26	26	23	1.164594	1.294073	1.418605	0.444185	0.460493	0.397056	3.79E-05	-1.578992013	down
BraA04g022290.3C.gene	66	57	55	90	102	78	1.507276	0.990182	1.164555	2.60383	2.935325	2.386219	0.001426824	1.135733643	up
BraA04g022400.3C.gene	129	145	104	217	232	212	1.487193	1.305355	1.20668	2.898539	3.186722	2.783431	1.60E-06	1.362530706	up
BraA04g022530.3C.gene	101	156	92	31	14	37	1.751972	2.06528	1.567618	0.714679	0.321861	0.860994	6.02E-05	-1.515603356	down
BraA04g022840.3C.gene	280	437	370	4	7	7	2.849758	3.361098	3.670698	0.054812	0.08942	0.081887	1.37E-42	-5.350977668	down
BraA04g023130.3C.gene	5	22	2	209	178	223	0.093673	0.370026	0.044315	6.559827	5.757714	6.889441	4.25E-38	5.090893832	up
BraA04g023270.3C.gene	0	0	0	1745	1264	1674	0	0	0	121.775192	90.919411	115.182526	8.83E-114	Inf	up
BraA04g023310.3C.gene	6344	8130	6361	474	476	499	62.612568	60.763023	61.244289	6.316086	6.532919	6.55375	6.97E-173	-3.287028261	down
BraA04g023370.3C.gene	13	0	7	71	55	89	0.054732	0	0.021533	0.507854	0.409757	0.60403	3.39E-17	3.842973534	up
BraA04g023400.3C.gene	713	1005	691	92	96	90	4.105575	4.383897	3.879656	0.749042	0.81393	0.765634	7.05E-30	-2.546067241	down
BraA04g023420.3C.gene	151	153	153	248	304	231	5.079626	3.894722	5.002005	11.277239	14.231683	10.346868	6.04E-07	1.317861091	up
BraA04g023550.3C.gene	45	21	31	219	165	234	0.867935	0.304819	0.582095	5.705436	4.411396	6.008268	1.18E-22	3.164548306	up
BraA04g023640.3C.gene	82	72	69	305	308	310	0.556464	0.370916	0.456001	2.829157	2.927188	2.851607	2.62E-21	2.583226338	up
BraA04g023760.3C.gene	1608	1914	1391	344	289	221	10.975101	9.90311	9.261731	3.165282	2.737207	2.00269	5.30E-34	-1.9649278	down
BraA04g023770.3C.gene	0	0	0	207	213	241	0	0	0	6.075388	6.424983	6.973608	6.54E-62	Inf	up
BraA04g023940.3C.gene	184	194	147	68	39	60	3.391655	2.729632	2.683064	1.673221	0.969048	1.439272	0.001461796	-1.104681545	down
BraA04g024020.3C.gene	2131	2610	1864	3340	3644	3694	69.298782	64.299492	59.129753	146.720474	164.970535	160.040848	4.11E-30	1.253285766	up
BraA04g024240.3C.gene	147	182	152	249	268	234	1.174361	1.103678	1.183358	2.688367	2.988356	2.492309	8.41E-06	1.198627078	up
BraA04g024250.3C.gene	3859	4847	3766	7984	6750	8610	19.511927	18.5565	18.578498	53.548246	46.297316	57.010237	1.54E-24	1.461228802	up
BraA04g024340.3C.gene	213	357	244	616	645	592	6.946334	8.845293	7.766955	27.238558	29.380367	25.810246	1.04E-18	1.764690771	up
BraA04g024370.3C.gene	177	141	133	249	360	317	3.047157	1.835199	2.22866	5.784226	8.61268	7.257458	2.83E-08	1.568777572	up
BraA04g024630.3C.gene	52865	71495	53827	82762	75727	88774	917.7229	939.814453	911.458435	1940.382812	1829.708374	2052.206055	1.18E-11	1.034852287	up
BraA04g024680.3C.gene	167	153	197	48	36	78	1.540073	1.073534	1.776515	0.597191	0.456583	0.95759	0.005035791	-1.152729247	down
BraA04g024790.3C.gene	2688	3789	2744	601	534	544	50.188102	53.656519	50.242991	15.112369	13.998746	11.789956	2.26E-48	-1.890807853	down
BraA04g024840.3C.gene	32	51	33	90	104	96	0.347597	0.426953	0.356798	1.358781	1.605385	1.427624	2.36E-07	1.899866189	up
BraA04g025330.3C.gene	47	130	112	269	252	235	0.399909	0.854623	0.946316	3.151284	3.044077	2.7116	4.63E-12	1.972162029	up
BraA04g025450.3C.gene	1	2	0	1994	1667	2101	0.003143	0.007031	0	16.376177	14.136676	17.01263	5.88E-216	11.56338254	up
BraA04g025600.3C.gene	44	43	81	159	165	178	0.8951	0.654872	1.610345	4.363163	4.663877	4.83134	4.42E-11	2.093361886	up
BraA04g025790.3C.gene	830	1181	804	271	306	183	16.149559	17.401962	15.257284	7.117634	8.285646	4.726411	2.96E-12	-1.316461412	down
BraA04g025860.3C.gene	1866	2610	2205	527	495	572	20.041033	20.582678	21.853075	3.77915	3.659311	4.088852	3.62E-27	-1.508239375	down
BraA04g025880.3C.gene	287	361	348	555	473	699	1.327661	1.247353	1.534464	3.401031	3.018268	4.32518	8.04E-08	1.341655744	up
BraA04g025900.3C.gene	920	1390	1006	2763	2568	2820	5.14971	5.889137	5.490966	20.885317	20.01045	21.022472	2.62E-54	1.866998573	up
BraA04g026170.3C.gene	799	1067	869	1632	1394	1858	9.503984	9.607682	10.081104	26.211927	23.076767	29.436424	1.82E-16	1.394203511	up
BraA04g026280.3C.gene	588	993	701	267	258	237	4.578891	5.872744	5.307324	2.824678	2.803437	2.46102	5.59E-07	-1.00568836	down
BraA04g026290.3C.gene	1575	2162	1583	2972	3005	2847	31.048325	32.265221	30.431541	79.102142	82.448692	74.734787	9.33E-30	1.295349292	up
BraA04g026300.3C.gene	32	10	24	1118	1178	1283	0.45242	0.097855	0.324614	21.340738	23.16609	24.157776	1.72E-175	6.233653775	up
BraA04g026420.3C.gene	16	6	13	123	120	149	0.26988	0.075591	0.200082	2.804952	2.814232	3.351615	2.91E-24	3.964638637	up
BraA04g026450.3C.gene	592	668	565	187	160	197	10.351894	8.840528	9.637626	4.395478	3.892717	4.578367	1.13E-07	-1.197427736	down
BraA04g026500.3C.gene	0	3	0	527	606	553	0	0.022745	0	8.25089	9.819763	8.625016	7.73E-121	9.934519993	up
BraA04g026530.3C.gene	306	490	301	1500	1499	1599	3.411505	4.14221	3.278096	22.609905	23.284904	23.773441	4.67E-68	2.646744014	up
BraA04g026560.3C.gene	296	356	330	44	43	36	4.248979	3.864825	4.612671	0.826658	0.832189	0.663405	2.39E-15	-2.446461717	down
BraA04g026590.3C.gene	221	403	264	68	54	64	4.324237	5.980962	5.053672	1.789754	1.451763	1.669353	2.52E-08	-1.673258122	down
BraA04g026750.3C.gene	299	458	357	45	50	28	1.980704	2.313423	2.279961	0.410477	0.479566	0.241569	3.04E-18	-2.608235972	down
BraA04g026910.3C.gene	8	3	2	96	131	98	0.123254	0.026666	0.017175	2.255327	3.180703	2.267043	2.87E-29	5.141331468	up
BraA04g027200.3C.gene	64	61	51	202	194	184	0.842704	0.607936	0.657385	3.610681	3.578897	3.23355	3.73E-13	2.262945047	up
BraA04g027270.3C.gene	2449	3018	2388	717	698	713	52.716301	49.213321	50.160945	20.933064	20.940625	20.487709	3.60E-24	-1.327450062	down
BraA04g027280.3C.gene	101	120	80	251	255	228	2.374483	2.135866	1.819997	7.975142	8.371552	7.157723	6.39E-11	1.847754566	up
BraA04g027360.3C.gene	49	64	50	148	105	131	0.908898	0.904972	0.901204	3.74707	2.751488	3.249744	1.47E-07	1.794798425	up
BraA04g027680.3C.gene	35	26	16	89	111	104	0.517656	0.283949	0.218916	1.790758	2.286353	2.051628	1.08E-11	2.518087296	up
BraA04g028140.3C.gene	175	251	210	611	734	554	7.057263	7.665537	8.280586	33.338501	41.275059	29.809101	5.24E-19	2.141583317	up
BraA04g028170.3C.gene	36	54	40	60	62	69	1.253744	1.438845	1.364286	2.856969	3.02789	3.253421	0.003810057	1.123222916	up
BraA04g028230.3C.gene	100	153	164	26	24	8	1.09072	1.446433	2.303307	0.348949	0.428869	0.107397	1.93E-07	-2.288154238	down
BraA04g028310.3C.gene	54	69	63	83	114	103	0.694483	0.67004	0.794083	1.437427	2.039814	1.766585	0.000441535	1.2435205	up
BraA04g028340.3C.gene	988	1312	1073	272	287	281	7.924025	7.978995	11.532514	3.018051	4.429343	3.072443	8.03E-16	-1.44633279	down
BraA04g028380.3C.gene	136	193	150	283	320	202	1.324542	1.512539	1.460593	3.599142	4.112898	2.625197	3.38E-05	1.315846888	up
BraA04g028400.3C.gene	181	272	209	374	288	356	1.479558	1.764721	1.747709	4.473594	3.30109	4.179957	9.28E-07	1.186713697	up
BraA04g028440.3C.gene	36	58	28	81	91	103	0.282946	0.352041	0.216522	0.875444	1.01755	1.095348	2.10E-06	1.76122039	up
BraA04g028480.3C.gene	88	109	53	185	137	161	3.914762	3.662066	2.291594	11.166659	8.475411	9.562671	1.90E-06	1.522516754	up
BraA04g028930.3C.gene	2263	3396	2284	536	612	542	15.004406	17.459406	15.462564	4.929857	5.908136	4.925141	9.78E-36	-1.659032132	down
BraA04g029290.3C.gene	805	1075	913	202	229	215	20.339575	20.570343	22.506704	6.87413	8.047187	7.234747	1.14E-15	-1.553912421	down
BraA04g029340.3C.gene	4797	6275	4937	1379	1362	1706	19.804524	19.611014	19.89038	7.684101	7.826575	9.389497	8.60E-32	-1.289449499	down
BraA04g029400.3C.gene	156	199	147	246	294	261	1.60564	1.550868	1.471301	3.406944	4.209309	3.567259	2.96E-06	1.236097584	up
BraA04g029660.3C.gene	778	998	776	281	224	230	4.619636	4.488604	4.498875	2.248487	1.846134	1.819103	3.11E-10	-1.236785681	down
BraA04g029760.3C.gene	98	173	103	17	16	10	6.372421	8.578382	6.549964	1.481312	1.433547	0.85796	1.43E-10	-2.532445768	down
BraA04g029940.3C.gene	60	109	105	992	864	934	0.720263	0.98434	1.25505	16.718709	14.935858	15.485547	8.09E-84	3.911910919	up
BraA04g029950.3C.gene	5866	8164	6673	1633	1391	1727	27.641182	29.117466	30.648844	10.391555	9.114461	10.827095	7.32E-48	-1.563698467	down
BraA04g030040.3C.gene	28	16	36	62	47	66	0.44909	0.188276	0.55488	1.347822	1.038955	1.400271	1.61E-05	1.620303493	up
BraA04g030170.3C.gene	557	889	597	128	179	175	11.304471	13.723628	12.019633	3.505727	5.106735	4.784638	5.45E-12	-1.507285098	down
BraA04g030230.3C.gene	1722	2313	1768	2924	3370	2802	88.97364	90.516914	89.106262	204.094955	242.441437	192.817871	5.91E-18	1.211950304	up
BraA04g030310.3C.gene	875	1080	874	0	0	0	4.904523	4.547692	4.86671	0	0	0	3.47E-124	#NAME?	down
BraA04g030380.3C.gene	121	274	209	61	59	53	3.220782	5.541762	5.434643	2.190198	2.177964	1.854625	0.000956837	-1.218548717	down
BraA04g030600.3C.gene	49	27	61	107	134	80	1.006483	0.428349	1.242279	3.017043	3.886071	2.212798	5.21E-05	1.723555234	up
BraA04g030630.3C.gene	7553	10804	7968	12829	12694	12317	58.2801	62.966997	59.460535	129.143139	131.831471	121.895898	2.09E-23	1.090351897	up
BraA04g030640.3C.gene	120	172	134	287	337	302	1.219562	1.203237	1.417619	3.930532	4.881766	4.107013	6.44E-11	1.685539674	up
BraA04g030720.3C.gene	52	128	82	127	127	168	0.550556	1.065693	0.92274	1.897235	1.945412	2.506692	0.000130322	1.28309671	up
BraA04g030810.3C.gene	3056	3988	3035	1038	992	1105	50.775543	50.173107	49.181038	23.272024	22.937389	24.44261	7.89E-21	-1.124424972	down
BraA04g030830.3C.gene	85	121	124	342	287	311	1.529389	1.649548	2.182117	8.358777	7.212902	7.488014	3.37E-15	2.062015149	up
BraA04g031040.3C.gene	769	1074	694	0	0	0	10.70306	11.3203	9.418817	0	0	0	6.49E-113	#NAME?	down
BraA04g031090.3C.gene	14	23	14	85	78	65	0.101516	0.123206	0.099506	0.881129	0.841293	0.622719	6.95E-12	2.742700302	up
BraA04g031100.3C.gene	10	3	2	540	560	416	0.07504	0.011471	0.008219	5.483822	5.858925	4.162395	1.52E-66	7.144509456	up
BraA04g031250.3C.gene	134	248	140	44	19	38	1.219154	1.718874	1.264054	0.534036	0.225811	0.449794	3.82E-07	-1.783295528	down
BraA04g031330.3C.gene	2581	3617	2795	514	496	487	54.830753	58.170479	57.905781	14.732373	14.641782	13.757339	3.22E-53	-2.022814139	down
BraA04g031340.3C.gene	1292	1675	1339	2170	2109	2319	13.666651	13.46014	13.672255	30.097165	29.833269	32.135458	3.63E-22	1.173939223	up
BraA04g031350.3C.gene	274	327	245	27	29	11	2.195777	1.98188	1.909624	0.61192	0.441791	0.306391	1.16E-19	-3.096436647	down
BraA04g031460.3C.gene	4237	5515	4032	315	285	253	50.536129	49.810223	46.911377	5.066349	4.724311	4.007648	1.35E-156	-3.451291821	down
BraA04g031540.3C.gene	29	54	2	52	50	53	2.3294	3.312857	0.099475	5.673788	5.586756	5.694965	0.000538133	1.511956888	up
BraA04g031550.3C.gene	105	134	79	113	140	204	1.186071	1.145457	0.866315	1.719218	2.202436	3.068424	0.00687127	1.090084752	up
BraA04g031600.3C.gene	5164	7316	5586	1583	1163	1397	12.85311	13.520097	12.826391	5.883902	5.214091	5.41537	1.51E-46	-1.560981488	down
BraA04g031640.3C.gene	80	97	109	773	697	771	0.94075	1.123472	1.279913	11.696408	16.239115	18.129643	2.02E-62	3.511655951	up
BraA04g031690.3C.gene	6	7	0	129	154	154	0.088965	0.075559	0	2.653088	3.363743	3.193792	6.90E-36	5.677631635	up
BraA04g031780.3C.gene	2404	2992	2262	5482	6284	5226	51.137877	48.277838	48.620827	150.434032	181.251702	145.971123	8.00E-29	1.710040967	up
BraA04g031790.3C.gene	92	166	81	368	254	264	0.789391	0.840766	0.521955	3.648811	2.432167	2.34861	2.69E-09	1.980575694	up
BraA04g031950.3C.gene	198	283	207	332	320	324	1.178119	1.256017	1.171615	2.639899	2.625684	2.54389	1.20E-05	1.071370816	up
BraA04g031990.3C.gene	1288	1478	1174	545	449	30	25.258906	21.86754	22.373502	14.289047	12.206799	0.690145	0.0013913	-1.383982482	down
BraA04g032100.3C.gene	581	835	589	1100	1152	1066	5.868427	6.392368	5.806554	15.012136	16.203825	14.353522	3.87E-17	1.295944357	up
BraA04g032110.3C.gene	3	10	0	88	174	136	0.084862	0.195823	0	3.366134	6.904307	5.136571	2.32E-13	5.638191169	up
BraA04g032200.3C.gene	520	629	451	933	836	1152	6.365477	5.82962	5.383556	15.418936	14.238222	18.775221	5.13E-12	1.425893402	up
BraA04g032240.3C.gene	32	24	5	92	82	64	1.206043	0.704586	0.179188	4.807785	4.423439	3.293507	9.02E-11	2.518572319	up
BraA04g032260.3C.gene	39	87	48	120	137	161	0.406684	0.692959	0.487798	1.707519	2.01322	2.275145	5.08E-08	1.863907207	up
BraA04g032300.3C.gene	92	127	123	390	381	336	0.569645	0.594404	0.739879	3.274044	3.283427	2.785746	2.61E-19	2.248972263	up
BraA04g032340.3C.gene	99	64	43	151	122	239	1.498875	0.732029	0.628212	3.095727	2.578779	4.853989	0.000857703	1.835671025	up
BraA04g032530.3C.gene	147	140	110	3	0	6	3.448952	2.503606	2.513859	0.086267	0	0.163577	3.55E-23	-4.931666547	down
BraA04g032540.3C.gene	569	630	459	1195	1167	1337	13.083502	11.230065	10.417369	37.266083	36.752208	40.632223	1.04E-29	1.711224802	up
BraA04g032570.3C.gene	206	213	139	41	73	54	1.839593	1.457454	1.216767	0.470031	0.880005	0.619985	0.0005326	-1.175107593	down
BraA05g000080.3C.gene	45	23	30	50	49	52	0.381353	0.142788	0.242555	0.571223	0.569586	0.576203	0.002983872	1.124741876	up
BraA05g000110.3C.gene	1031	1343	1056	418	346	369	11.175878	10.993319	11.214353	6.127559	5.243637	5.269499	2.00E-09	-1.038900314	down
BraA05g000130.3C.gene	1929	2747	2169	682	697	643	63.169647	68.149376	69.291748	30.167328	31.755642	28.016994	9.62E-19	-1.195078026	down
BraA05g000160.3C.gene	17	23	22	285	304	253	0.104323	0.107866	0.131767	2.455926	2.6983	2.148594	5.16E-40	4.318012903	up
BraA05g000450.3C.gene	39	54	49	67	81	69	1.527328	1.599293	1.894319	3.583768	4.43397	3.630281	0.001935189	1.169585656	up
BraA05g000490.3C.gene	2317	3225	2540	564	575	600	18.978201	19.998886	20.291899	6.230687	6.54882	6.542236	9.72E-36	-1.653930624	down
BraA05g000830.3C.gene	378	451	346	123	142	118	3.634433	3.287577	3.245476	1.584803	1.88861	1.483196	5.98E-05	-1.059634543	down
BraA05g000840.3C.gene	1204	1271	1007	271	179	276	4.356596	3.482286	3.555121	1.30414	0.898374	1.324531	2.45E-18	-1.715484359	down
BraA05g000960.3C.gene	490	620	627	1149	995	1055	2.914239	2.667475	3.902174	8.819536	7.869174	7.984831	3.84E-20	1.428866445	up
BraA05g000970.3C.gene	1967	2685	2049	375	472	353	15.594613	15.799595	15.437728	5.446632	7.144264	5.055399	1.55E-40	-1.916256661	down
BraA05g000980.3C.gene	0	0	0	1188	1065	1255	0	0	0	10.576851	9.765518	11.011806	5.32E-229	Inf	up
BraA05g001010.3C.gene	32	69	37	120	108	104	0.548793	0.91181	0.635789	2.845229	2.628633	2.432763	2.35E-07	1.866724569	up
BraA05g001070.3C.gene	35	40	29	202	197	184	0.293598	0.329625	0.240491	2.92584	2.920311	2.565244	3.48E-20	3.043445355	up
BraA05g001150.3C.gene	58	60	69	131	156	93	2.168955	1.707739	2.540804	6.66979	8.1905	4.677616	3.39E-05	1.561109834	up
BraA05g001160.3C.gene	342	494	410	814	794	787	6.22713	6.811557	7.293548	20.040068	20.152023	19.103136	1.57E-17	1.504993912	up
BraA05g001200.3C.gene	302	343	288	473	430	611	3.58442	3.090267	3.334375	7.597371	7.119111	9.668309	3.62E-08	1.246950688	up
BraA05g001250.3C.gene	85	154	81	126	136	171	1.10975	1.528678	1.035537	2.239216	2.493558	2.986361	0.001988598	1.027300368	up
BraA05g001400.3C.gene	546	634	490	152	153	129	6.325915	5.557324	5.516126	2.354482	2.460502	1.989517	3.75E-09	-1.388361745	down
BraA05g001540.3C.gene	385	512	357	2959	3085	3294	1.676338	1.692026	1.516304	16.635309	18.045861	18.072457	2.12E-159	3.461564521	up
BraA05g001550.3C.gene	669	853	649	1194	1126	1160	15.790707	15.25142	14.949793	38.069118	37.007088	36.473106	1.18E-16	1.240441316	up
BraA05g001740.3C.gene	39	0	26	105	95	91	0.922161	0	0.583837	3.369312	3.138212	2.885247	1.00E-12	2.583765648	up
BraA05g001810.3C.gene	0	0	0	472	426	461	0	0	0	15.517597	14.436841	14.94228	4.22E-106	Inf	up
BraA05g001820.3C.gene	602	781	661	267	208	190	7.599053	7.39115	8.036508	4.497193	3.475024	3.095776	6.14E-07	-1.063151105	down
BraA05g001920.3C.gene	437	524	347	737	845	923	5.142979	4.669269	3.979375	11.718584	13.836529	14.463998	5.21E-18	1.49884286	up
BraA05g001950.3C.gene	353	574	451	6	2	3	14.394594	17.731003	17.944311	0.319572	0.112842	0.159391	1.75E-57	-6.401806279	down
BraA05g002060.3C.gene	718	959	717	197	211	191	23.675644	23.937622	23.051388	8.750522	9.645822	8.385657	2.26E-12	-1.435267667	down
BraA05g002220.3C.gene	65	40	58	129	112	120	0.540004	0.226759	0.438159	1.45839	1.284886	1.276091	7.97E-07	1.653422304	up
BraA05g002550.3C.gene	229	322	245	401	462	400	3.918146	4.185831	4.088539	9.288395	11.020557	9.137695	3.44E-08	1.231650858	up
BraA05g002810.3C.gene	339	454	345	667	759	728	11.012833	11.170141	10.921912	29.291368	34.36937	31.522816	7.64E-16	1.48326864	up
BraA05g003020.3C.gene	3382	4497	3382	693	460	780	19.513052	19.308295	18.679409	6.109612	4.175785	6.614623	2.71E-58	-1.983247139	down
BraA05g003050.3C.gene	1076	1601	1094	216	267	215	27.960295	31.494711	27.731813	7.566087	9.657061	7.429502	9.75E-26	-1.860419477	down
BraA05g003110.3C.gene	2	2	5	85	82	79	0.007419	0.007153	0.028945	0.894828	0.839748	0.772631	7.95E-27	5.277207996	up
BraA05g003430.3C.gene	301	483	371	65	104	97	4.784496	5.760484	5.752267	1.337578	2.20313	2.005383	1.32E-08	-1.547219109	down
BraA05g003450.3C.gene	4807	5655	4414	1386	1167	2011	20.521687	18.271656	18.331034	7.961531	6.867938	11.423698	2.94E-11	-1.152938551	down
BraA05g003500.3C.gene	249	329	290	70	60	64	2.717258	2.720095	3.08695	1.020901	0.905301	0.930579	1.16E-07	-1.606354036	down
BraA05g003670.3C.gene	41	9	11	82	69	78	1.858772	0.278395	0.481937	5.00795	4.321225	4.731594	2.70E-10	2.373917061	up
BraA05g003700.3C.gene	30	64	42	291	411	231	0.488376	0.78749	0.668337	6.434708	9.354935	5.026678	2.28E-09	3.372026614	up
BraA05g003720.3C.gene	77	119	70	0	0	0	0.398729	0.481114	0.357049	0	0	0	2.87E-26	#NAME?	down
BraA05g003740.3C.gene	1517	2122	1515	206	250	184	27.912517	29.582457	27.232706	5.121121	6.388375	4.494234	2.07E-49	-2.440611071	down
BraA05g003750.3C.gene	3160	4305	3355	7160	6380	7460	17.486015	18.040367	18.108694	66.52782	60.552611	68.11076	8.57E-47	1.517859697	up
BraA05g003910.3C.gene	4374	5311	4474	881	960	903	58.329555	53.621182	58.233211	15.986498	18.05959	16.255037	9.66E-56	-1.813170418	down
BraA05g004160.3C.gene	384	478	412	120	125	86	2.680154	2.530613	2.805123	1.126306	1.213901	0.793817	1.01E-07	-1.388351828	down
BraA05g004350.3C.gene	2753	3648	2690	956	949	948	19.521505	19.555291	18.444399	11.63426	11.833869	11.363036	2.32E-19	-1.108937462	down
BraA05g004540.3C.gene	1863	2730	1821	540	584	513	94.211555	104.520142	89.788795	36.858822	41.098858	34.513462	1.63E-23	-1.397411477	down
BraA05g004640.3C.gene	817	1106	830	1172	1214	1370	8.047864	8.250447	7.971626	15.599452	16.64397	17.976126	2.24E-12	1.010882918	up
BraA05g004860.3C.gene	467	578	431	855	1009	750	25.827433	24.202845	23.280212	63.887756	77.713104	55.261711	1.41E-10	1.385699963	up
BraA05g004950.3C.gene	16	22	5	61	85	64	0.147334	0.148328	0.036415	0.754523	1.097154	0.789777	1.98E-12	2.88978323	up
BraA05g005000.3C.gene	24	24	52	146	281	86	0.382136	0.300962	0.829359	2.687206	3.82497	1.461925	0.008322509	2.876220637	up
BraA05g005140.3C.gene	41	74	34	186	173	210	0.645489	0.889946	0.518704	4.329665	4.134241	4.83513	7.11E-15	2.529424378	up
BraA05g005290.3C.gene	43	43	49	184	276	197	0.388476	0.295686	0.433119	2.257602	3.480824	2.372514	3.53E-12	2.819464963	up
BraA05g005330.3C.gene	0	5	0	282	252	252	0	0.02453	0	3.972281	3.723714	3.590906	3.01E-63	8.095741152	up
BraA05g005340.3C.gene	79	114	71	129	130	132	1.128691	1.228534	0.977715	2.488966	2.578277	2.504542	0.000704156	1.140359779	up
BraA05g005360.3C.gene	22	28	29	199	188	176	0.205792	0.206084	0.268798	2.620479	2.554844	2.28817	5.22E-23	3.381088451	up
BraA05g005370.3C.gene	2661	3553	2684	6006	6463	6099	24.960327	25.235535	24.568923	76.016555	122.633449	76.124378	9.79E-53	1.62413846	up
BraA05g005410.3C.gene	102	71	63	122	160	118	1.99106	1.041114	1.198001	3.19645	4.329046	3.050387	7.17E-05	1.287814496	up
BraA05g005420.3C.gene	175	231	155	327	237	360	1.279708	1.280614	1.106507	3.242529	2.421641	3.51797	6.88E-07	1.283663797	up
BraA05g005700.3C.gene	619	913	606	98	277	189	8.222887	9.180684	7.85704	1.74756	5.121206	3.344543	9.23E-07	-1.346360187	down
BraA05g005740.3C.gene	7	3	18	96	106	97	0.066751	0.024992	0.184478	1.43049	1.627713	1.425286	2.33E-21	3.882929565	up
BraA05g005870.3C.gene	87	147	159	363	257	262	0.931529	1.195163	1.661667	5.277068	3.84213	3.754644	3.76E-08	1.721916646	up
BraA05g006050.3C.gene	184	238	202	625	788	629	7.494684	7.341411	8.007777	34.448093	44.745224	34.168797	3.72E-23	2.26833952	up
BraA05g006080.3C.gene	46	91	56	89	76	115	0.50436	0.758239	0.597218	1.324998	1.165624	1.688319	0.002296656	1.124018494	up
BraA05g006100.3C.gene	218	215	222	364	263	387	2.105177	1.576206	2.091696	4.758498	3.534605	4.988857	1.96E-06	1.164940326	up
BraA05g006160.3C.gene	521	815	555	179	230	131	7.892263	9.123119	7.449403	3.431722	4.193559	2.613084	2.28E-08	-1.230366214	down
BraA05g006180.3C.gene	172	309	240	350	385	273	1.796065	2.431746	2.434448	4.901485	5.561719	3.777912	2.96E-05	1.060069461	up
BraA05g006240.3C.gene	181	281	178	429	432	462	1.11987	1.345299	1.064244	3.641126	3.839628	3.874573	6.86E-13	1.62416046	up
BraA05g006330.3C.gene	781	1075	838	177	142	167	6.527081	6.898928	7.023205	2.021427	1.741997	1.929558	5.22E-21	-1.909187305	down
BraA05g006350.3C.gene	22	16	13	58	110	71	0.272356	0.145436	0.161824	0.998073	1.948508	1.19155	6.39E-06	2.76082908	up
BraA05g006390.3C.gene	795	1097	945	2794	2488	2823	14.268181	14.990728	16.592888	68.203409	62.58778	67.944327	2.67E-65	2.072272799	up
BraA05g006410.3C.gene	308	452	455	527	630	919	2.769593	3.056156	3.938939	5.899195	8.19304	11.146259	0.000836104	1.325006359	up
BraA05g006640.3C.gene	3	7	0	70	74	55	0.029043	0.048903	0	0.952979	1.042266	0.733835	3.71E-23	4.98747526	up
BraA05g006880.3C.gene	304	354	236	541	455	522	2.635297	2.329957	2.000762	6.34563	5.496513	6.039635	1.88E-10	1.322883811	up
BraA05g006890.3C.gene	6	7	0	72	79	76	0.068227	0.037864	0	0.795527	0.923329	1.059634	2.90E-23	4.73283861	up
BraA05g007090.3C.gene	2137	2657	2008	210	222	201	39.43162	37.13	36.178672	5.267239	5.762104	5.025249	9.64E-77	-2.866086083	down
BraA05g007120.3C.gene	74	113	93	0	0	0	1.969756	2.300555	2.422775	0	0	0	7.12E-27	#NAME?	down
BraA05g007540.3C.gene	401	428	358	627	573	616	5.672034	4.57365	5.04045	12.551856	11.695656	12.301028	7.94E-10	1.160765366	up
BraA05g007570.3C.gene	433	571	457	0	0	0	6.480163	6.485174	6.625184	0	0	0	4.68E-73	#NAME?	down
BraA05g007620.3C.gene	111	137	106	396	481	474	2.563057	2.403987	2.399704	12.418148	15.546719	14.673482	8.68E-26	2.490216648	up
BraA05g007680.3C.gene	90	68	78	269	278	222	0.644178	0.366599	0.539974	2.593841	2.763159	2.113619	2.46E-15	2.227242524	up
BraA05g007770.3C.gene	98	118	88	191	233	115	1.388901	1.273242	1.227192	3.51079	3.948534	2.128513	0.004017273	1.388102598	up
BraA05g007850.3C.gene	179	236	164	576	605	587	1.07779	1.074991	0.961075	4.691815	5.080684	4.719589	2.39E-25	2.175736659	up
BraA05g007880.3C.gene	5	7	12	282	173	267	0.049563	0.056295	0.132907	4.671441	2.955503	4.367181	7.13E-26	5.436435531	up
BraA05g008040.3C.gene	88	167	94	9	18	17	2.80481	4.047054	2.936603	0.375155	0.760034	0.720968	1.35E-09	-2.394821231	down
BraA05g008100.3C.gene	1780	2275	1602	458	545	450	22.788712	22.154383	20.0898	7.968311	9.659365	7.688665	1.38E-21	-1.396725392	down
BraA05g008180.3C.gene	680	925	652	85	105	122	2.662548	2.74232	2.474776	0.447518	0.574999	0.636184	2.65E-24	-2.289481691	down
BraA05g008200.3C.gene	358	382	621	1469	1130	1276	1.268593	0.949648	2.000261	6.537522	5.322469	5.729522	1.00E-18	2.031463714	up
BraA05g008290.3C.gene	49	66	52	84	109	123	0.650509	0.660804	0.671279	1.509048	2.017114	2.175439	2.75E-05	1.480761972	up
BraA05g008320.3C.gene	1003	992	690	4118	3317	4366	6.475034	4.853521	4.342994	35.936504	29.825558	37.562092	1.45E-37	2.683926829	up
BraA05g008380.3C.gene	87	101	70	166	159	143	0.531665	0.467681	0.412079	1.364877	1.35261	1.163094	8.59E-06	1.418214177	up
BraA05g008410.3C.gene	13	47	32	169	167	207	0.121905	0.338587	0.29619	2.206948	2.250889	2.670322	4.23E-20	3.166907418	up
BraA05g008680.3C.gene	1935	2763	2200	729	712	774	14.322241	15.501991	15.913421	7.284479	7.333533	7.632963	9.72E-16	-1.075904613	down
BraA05g008810.3C.gene	23525	33308	24924	8093	7376	8248	128.02186	137.069632	132.194842	52.367531	49.18837	52.624466	1.29E-27	-1.22051769	down
BraA05g008840.3C.gene	71	85	78	1	1	1	0.582875	0.529759	0.622498	0.000341	0.000398	0.000671	4.34E-21	-5.735576365	down
BraA05g008890.3C.gene	0	0	0	98	70	135	0	0	0	1.069012	0.786559	1.446113	1.35E-20	Inf	up
BraA05g008910.3C.gene	113	154	103	0	0	0	0.907417	0.935641	0.807585	0	0	0	1.30E-30	#NAME?	down
BraA05g009020.3C.gene	37	38	36	256	256	171	0.538156	0.410854	0.497078	7.010981	5.567228	3.556856	9.01E-16	3.165186206	up
BraA05g009060.3C.gene	181	277	66	0	0	0	3.089978	3.586919	1.101525	0	0	0	2.58E-09	#NAME?	down
BraA05g009070.3C.gene	1975	2670	2191	527	435	514	9.345157	9.761653	10.293566	3.358201	2.824215	3.251973	4.32E-32	-1.652840212	down
BraA05g009140.3C.gene	515	913	585	1232	1222	1010	4.851799	6.872348	5.411989	15.55843	16.59932	12.334255	5.55E-15	1.366992463	up
BraA05g009430.3C.gene	437	622	398	700	856	752	2.961239	3.212314	2.611803	5.987847	7.092025	5.792884	2.90E-12	1.236700608	up
BraA05g009690.3C.gene	139	291	191	386	342	329	1.226541	1.945188	1.643847	4.600284	4.209279	3.865783	2.88E-08	1.356593354	up
BraA05g009700.3C.gene	20	0	27	159	186	153	0.244912	0	0.326523	2.891282	3.595356	3.064672	1.80E-26	3.832873216	up
BraA05g009730.3C.gene	94	111	46	440	396	505	0.589936	0.49894	0.26372	3.519835	3.40858	4.178599	2.22E-33	2.991096835	up
BraA05g009820.3C.gene	42	52	89	329	396	410	0.735666	0.682716	1.527694	7.819426	9.691275	9.610721	7.34E-33	3.157817835	up
BraA05g010020.3C.gene	26	48	51	105	137	148	0.37159	0.522955	0.71205	2.038589	2.739964	2.840632	2.43E-10	2.201324239	up
BraA05g010100.3C.gene	97	112	89	247	314	260	1.212675	1.059936	1.093727	4.193962	5.497551	4.356692	1.91E-13	2.016946881	up
BraA05g010140.3C.gene	835	1106	974	2776	2443	2685	4.292099	4.303283	4.882437	19.271811	17.475275	18.379782	1.42E-60	1.994373084	up
BraA05g010180.3C.gene	148	94	105	240	233	291	0.9358	0.467438	0.681796	2.095744	2.075841	2.484007	7.52E-10	1.651827563	up
BraA05g010240.3C.gene	306	322	208	565	587	546	2.631351	2.097602	1.742872	6.565083	7.039049	6.256142	5.26E-15	1.578155702	up
BraA05g010310.3C.gene	0	0	0	141	180	160	0	0	0	1.848092	2.544714	2.06302	1.56E-50	Inf	up
BraA05g010320.3C.gene	572	750	576	98	188	144	4.512539	4.481192	4.437099	1.040229	2.071689	1.508782	3.34E-12	-1.57870651	down
BraA05g010330.3C.gene	144	237	180	0	19	9	1.05896	1.320097	1.289371	0	0.179561	0.083531	2.08E-20	-3.744327011	down
BraA05g010460.3C.gene	1977	1270	1883	3090	3139	3587	12.581898	6.119413	11.698305	27.255442	28.476923	31.191376	1.16E-14	1.443358125	up
BraA05g010520.3C.gene	157	393	243	692	599	569	2.304477	4.37594	3.485262	13.747204	12.264506	11.148314	1.72E-19	1.8296722	up
BraA05g010530.3C.gene	237	332	297	6	12	6	2.956452	4.86644	4.219738	0.136683	0.201577	0.089341	3.91E-32	-4.610425771	down
BraA05g010590.3C.gene	132	124	115	235	206	191	1.545707	1.10273	1.34244	3.854093	3.472336	3.17367	4.20E-06	1.306995417	up
BraA05g010700.3C.gene	8	3449	2549	16255	18916	13925	0.130888	45.501534	43.313942	382.516846	458.751434	323.094208	3.55E-29	3.667598216	up
BraA05g010740.3C.gene	176	247	142	370	522	455	1.601609	1.770259	1.064108	4.536373	6.772095	5.247391	5.32E-12	1.829937384	up
BraA05g010860.3C.gene	207	276	204	379	306	320	2.789429	2.823206	2.680719	6.905818	5.747728	5.759999	4.18E-06	1.111581277	up
BraA05g010970.3C.gene	108	114	96	169	141	211	1.163511	0.951902	1.073952	2.589352	2.185357	3.103506	3.40E-05	1.256803732	up
BraA05g011420.3C.gene	9	17	11	480	516	457	0.143175	0.21708	0.179736	11.819544	13.099571	11.120174	2.17E-81	5.881485759	up
BraA05g011460.3C.gene	655	218	162	826	800	877	4.979757	0.883116	0.847219	6.056486	6.492974	6.354406	1.06E-06	1.76163769	up
BraA05g011510.3C.gene	276	245	229	490	442	450	2.835483	3.313051	2.396026	11.235542	9.741502	9.340516	3.43E-11	1.41684089	up
BraA05g011720.3C.gene	534	746	688	155	155	229	4.774218	5.002733	6.165043	1.743171	1.803299	2.545384	2.47E-09	-1.314458492	down
BraA05g011730.3C.gene	40	169	142	1034	870	842	0.159292	0.51482	0.559005	5.646898	4.895339	4.535741	1.39E-58	3.565111396	up
BraA05g011740.3C.gene	83	115	69	16	8	21	0.5657	0.590171	0.459	0.139	0.075428	0.183401	7.16E-07	-2.001375352	down
BraA05g011820.3C.gene	555	685	629	1058	973	1036	2.831984	2.679544	3.209343	7.742073	7.419949	7.58241	5.52E-16	1.265271931	up
BraA05g011870.3C.gene	1235	1605	1207	1921	1844	1756	6.803705	6.696629	6.490445	14.289348	14.12733	12.869335	1.76E-15	1.009629514	up
BraA05g012150.3C.gene	65	54	49	98	94	69	1.107373	0.65619	0.791142	2.201016	2.218634	1.56747	0.001101401	1.170085391	up
BraA05g012170.3C.gene	61	55	56	60	102	97	0.582217	0.393207	0.48514	0.722818	1.339733	1.237827	0.0018663	1.124695517	up
BraA05g012210.3C.gene	41	49	44	72	70	66	1.586461	1.436954	1.656859	3.734898	3.769013	3.405427	0.001700347	1.185237144	up
BraA05g012230.3C.gene	106	140	103	20	34	32	0.881663	0.88295	0.827725	0.204544	0.355354	0.349832	0.000116306	-1.456960083	down
BraA05g012270.3C.gene	56	92	79	91	105	120	1.081441	1.36111	1.488168	2.397869	2.838371	3.100004	0.003138044	1.04274436	up
BraA05g012280.3C.gene	222	305	281	617	594	667	1.822619	1.900225	2.25004	6.850791	6.804315	7.312076	2.02E-19	1.771700941	up
BraA05g012290.3C.gene	79	94	63	170	178	143	1.065722	1.077887	0.945426	3.518075	3.810493	3.018811	3.48E-07	1.619205191	up
[truncated: 2,733 more rows]
