# Supplementary material for: Comparative Transcriptome Analysis of Early- and Late-Bolting Traits in Chinese Cabbage (Brassica rapa)
Source: Front Genet. 2021 Mar 4;12:590830. doi: 10.3389/fgene.2021.590830 (PMC7969806; doi:10.3389/fgene.2021.590830)
Supplement: Supplementary file 5 [file Table_5.XLS]

#ID	T1_Count	T2_Count	T3_Count	T7_Count	T8_Count	T9_Count	T1_FPKM	T2_FPKM	T3_FPKM	T7_FPKM	T8_FPKM	T9_FPKM	FDR	log2FC	regulated
BraA01g000020.3C.gene	375	508	423	972	960	936	2.396046	2.275886	2.586912	6.809787	6.17497	6.29207	1.59E-19	1.537854234	up
BraA01g000050.3C.gene	2103	2999	2382	188	189	126	37.913227	40.948734	41.881748	3.449811	3.264691	2.285077	1.09E-109	-3.489371794	down
BraA01g000060.3C.gene	0	3	0	2626	2833	2452	0	0.005792	0	10.164052	10.34985	9.38386	0	12.00711817	up
BraA01g000100.3C.gene	1100	1381	1061	274	210	286	42.539995	39.561585	38.816579	10.15952	7.643588	10.517383	1.16E-23	-1.794605905	down
BraA01g000190.3C.gene	2221	2716	2596	515	579	479	11.072332	10.139376	12.263457	2.648862	2.675573	2.424188	4.12E-35	-1.86935416	down
BraA01g000200.3C.gene	529	808	638	9208	9255	9119	4.757153	5.505612	5.60192	84.507846	83.893583	82.766319	0	4.214195298	up
BraA01g000240.3C.gene	964	1164	882	1683	1746	1648	8.312792	7.603334	7.421525	14.797891	14.489581	14.331607	2.77E-18	1.154531798	up
BraA01g000250.3C.gene	5	4	18	1418	1414	1392	0.078061	0.044332	0.339268	28.012383	26.355368	27.174297	1.32E-208	7.613712631	up
BraA01g000270.3C.gene	9441	13118	9749	17145	17814	17757	117.528166	123.446104	118.458888	217.494655	213.291854	221.869244	2.06E-29	1.114464959	up
BraA01g000280.3C.gene	12	1	5	475	505	487	0.480652	0.008719	0.194278	19.897106	19.966993	20.171198	3.66E-84	6.627830872	up
BraA01g000330.3C.gene	5468	6611	5443	2114	2264	1971	116.03077	106.617252	115.932839	62.309719	61.990215	59.073423	1.90E-25	-1.068023936	down
BraA01g000350.3C.gene	58407	78439	62405	7677	11946	7622	1218.559929	1227.810341	1274.029457	146.006836	207.367193	143.544846	5.18E-94	-2.474574272	down
BraA01g000390.3C.gene	10302	14018	11125	185	263	305	35.979691	37.035666	37.876937	0.650068	0.878777	1.067916	0	-5.155647979	down
BraA01g000430.3C.gene	7948	10101	7857	3283	3063	3331	30.940401	29.776949	29.833807	13.023266	11.46833	13.065457	8.72E-26	-1.016813655	down
BraA01g000480.3C.gene	666	814	598	1626	1933	1851	4.007684	3.708788	3.507591	9.964908	11.210441	11.225635	1.27E-38	1.780625568	up
BraA01g000550.3C.gene	0	3	0	3300	3359	2950	0	0.012357	0	27.256035	26.189636	24.095013	0	12.28856292	up
BraA01g000590.3C.gene	1998	2772	1962	3821	4955	5197	16.020653	16.865817	15.436643	22.864269	31.194997	34.885313	2.01E-15	1.460756644	up
BraA01g000610.3C.gene	139	129	129	17	11	28	1.313265	0.919084	1.181697	0.16242	0.09914	0.257822	5.24E-12	-2.439203061	down
BraA01g000620.3C.gene	7	10	12	297	283	314	0.202664	0.212646	0.341156	8.852903	7.952936	9.247684	3.99E-50	5.336136727	up
BraA01g000630.3C.gene	456	505	415	808	895	799	6.705956	5.631	5.953477	12.142072	12.657826	11.806626	4.67E-13	1.254570553	up
BraA01g000660.3C.gene	531	674	519	27	31	24	6.181957	6.085858	6.063834	0.280321	0.333967	0.313827	3.56E-44	-3.99405007	down
BraA01g000680.3C.gene	241	322	280	96	116	98	1.449633	1.429408	1.68088	0.614673	0.667281	0.645492	0.000195605	-1.046164856	down
BraA01g000700.3C.gene	39	53	38	562	627	514	0.339432	0.362095	0.337078	5.19476	5.476963	4.692554	9.42E-57	4.118189816	up
BraA01g000760.3C.gene	2777	4073	3123	744	795	750	17.823468	19.630428	19.435707	4.902206	5.76419	4.780338	2.29E-45	-1.714533361	down
BraA01g000830.3C.gene	3731	5214	4099	807	832	740	32.085373	33.948574	34.38282	7.06421	6.87686	6.406532	4.72E-71	-2.049145088	down
BraA01g000880.3C.gene	94	81	44	2691	3072	2815	1.251041	0.816867	0.564767	36.653927	39.505264	37.91188	1.37E-280	5.681240863	up
BraA01g000890.3C.gene	0	4	0	1788	1779	1498	0	0.023926	0	14.43908	13.563203	11.962551	4.05E-223	10.94991077	up
BraA01g000910.3C.gene	1731	2008	16	3800	4120	3835	87.489197	76.879379	0.778623	195.797165	200.397385	195.391785	2.29E-12	2.094010459	up
BraA01g000930.3C.gene	280	378	331	132	94	83	4.757775	4.857555	5.502093	2.293173	1.580143	1.379306	2.48E-06	-1.272811592	down
BraA01g000990.3C.gene	15506	20399	15764	4392	4342	4452	208.858879	210.072304	208.182052	60.204098	56.857971	60.776806	1.28E-59	-1.565545302	down
BraA01g001000.3C.gene	224	325	265	30	20	19	2.899175	3.180326	3.347891	0.388944	0.245583	0.247375	2.19E-21	-3.147453275	down
BraA01g001030.3C.gene	910	1271	942	351	337	318	6.062749	6.410733	6.120083	2.383347	2.158213	2.133612	6.00E-12	-1.224864349	down
BraA01g001080.3C.gene	42	51	33	200	254	196	0.534831	0.492228	0.411945	2.642879	3.170597	2.563964	9.31E-19	2.769474648	up
BraA01g001110.3C.gene	1243	1305	1065	7695	7903	7997	11.153261	8.865819	9.321082	70.396596	68.2466	72.364767	1.26E-192	3.098324692	up
BraA01g001120.3C.gene	546	562	561	0	0	0	5.442898	4.244781	5.463028	0	0	0	6.69E-85	#NAME?	down
BraA01g001150.3C.gene	37921	52877	40316	91407	95718	93785	262.886605	277.588567	272.610208	645.783219	638.419483	655.333761	9.81E-23	1.506363217	up
BraA01g001190.3C.gene	542	641	479	146	145	120	14.153237	11.586435	11.511744	3.71857	3.347283	3.157955	6.55E-12	-1.615715421	down
BraA01g001230.3C.gene	381	467	504	1359	1491	1437	3.421908	3.175531	4.411909	12.434075	12.875965	13.004937	2.16E-41	2.051338297	up
BraA01g001240.3C.gene	2670	3753	2578	213	324	313	16.784915	17.37153	15.339755	1.35574	1.984318	2.045028	5.39E-101	-2.997942758	down
BraA01g001250.3C.gene	3704	4860	3415	133	145	153	28.607359	28.420099	25.722351	1.043493	1.070302	1.184813	1.15E-209	-4.389655815	down
BraA01g001260.3C.gene	78	73	53	210	189	159	1.454527	1.032097	0.965252	4.030382	3.408988	2.999476	1.03E-09	1.841876307	up
BraA01g001270.3C.gene	2545	3355	2629	4157	4567	4253	32.052219	32.139533	32.483367	51.716825	53.534674	51.704783	5.18E-23	1.007953834	up
BraA01g001290.3C.gene	1335	1543	1055	362	313	393	11.622795	10.174244	8.963531	3.210117	2.618484	3.44572	5.54E-17	-1.475580856	down
BraA01g001310.3C.gene	75	140	82	17	15	27	0.553002	0.788343	0.597219	0.129952	0.1022	0.202203	2.66E-08	-1.895151259	down
BraA01g001340.3C.gene	13	11	29	216	282	265	0.163886	0.0962	0.345408	2.773044	3.416693	3.366594	7.51E-36	4.185846299	up
BraA01g001380.3C.gene	2050	2722	2119	451	419	408	17.663733	17.750738	17.796467	3.958529	3.468688	3.571996	6.56E-46	-2.025184095	down
BraA01g001410.3C.gene	12817	17277	13352	1268	1394	1143	333.115936	340.026245	338.501831	33.562984	34.835743	29.936266	2.40E-203	-3.109691031	down
BraA01g001420.3C.gene	110	92	71	8745	10374	9330	1.543829	1.012155	1.023744	87.152036	103.751514	104.701824	0	7.081787406	up
BraA01g001430.3C.gene	0	0	1	5315	6035	5950	0	0	0.003702	69.604668	74.60154	77.059563	0	14.35802949	up
BraA01g001480.3C.gene	0	0	0	138	131	95	0	0	0	1.137985	1.016165	0.770179	2.32E-42	Inf	up
BraA01g001590.3C.gene	8448	10815	8692	1034	981	1026	119.456772	115.803909	119.892776	14.899636	13.335949	14.617606	1.09E-157	-2.797922436	down
BraA01g001610.3C.gene	570	967	725	1533	1645	1630	3.475582	4.468622	4.315776	9.533915	9.660125	10.023002	1.35E-26	1.504281245	up
BraA01g001620.3C.gene	5	10	14	1969	2279	2079	0.041602	0.086658	0.16731	24.609476	26.917534	25.780219	1.73E-295	8.15798709	up
BraA01g001630.3C.gene	1753	2278	1801	4036	4079	3969	14.025804	13.882111	15.210493	36.468091	34.705608	35.385211	5.31E-43	1.453808737	up
BraA01g001640.3C.gene	204	240	189	423	439	450	4.840742	4.306798	4.363582	10.212758	10.003922	10.745209	1.62E-10	1.449404316	up
BraA01g001690.3C.gene	101	143	91	213	201	171	1.314979	1.415369	1.155777	2.839554	2.524273	2.256074	2.75E-05	1.220333938	up
BraA01g001700.3C.gene	13	71	31	243	192	243	0.159816	0.700524	0.385988	3.236459	2.408185	3.198468	4.83E-21	3.054232791	up
BraA01g001750.3C.gene	1028	1249	1044	2064	2213	2165	9.736812	8.960936	9.649083	19.923002	20.16717	20.666162	6.38E-28	1.352506794	up
BraA01g001760.3C.gene	875	1116	833	1826	1830	1677	11.556451	11.166739	10.727039	24.581882	23.258596	22.326662	1.83E-23	1.321212519	up
BraA01g001830.3C.gene	2015	2506	2000	756	782	718	24.219379	22.812391	23.442461	9.256106	9.035745	8.693072	3.28E-17	-1.131551639	down
BraA01g001840.3C.gene	68	95	98	10	11	10	0.962175	1.030733	1.369248	0.138413	0.138816	0.142278	3.82E-13	-2.680422956	down
BraA01g001890.3C.gene	256	243	169	810	868	833	3.648373	2.619897	2.349204	11.768022	11.914453	11.97287	7.29E-34	2.300338458	up
BraA01g001910.3C.gene	2154	2931	2438	3985	4178	3918	37.757883	39.148605	41.823307	73.820911	72.552188	71.302575	1.11E-25	1.08556908	up
BraA01g001950.3C.gene	1219	1558	1244	288	289	206	32.198235	31.177757	32.061325	7.747931	7.336647	5.477256	1.41E-29	-1.959757207	down
BraA01g002000.3C.gene	1698	2070	1836	5862	5760	5698	21.701832	20.02763	22.887991	76.346733	70.819969	73.379669	1.47E-86	2.023684811	up
BraA01g002080.3C.gene	53	79	29	210	234	182	1.120642	1.275683	0.597352	4.555003	4.787416	3.909164	1.29E-14	2.394059134	up
BraA01g002100.3C.gene	16	33	12	140	174	155	0.346947	0.552876	0.253644	3.158299	3.710688	3.466546	1.21E-21	3.396874358	up
BraA01g002110.3C.gene	463	569	461	1720	1809	1760	4.70173	4.376019	4.565486	17.798498	17.674133	18.012791	4.32E-54	2.22337779	up
BraA01g002130.3C.gene	0	0	0	112	101	135	0	0	0	2.019687	1.720036	2.41988	9.33E-45	Inf	up
BraA01g002140.3C.gene	2	4	0	111	132	165	0.019039	0.043251	0	2.126799	2.396102	3.128324	3.40E-36	6.587674652	up
BraA01g002170.3C.gene	131	173	92	535	551	565	1.420741	1.419349	0.967021	7.934417	7.425788	8.388162	3.61E-27	2.477735672	up
BraA01g002220.3C.gene	64	67	50	513	626	502	3.691225	2.910575	2.795651	30.380457	34.987751	29.398638	3.73E-46	3.571044447	up
BraA01g002230.3C.gene	1179	1675	1207	135	135	146	7.231138	7.815185	6.328709	0.72361	0.797055	0.84816	5.40E-53	-2.875925571	down
BraA01g002240.3C.gene	2955	4592	3527	841	935	885	23.949255	28.179661	27.878824	6.940087	7.289127	7.221705	2.00E-41	-1.646350735	down
BraA01g002290.3C.gene	140	166	96	572	637	511	1.345663	1.214605	0.905355	5.637124	5.919549	4.975021	1.35E-28	2.504108933	up
BraA01g002300.3C.gene	10	11	8	4216	4398	3929	0.055844	0.054803	0.043343	28.694711	28.253124	26.433607	0	9.153319882	up
BraA01g002330.3C.gene	16	24	30	1795	2027	1946	0.381681	0.446397	0.634998	45.257129	48.509663	48.573436	3.03E-243	6.751375729	up
BraA01g002350.3C.gene	261	388	255	392	517	564	2.622987	2.954558	2.495296	4.013792	5.004499	5.723264	1.58E-07	1.117956378	up
BraA01g002390.3C.gene	449	609	437	8694	9033	8460	4.311303	4.430294	4.067273	85.406106	83.453706	82.177303	0	4.538738127	up
BraA01g002410.3C.gene	24	20	25	90	122	78	0.916174	0.565616	0.919834	3.521554	4.545323	3.024982	9.76E-13	2.431941167	up
BraA01g002420.3C.gene	1156	1566	1086	8948	9445	9667	10.32234	10.584769	9.455922	81.422249	81.132019	86.989235	1.19E-217	3.290870878	up
BraA01g002430.3C.gene	4342	5999	4822	1103	1310	1100	29.312233	30.740176	31.901707	7.522186	8.42914	7.420919	9.60E-56	-1.707704458	down
BraA01g002450.3C.gene	13749	17518	13934	2359	2305	2311	47.829659	46.147205	47.280365	8.363111	7.712399	8.099175	1.82E-120	-2.293903406	down
BraA01g002470.3C.gene	524	724	620	217	206	169	1.975567	2.066175	2.279606	0.831555	0.744426	0.639517	8.50E-09	-1.255071548	down
BraA01g002500.3C.gene	1041	1525	1299	177	222	157	5.960096	6.614087	7.254872	1.030796	1.21904	0.902656	6.16E-39	-2.396608657	down
BraA01g002530.3C.gene	0	0	0	115	118	140	0	0	0	1.172089	1.130415	1.405759	5.95E-46	Inf	up
BraA01g002560.3C.gene	715	868	689	190	184	217	5.813762	5.342704	5.462846	1.569785	1.438424	1.774987	1.09E-13	-1.542133983	down
BraA01g002570.3C.gene	528	919	716	1370	1348	1258	15.326312	20.222574	20.306042	40.570343	37.685791	36.838406	3.07E-18	1.295092339	up
BraA01g002590.3C.gene	9881	14218	12385	1935	2065	2136	40.49893	48.442	54.229811	7.916042	8.38125	9.046127	1.22E-46	-2.169054726	down
BraA01g002610.3C.gene	158	129	106	388	473	428	1.61191	0.995384	1.058011	4.044637	4.6595	4.417598	2.23E-18	2.088772133	up
BraA01g002620.3C.gene	6	4	0	475	418	381	0.136725	0.053736	0	11.368275	9.440413	8.998763	1.26E-80	7.391828765	up
BraA01g002630.3C.gene	3501	4407	3562	713	837	757	37.336726	35.079461	36.752426	7.679712	8.507484	8.146238	5.64E-59	-1.915792199	down
BraA01g002640.3C.gene	3182	4266	3274	1224	1255	1231	29.491134	29.802483	29.52499	8.832423	8.435	8.744582	2.45E-23	-1.125831711	down
BraA01g002650.3C.gene	1641	1671	1814	18	10	21	15.745559	12.014171	17.134584	0.191213	0.081799	0.188981	2.11E-64	-6.319590732	down
BraA01g002760.3C.gene	493	790	695	152	102	83	5.163726	6.263678	7.090483	1.627903	1.023354	0.865621	2.24E-16	-2.139734361	down
BraA01g002770.3C.gene	3	0	0	81	92	91	0.051188	0	0	2.160008	2.321283	2.42622	1.24E-36	6.710625121	up
BraA01g002790.3C.gene	1882	2403	1846	3563	3473	3441	42.496067	41.082169	40.658051	81.995689	75.447296	78.296127	4.03E-28	1.176656647	up
BraA01g002800.3C.gene	4585	6443	4801	746	831	831	49.148872	52.293789	50.201015	8.140255	8.566736	8.969849	6.42E-95	-2.309075737	down
BraA01g002820.3C.gene	4	21	0	5546	6318	5599	0.057265	0.282324	0	103.92186	111.754974	103.749619	0	10.01975698	up
BraA01g002850.3C.gene	2	9	2	1986	1911	1962	0.017411	0.105474	0.033514	34.991669	31.794174	34.195637	7.60E-293	9.33389348	up
BraA01g002860.3C.gene	98	169	135	40	47	33	1.118528	1.434643	1.499696	0.425983	0.509957	0.375651	4.73E-05	-1.332622944	down
BraA01g002870.3C.gene	646	938	715	96	112	54	6.369405	7.052755	6.910293	0.972493	1.073955	0.542353	3.08E-32	-2.728533296	down
BraA01g002890.3C.gene	4966	6208	4878	1511	1937	1588	86.675713	82.007502	82.506476	26.926863	32.266554	27.469531	6.33E-34	-1.275350715	down
BraA01g002900.3C.gene	1263	1352	1114	268	303	193	22.67725	18.388971	19.504452	4.889176	5.233005	3.493593	1.62E-26	-1.89848939	down
BraA01g002910.3C.gene	224	286	202	370	441	412	2.226475	2.150781	1.95237	3.739521	4.208418	4.122469	2.09E-07	1.184188065	up
BraA01g002920.3C.gene	101	95	96	22	32	41	2.393081	1.710875	2.226704	0.524236	0.71946	0.964434	0.000282962	-1.244498512	down
BraA01g003000.3C.gene	1239	1656	1220	178	232	166	23.469282	23.752536	22.561432	3.423661	4.234555	3.166703	8.92E-42	-2.434820012	down
BraA01g003020.3C.gene	341	419	246	825	881	929	0.865442	0.816986	0.607505	2.131892	2.147543	2.388319	2.44E-23	1.799322786	up
BraA01g003050.3C.gene	502	438	514	1336	1238	1192	6.540993	4.319736	6.522099	17.738905	15.510279	15.642863	9.67E-30	1.744811063	up
BraA01g003080.3C.gene	25491	33573	26629	8623	9309	9628	198.569308	198.65574	203.485584	69.833235	75.574622	81.702298	2.38E-34	-1.23402741	down
BraA01g003100.3C.gene	2161	3011	2094	322	302	322	9.437305	10.084614	8.982074	1.382282	1.227488	1.355737	2.85E-67	-2.52868349	down
BraA01g003160.3C.gene	677	830	533	3370	2266	3637	2.860358	2.673786	2.194866	14.672834	9.331496	15.700479	2.69E-10	2.598795252	up
BraA01g003180.3C.gene	587	762	593	52	45	38	2.698313	2.594505	2.647968	0.263711	0.184493	0.169648	1.22E-39	-3.441224149	down
BraA01g003220.3C.gene	76	136	75	389	482	400	1.298979	1.889926	1.337426	6.76467	7.856303	6.72601	5.16E-24	2.576538222	up
BraA01g003230.3C.gene	328	408	360	2525	2841	2451	3.041613	2.835798	3.201986	24.803139	26.193361	23.505031	2.04E-126	3.228795903	up
BraA01g003250.3C.gene	58	67	54	180	190	164	0.369752	0.362925	0.396499	1.304773	1.443557	1.317824	1.54E-10	1.972195347	up
BraA01g003310.3C.gene	4	0	7	106	75	105	0.107235	0	0.177995	3.261188	2.157965	3.167456	1.07E-25	4.977160908	up
BraA01g003360.3C.gene	2370	3259	2455	648	812	792	55.400444	57.688999	55.972145	15.417514	18.250118	18.657055	1.41E-29	-1.439455761	down
BraA01g003370.3C.gene	10	29	11	14213	15692	13833	0.054218	0.118801	0.05897	79.648758	83.012444	76.656471	0	10.24480207	up
BraA01g003380.3C.gene	253	367	332	3469	3954	3853	4.027133	4.425697	5.157356	56.322121	60.595264	61.857246	7.97E-214	3.966533574	up
BraA01g003410.3C.gene	1865	2379	1946	4834	5121	4826	15.675617	15.195388	16.029639	41.611747	41.557868	41.055911	6.05E-58	1.655504205	up
BraA01g003420.3C.gene	4	14	0	193	175	190	0.020878	0.068578	0	1.359109	1.157196	1.320409	1.66E-39	5.503396503	up
BraA01g003470.3C.gene	3386	4968	3608	750	811	806	26.645822	29.546738	27.69471	4.754948	4.835983	6.199682	2.59E-61	-1.926241587	down
BraA01g003490.3C.gene	986	1373	1014	2513	2841	2852	3.604075	4.021132	3.638846	9.348257	11.123755	12.424015	2.02E-46	1.689969543	up
BraA01g003530.3C.gene	143	237	191	0	0	1	6.320715	7.945905	8.251517	0	0	0.034163	2.77E-42	-8.734082877	down
BraA01g003550.3C.gene	201	202	150	812	921	597	6.468226	4.939919	4.720195	26.725906	28.605202	19.424231	7.99E-16	2.463816171	up
BraA01g003600.3C.gene	42	91	67	5307	5583	5268	0.290792	0.475308	0.448244	37.49308	37.234406	36.805355	0	6.763704603	up
BraA01g003680.3C.gene	820	998	864	1443	1687	1456	17.646858	16.261158	18.150238	31.660515	34.937187	31.589102	1.55E-17	1.167546759	up
BraA01g003700.3C.gene	526	730	591	1949	1968	2136	15.779414	16.587296	17.277943	59.611492	56.797359	64.585388	5.97E-55	2.117741702	up
BraA01g003710.3C.gene	2	16	13	2077	2377	2343	0.011537	0.069948	0.074356	13.124815	14.408975	14.633055	7.37079515979931e-313	8.229633431	up
BraA01g003730.3C.gene	93	110	80	260	350	286	2.038023	1.820351	1.717571	5.833105	7.418507	6.34811	2.85E-14	2.059123403	up
BraA01g003740.3C.gene	1991	2673	2086	771	795	815	15.618573	15.953328	15.05122	6.285225	5.739992	6.053403	7.24E-17	-1.09859004	down
BraA01g003760.3C.gene	3750	4799	3708	1233	1211	1343	30.299349	29.366159	29.229298	10.14863	9.414692	10.936965	1.72E-31	-1.290699948	down
BraA01g003800.3C.gene	3	0	0	763	822	655	0.013872	0	0	5.371187	5.462492	4.557309	2.75E-138	9.795454642	up
BraA01g003820.3C.gene	321	497	423	38	63	61	3.129566	3.672703	4.028249	0.376162	0.586631	0.595655	1.76E-19	-2.536433608	down
BraA01g003840.3C.gene	1049	1295	1003	244	232	264	23.841269	21.239766	21.716414	5.172773	4.978597	5.445155	3.14E-22	-1.774803254	down
BraA01g003850.3C.gene	130	191	167	13	36	11	2.288168	2.555288	2.867124	0.223227	0.600621	0.183891	6.00E-14	-2.640346451	down
BraA01g003860.3C.gene	149	178	162	44	39	12	1.703855	1.551575	1.80373	0.519486	0.417949	0.141044	3.58E-09	-1.970814945	down
BraA01g003880.3C.gene	0	0	0	167	137	174	0	0	0	1.643529	1.274372	1.69773	5.21E-51	Inf	up
BraA01g003910.3C.gene	681	863	627	4453	4822	4583	6.839566	6.564713	6.144578	45.591457	46.608921	46.404182	8.27E-161	3.077989386	up
BraA01g003990.3C.gene	1917	2536	1920	6124	6185	6267	10.651895	10.672608	10.409549	34.684692	33.066906	35.100567	7.27E-82	1.948868718	up
BraA01g004040.3C.gene	165	292	198	21	30	56	3.181329	4.262709	3.7112	0.39637	0.549635	1.076965	8.24E-12	-2.191090464	down
BraA01g004060.3C.gene	2012	2803	2134	685	777	708	34.321861	34.232029	33.973883	11.843727	12.670744	11.480092	7.15E-22	-1.273433525	down
BraA01g004070.3C.gene	20392	28265	21410	5277	5679	5450	158.913071	166.792618	162.744751	41.906429	42.567753	42.793915	2.64E-66	-1.687918882	down
BraA01g004130.3C.gene	1552	1558	1389	550	491	462	18.126338	13.514362	15.598903	6.458536	5.287124	5.316782	7.21E-12	-1.193992065	down
BraA01g004150.3C.gene	4204	5845	4536	1046	1165	1136	39.426186	41.511189	41.494053	9.998437	10.508924	10.731544	1.25E-55	-1.718212395	down
BraA01g004210.3C.gene	2505	3202	2472	199	305	262	9.460578	9.171842	9.134354	0.794335	1.111944	1.000557	3.64E-95	-3.01989136	down
BraA01g004250.3C.gene	18	1	45	16761	15038	15295	0.114597	0.00092	0.288355	114.341011	96.835823	103.176773	0	9.8032268	up
BraA01g004260.3C.gene	68	111	60	138	173	111	4.743274	5.882299	4.122304	9.904855	11.680199	7.864631	7.77E-05	1.244686118	up
BraA01g004270.3C.gene	14	19	13	273	344	265	0.11393	0.119018	0.106932	3.278805	3.718868	3.092992	4.07E-43	4.667447143	up
BraA01g004330.3C.gene	0	0	0	149	149	122	0	0	0	2.866249	2.7043	2.653751	3.33E-48	Inf	up
BraA01g004350.3C.gene	3778	5115	3626	7468	8952	7886	42.589959	44.521269	40.343798	70.657942	80.089576	73.444067	4.25E-45	1.363385923	up
BraA01g004360.3C.gene	565	567	414	949	1059	947	6.066733	4.059182	3.979661	8.701784	9.308571	8.434948	5.46E-16	1.32534423	up
BraA01g004430.3C.gene	2567	3182	2626	7942	8878	9573	19.692298	18.50725	19.756845	72.439537	75.920314	86.615113	5.54E-62	2.053855395	up
BraA01g004490.3C.gene	748	971	709	1484	1412	1329	10.841193	10.731698	9.99138	22.079764	19.751094	19.65477	3.71E-17	1.205754046	up
BraA01g004500.3C.gene	818	1438	851	301	390	296	4.139098	5.526363	4.197352	1.545702	1.89231	1.50208	1.58E-08	-1.229629864	down
BraA01g004520.3C.gene	596	734	629	2534	3106	2532	3.146704	3.653551	4.12359	13.799001	16.528067	13.648924	5.29E-74	2.454205576	up
BraA01g004600.3C.gene	1484	2129	1463	241	181	173	4.924595	5.341608	4.661686	2.159457	1.531137	1.564371	1.63E-56	-2.675170387	down
BraA01g004610.3C.gene	299	423	336	882	900	745	2.698022	2.897385	2.959237	8.129404	7.830379	6.791299	4.46E-20	1.661952923	up
BraA01g004640.3C.gene	53	50	69	164	154	147	0.59085	0.422184	0.761895	1.887326	1.671695	1.680124	5.45E-09	1.803941588	up
BraA01g004650.3C.gene	911	946	796	260	345	200	10.795755	8.504491	9.226021	2.896836	3.718106	2.041028	1.28E-11	-1.33707208	down
BraA01g004660.3C.gene	3523	4790	3732	417	454	386	23.825614	25.09832	25.473158	2.971887	3.017823	2.730504	6.24E-115	-2.856452813	down
BraA01g004670.3C.gene	1538	2009	1600	2843	2936	2808	10.28664	10.225471	10.477179	16.414226	15.513685	15.763237	1.53E-24	1.140781749	up
BraA01g004690.3C.gene	17	18	27	388	570	560	0.141484	0.112532	0.218247	3.25692	4.679881	4.762975	1.01E-41	4.977781838	up
BraA01g004710.3C.gene	9053	13659	9516	1489	1745	1475	91.751434	104.506809	93.033413	15.240155	16.932764	14.899848	4.26E-96	-2.362470473	down
BraA01g004740.3C.gene	1903	2331	1760	644	605	692	16.343219	14.937359	14.48639	5.702167	5.003731	6.002034	1.58E-18	-1.223506533	down
BraA01g004770.3C.gene	197	212	149	1524	1725	1640	2.889423	2.323826	2.063662	23.247402	24.911257	24.756573	9.16E-102	3.526926425	up
BraA01g004800.3C.gene	106	150	175	5707	6545	6669	0.38648	0.427454	0.654213	22.116254	23.705812	25.664861	0	5.844244981	up
BraA01g004850.3C.gene	1795	2324	1800	565	722	608	16.086558	15.767069	16.613517	5.142568	6.205426	5.479479	1.01E-18	-1.243690512	down
BraA01g004860.3C.gene	900	1119	914	264	273	361	11.514736	11.033796	11.65914	3.843559	3.216175	4.337738	9.20E-13	-1.307367722	down
BraA01g004890.3C.gene	3	6	4	72	73	76	0.030592	0.056455	0.05022	0.948805	0.911934	0.994631	2.19E-26	4.517602487	up
BraA01g004940.3C.gene	741	866	732	94	70	66	7.288428	6.443819	7.020878	0.934769	0.660777	0.645372	1.33E-36	-2.946452714	down
BraA01g004950.3C.gene	1554	2262	1823	437	419	470	49.855499	54.939625	57.039387	14.259315	12.930508	15.174498	1.29E-29	-1.67990603	down
BraA01g005000.3C.gene	1192	1812	2261	133	95	200	8.666508	10.9487	13.21883	1.003452	0.660261	1.219511	4.03E-08	-3.225264087	down
BraA01g005030.3C.gene	364	748	189	24	42	31	5.262775	8.08679	2.666044	0.336571	0.619074	0.421621	0.000257576	-3.285163466	down
BraA01g005120.3C.gene	568	650	500	2150	2318	2141	1.818219	1.589291	1.562497	6.804592	6.734508	6.957907	7.30E-69	2.340152659	up
BraA01g005150.3C.gene	255	362	241	921	1029	872	3.75159	4.039568	3.457784	13.849192	14.61464	12.974544	7.82E-32	2.129545776	up
BraA01g005210.3C.gene	2884	3223	2669	602	677	556	45.779217	38.750431	41.330814	9.729689	10.336997	8.887631	1.54E-47	-1.86618609	down
BraA01g005240.3C.gene	1757	2469	1751	104	156	120	35.527832	37.813793	34.53595	2.132527	3.021697	2.44191	1.35E-95	-3.571120946	down
BraA01g005250.3C.gene	1184	1509	1076	122	155	194	12.623551	12.244911	11.309143	1.315875	1.613338	2.107532	4.20E-43	-2.596549178	down
BraA01g005340.3C.gene	1040	1524	1146	329	330	358	4.00102	4.409198	4.242152	1.580164	1.231565	1.382619	1.19E-17	-1.456152134	down
BraA01g005350.3C.gene	5466	7086	5287	1826	2171	1890	59.863791	58.737855	56.306564	19.768348	25.208128	20.911477	1.52E-31	-1.197290428	down
BraA01g005360.3C.gene	1416	1531	1312	318	357	304	7.653974	6.262582	6.914722	1.749573	1.854638	1.654842	2.62E-25	-1.732185033	down
BraA01g005390.3C.gene	711	1098	730	250	178	244	11.707702	13.699208	11.725588	4.186765	2.814933	4.053667	2.58E-14	-1.493793921	down
BraA01g005410.3C.gene	267	367	272	83	112	85	1.177926	1.228074	1.168943	0.370606	0.47448	0.377607	3.71E-06	-1.291265035	down
BraA01g005450.3C.gene	0	5	0	1426	1382	1200	0	0.021258	0	10.798218	9.842313	8.948799	2.43E-215	10.29080079	up
BraA01g005520.3C.gene	231	282	227	361	422	366	3.605188	3.314683	3.661087	5.165196	5.656934	5.05284	6.62E-06	1.031342096	up
BraA01g005550.3C.gene	0	0	0	331	311	390	0	0	0	3.440601	3.058995	4.017156	8.87E-80	Inf	up
BraA01g005580.3C.gene	2	13	8	1665	1847	1701	0.009146	0.043014	0.032319	7.996634	8.371565	8.081052	1.48E-254	8.294778699	up
BraA01g005600.3C.gene	1768	2359	1576	70134	69447	70561	22.568879	22.886972	19.699783	914.310678	853.816997	908.951482	0	5.614477411	up
BraA01g005710.3C.gene	1060	1414	1169	2259	2160	2274	19.79014	20.003635	21.305197	43.013645	38.805428	42.80724	6.43E-26	1.280794059	up
BraA01g005750.3C.gene	1141	1557	1264	224	350	253	12.693426	13.196276	13.617153	2.361847	3.791927	2.917047	6.57E-27	-1.86378935	down
BraA01g005780.3C.gene	83	86	113	185	239	181	1.535952	1.113469	1.926259	3.570614	4.073065	3.198402	2.37E-07	1.470058484	up
BraA01g005810.3C.gene	2919	3852	3041	14718	16548	15392	21.951861	21.906791	22.272442	113.410337	120.323347	117.220049	1.06E-154	2.651371193	up
BraA01g005840.3C.gene	3368	4271	3669	11251	11854	11405	16.730976	14.81868	17.920786	57.497545	56.822897	57.303472	9.63E-95	2.007395169	up
BraA01g005860.3C.gene	782	1118	905	1511	1670	1594	16.456402	17.815042	18.574478	32.40033	33.802345	33.807037	7.24E-18	1.172388645	up
BraA01g005950.3C.gene	1949	2556	1997	669	761	737	18.482675	18.315235	18.439041	6.489361	6.978505	7.085019	1.73E-18	-1.183204218	down
BraA01g005960.3C.gene	1187	1533	1273	360	402	385	12.206227	12.209942	12.795662	4.083536	4.139362	3.797814	2.41E-17	-1.400540938	down
BraA01g005980.3C.gene	6122	8340	5979	12451	12443	12177	34.863925	35.80044	33.132973	79.589825	75.348755	76.388451	1.36E-39	1.267897721	up
BraA01g006000.3C.gene	12	21	8	251	276	250	0.225934	0.305528	0.153843	5.136188	5.329897	5.061554	4.48E-40	4.688824355	up
BraA01g006040.3C.gene	7128	10119	8361	1086	1132	1084	64.406821	69.161859	73.676606	10.000904	9.829922	9.82795	3.56E-124	-2.550629818	down
BraA01g006070.3C.gene	2	8	2	196	221	175	0.041537	0.196315	0.034874	7.0741	7.524981	6.259453	1.10E-44	6.129060195	up
BraA01g006090.3C.gene	471	537	448	0	1	1	3.103035	2.681878	2.882854	0	2.40E-05	1.50E-05	2.56E-73	-9.134724554	down
BraA01g006100.3C.gene	4198	5690	4286	635	674	528	114.88401	117.902206	114.394653	17.69875	17.732635	14.555872	2.69E-105	-2.542602201	down
BraA01g006130.3C.gene	1209	1731	1365	93	80	66	17.681763	19.171507	19.475315	1.373285	1.123261	0.969316	2.89E-80	-3.76153875	down
BraA01g006240.3C.gene	2320	2990	2410	636	878	794	15.283539	14.885499	15.583888	4.160361	5.425148	5.205454	1.71E-25	-1.344972656	down
BraA01g006260.3C.gene	116	157	110	36	35	21	0.889915	0.914228	0.824156	0.280692	0.258824	0.156496	8.38E-07	-1.649013744	down
BraA01g006270.3C.gene	175	223	131	5	11	2	1.312636	1.26646	0.953641	0.030673	0.07574	0.007621	1.19E-27	-4.483829502	down
BraA01g006340.3C.gene	101	147	128	51	26	44	0.856864	0.949403	1.066667	0.447199	0.213348	0.374305	0.00018559	-1.221231402	down
BraA01g006370.3C.gene	327	415	368	107	149	68	3.720699	3.578976	4.091595	1.241082	1.624929	0.778942	1.86E-07	-1.387247896	down
BraA01g006470.3C.gene	621	780	745	5915	6152	6002	3.578544	3.401343	4.189059	34.751141	34.324398	34.869408	6.44E-214	3.467075493	up
BraA01g006490.3C.gene	3	4	6	79	78	75	0.023686	0.026705	0.053412	0.873096	0.807401	0.814688	6.43E-27	4.534108268	up
BraA01g006530.3C.gene	1046	1397	1172	320	418	347	27.473326	27.774302	30.026875	7.910374	10.538417	9.18457	5.06E-15	-1.338936822	down
BraA01g006570.3C.gene	6	8	11	289	422	346	0.102613	0.10707	0.19955	5.677517	7.818652	6.724094	1.89E-59	5.776202486	up
BraA01g006580.3C.gene	188	207	201	46	44	80	4.784371	4.002563	5.000967	1.175086	1.076702	2.052216	5.71E-06	-1.419588033	down
BraA01g006630.3C.gene	48	70	36	155	143	75	0.566033	0.621875	0.412299	1.876677	1.625902	0.889341	0.00068619	1.700927601	up
BraA01g006680.3C.gene	2501	3548	2738	1012	1106	1157	24.032871	25.820391	25.667608	9.904329	10.225899	11.201301	1.32E-17	-1.016830749	down
BraA01g006700.3C.gene	96	350	191	42	18	18	1.572419	2.450598	1.856163	0.605262	0.223761	0.127317	0.000672449	-2.552183971	down
BraA01g006740.3C.gene	226	403	241	520	593	409	3.131722	4.306813	2.890042	7.757797	8.362921	5.848217	5.22E-08	1.233460936	up
BraA01g006750.3C.gene	116	120	48	289	313	221	0.739073	0.515396	0.256639	1.695903	1.835064	1.353898	2.79E-12	1.94342996	up
BraA01g006770.3C.gene	654	1141	639	1693	1584	1618	2.596355	3.503743	2.526125	7.418541	6.383021	7.634239	1.25E-24	1.440572949	up
BraA01g006780.3C.gene	331	355	292	337	574	590	3.779604	3.063331	3.243385	3.915234	6.297091	7.85263	0.001459803	1.003565698	up
BraA01g006790.3C.gene	715	950	645	120	123	104	10.139322	10.196368	8.921432	1.722479	1.677754	1.482075	1.02E-25	-2.325851247	down
BraA01g006800.3C.gene	12290	16855	13126	27031	28953	29578	129.35347	134.340149	134.762146	289.9487	293.157959	313.743011	5.39E-41	1.422576301	up
BraA01g006880.3C.gene	337	476	255	4383	4616	4411	4.350321	4.655662	3.193473	57.912807	57.5658	57.298938	2.61E-240	4.07131833	up
BraA01g006900.3C.gene	28	36	13	131	117	90	0.367158	0.361874	0.167336	1.799556	1.515895	1.221069	1.58E-13	2.563172422	up
BraA01g006910.3C.gene	464	558	476	848	815	776	2.451259	2.230206	2.450886	4.566133	4.143125	4.129682	2.10E-10	1.100102514	up
BraA01g007010.3C.gene	0	0	0	235	242	219	0	0	0	7.221601	7.030549	6.661016	5.19E-62	Inf	up
BraA01g007020.3C.gene	609	911	642	1247	1267	1310	4.110282	3.611941	3.236708	6.63367	6.459284	6.922781	1.55E-16	1.23699106	up
BraA01g007030.3C.gene	467	584	473	183	211	160	2.72909	2.581272	2.696137	1.085914	1.181124	0.941916	4.65E-06	-1.062758824	down
BraA01g007040.3C.gene	9654	12129	10298	3452	4065	4226	53.98059	49.395322	58.598262	17.799285	19.803303	21.473204	6.28E-28	-1.053381377	down
BraA01g007140.3C.gene	254	1127	508	2002	1939	1801	1.569083	5.275552	3.08013	12.726261	11.506273	11.28333	1.36E-20	2.086359817	up
BraA01g007150.3C.gene	43	81	54	338	341	261	0.528197	0.746728	0.639144	5.602582	5.274541	3.998717	5.23E-23	2.82733334	up
BraA01g007160.3C.gene	69	74	51	412	402	349	1.368193	1.118848	0.979685	8.375996	7.721336	7.022677	1.33E-28	2.981744261	up
BraA01g007170.3C.gene	24280	32259	12710	3876	4153	4169	271.098907	272.734703	138.415382	44.22019	44.771507	47.04332	2.30E-05	-2.078189896	down
BraA01g007180.3C.gene	8804	11023	11676	882	1291	1099	546.12146	517.756897	706.464111	55.733147	76.996407	68.656273	1.82E-24	-2.883686428	down
BraA01g007190.3C.gene	118	180	94	3	5	35	1.413059	1.632277	1.088608	0.035808	0.046409	0.422403	8.10E-10	-2.756240529	down
BraA01g007220.3C.gene	216	260	184	345	418	362	2.774341	2.964257	2.453138	5.993162	5.317578	4.765017	5.80E-07	1.169439125	up
BraA01g007250.3C.gene	60	90	51	220	177	178	0.361655	0.42251	0.3164	1.622924	0.979441	1.274752	2.38E-10	1.942760227	up
BraA01g007300.3C.gene	67	99	79	8	2	9	2.854313	3.194087	3.283485	0.322876	0.061727	0.37413	4.18E-17	-3.262920756	down
BraA01g007390.3C.gene	426	582	385	1135	1349	1108	3.765496	3.979108	3.458537	10.393517	11.732103	10.060657	1.46E-28	1.775721456	up
BraA01g007420.3C.gene	128	177	144	301	390	334	2.025796	1.954133	2.141283	4.722778	5.704698	5.213175	2.03E-10	1.591303448	up
BraA01g007430.3C.gene	160	205	232	31	30	19	2.519077	2.408238	3.533318	0.495344	0.447828	0.267512	4.04E-12	-2.512875645	down
BraA01g007510.3C.gene	31075	41319	31907	88111	92529	89571	117.787671	118.555451	119.390888	340.062782	336.27034	340.52803	6.59E-33	1.777557287	up
BraA01g007570.3C.gene	809	1021	778	168	194	203	5.635397	5.067398	5.294419	1.194079	1.23318	1.416367	3.46E-19	-1.805411518	down
BraA01g007590.3C.gene	314	332	244	731	642	656	1.657101	1.206167	1.256	3.924203	3.248207	3.484563	2.75E-16	1.586128429	up
BraA01g007600.3C.gene	585	754	575	191	204	140	6.38025	6.118224	6.083265	2.089711	2.063485	1.44717	6.35E-11	-1.437215531	down
BraA01g007770.3C.gene	567	928	657	123	105	99	1.659064	2.135082	1.864963	0.310502	0.245388	0.243143	4.23E-24	-2.297707153	down
BraA01g007820.3C.gene	155	175	156	40	42	46	10.598855	9.051069	10.365669	2.777275	2.713467	3.148003	2.57E-06	-1.533325061	down
BraA01g007850.3C.gene	1415	1599	1495	642	377	360	8.031144	7.316858	8.125805	3.661872	1.928834	3.020656	4.00E-09	-1.310959489	down
BraA01g007920.3C.gene	6303	8144	6455	1395	1627	1347	56.279476	55.064548	56.219173	12.689478	13.969162	12.117126	4.73E-72	-1.8585543	down
BraA01g007990.3C.gene	2	0	9	162	158	143	0.010408	0	0.081016	1.70671	1.566383	1.488978	3.27E-39	5.671666608	up
BraA01g008040.3C.gene	0	0	3	257	269	230	0	0	0.047098	6.276676	6.184628	5.544369	9.49E-61	8.257458798	up
BraA01g008050.3C.gene	0	0	0	216	260	228	0	0	0	2.823191	3.257946	2.897441	2.05E-62	Inf	up
BraA01g008060.3C.gene	102	67	66	466	718	460	1.011441	0.488724	0.638932	4.993705	7.018868	4.969208	1.62E-15	3.160896005	up
BraA01g008170.3C.gene	0	0	0	113	127	118	0	0	0	2.712811	2.871892	2.788799	2.97E-45	Inf	up
BraA01g008180.3C.gene	0	0	0	209	233	210	0	0	0	4.213509	4.432018	4.185133	9.88E-60	Inf	up
BraA01g008200.3C.gene	1626	2468	2173	513	674	609	6.503915	7.474704	8.47801	2.087706	2.59005	2.45334	3.45E-15	-1.401794692	down
BraA01g008280.3C.gene	3328	4287	3609	849	829	813	28.894198	28.243629	30.594118	7.549001	6.559228	7.146147	2.70E-51	-1.771380733	down
BraA01g008290.3C.gene	7673	10048	7519	12832	13071	12844	295.022949	292.541931	281.972076	502.788757	483.441071	497.638214	1.91E-26	1.023577103	up
BraA01g008300.3C.gene	0	0	0	1760	2039	1605	0	0	0	61.78566	67.576241	55.731544	3.21E-243	Inf	up
BraA01g008310.3C.gene	1960	2939	2078	6223	7142	6773	16.94845	20.027401	18.288985	46.260842	49.613585	46.519017	2.06E-82	1.941456797	up
BraA01g008320.3C.gene	7727	10585	8410	2101	1894	1980	84.578331	87.740952	89.79435	23.435879	19.939178	21.842026	8.76E-70	-1.754083351	down
BraA01g008400.3C.gene	24462	32669	26368	454	431	358	314.375885	317.924469	330.54187	5.934172	5.32364	4.62648	0	-5.666179464	down
BraA01g008430.3C.gene	89	135	114	217	146	194	0.761667	0.87741	0.959649	1.906573	1.206875	1.684753	0.000108422	1.134253142	up
BraA01g008440.3C.gene	2591	3337	2462	1026	1100	941	18.132097	17.779619	17.04013	6.91815	7.451601	7.152704	6.17E-18	-1.048155127	down
BraA01g008510.3C.gene	5049	6610	5586	817	851	607	192.537476	190.851486	207.749191	31.742777	31.190697	23.319254	2.04E-113	-2.523256471	down
BraA01g008520.3C.gene	3055	4862	3790	371	733	653	96.029877	115.710075	116.192764	11.866742	22.137691	20.663334	3.01E-36	-2.332629796	down
BraA01g008530.3C.gene	7666	9943	7651	28437	29471	28778	45.580022	44.776317	44.301073	172.159004	168.830474	172.461204	4.55E-94	2.182333461	up
BraA01g008570.3C.gene	810	949	813	68	132	92	17.938505	15.907346	17.562067	1.513898	2.810152	2.037433	2.28E-35	-2.754657304	down
BraA01g008580.3C.gene	23631	29453	24309	2890	3472	3095	77.804794	73.432579	78.072258	9.694455	10.994512	10.268999	7.38E-149	-2.636429756	down
BraA01g008610.3C.gene	3781	5134	3725	1310	1351	1375	37.622568	38.736992	35.838591	12.178697	12.088842	12.845231	7.54E-30	-1.238869294	down
BraA01g008620.3C.gene	6	15	11	244	271	180	0.060656	0.119237	0.119205	2.765872	2.895959	2.014963	1.21E-34	4.872006372	up
BraA01g008630.3C.gene	1215	1302	939	173	163	143	7.409045	6.038963	5.534369	1.053645	0.945391	0.848831	8.12E-27	-2.453925696	down
BraA01g008670.3C.gene	719	850	714	175	187	228	12.065776	10.782724	12.027113	2.94648	3.088479	4.014794	6.95E-14	-1.556105397	down
BraA01g008730.3C.gene	181	172	180	3962	4481	4129	2.307091	1.636149	2.240965	51.691162	55.204103	53.233207	2.23E-305	4.936200407	up
BraA01g008780.3C.gene	316	315	297	571	555	700	2.506644	1.88141	2.301119	4.624808	4.243235	5.605555	4.04E-12	1.36172169	up
BraA01g008810.3C.gene	240	192	206	51	26	40	9.8788	5.982309	8.264889	2.108601	1.007427	1.624545	4.83E-08	-2.066916625	down
BraA01g008820.3C.gene	3	11	9	627	742	623	0.01866	0.074888	0.072502	5.9195	6.610298	5.815095	1.48E-106	6.872704765	up
BraA01g008830.3C.gene	0	0	0	139	126	106	0	0	0	1.930194	1.650607	1.45096	7.46E-46	Inf	up
BraA01g008840.3C.gene	955	1323	997	19412	21191	20381	6.157047	6.457209	6.268767	127.586868	131.474136	132.468628	0	4.62544441	up
BraA01g008850.3C.gene	27	21	29	123	153	146	0.514974	0.248425	0.335843	1.30028	1.745317	1.851983	7.42E-17	2.812037267	up
BraA01g008860.3C.gene	616	1014	844	2411	2423	2534	13.256068	16.5312	17.714109	52.909096	50.187786	54.985352	1.92E-56	1.985880063	up
BraA01g008880.3C.gene	573	793	525	1079	1459	1314	3.675273	3.951221	3.076208	12.016922	12.651436	12.915268	5.19E-20	1.434835771	up
BraA01g008960.3C.gene	0	6	0	232	390	314	0	0.051566	0	3.181128	5.051919	4.260151	1.36E-39	7.921348971	up
BraA01g008990.3C.gene	99	66	62	1588	1605	1337	1.513764	0.762944	0.921575	24.930836	23.780951	20.751509	1.11E-126	4.682461912	up
BraA01g009000.3C.gene	667	902	633	1505	1640	1582	3.1073	3.183152	2.876444	7.148868	7.350185	7.431561	1.08E-26	1.510355759	up
BraA01g009050.3C.gene	1775	2181	1805	251	346	277	14.817267	15.206987	14.79523	2.160363	2.779792	2.33041	9.36E-50	-2.327502704	down
BraA01g009070.3C.gene	17	30	22	4216	4772	3818	0.093256	0.126827	0.120943	33.21535	35.428534	29.171385	3.65E-274	7.953605895	up
BraA01g009100.3C.gene	1807	2234	1833	79	90	54	20.159839	18.764656	19.857818	0.844781	0.916699	0.582419	1.84E-121	-4.32377539	down
BraA01g009120.3C.gene	823	1192	694	272	240	254	14.33975	15.719746	11.785614	4.818609	4.01397	4.459724	1.47E-13	-1.400104262	down
BraA01g009130.3C.gene	974	1226	1026	194	208	165	18.79011	17.919182	19.313761	3.813971	3.862028	3.194924	1.54E-28	-2.110862921	down
BraA01g009170.3C.gene	323	396	292	579	636	681	3.758752	3.524584	3.346196	6.759862	7.134316	8.002922	1.71E-11	1.308933159	up
BraA01g009180.3C.gene	0	7	7	375	454	424	0	0.043782	0.052113	3.373034	3.855187	3.775041	2.86E-76	6.932211278	up
BraA01g009210.3C.gene	4993	6769	5285	445	489	540	22.651604	23.254232	23.390835	2.053943	2.130509	2.468508	3.04E-159	-3.127122517	down
BraA01g009220.3C.gene	4012	5179	4375	666	786	706	9.895919	9.668168	10.575674	1.683385	1.874407	1.782017	1.46E-84	-2.254909923	down
BraA01g009260.3C.gene	179	152	111	224	358	272	2.498986	1.554875	1.452635	3.032732	4.595947	3.646379	4.87E-06	1.326000493	up
BraA01g009280.3C.gene	482	802	560	931	1339	1077	3.670536	5.083977	4.189077	8.16916	11.318572	9.498604	1.07E-10	1.273781676	up
BraA01g009310.3C.gene	0	0	0	1025	1141	924	0	0	0	7.396377	7.768569	6.587624	2.85E-188	Inf	up
BraA01g009330.3C.gene	4185	5915	4573	827	730	854	58.428195	62.787823	56.600133	10.694789	9.712227	10.853855	1.16E-84	-2.19533747	down
BraA01g009340.3C.gene	7791	10137	7952	2115	2199	2434	114.691947	113.977331	119.154175	27.870463	29.590158	32.374607	1.96E-54	-1.536103196	down
BraA01g009420.3C.gene	462	630	462	812	877	875	5.110443	5.387436	5.060177	9.272033	9.586508	9.883493	4.70E-11	1.129606288	up
BraA01g009450.3C.gene	3	5	0	118	94	108	0.048788	0.090388	0	2.898815	2.179072	2.625457	1.28E-34	5.810340239	up
BraA01g009460.3C.gene	494	732	605	204	188	196	9.947209	11.152009	11.884151	4.168623	3.633536	3.977948	1.79E-08	-1.230250338	down
BraA01g009470.3C.gene	1046	1620	1241	379	464	376	16.322794	19.149338	18.897833	6.020482	6.959756	5.908034	9.85E-15	-1.271639175	down
BraA01g009490.3C.gene	111	139	127	610	631	631	1.205253	1.149603	1.352992	6.80654	6.639038	6.960515	2.34E-34	2.707049563	up
BraA01g009520.3C.gene	1307	1760	1510	3077	3000	3120	13.793865	14.067186	15.543953	33.09737	30.462751	33.191395	1.77E-36	1.408622674	up
BraA01g009560.3C.gene	196	291	150	1130	1225	1055	1.125821	1.268021	0.839472	6.636291	6.792512	6.124377	1.89E-56	2.844787039	up
BraA01g009640.3C.gene	521	697	474	1463	1600	1508	3.179002	3.261245	2.882404	9.168753	9.438327	9.33876	6.92E-36	1.842538153	up
BraA01g009670.3C.gene	45	72	37	128	106	87	0.473476	0.573578	0.378912	1.372476	1.073609	0.917095	7.01E-06	1.492363318	up
BraA01g009710.3C.gene	57	37	70	142	216	197	0.150445	0.072977	0.179788	0.384716	0.553944	0.529261	3.37E-12	2.0978663	up
BraA01g009750.3C.gene	134	206	146	55	53	68	1.106692	1.151097	1.380373	0.238712	0.213107	0.303758	0.00083268	-1.048575598	down
BraA01g009810.3C.gene	0	0	0	335	393	319	0	0	0	2.724644	3.02019	2.5666	1.64E-80	Inf	up
BraA01g009830.3C.gene	353	374	335	511	621	582	5.163269	4.136779	4.7714	7.611604	8.739325	8.574427	3.69E-08	1.076278741	up
BraA01g009890.3C.gene	1581	2133	1689	377	446	408	26.852521	27.462962	28.148999	6.578526	7.278853	6.995722	5.19E-30	-1.731930382	down
BraA01g009960.3C.gene	3171	3855	3001	5957	6497	6145	34.790146	32.027637	32.117523	66.607635	68.575325	67.941673	2.04E-39	1.290284254	up
BraA01g010040.3C.gene	26	17	10	150	233	185	0.160053	0.111698	0.054871	1.322084	1.652678	1.637848	8.49E-27	3.787711959	up
BraA01g010080.3C.gene	127	129	78	363	338	257	2.189569	1.675791	1.30596	6.378457	5.596469	4.461115	2.02E-12	1.919456631	up
BraA01g010110.3C.gene	16	23	29	6701	7481	5943	0.417469	0.449233	0.758079	183.634094	193.523804	161.040131	6.97E-279	8.593667748	up
BraA01g010120.3C.gene	3332	4197	3552	1301	1479	1403	6.763072	6.450363	7.032371	2.689749	2.887669	2.868389	1.89E-19	-1.008605633	down
BraA01g010130.3C.gene	315	349	257	17	12	7	7.453876	6.272734	5.927454	0.408309	0.271863	0.166482	4.75E-33	-4.274911201	down
BraA01g010180.3C.gene	467	786	606	1091	1278	1099	2.567794	3.276084	3.253471	6.116137	6.764649	6.095181	4.42E-17	1.31258176	up
BraA01g010300.3C.gene	1925	2403	1890	337	353	369	41.643215	39.374462	39.890408	7.428384	7.336789	8.036162	8.55E-47	-2.152951209	down
BraA01g010380.3C.gene	842	1192	770	111	137	146	14.135309	15.156126	12.614134	1.888438	2.204177	2.461971	2.01E-31	-2.418710291	down
BraA01g010430.3C.gene	5	9	10	2010	2360	2066	0.043125	0.064728	0.103114	21.670847	24.143486	22.788724	1.01E-304	8.46463345	up
BraA01g010450.3C.gene	4	7	9	391	411	407	0.15693	0.204234	0.335289	15.960176	15.818748	16.44866	4.47E-70	6.308954517	up
BraA01g010460.3C.gene	0	0	0	391	420	402	0	0	0	5.000999	5.086202	5.064566	2.28E-89	Inf	up
BraA01g010510.3C.gene	120	113	87	212	201	189	1.518736	1.083223	1.078559	2.740476	2.450703	2.420916	4.96E-06	1.299980473	up
BraA01g010560.3C.gene	1152	1751	1204	5122	5402	5319	8.989019	10.346955	9.164123	40.738247	40.562004	41.84164	2.14E-108	2.363049453	up
BraA01g010600.3C.gene	368	309	261	1282	1195	1103	9.599932	6.110205	6.645435	34.13303	30.022905	29.046795	4.72E-44	2.312099913	up
BraA01g010660.3C.gene	10	10	2	1537	1590	1635	0.064469	0.052815	0.006514	10.938785	10.609269	11.093097	1.78E-236	8.178173972	up
BraA01g010710.3C.gene	436	588	486	159	201	126	2.624914	2.683054	2.853131	0.973522	1.162523	0.760364	1.62E-07	-1.237842693	down
BraA01g010740.3C.gene	424	569	465	160	114	125	10.1939	9.954285	10.278066	3.71206	2.585271	2.944343	1.52E-09	-1.461099517	down
BraA01g010770.3C.gene	6	4	2	9875	10561	10418	0.153148	0.077124	0.0533	278.683014	281.334167	290.713898	0	11.70426321	up
BraA01g010790.3C.gene	385	513	316	559	645	625	3.128393	3.153765	2.50434	4.629772	5.043968	5.116165	2.14E-07	1.002847394	up
BraA01g010800.3C.gene	0	0	3	398	379	353	0	0	0.018459	3.804189	3.423764	3.337827	2.44E-80	8.839019249	up
BraA01g010840.3C.gene	821	1266	964	113	130	65	8.91008	10.499499	10.303745	0.914309	1.348561	0.719468	1.68E-43	-2.900278246	down
BraA01g010860.3C.gene	901	1124	792	171	148	155	9.376966	8.85329	8.035597	1.805938	1.477916	1.621457	8.16E-27	-2.163614429	down
BraA01g010920.3C.gene	839	1164	947	2104	2434	1745	10.077834	10.624483	11.164901	23.517052	25.634524	19.089968	1.95E-15	1.492273491	up
BraA01g010970.3C.gene	3219	4236	3328	1307	1421	1323	21.449875	21.3803	21.633041	8.875367	9.115771	8.883463	2.26E-19	-1.01000129	down
BraA01g011020.3C.gene	38	29	13	22649	23942	24702	0.501464	0.291427	0.164849	306.805023	306.137024	330.896454	0	10.1867318	up
BraA01g011030.3C.gene	521	644	622	176	248	203	8.150731	7.633058	9.501343	2.800311	3.733962	3.199906	3.79E-07	-1.123886699	down
BraA01g011050.3C.gene	425	350	299	117	77	96	5.192622	3.243623	3.568354	1.448754	0.900588	1.179898	3.24E-05	-1.504590687	down
BraA01g011080.3C.gene	289	420	300	614	713	705	5.929148	6.566529	6.048092	12.739788	14.211409	14.241029	1.48E-13	1.420277535	up
BraA01g011110.3C.gene	15190	18711	16032	4200	4947	4910	28.331823	26.426307	29.1662	7.982305	8.873259	9.227013	4.85E-50	-1.433642076	down
BraA01g011120.3C.gene	464	557	426	177	179	140	3.075583	2.797697	2.753336	1.196923	1.141525	0.932852	1.40E-06	-1.145207258	down
BraA01g011180.3C.gene	228	296	158	365	438	543	2.924272	2.868419	2.089655	5.097955	5.417924	7.220373	3.52E-07	1.396477352	up
BraA01g011190.3C.gene	286	512	358	948	1081	1143	1.73737	2.358595	2.008336	5.857132	6.241437	6.807987	2.90E-28	1.877708095	up
BraA01g011240.3C.gene	8	23	13	1058	1253	1023	0.077784	0.168139	0.118562	10.531517	11.772007	10.076176	3.06E-156	6.694083088	up
BraA01g011280.3C.gene	3	3	0	112	80	110	0.010762	0.007486	0	0.422425	0.283975	0.407733	1.13E-30	6.094325561	up
BraA01g011290.3C.gene	3	0	7	974	1048	972	0.007573	0	0.022159	3.733134	3.79121	3.682303	8.68E-169	8.497427984	up
BraA01g011330.3C.gene	71	123	73	17	16	22	0.544853	0.69751	0.573089	0.12427	0.107896	0.164971	6.20E-08	-1.848674742	down
BraA01g011400.3C.gene	867	1003	784	276	317	300	8.588841	6.963521	7.109181	3.002566	3.156601	3.551929	4.82E-10	-1.175815037	down
BraA01g011430.3C.gene	1101	1430	1073	278	280	254	15.039749	15.014219	14.404733	4.723978	4.023855	3.597842	7.43E-23	-1.745455983	down
BraA01g011480.3C.gene	5080	6862	5332	1164	1214	1161	27.226092	27.766152	27.808406	6.410655	6.223295	6.242093	2.01E-69	-1.882407878	down
BraA01g011500.3C.gene	987	1373	886	2930	3279	2946	10.081932	10.611152	8.950629	30.663785	32.812233	30.667848	3.07E-60	1.908137354	up
BraA01g011520.3C.gene	1153	1464	1002	5879	5941	6127	17.161668	16.394881	14.494091	89.900781	86.076913	92.836707	2.77E-143	2.717359385	up
BraA01g011530.3C.gene	301	323	316	94	98	62	1.815883	1.475068	1.857321	0.578786	0.568514	0.374144	9.79E-08	-1.503835764	down
BraA01g011580.3C.gene	119	178	114	380	434	447	1.082652	1.250236	1.024343	3.634949	3.966566	4.20914	7.01E-17	2.033886351	up
BraA01g011600.3C.gene	71	70	64	176	272	203	0.612954	0.458629	0.537315	1.549706	2.26458	1.77549	3.26E-12	2.044165903	up
BraA01g011640.3C.gene	2999	4083	3095	5767	5796	6008	53.826304	54.871437	53.393017	104.55502	99.27539	107.539322	1.68E-33	1.194839656	up
BraA01g011650.3C.gene	278	293	278	1880	2049	1803	3.192832	2.545244	3.107664	22.000546	22.633392	20.860817	1.93E-97	3.139904413	up
BraA01g011680.3C.gene	3250	3981	2667	1097	1075	1246	13.046323	11.957815	10.411981	4.485268	4.173063	4.956448	6.80E-16	-1.126996726	down
BraA01g011690.3C.gene	211	233	194	14	15	6	1.46502	1.226215	1.315316	0.093028	0.100603	0.036561	1.55E-24	-3.798721926	down
BraA01g011700.3C.gene	499	673	555	22	28	28	2.17468	2.222336	2.3563	0.097401	0.116649	0.122933	3.15E-45	-4.068897279	down
BraA01g011850.3C.gene	281	432	371	611	757	677	3.747021	4.367035	4.83473	8.370273	12.068314	9.13196	3.00E-12	1.31934183	up
BraA01g011860.3C.gene	801	1043	823	2835	3146	2800	53.453358	52.851945	53.656923	65.631806	68.732525	64.105079	1.20E-70	2.120434693	up
BraA01g011910.3C.gene	0	0	0	288	230	229	0	0	0	1.834671	1.369524	1.383556	1.08E-64	Inf	up
BraA01g011990.3C.gene	267	322	249	1510	1419	1417	3.099726	2.832472	2.819097	17.887417	15.868413	16.600832	7.53E-66	2.775803467	up
BraA01g012000.3C.gene	5533	7298	5755	427	530	476	47.002935	47.38534	48.093576	3.826452	4.64103	4.038349	1.05E-178	-3.296756018	down
BraA01g012030.3C.gene	2670	3600	2845	9310	9373	9182	49.220553	50.854946	53.24102	173.45324	163.906208	172.828445	1.08E-93	2.016748789	up
BraA01g012050.3C.gene	76	57	38	130	119	87	1.724415	0.972631	0.72506	2.784455	2.075822	1.571463	3.66E-05	1.353666068	up
BraA01g012100.3C.gene	3	6	3	140	185	172	0.009634	0.021447	0.009397	0.702191	0.851182	0.841773	3.66E-40	5.811294254	up
BraA01g012120.3C.gene	210	312	229	21	27	46	1.355505	1.498594	1.373647	0.128162	0.157444	0.291918	1.01E-15	-2.586404052	down
BraA01g012190.3C.gene	485	587	483	843	819	849	4.387095	4.017195	4.264061	7.769465	7.1228	7.741713	1.96E-10	1.089979658	up
BraA01g012200.3C.gene	66	108	97	567	645	737	1.355361	1.675678	1.931052	11.877495	12.766149	15.279323	9.97E-46	3.252693875	up
BraA01g012260.3C.gene	789	1021	768	1417	1466	1439	17.471407	17.12224	16.586744	31.982929	31.239456	32.114159	3.50E-16	1.149643056	up
BraA01g012270.3C.gene	11493	14902	12009	2246	2472	2291	180.795376	177.499746	184.201301	35.978686	37.41214	36.31342	1.84E-97	-2.053462412	down
BraA01g012290.3C.gene	34711	46204	35811	7458	7659	7392	354.139679	356.959015	356.379852	77.537071	75.165771	75.995445	2.02E-77	-1.970112009	down
BraA01g012340.3C.gene	0	3	0	1395	1267	1371	0	0.009432	0	8.794158	7.535848	8.541533	2.29E-226	11.03835155	up
BraA01g012360.3C.gene	52	86	56	97	98	123	0.214832	0.266581	0.220502	0.407307	0.388016	0.512227	0.00052918	1.136181476	up
BraA01g012370.3C.gene	670	814	637	919	1293	1114	4.656959	4.115203	4.270688	7.22743	9.380472	8.482359	7.05E-11	1.043817139	up
BraA01g012480.3C.gene	789	1407	979	340	400	404	3.627818	4.882475	4.278841	1.504647	1.690234	1.787687	7.33E-09	-1.051777498	down
BraA01g012550.3C.gene	3167	3993	3336	310	362	329	11.445386	11.901837	15.217415	0.972034	1.332388	1.017197	1.37E-112	-2.993457949	down
BraA01g012560.3C.gene	485	600	482	2044	1855	2078	10.416427	9.784675	10.123758	45.045813	38.589559	45.278118	1.31E-63	2.333208509	up
BraA01g012570.3C.gene	140	197	143	1468	1669	1499	4.658729	4.97286	4.651589	50.047298	53.71571	50.548721	2.43E-103	3.679763218	up
BraA01g012590.3C.gene	202	314	197	70	67	49	1.480816	1.748636	1.408074	0.524867	0.470216	0.360019	3.96E-07	-1.517848792	down
BraA01g012600.3C.gene	2	9	0	851	915	896	0.02792	0.107855	0	14.716125	14.94077	15.325175	1.16E-150	8.482371934	up
BraA01g012630.3C.gene	246	297	303	492	571	614	1.632532	1.492985	1.965932	3.334435	3.650642	4.114642	1.50E-11	1.374979112	up
BraA01g012650.3C.gene	266	308	293	1085	1144	1127	2.339621	2.087487	2.540609	10.093452	9.566632	9.509543	1.50E-42	2.342375308	up
BraA01g012660.3C.gene	8	16	24	187	176	205	0.213546	0.322861	0.605989	5.082319	4.518114	5.496992	7.98E-29	3.953431918	up
BraA01g012670.3C.gene	1	15	19	590	675	667	0.006582	0.088289	0.142512	4.87336	5.25766	5.444083	2.00E-96	6.209567825	up
BraA01g012680.3C.gene	446093	617090	472139	16310	16239	17011	6251.256348	6548.084961	6453.636719	232.918472	218.905396	240.216812	1.89E-45	-4.545712923	down
BraA01g012700.3C.gene	1969	2700	1937	6405	6588	6283	17.93613	18.648063	17.833183	63.329319	61.134705	60.967862	9.78E-83	1.953819669	up
BraA01g012730.3C.gene	17	35	9	557	634	574	0.145698	0.225603	0.075549	4.903345	5.356895	5.026866	2.81E-77	5.32158755	up
BraA01g012800.3C.gene	6071	8664	6837	2500	2699	2505	37.002776	40.381218	41.960427	14.512649	15.724021	14.735309	1.00E-27	-1.079377216	down
BraA01g012830.3C.gene	210	236	214	591	586	622	5.991478	5.013644	5.965072	17.506645	16.386358	18.141061	8.79E-19	1.837977536	up
BraA01g012890.3C.gene	678	871	685	7800	8588	8631	3.985677	3.822539	3.881684	46.654411	48.565508	50.993155	9.43E-278	3.886662654	up
BraA01g012910.3C.gene	487	608	538	269005	266191	268709	7.078088	6.689117	7.622236	3985.677979	3722.903076	3936.965576	6.19E-201	9.340266126	up
BraA01g012930.3C.gene	827	1108	889	6744	7248	7174	10.840926	11.002524	11.362862	90.195288	91.51223	94.839728	2.47E-207	3.30874677	up
BraA01g012980.3C.gene	456	581	496	1261	1595	1397	12.817209	12.88474	14.583204	37.382816	44.650095	39.532617	3.08E-35	1.867340764	up
BraA01g013000.3C.gene	202	233	143	460	692	689	2.862326	2.354572	2.216751	7.33139	10.405532	11.741016	1.13E-12	2.071765987	up
BraA01g013030.3C.gene	362	547	314	133	159	141	7.508537	7.878234	5.957177	2.010929	2.896859	2.844038	1.33E-05	-1.077925101	down
BraA01g013050.3C.gene	913	1176	881	295	364	439	9.760698	9.652654	9.499231	3.410572	4.255772	5.023766	7.88E-09	-1.032919133	down
BraA01g013110.3C.gene	176	265	185	794	784	754	6.10088	6.945641	6.238451	28.079454	26.152592	26.380375	1.08E-31	2.312476687	up
BraA01g013120.3C.gene	5177	5529	3579	4	8	3	79.739182	64.495888	53.765976	0.059848	0.114378	0.031258	8.77E-77	-9.510392321	down
BraA01g013130.3C.gene	1245	672	365	0	0	0	8.490181	3.469527	2.426328	0	0	0	9.88E-09	#NAME?	down
BraA01g013150.3C.gene	248	285	211	5	0	2	10.021954	8.719436	8.303363	0.16602	0	0.080444	5.61E-42	-6.299207481	down
BraA01g013160.3C.gene	661	908	686	1627	1787	1727	11.727988	12.20446	11.878217	29.429714	30.517794	30.891956	5.16E-31	1.594928739	up
BraA01g013200.3C.gene	280	266	279	3937	4290	3991	2.106838	1.567975	2.100489	29.641065	30.477148	29.693099	7.59E-249	4.265215758	up
BraA01g013230.3C.gene	104	138	106	984	1145	945	3.003363	3.018774	2.970027	28.975632	31.825706	27.491646	2.72E-72	3.545192312	up
BraA01g013240.3C.gene	0	0	0	183	245	256	0	0	0	5.138433	6.717129	7.488179	2.24E-61	Inf	up
BraA01g013270.3C.gene	4	3	4	297	273	301	0.052429	0.031089	0.063905	5.237322	4.54855	5.259661	2.87E-59	6.669167421	up
BraA01g013280.3C.gene	6969	9397	7391	2850	3067	2869	61.754536	63.053249	63.879799	25.732239	26.142668	25.620222	5.31E-26	-1.03139538	down
BraA01g013300.3C.gene	268	287	245	1896	1824	1961	1.807567	1.465952	1.612404	13.060604	11.861503	13.362369	4.03E-100	3.219746705	up
BraA01g013350.3C.gene	438	547	534	1321	2250	2747	2.597924	2.385	2.888505	7.339559	11.709368	14.977618	2.67E-06	2.443608166	up
BraA01g013360.3C.gene	447	537	424	2180	2330	909	2.05955	1.880485	1.937939	10.272301	10.424531	4.233271	0.000365686	2.339806025	up
BraA01g013400.3C.gene	302	416	316	106	113	131	4.58193	4.780304	4.677632	1.635071	1.651928	2.001054	1.24E-05	-1.155768693	down
BraA01g013410.3C.gene	15	27	30	80	93	74	0.112909	0.163281	0.228105	0.652163	0.710561	0.593217	2.14E-10	2.175847206	up
BraA01g013440.3C.gene	685	1127	942	290	291	206	16.927347	21.117844	22.719816	7.294935	6.920674	5.133502	3.22E-11	-1.397091016	down
BraA01g013460.3C.gene	407	490	448	19	23	24	2.957873	2.71945	3.172302	0.135758	0.15841	0.178212	2.69E-37	-3.957637638	down
BraA01g013500.3C.gene	691	936	890	2602	2942	2802	5.569104	5.561468	6.950418	21.535221	22.460403	22.828826	4.66E-69	2.124763093	up
BraA01g013510.3C.gene	411	595	418	1594	1659	1793	2.210746	2.423333	2.190466	8.74574	8.59055	9.726742	2.87E-52	2.237833312	up
BraA01g013520.3C.gene	150	126	112	12	7	6	0.843582	0.506852	0.64651	0.060303	0.03129	0.031292	4.11E-15	-3.570301125	down
BraA01g013610.3C.gene	0	0	0	798	1092	854	0	0	0	9.241883	11.943737	9.686253	1.59E-124	Inf	up
BraA01g013620.3C.gene	41	45	22	127	140	152	0.336079	0.279603	0.174721	1.063496	1.108634	1.265197	1.03E-12	2.364539047	up
BraA01g013630.3C.gene	737	1137	628	273	327	301	3.751828	4.390713	3.11583	1.436655	1.612139	1.55095	1.60E-07	-1.050702297	down
BraA01g013640.3C.gene	14	9	4	78	97	100	0.234694	0.105437	0.065545	1.332124	1.577585	1.692771	2.55E-22	3.722030189	up
BraA01g013650.3C.gene	31	36	31	238	218	246	0.334316	0.291845	0.322085	2.612751	2.260561	2.67455	2.76E-24	3.236686019	up
BraA01g013670.3C.gene	1118	1566	1255	254	264	236	10.460967	11.097189	11.455129	2.416885	2.371211	2.219978	1.23E-29	-1.980168677	down
BraA01g013730.3C.gene	163	290	145	36	45	22	1.710995	2.301313	1.479465	0.378109	0.453593	0.229654	5.71E-09	-2.1063279	down
BraA01g013740.3C.gene	1523	2013	1615	197	182	153	9.554668	9.587425	9.876374	1.247416	1.080289	0.951418	3.04E-63	-2.871456052	down
BraA01g013760.3C.gene	3049	4503	3006	1103	1095	1173	19.311419	21.540817	18.919968	6.611163	6.211177	7.542439	3.39E-27	-1.230782927	down
BraA01g013910.3C.gene	250	293	269	38	58	46	1.950759	1.734296	2.054683	0.297798	0.432085	0.357506	4.05E-12	-2.130073305	down
BraA01g014050.3C.gene	1005	1443	963	1629	1735	1779	10.934093	11.892804	10.225405	18.167441	18.211887	19.613743	2.01E-14	1.006183577	up
BraA01g014080.3C.gene	3	24	11	420	570	415	0.132255	0.829189	0.482134	19.893541	25.491434	19.419336	1.88E-60	5.699697923	up
BraA01g014170.3C.gene	10972	13478	10752	2510	2596	2515	141.001907	131.159546	134.787979	32.863461	32.087791	32.564774	1.12E-76	-1.808218482	down
BraA01g014210.3C.gene	132	135	179	654	591	640	1.571309	1.215718	2.074198	7.946151	6.779756	7.687746	2.60E-30	2.453958546	up
BraA01g014220.3C.gene	1735	2499	1942	465	562	580	7.115755	7.761215	7.768949	1.943285	2.21799	2.397221	2.76E-27	-1.536250786	down
BraA01g014240.3C.gene	2	0	0	905	969	1010	0.018955	0	0	8.920292	9.013272	9.83749	9.90E-174	10.74606993	up
BraA01g014280.3C.gene	0	0	0	131	275	161	0	0	0	1.451539	2.886389	1.771951	5.73E-19	Inf	up
BraA01g014290.3C.gene	13643	16093	12992	27978	28685	29222	148.994598	133.083374	138.399643	311.377625	301.354828	321.603394	2.70E-40	1.40450744	up
BraA01g014480.3C.gene	11927	15271	12036	937	961	836	102.129884	99.019162	100.52606	8.385375	8.133518	7.359974	1.14E-236	-3.441428228	down
BraA01g014490.3C.gene	985	1365	1254	182	157	123	14.231498	14.788674	17.019261	2.469361	2.149635	1.711117	4.76E-40	-2.562320212	down
BraA01g014550.3C.gene	56	44	70	113	124	80	2.171421	1.304819	2.685891	4.520668	4.665114	3.171681	6.16E-05	1.252934572	up
BraA01g014590.3C.gene	446	487	426	1265	1203	1150	8.531465	7.046739	7.954407	24.681187	22.152531	22.170172	6.14E-30	1.80419204	up
BraA01g014620.3C.gene	158	248	200	743	847	800	1.824689	2.26901	2.451175	9.31076	9.950251	9.78827	4.88E-34	2.388332744	up
BraA01g014680.3C.gene	1265	1381	1179	110	104	102	6.539351	5.781322	5.953086	0.662085	0.634846	0.51213	4.17E-59	-3.204900313	down
BraA01g014770.3C.gene	48	24	18	892	1016	1070	0.281811	0.103029	0.102688	5.787638	6.129822	6.74622	3.55E-121	5.400058055	up
BraA01g014780.3C.gene	13	20	10	377	391	317	0.117059	0.142406	0.312139	3.731721	3.643638	3.175474	2.52E-53	5.085163575	up
BraA01g014820.3C.gene	483	699	463	1110	1197	1104	7.083294	7.549381	6.491625	16.2195	16.5082	16.001441	3.57E-20	1.465994518	up
BraA01g014860.3C.gene	31	60	48	936	1239	1070	0.890021	1.317643	1.365744	28.066811	35.085178	31.730392	5.46E-113	4.960366851	up
BraA01g014870.3C.gene	1	0	0	4545	4216	4067	0.001068	0	0	43.355213	37.964455	38.357368	0	13.90101755	up
BraA01g014920.3C.gene	0	0	0	362	344	309	0	0	0	1.351589	1.213384	1.140931	7.41E-79	Inf	up
BraA01g014990.3C.gene	226	417	272	585	523	576	1.723626	2.390707	1.994873	4.506275	3.799847	4.444185	3.01E-10	1.309570797	up
BraA01g015000.3C.gene	568	546	456	130	183	164	6.413655	4.937426	4.22093	1.43871	1.939294	1.840471	1.54E-08	-1.337628365	down
BraA01g015020.3C.gene	186	238	144	872	912	862	1.409852	1.369988	1.066243	6.765996	6.673418	6.608665	1.70E-42	2.631129822	up
BraA01g015030.3C.gene	254	357	266	33	47	13	7.602643	8.104801	7.759059	0.98233	1.350491	0.364195	4.75E-19	-2.838375441	down
BraA01g015050.3C.gene	4752	6303	4882	1729	1941	2004	26.825897	26.944632	26.886406	9.946011	10.541035	11.400085	1.09E-25	-1.086635182	down
BraA01g015060.3C.gene	1360	2061	1449	577	596	511	57.491547	66.002419	59.771236	24.827801	24.222998	21.737391	5.21E-14	-1.117920339	down
BraA01g015090.3C.gene	66	132	159	2	4	3	0.86761	1.31394	2.05322	0.026562	0.059896	0.03819	4.54E-08	-4.921224024	down
BraA01g015150.3C.gene	136	176	156	424	499	495	1.752414	1.785396	2.013364	5.784023	6.391445	6.695942	5.87E-18	1.995239245	up
BraA01g015160.3C.gene	251	334	237	679	711	622	2.165019	2.004886	1.982981	5.806644	5.64443	5.284748	8.39E-18	1.698652009	up
BraA01g015180.3C.gene	513	680	510	7942	8692	8122	10.148946	10.121855	9.860273	161.913199	167.102414	163.358266	0	4.266124833	up
BraA01g015210.3C.gene	60	87	43	693	905	646	0.332332	0.275974	0.22862	4.91246	5.451847	4.44749	2.62E-44	3.982965417	up
BraA01g015260.3C.gene	26	16	14	1132	1397	1277	0.102538	0.047453	0.054675	5.047494	5.587127	5.365932	1.84E-170	6.445302369	up
BraA01g015290.3C.gene	450	603	476	7145	7581	7094	4.650694	4.602293	4.855371	77.73904	79.810315	76.051991	6.77E-305	4.238435636	up
BraA01g015320.3C.gene	8365	11384	8219	3013	3032	2876	78.626603	77.910253	75.668442	24.08725	22.395456	22.62161	1.21E-37	-1.239958894	down
BraA01g015350.3C.gene	4727	6390	5240	882	783	809	69.580574	71.238876	75.242287	13.225346	11.086981	11.995176	5.23E-97	-2.319765695	down
BraA01g015380.3C.gene	5918	7542	6164	2138	2173	2269	20.958004	20.227216	21.289983	7.71482	7.400915	8.095922	2.16E-31	-1.175740975	down
BraA01g015410.3C.gene	56	47	61	52734	66440	50771	1.402553	0.882146	1.501495	1358.81665	1616.034058	1293.680908	6.67E-254	10.37868192	up
BraA01g015420.3C.gene	1394	1731	1269	271	330	251	28.689072	26.968018	25.469839	5.676757	6.523489	5.194788	1.17E-31	-1.966867579	down
BraA01g015460.3C.gene	108	134	109	17	10	14	4.237525	3.998012	4.155053	0.669849	0.373423	0.526658	1.13E-13	-2.689750843	down
BraA01g015470.3C.gene	595	690	505	139	165	157	4.468031	3.921612	3.687344	1.052684	1.178447	1.179035	8.39E-12	-1.559483671	down
BraA01g015540.3C.gene	900	1348	1033	131	130	133	3.850017	4.776005	4.324959	0.586176	0.535611	0.57247	1.65E-40	-2.646758851	down
BraA01g015620.3C.gene	10	3	4	160	158	171	0.138697	0.033635	0.044212	2.436424	2.276301	2.573728	8.11E-37	5.168357907	up
BraA01g015630.3C.gene	276	420	327	613	632	560	5.251206	6.060332	6.065243	11.892195	11.581013	10.741887	5.48E-10	1.229296343	up
BraA01g015650.3C.gene	12808	15967	12316	1017	1379	1283	198.833784	187.63779	186.049375	16.07851	20.590523	20.043051	8.81E-199	-3.083973586	down
BraA01g015670.3C.gene	2222	2603	2128	638	645	775	13.850478	12.240287	13.004428	4.080055	3.935394	4.872778	2.96E-24	-1.35912068	down
BraA01g015680.3C.gene	134	184	77	282	266	247	1.853065	1.960018	1.178927	4.364158	3.863436	3.377785	1.35E-07	1.43800124	up
BraA01g015690.3C.gene	429	603	409	754	928	830	8.63152	9.145593	8.001058	15.282973	17.879837	16.651641	4.04E-12	1.211248249	up
BraA01g015710.3C.gene	47	16	17	7407	8337	8604	0.785397	0.203044	0.273785	128.166199	136.168915	147.213425	0	8.577542058	up
BraA01g015770.3C.gene	0	0	0	457	598	608	0	0	0	12.708057	15.700522	16.721733	3.92E-112	Inf	up
BraA01g015780.3C.gene	1839	2046	1720	4265	4751	4295	35.77932	27.978817	31.019691	34.872297	36.673089	34.735881	1.49E-55	1.639186462	up
BraA01g015790.3C.gene	3294	4004	3433	5944	6174	5798	14.41577	13.267892	14.65553	26.508247	25.99103	25.570673	3.57E-31	1.135434434	up
BraA01g015820.3C.gene	987	1648	1050	55789	60612	57840	16.641103	15.635899	16.697726	710.501133	728.642945	728.4175	0	5.985865322	up
BraA01g015830.3C.gene	2788	3561	2773	5326	5670	5378	50.460011	48.806301	48.964375	98.250816	98.730659	98.105217	8.17E-36	1.245681579	up
BraA01g015850.3C.gene	741	887	735	1493	1485	1183	11.078802	10.441863	10.965621	24.935623	23.279701	19.124925	1.07E-14	1.212966736	up
BraA01g015870.3C.gene	87	140	123	408	430	461	1.150651	1.405555	1.594409	5.541326	5.501458	6.180439	7.61E-21	2.299414598	up
BraA01g015880.3C.gene	5250	6647	5708	1632	1600	1200	72.251793	69.280403	76.63221	22.884674	21.18511	16.641678	5.69E-52	-1.592011232	down
BraA01g015910.3C.gene	2	0	0	71	72	67	0.042594	0	0	1.564558	1.499732	1.448619	2.50E-35	6.966823545	up
BraA01g015920.3C.gene	5496	7318	5470	2052	2061	2022	71.224129	71.803368	69.145203	27.094759	25.683842	26.404488	1.19E-30	-1.169189515	down
BraA01g015970.3C.gene	6533	8773	6915	1096	1201	1164	45.363752	46.374607	47.060654	7.754252	8.018332	8.140975	1.04E-104	-2.279385284	down
BraA01g016010.3C.gene	39	43	75	99	103	119	0.871301	0.743633	1.657814	2.296408	2.256501	2.733864	1.08E-05	1.396222938	up
BraA01g016060.3C.gene	260	405	324	0	7	0	2.453006	3.045955	3.123576	0	0.185038	0	1.71E-50	-6.785810099	down
BraA01g016210.3C.gene	301	483	378	23	19	22	12.168837	14.785004	14.882863	0.944931	0.739165	0.874485	3.19E-32	-3.766143914	down
BraA01g016320.3C.gene	0	0	0	1373	1583	1264	0	0	0	47.486641	51.687759	43.255165	1.32E-240	Inf	up
BraA01g016330.3C.gene	5	2	3	369	459	485	0.045992	0.016221	0.022393	4.486007	5.174975	5.601843	1.52E-82	7.366054112	up
BraA01g016340.3C.gene	736	1113	846	285	247	379	4.392844	5.060746	4.954755	1.93613	1.550687	2.374981	5.36E-10	-1.149791534	down
BraA01g016370.3C.gene	461	610	463	6339	6545	6315	4.369699	4.384363	4.280788	61.327358	59.779015	60.422268	1.86E-274	4.050559942	up
BraA01g016380.3C.gene	1035	1273	879	3536	3911	4098	7.31311	6.807988	6.053566	25.459389	26.584961	29.180832	2.57E-90	2.261113112	up
BraA01g016390.3C.gene	31	59	31	846	1217	1006	0.465739	0.772784	0.52754	15.427017	20.150817	17.48284	1.50E-63	5.097462804	up
BraA01g016410.3C.gene	2975	4311	2876	538	616	530	42.397577	45.880084	39.625056	10.006528	10.785726	9.790182	1.05E-67	-2.180688953	down
BraA01g016420.3C.gene	662	747	522	1272	1175	1310	12.420907	11.298404	10.31027	22.906461	20.948623	23.040932	2.13E-19	1.362100741	up
BraA01g016460.3C.gene	108	98	84	3	18	13	0.873685	0.599211	0.661086	0.016631	0.13977	0.098565	9.68E-13	-2.730503153	down
BraA01g016470.3C.gene	2551	3308	2687	432	463	400	85.363525	83.820122	87.714088	14.725109	14.896713	13.487886	3.16E-66	-2.321965725	down
BraA01g016500.3C.gene	0	0	6	2565	2831	2299	0	0	0.13053	59.897938	62.393867	53.08123	6.33496553495972e-314	10.60393896	up
BraA01g016550.3C.gene	565	715	524	6919	7659	7574	9.001804	8.553481	8.247165	120.896149	127.877847	128.708321	1.91E-283	4.021318286	up
BraA01g016560.3C.gene	184	263	171	73	35	43	1.682923	1.819086	1.521949	0.674494	0.303087	0.394875	2.03E-07	-1.606387623	down
BraA01g016590.3C.gene	83	139	75	1526	1838	1504	0.687645	0.967381	0.663711	13.69059	15.618864	13.44195	1.87E-137	4.462290694	up
BraA01g016600.3C.gene	35	17	2	722	560	742	1.305149	0.475258	0.070829	27.818539	20.352699	28.272308	9.40E-50	5.598673593	up
BraA01g016620.3C.gene	3688	4815	3904	1415	1378	1260	18.106036	17.898466	18.694782	7.074745	6.502707	6.231983	2.39E-28	-1.211750421	down
BraA01g016660.3C.gene	105	145	154	401	410	376	0.693413	0.664154	0.908783	2.650964	2.604183	2.297815	1.62E-15	1.947538336	up
BraA01g016670.3C.gene	0	2	8	679	875	580	0	0.054091	0.332232	29.519796	35.906036	24.941977	4.22E-64	8.079043845	up
BraA01g016680.3C.gene	1595	2305	1763	8330	8470	8745	6.006087	6.573215	6.474929	31.978319	30.690897	33.198013	1.10E-142	2.582628789	up
BraA01g016710.3C.gene	199	185	143	18	27	10	2.069787	1.405378	1.541203	0.176211	0.239389	0.090607	1.57E-14	-2.883600948	down
BraA01g016730.3C.gene	201	174	115	250	294	258	0.962402	0.636314	0.543594	1.354912	1.128859	1.411868	2.03E-05	1.095306261	up
BraA01g016800.3C.gene	5289	7021	5615	1843	1797	1876	55.120156	55.463514	56.814416	19.747945	18.154319	19.978405	1.55E-36	-1.296205948	down
BraA01g016810.3C.gene	152	165	76	18	48	36	0.778719	0.640128	0.378834	0.093464	0.232454	0.181866	0.001839168	-1.54931082	down
BraA01g016840.3C.gene	2218	3012	2429	452	417	466	17.784088	18.294907	19.000315	3.69233	3.210359	3.760368	4.75E-53	-2.114527934	down
BraA01g016870.3C.gene	1806	2330	1736	232	193	239	13.586514	13.237445	12.720753	1.704298	1.372703	1.750593	7.30E-65	-2.736408278	down
BraA01g016880.3C.gene	6192	7842	6187	1479	1349	1473	101.079155	96.924042	98.511826	24.595684	21.173588	24.218559	1.08E-69	-1.829648474	down
BraA01g016890.3C.gene	153	128	82	305	289	341	0.841692	0.531007	0.491977	1.688611	1.649365	2.080212	1.43E-11	1.752394438	up
BraA01g016940.3C.gene	347	460	373	16	10	18	4.213476	4.180696	4.345308	0.16955	0.102099	0.207524	1.91E-38	-4.334499892	down
BraA01g016990.3C.gene	9	12	17	472	536	481	0.095178	0.100543	0.209743	7.255804	6.916215	7.164402	4.75E-74	5.669078951	up
BraA01g017010.3C.gene	4958	6639	4855	1534	1689	1689	36.262772	36.765211	34.685751	11.532199	11.981676	13.186018	1.31E-37	-1.33772397	down
BraA01g017020.3C.gene	0	0	0	270	319	271	0	0	0	3.866866	4.324563	3.844687	1.36E-70	Inf	up
BraA01g017060.3C.gene	71	35	47	111	78	102	0.774223	0.236745	0.408143	1.200616	0.762864	1.037489	0.000208561	1.275925926	up
BraA01g017190.3C.gene	33	27	25	615	783	685	0.260842	0.161701	0.195836	5.715371	7.006594	6.570779	2.39E-83	4.986211671	up
BraA01g017200.3C.gene	9	6	8	150	221	176	0.090547	0.038254	0.073283	2.134554	2.691005	2.587873	1.54E-36	4.921119291	up
BraA01g017220.3C.gene	0	0	0	184	149	168	0	0	0	3.12434	2.388836	2.81436	3.86E-52	Inf	up
BraA01g017240.3C.gene	118	176	118	315	296	296	2.075714	2.340829	2.02735	5.650671	5.014706	5.250199	2.91E-09	1.555642145	up
BraA01g017250.3C.gene	968	462	310	1784	1909	1857	12.85718	4.649198	4.01814	24.154863	24.40712	24.865002	9.39E-18	2.024647625	up
BraA01g017260.3C.gene	2635	3700	3022	4893	5561	5335	13.716167	15.004124	15.439226	23.912672	25.922841	24.219496	4.56E-31	1.158130455	up
BraA01g017280.3C.gene	296	475	344	924	819	770	1.257033	1.529106	1.427386	4.003852	3.349551	3.301067	1.92E-18	1.590492686	up
BraA01g017330.3C.gene	20	30	12	472	456	507	0.269492	0.298916	0.155826	6.504332	5.931472	6.897216	1.75E-62	4.96870796	up
BraA01g017340.3C.gene	0	0	0	2509	2863	3007	0	0	0	15.427167	16.517218	18.356669	0	Inf	up
BraA01g017350.3C.gene	2070	2677	2108	785	935	876	14.973907	14.665871	14.873089	5.786753	6.506832	6.382295	1.55E-14	-1.000638139	down
BraA01g017400.3C.gene	83	145	136	858	723	800	0.590486	0.786892	1.15318	5.964545	4.926512	6.012357	3.29E-50	3.120311998	up
BraA01g017520.3C.gene	2	6	5	543	437	325	0.008341	0.035131	0.031079	5.140901	3.962937	2.965437	2.10E-28	7.084654104	up
BraA01g017530.3C.gene	1027	1437	1055	2538	2724	2686	13.086141	14.018899	13.018951	32.564342	33.261089	34.236697	7.94E-41	1.583869851	up
BraA01g017540.3C.gene	401	473	373	1202	1228	1217	5.209973	4.637571	4.744259	15.992897	15.553622	16.087003	1.00E-33	1.946343525	up
BraA01g017560.3C.gene	205	179	132	34	51	86	7.939435	5.967677	5.72243	1.475981	2.163573	3.830161	0.004505649	-1.210700843	down
BraA01g017580.3C.gene	7850	10464	7703	13631	13133	13204	83.957184	84.744682	80.357437	148.561172	135.114029	142.305054	2.12E-26	1.026978312	up
BraA01g017630.3C.gene	0	15	21	136	159	140	0	0.107917	0.205966	1.395388	1.546402	1.42153	1.46E-26	4.013824683	up
BraA01g017690.3C.gene	341	638	412	15	12	13	1.694487	2.405095	2.000783	0.074138	0.054481	0.061753	1.14E-37	-4.687786288	down
BraA01g017710.3C.gene	510	572	589	984	944	901	5.055927	4.295087	5.692693	9.942924	8.999806	9.001454	1.96E-12	1.146159155	up
BraA01g017740.3C.gene	1720	2433	1867	606	702	718	15.269964	16.352304	16.16614	5.480839	5.995254	6.424169	3.71E-17	-1.164869227	down
BraA01g017750.3C.gene	9	7	6	127	126	117	0.128344	0.081528	0.088417	2.009055	1.884479	1.821143	7.41E-29	4.446470719	up
BraA01g017800.3C.gene	1064	1308	969	2277	2558	2298	10.742018	10.014895	9.404368	23.494504	25.024225	23.294566	5.26E-35	1.494937844	up
BraA01g017810.3C.gene	5	0	3	1248	1262	971	0.022554	0	0.010963	7.118366	6.793427	5.477592	3.33E-116	9.027858932	up
BraA01g018020.3C.gene	5030	6548	5262	994	1093	1208	30.024042	29.59543	30.640121	6.042125	6.27511	7.264966	4.37E-73	-1.95201855	down
BraA01g018040.3C.gene	1613	2394	1852	370	388	359	3.074085	3.454885	3.442829	0.718134	0.710236	0.686894	1.85E-39	-1.98187875	down
BraA01g018070.3C.gene	0	0	2	184	119	124	0	0	0.015529	2.665601	1.632212	1.773591	1.23E-23	8.026125818	up
BraA01g018090.3C.gene	43	54	49	1875	2034	1889	0.696647	0.671301	0.775738	31.375196	32.152267	31.261675	1.11E-209	5.706070247	up
BraA01g018110.3C.gene	0	3	11	890	825	761	0	0.006408	0.047497	5.930414	5.187936	4.9889	2.63E-138	7.819098178	up
BraA01g018130.3C.gene	147	235	179	414	343	340	1.71814	2.091144	2.04417	5.904534	4.705269	4.926832	1.21E-08	1.384376028	up
BraA01g018140.3C.gene	0	0	0	592	767	544	0	0	0	3.995452	5.13729	3.747479	2.07E-93	Inf	up
BraA01g018180.3C.gene	76	72	103	4914	4900	4854	1.921196	1.420472	2.640302	131.975967	123.956349	128.451264	0	6.23605166	up
BraA01g018220.3C.gene	25	57	53	80	103	98	0.289631	0.508586	0.609139	0.969623	1.1808	1.178196	9.25E-06	1.47162676	up
BraA01g018280.3C.gene	839	1093	844	293	274	255	5.429382	5.392106	5.390927	1.561385	1.405978	1.431488	6.18E-13	-1.350979249	down
BraA01g018350.3C.gene	1323	1563	1202	2538	2701	2781	10.501369	9.409785	9.306209	20.558208	20.632581	22.24614	1.53E-32	1.370855762	up
BraA01g018380.3C.gene	82	115	99	179	218	205	0.523415	0.562189	0.628086	1.187001	1.511094	1.393304	8.52E-07	1.424182245	up
BraA01g018390.3C.gene	120	137	95	43	29	53	1.257135	1.081359	0.961761	0.455524	0.287176	0.555689	0.000960972	-1.085624069	down
BraA01g018460.3C.gene	1429	1817	1474	2306	2618	2518	17.394049	16.752804	17.503426	28.611877	30.664801	30.900913	4.49E-20	1.055946077	up
BraA01g018480.3C.gene	55	74	45	144	113	132	4.043811	4.11628	3.228438	10.782604	8.015043	9.780978	9.80E-07	1.579282436	up
BraA01g018510.3C.gene	246	271	254	39	70	89	3.472513	2.857176	3.545711	0.534449	0.929027	1.281143	1.38E-07	-1.5781323	down
BraA01g018670.3C.gene	1138	1649	1171	2213	2471	2459	14.443425	15.962478	14.521834	22.946138	25.646968	26.16661	4.52E-26	1.262723047	up
BraA01g018680.3C.gene	0	0	0	2680	2743	2445	0	0	0	36.499565	35.268223	32.937061	0	Inf	up
BraA01g018710.3C.gene	545	728	501	2277	2406	2471	3.705024	3.744739	3.318875	15.78211	15.7375	18.333936	4.39E-76	2.420785342	up
BraA01g018750.3C.gene	121	172	109	201	214	190	1.262604	1.371362	1.0836	2.101344	2.16045	2.061534	0.000424917	1.004475519	up
BraA01g018760.3C.gene	0	0	0	421	499	497	0	0	0	9.162605	10.248704	10.797316	3.83E-100	Inf	up
BraA01g018820.3C.gene	156	255	97	3274	3606	3118	0.535016	0.660637	0.321439	11.451167	11.905398	10.78472	2.34E-249	4.739011114	up
BraA01g018850.3C.gene	136	133	105	732	852	702	0.792748	0.588651	0.597866	6.402238	7.071467	5.900537	1.92E-46	2.997705545	up
BraA01g018900.3C.gene	0	0	0	238	289	188	0	0	0	14.408567	16.569117	11.268109	2.31E-53	Inf	up
BraA01g018910.3C.gene	3640	4630	3741	711	799	686	55.887699	53.821247	56.020008	11.118062	11.799584	10.611985	7.13E-68	-2.052497901	down
BraA01g018990.3C.gene	1520	2104	1520	278	261	258	18.076864	18.951231	17.63801	3.367032	2.983932	3.091167	9.30E-45	-2.279742763	down
BraA01g019010.3C.gene	979	1282	864	1754	1921	1944	17.109457	16.975517	14.723538	31.248262	32.304623	34.25761	3.31E-22	1.254708743	up
BraA01g019020.3C.gene	22	48	22	356	333	399	0.518229	0.851051	0.494304	8.593005	7.59734	9.539442	2.83E-40	4.016914235	up
BraA01g019030.3C.gene	3	6	0	1003	1066	940	0.084891	0.131404	0	29.770774	29.841704	27.642593	1.19E-170	8.885422009	up
BraA01g019060.3C.gene	10	12	3	157	225	160	0.201298	0.225832	0.060166	2.817699	3.668313	2.801313	2.00E-35	4.863053013	up
BraA01g019090.3C.gene	1952	2671	1801	306	338	321	20.672977	21.346628	18.578938	3.300181	3.424941	3.41462	5.61E-54	-2.324748464	down
BraA01g019110.3C.gene	0	11	9	3962	4340	3843	0	0.111404	0.106281	62.299606	64.417781	59.850257	0	9.713896546	up
BraA01g019120.3C.gene	195	168	139	15	32	8	2.687745	1.755432	1.873239	0.207007	0.413132	0.109929	6.67E-11	-2.827077947	down
BraA01g019160.3C.gene	789	1250	964	193	155	184	12.858253	15.600205	15.718848	3.219539	2.393731	2.864873	1.32E-26	-2.08010523	down
BraA01g019180.3C.gene	568	945	584	80	75	106	5.122568	7.557633	4.542212	0.590798	0.570924	0.804315	5.35E-28	-2.579118195	down
BraA01g019200.3C.gene	603	693	686	215	220	240	9.001637	7.8604	10.172808	3.251307	3.269584	3.546678	4.22E-08	-1.165328133	down
BraA01g019360.3C.gene	1127	1617	1109	487	439	380	7.408912	8.168609	7.235729	4.901654	4.119851	3.81222	1.66E-12	-1.146256144	down
BraA01g019370.3C.gene	919	1201	816	71	109	68	12.831504	12.698608	11.115465	1.008796	1.455519	0.951261	1.28E-47	-3.16464617	down
BraA01g019420.3C.gene	0	0	0	101	88	143	0	0	0	0.914803	0.747073	1.275506	1.34E-25	Inf	up
BraA01g019430.3C.gene	841	1170	984	248	378	374	9.49033	10.000195	10.831887	2.845309	4.104171	4.245257	7.00E-11	-1.184544916	down
BraA01g019450.3C.gene	1406	1694	1391	157	178	211	11.885292	10.849233	11.46965	1.345371	1.44586	1.796088	1.60E-50	-2.643142598	down
BraA01g019480.3C.gene	1687	2535	1843	643	762	642	22.190234	25.165716	23.393126	8.699055	9.809148	8.642493	4.34E-17	-1.15679174	down
BraA01g019590.3C.gene	2752	3421	2732	261	332	359	21.557804	20.381255	20.927761	2.046872	2.502896	2.82675	4.34E-92	-2.827992189	down
BraA01g019610.3C.gene	1437	1895	1490	445	444	487	6.726062	6.624948	6.673107	2.075003	1.94887	2.233535	6.34E-20	-1.404870877	down
BraA01g019700.3C.gene	2010	2735	2036	414	412	415	32.681271	33.680477	32.295567	6.857652	6.431749	6.789757	5.69E-46	-2.042304333	down
BraA01g019720.3C.gene	9188	12175	9774	17853	18876	19242	64.043671	64.201539	66.496373	126.912261	126.541988	135.208188	2.09E-36	1.248663222	up
BraA01g019740.3C.gene	88	114	109	19	19	23	2.227228	2.198357	2.703809	0.473286	0.450716	0.582642	1.85E-08	-1.954167441	down
BraA01g019800.3C.gene	0	0	0	1534	1519	1494	0	0	0	13.147892	12.310245	12.652108	8.51E-256	Inf	up
BraA01g019810.3C.gene	0	0	0	138	136	167	0	0	0	1.110146	1.032232	1.325003	3.25E-49	Inf	up
BraA01g019870.3C.gene	0	12	2	665	693	690	0	0.14029	0.020417	11.786521	11.580983	12.078122	2.58E-116	7.778360944	up
BraA01g019890.3C.gene	1046	1460	1190	2126	2218	2052	8.206034	8.625598	9.657962	16.87045	16.538696	16.024106	2.02E-22	1.195432279	up
BraA01g019900.3C.gene	973	1194	881	1915	2210	2112	4.120585	4.064616	3.881137	8.011662	9.140979	8.843864	6.03E-30	1.433626248	up
BraA01g019980.3C.gene	1118	1519	1153	2159	2419	2143	11.1082	11.429209	11.176744	21.868372	23.129684	21.460213	2.79E-24	1.23114885	up
BraA01g020000.3C.gene	367	600	434	1744	2311	2057	10.712572	11.392672	10.675276	47.723854	62.230594	57.178898	5.25E-51	2.538204296	up
BraA01g020020.3C.gene	143	231	180	2319	2512	2403	1.338289	1.646166	1.652876	22.254704	22.749796	22.802132	2.49E-167	4.119113376	up
BraA01g020060.3C.gene	7	2	22	107	97	87	0.333175	0.043131	1.080009	5.549356	4.739244	4.432578	1.35E-21	3.527484349	up
BraA01g020190.3C.gene	664	843	703	6819	7799	6529	5.305953	5.098212	5.47498	55.549084	59.969036	52.592484	3.90E-213	3.655562465	up
BraA01g020200.3C.gene	193	254	192	62	75	72	1.714592	1.708294	1.668015	0.561492	0.641935	0.64596	6.65E-05	-1.209755605	down
BraA01g020310.3C.gene	0	0	0	84	112	66	0	0	0	5.403819	6.820399	4.178964	5.32E-29	Inf	up
BraA01g020340.3C.gene	407	520	375	141	148	122	8.841547	8.739243	8.064805	3.035504	3.06415	2.742758	3.80E-07	-1.259183417	down
BraA01g020440.3C.gene	956	821	1044	1287	2863	2532	14.181562	9.383449	13.865249	20.765224	42.85176	40.287986	0.000726841	1.600917251	up
BraA01g020530.3C.gene	0	0	0	123	124	125	0	0	0	1.375338	1.299441	1.389843	6.61E-46	Inf	up
BraA01g020540.3C.gene	477	615	381	85	132	100	19.261667	18.835812	15.000189	3.473969	5.127534	4.048599	4.09E-13	-1.811911279	down
BraA01g020630.3C.gene	494	707	701	221	210	239	11.543118	12.501612	15.974841	5.253588	4.718411	5.621552	3.81E-07	-1.106428161	down
BraA01g020640.3C.gene	84	98	74	660	796	637	1.180997	1.044313	1.011666	9.541822	10.858849	9.108835	4.50E-52	3.42723419	up
BraA01g020660.3C.gene	178	182	187	17	30	12	0.980716	0.758557	1.00302	0.090383	0.159012	0.064451	6.84E-16	-2.843175962	down
BraA01g020740.3C.gene	5221	7027	5361	23796	27281	25606	24.403545	24.929162	24.482599	113.647641	122.969545	121.026202	5.43E-129	2.526515208	up
BraA01g020920.3C.gene	804	1177	744	25	32	12	13.114988	14.541271	11.834709	0.399928	0.499973	0.195192	4.30E-77	-4.893155933	down
BraA01g021040.3C.gene	134	172	131	319	316	363	0.525076	0.485498	0.470654	1.540318	1.262165	1.626938	2.86E-10	1.595886805	up
BraA01g021130.3C.gene	160	261	244	494	521	510	2.9185	3.62002	4.349231	9.215669	9.16854	9.409246	2.07E-13	1.602093396	up
BraA01g021160.3C.gene	1077	1354	1019	2129	1989	2355	11.934068	11.360888	11.036829	23.549316	21.315888	26.50497	8.77E-23	1.312647646	up
BraA01g021200.3C.gene	9	23	25	12355	13732	12848	0.042283	0.084747	0.118476	64.346131	65.319454	66.048286	0	9.826133196	up
BraA01g021220.3C.gene	3579	4530	3939	1391	1528	1456	16.052041	15.376481	17.225763	6.352483	6.58883	6.573733	3.35E-22	-1.064912191	down
BraA01g021250.3C.gene	81	81	52	615	585	637	0.771901	0.583768	0.479445	6.021241	5.403511	6.16418	1.27E-48	3.499042777	up
BraA01g021260.3C.gene	150	153	89	7	21	14	1.280197	1.098631	1.026002	0.059014	0.177405	0.137048	1.23E-09	-2.838144811	down
BraA01g021270.3C.gene	13	11	5	91	210	85	0.117828	0.074153	0.038311	0.903382	1.965045	0.829334	2.91E-05	4.11234081	up
BraA01g021280.3C.gene	2453	3626	2791	1031	1076	987	30.843782	34.524284	34.247695	13.206153	13.009605	12.501121	1.53E-20	-1.110247209	down
BraA01g021300.3C.gene	983	1307	1216	135	208	134	4.453813	4.67156	5.637357	0.621158	0.9858	0.637378	9.23E-39	-2.488498137	down
BraA01g021350.3C.gene	28	52	45	112	105	113	0.264997	0.374221	0.417189	1.102471	0.970855	1.100727	4.57E-08	1.816004994	up
BraA01g021370.3C.gene	5	9	3	113	93	80	0.143112	0.185665	0.075166	3.417576	2.663804	2.400572	6.17E-27	4.527437622	up
BraA01g021380.3C.gene	381	579	421	905	974	939	3.653709	4.212511	3.947324	8.862732	8.999977	9.088582	3.20E-17	1.441605839	up
BraA01g021430.3C.gene	0	0	0	321	399	295	0	0	0	1.390466	1.630533	1.264807	8.57E-79	Inf	up
BraA01g021450.3C.gene	9011	12329	10095	3104	2923	2939	143.569641	148.741608	156.884689	50.389656	44.788181	47.187859	6.19E-48	-1.404937462	down
BraA01g021540.3C.gene	27	43	53	196	224	222	0.208436	0.302324	0.440473	2.109851	2.323798	2.396447	8.00E-19	2.773292125	up
BraA01g021650.3C.gene	2081	2737	1996	8107	9169	8694	9.214211	9.163371	8.634932	37.310476	38.977333	38.70541	1.74E-120	2.335062336	up
BraA01g021710.3C.gene	0	0	0	123	216	93	0	0	0	0.905651	1.507667	0.679655	6.68E-15	Inf	up
BraA01g021740.3C.gene	1293	1593	1287	2284	2405	2424	39.574493	36.921249	38.420059	71.219933	70.788704	74.746399	3.39E-23	1.168310297	up
BraA01g021750.3C.gene	3142	4172	3294	5541	5865	5584	18.851088	19.374826	19.329686	33.837199	33.854669	33.722852	5.49E-28	1.082637576	up
BraA01g021770.3C.gene	607	924	600	249	214	196	3.431318	3.961463	3.307115	1.581652	1.15814	1.109688	6.43E-10	-1.272582135	down
BraA01g021830.3C.gene	1740	2005	1592	530	574	532	9.522542	8.313632	8.504468	2.973808	3.021145	2.93247	5.84E-19	-1.310242365	down
BraA01g021840.3C.gene	1811	2435	2098	369	567	535	4.731932	4.852764	5.381511	0.986426	1.431054	1.414855	6.62E-33	-1.713489024	down
BraA01g021910.3C.gene	20	16	0	1154	1830	1328	0.218422	0.130666	0	14.642171	21.927518	16.928627	6.73E-51	7.310171342	up
BraA01g021960.3C.gene	395	552	436	104	94	86	6.137251	6.464942	6.53104	1.912415	1.376328	1.536153	2.17E-13	-1.87614606	down
BraA01g021980.3C.gene	1643	2294	1736	528	586	571	15.433691	16.489661	16.044583	5.036808	5.293648	5.361405	9.04E-21	-1.344761391	down
BraA01g021990.3C.gene	4449	5827	4567	7784	8621	8369	105.586281	104.725281	105.727295	188.276794	196.839294	200.177475	1.03E-32	1.141220708	up
BraA01g022000.3C.gene	20	41	37	1223	1185	1072	0.463975	0.742934	0.861837	30.188457	27.604786	26.153616	9.07E-138	5.566069816	up
BraA01g022020.3C.gene	132	196	123	300	295	285	1.192912	1.312013	1.07847	2.722845	2.521926	2.529498	1.25E-07	1.383200725	up
BraA01g022150.3C.gene	2	4	6	102	100	87	0.027879	0.068539	0.155004	2.865534	2.641902	2.418339	2.46E-30	4.977101224	up
BraA01g022200.3C.gene	604	1381	615	84	78	119	4.381477	7.518234	4.429053	0.594234	0.567022	0.786105	6.61E-07	-2.752361781	down
BraA01g022270.3C.gene	18966	25878	19923	2553	2523	2663	82.232521	84.960777	84.25914	11.278397	10.51944	11.633121	8.99E-156	-2.658302454	down
BraA01g022310.3C.gene	705	882	781	83	108	3	28.237732	26.761562	30.551685	3.359207	4.153316	0.115626	1.60E-41	-3.223823284	down
BraA01g022330.3C.gene	0	0	0	742	731	617	0	0	0	6.188313	5.753503	5.088894	1.29E-135	Inf	up
BraA01g022370.3C.gene	3	0	2	903	1051	866	0.010215	0	0.009433	4.665537	5.1259	4.423551	8.47E-166	9.40092819	up
BraA01g022380.3C.gene	0	0	0	245	210	173	0	0	0	3.169533	2.582283	2.247276	1.06E-51	Inf	up
BraA01g022400.3C.gene	10	15	10	298	395	337	0.100632	0.127937	0.114316	3.750531	4.623292	4.117612	7.05E-54	5.291311606	up
BraA01g022420.3C.gene	54	73	45	99	86	102	0.887042	0.920076	0.727583	1.67702	1.369525	1.699623	0.00046256	1.15559787	up
BraA01g022430.3C.gene	489	615	445	97	65	69	5.311087	5.187284	4.883808	1.189711	0.924983	1.111983	6.96E-20	-2.334462585	down
BraA01g022470.3C.gene	0	0	0	622	743	558	0	0	0	14.882431	16.785913	13.207918	1.18E-126	Inf	up
BraA01g022500.3C.gene	1270	1565	1207	169	179	141	24.413498	22.775169	22.62575	3.303349	3.299078	2.731184	9.03E-47	-2.647429468	down
BraA01g022530.3C.gene	149	233	194	412	536	472	1.917404	2.268826	2.432845	5.40358	6.632796	6.118467	4.51E-14	1.706722892	up
BraA01g022610.3C.gene	1270	1427	1184	307	349	321	20.580702	17.504595	18.713312	5.068884	5.432046	5.229959	7.19E-21	-1.597918176	down
BraA01g022620.3C.gene	0	0	0	4364	4192	4004	0	0	0	22.908508	20.775314	20.786058	0	Inf	up
BraA01g022710.3C.gene	0	0	0	122	172	70	0	0	0	2.037957	2.478754	0.989381	3.41E-15	Inf	up
BraA01g022740.3C.gene	0	0	0	74	70	66	0	0	0	4.7903	4.288165	4.215747	2.08E-38	Inf	up
BraA01g022750.3C.gene	108	113	81	418	466	524	4.373885	3.476266	3.192371	17.36227	18.283154	21.512909	8.59E-27	2.615507282	up
BraA01g022910.3C.gene	597	637	708	5353	6132	6482	3.585698	2.779187	4.169524	31.587546	36.086666	39.255523	4.48E-125	3.589202803	up
BraA01g022980.3C.gene	98	110	74	321	312	302	1.648493	1.411755	1.210668	5.520885	5.093281	5.155977	2.49E-15	2.130947706	up
BraA01g023050.3C.gene	628	931	726	137	111	119	3.810196	4.243519	4.217137	0.82743	0.639122	0.704206	5.52E-24	-2.225368465	down
BraA01g023190.3C.gene	2	0	2	550	637	575	0.01787	0	0.016728	8.011619	8.771746	8.292929	6.95E-112	9.047651373	up
BraA01g023270.3C.gene	2884	3565	2697	494	640	542	38.006802	35.571579	34.667664	6.625381	8.10741	7.187475	6.36E-57	-2.050189243	down
BraA01g023290.3C.gene	4507	5677	4553	533	452	408	71.07473	67.791603	70.028313	8.561333	6.848887	6.479041	1.76E-139	-3.000019259	down
BraA01g023350.3C.gene	38	45	38	107	138	128	0.784549	0.698984	0.760327	2.274449	2.768251	2.689364	7.51E-10	2.01640884	up
BraA01g023370.3C.gene	1645	2140	1595	491	526	550	12.83741	12.478247	12.25952	3.90327	3.974996	4.253764	9.80E-21	-1.375046786	down
BraA01g023440.3C.gene	2556	3440	2582	944	939	844	26.773607	27.287596	26.390276	10.078927	9.455553	8.909315	2.36E-24	-1.246860406	down
BraA01g023480.3C.gene	16	12	11	325	357	338	1.014574	0.580106	0.649463	21.678724	22.489908	22.294878	7.30E-52	5.078444693	up
BraA01g023560.3C.gene	3	15	13	3389	3956	3689	0.027851	0.145058	0.151165	48.060347	52.931291	51.602797	0	8.9154576	up
BraA01g023640.3C.gene	4234	5004	3995	1299	1315	1332	16.425983	14.700665	15.117635	5.134053	4.907685	5.205426	6.21E-35	-1.347730867	down
BraA01g023650.3C.gene	31	45	65	139	162	88	0.164514	0.183883	0.322517	0.76429	0.848867	0.450653	1.20E-05	1.840372458	up
BraA01g023710.3C.gene	538	804	711	153	86	154	2.200786	2.436427	2.304946	0.523938	0.606132	1.308072	1.19E-18	-1.971499654	down
BraA01g023760.3C.gene	955	934	801	1437	1463	1607	6.74347	4.859936	5.512345	10.135994	9.818524	11.71373	1.24E-16	1.130918877	up
BraA01g023770.3C.gene	5	0	0	529	606	621	0.061951	0	0	7.286895	7.873732	8.456894	2.37E-110	8.707373873	up
BraA01g023800.3C.gene	11195	15649	12168	2970	3210	3107	90.180771	94.968963	94.426595	24.312211	25.195817	25.377954	7.34E-67	-1.664735127	down
BraA01g023840.3C.gene	169	242	161	467	669	621	1.300683	1.431413	1.20684	3.695663	5.076047	4.790555	7.73E-20	2.028351343	up
BraA01g023880.3C.gene	202	166	209	1249	1645	1632	0.918628	0.571917	0.926682	9.541522	11.956016	12.510498	8.64E-52	3.333848451	up
BraA01g023890.3C.gene	1992	2437	1962	681	729	647	26.475546	24.52548	25.43627	9.222672	9.317828	8.662723	1.31E-19	-1.237471115	down
BraA01g023910.3C.gene	6	23	4	491	389	448	0.033467	0.058434	0.020737	1.812964	1.409083	1.565491	4.24E-65	5.852466755	up
BraA01g024080.3C.gene	693	883	737	6	394	361	13.376249	12.900878	13.860784	0.113375	7.308098	7.014122	0.008483234	-1.226367237	down
BraA01g024100.3C.gene	2646	3729	2704	833	982	995	25.159336	26.624633	25.440829	8.064747	8.955321	9.601776	1.75E-26	-1.283854604	down
BraA01g024150.3C.gene	45	68	74	155	198	175	2.969889	3.385122	4.771736	10.473036	12.630452	11.682933	7.13E-10	1.889048571	up
BraA01g024240.3C.gene	0	0	3	130	151	145	0	0	0.029506	2.536227	2.396308	2.178093	2.72E-44	7.428868426	up
BraA01g024250.3C.gene	376	503	416	45	92	98	10.578267	10.731148	11.425885	1.269927	2.476848	2.759105	9.36E-15	-2.068008277	down
BraA01g024310.3C.gene	281	303	221	66	64	48	4.821581	3.932991	3.696644	1.15364	1.044636	0.826132	2.51E-09	-1.780974848	down
BraA01g024340.3C.gene	0	0	0	96	134	112	0	0	0	4.763361	6.286533	5.500614	1.61E-44	Inf	up
BraA01g024750.3C.gene	3741	4789	3679	436	418	484	29.304196	28.437689	28.146145	3.4766	3.142512	3.818395	1.06E-111	-2.785304338	down
BraA01g024760.3C.gene	2906	4084	2937	1224	1184	1005	18.00709	19.179881	17.756647	7.72611	7.053436	6.277102	1.23E-22	-1.129806479	down
BraA01g024800.3C.gene	957	1437	1078	4214	4325	4169	8.188951	9.061704	8.674484	42.063707	45.314485	40.808592	6.58E-95	2.283343194	up
BraA01g024810.3C.gene	0	8	2	294	300	308	0	0.06311	0.010494	3.200774	3.082481	3.308102	1.39E-61	7.058716981	up
BraA01g024830.3C.gene	49	96	39	179	230	243	0.309891	0.460298	0.235748	1.153468	1.396075	1.550483	1.22E-13	2.272616288	up
BraA01g025030.3C.gene	11054	14937	11793	3648	3831	3688	114.281624	116.930023	118.921455	38.432728	38.097607	38.422203	1.70E-45	-1.354450959	down
BraA01g025050.3C.gene	0	0	0	95	209	149	0	0	0	3.645991	7.576097	5.647151	1.28E-19	Inf	up
BraA01g025080.3C.gene	1684	2399	1656	7486	7171	7017	15.270934	16.474042	14.646277	69.282944	62.647058	64.228475	2.33E-115	2.330485726	up
BraA01g025100.3C.gene	0	0	3	978	981	931	0	0	0.007687	3.898556	4.508643	4.878012	1.84E-172	10.19305645	up
BraA01g025120.3C.gene	4626	5874	4796	1168	1152	1105	26.466982	25.452032	26.768732	6.809664	6.339878	6.368877	7.04E-59	-1.758250198	down
BraA01g025140.3C.gene	11	0	0	314	326	289	0.105874	0	0	3.244409	3.182233	2.949102	3.41E-62	6.652167741	up
BraA01g025230.3C.gene	4564	6366	4781	887	666	790	36.418079	38.464157	37.212692	7.206061	5.11212	6.347203	1.24E-96	-2.332327626	down
BraA01g025310.3C.gene	9	13	13	5123	5841	4921	0.075007	0.078061	0.106167	44.428161	48.137667	42.592739	0	9.221253453	up
BraA01g025360.3C.gene	1078	1627	1357	0	7	0	14.837145	16.950428	18.218538	0	0.086489	0	5.01E-161	-8.827176413	down
BraA01g025420.3C.gene	7	4	0	77	159	77	0.084054	0.041485	0	1.428042	2.866228	1.59362	5.32E-09	5.199879793	up
BraA01g025550.3C.gene	3675	5120	4126	411	365	423	29.614625	32.904361	32.534178	3.576212	3.12414	3.406325	5.41E-131	-3.022179491	down
BraA01g025630.3C.gene	937	1400	959	403	470	342	4.27212	4.792215	4.287916	2.7518	3.679145	2.316327	1.85E-09	-1.027708185	down
BraA01g025670.3C.gene	2528	3555	2712	5	12	0	44.264336	47.164841	46.347743	0.06699	0.199603	0	1.53E-295	-8.63190607	down
BraA01g025720.3C.gene	0	0	0	361	479	399	0	0	0	6.209579	7.836213	6.870775	1.10E-90	Inf	up
BraA01g025730.3C.gene	0	0	0	137	135	140	0	0	0	2.674193	2.392614	2.596645	8.13E-48	Inf	up
BraA01g025810.3C.gene	1119	1715	1433	2	2	0	6.867029	7.96988	8.576312	0.012468	0.005944	0	5.33E-149	-9.655919139	down
BraA01g025870.3C.gene	3887	5060	3958	7639	7960	7482	87.584791	85.748823	86.793078	177.359202	174.979298	172.596426	7.11E-38	1.241487447	up
BraA01g025910.3C.gene	3305	4679	3854	6345	6339	6877	25.155798	26.085799	27.661578	49.481545	45.616888	51.640992	5.70E-31	1.130156294	up
BraA01g025940.3C.gene	476	860	605	84	135	120	2.857095	3.667619	3.369055	0.619846	0.71787	0.843952	3.67E-18	-2.101188185	down
BraA01g025990.3C.gene	306	389	324	0	0	0	3.373648	3.509095	3.789307	0	0	0	3.98E-60	#NAME?	down
BraA01g026140.3C.gene	61	35	59	200	173	243	0.869465	0.370712	0.821492	2.919236	2.383286	3.515177	2.96E-14	2.337553714	up
BraA01g026290.3C.gene	129	126	137	206	194	240	2.037498	1.466696	2.004879	3.175536	3.177231	3.801637	7.18E-05	1.086964356	up
BraA01g026320.3C.gene	162	193	104	0	0	0	0.971623	0.894398	0.624008	0	0	0	2.60E-30	#NAME?	down
BraA01g026390.3C.gene	3132	4364	3648	5960	6204	5467	16.976532	17.912949	19.250241	32.929893	32.361012	29.868891	2.23E-27	1.064803162	up
BraA01g026420.3C.gene	0	0	0	1031	1150	900	0	0	0	16.848242	17.732162	14.54836	8.56E-188	Inf	up
BraA01g026450.3C.gene	279	283	326	62	123	88	3.865672	2.948273	4.407024	0.865078	1.631967	1.213178	6.80E-06	-1.334878363	down
BraA01g026460.3C.gene	2931	3367	2691	5574	5727	5724	47.842278	41.611694	42.841732	92.720306	89.922966	94.161194	2.85E-40	1.317678589	up
BraA01g026480.3C.gene	536	749	658	255	184	157	4.564215	4.656941	5.122126	2.202872	1.542979	1.748858	1.52E-09	-1.298243265	down
BraA01g026500.3C.gene	800	1165	971	1358	1664	1707	3.50342	3.666713	3.915825	5.737241	6.628538	7.125892	8.02E-16	1.091049851	up
BraA01g026520.3C.gene	290	497	307	0	0	0	2.881004	3.747978	2.922658	0	0	0	1.64E-62	#NAME?	down
BraA01g026730.3C.gene	1685	2355	1738	317	340	319	10.184547	10.909461	9.928311	1.77508	1.870005	1.802857	1.44E-44	-2.157615061	down
BraA01g026750.3C.gene	1145	1413	1229	0	0	0	10.581344	10.204371	11.257443	0	0	0	2.67E-163	#NAME?	down
BraA01g026810.3C.gene	2716	3351	2405	6915	7148	6661	44.450489	41.382277	38.25986	115.244712	112.145585	110.071468	1.71E-65	1.693923339	up
BraA01g026820.3C.gene	168	243	167	0	0	0	1.576879	1.751978	1.561841	0	0	0	3.68E-44	#NAME?	down
BraA01g026830.3C.gene	6040	7147	5952	2184	2169	2135	168.249161	150.753876	161.723938	61.985958	58.126499	59.91758	1.74E-30	-1.164050868	down
BraA01g026900.3C.gene	0	0	0	415	477	415	0	0	0	6.658899	7.229285	6.589226	2.51E-94	Inf	up
BraA01g026920.3C.gene	17	20	15	135	174	157	0.166135	0.146203	0.140912	1.75245	2.007132	1.774326	1.66E-23	3.559884198	up
BraA01g026940.3C.gene	0	0	0	335	440	407	0	0	0	3.423984	3.589245	3.910654	1.13E-87	Inf	up
BraA01g026950.3C.gene	0	0	0	93	87	125	0	0	0	0.665085	0.587047	0.883198	2.06E-35	Inf	up
BraA01g026960.3C.gene	11	19	13	23079	27421	21809	0.109141	0.135828	0.120701	237.826489	281.942634	235.225052	0	11.13467577	up
BraA01g026990.3C.gene	0	0	0	68	125	89	0	0	0	2.184842	3.813708	2.845133	1.42E-24	Inf	up
BraA01g027130.3C.gene	574	655	506	1118	1095	1260	3.418055	2.954733	2.943626	7.175958	6.631541	8.057622	2.67E-19	1.39953589	up
BraA01g027140.3C.gene	363	1310	1018	146	218	222	4.274323	11.679259	11.694155	1.741645	2.463057	2.623987	0.007062919	-1.762117529	down
BraA01g027200.3C.gene	235	362	249	758	740	692	2.039584	2.38286	2.133902	6.752051	6.230286	6.090859	2.32E-20	1.789137807	up
BraA01g027210.3C.gene	559	634	469	1203	1277	932	6.715121	4.814471	4.674013	10.898289	13.970297	8.554899	4.60E-13	1.434460792	up
BraA01g027220.3C.gene	9	4	13	5687	6133	5329	0.0991	0.028373	0.139667	64.195358	65.345581	59.486389	0	9.685156179	up
BraA01g027300.3C.gene	151	249	189	979	904	808	0.747718	0.933982	0.912212	4.957165	4.319579	4.044913	2.16E-42	2.60830599	up
BraA01g027430.3C.gene	1796	2281	2058	3116	3433	3217	15.789051	15.184974	17.652084	27.92667	29.04014	28.510237	2.40E-23	1.065800326	up
BraA01g027600.3C.gene	0	5	0	144	186	123	0	0.018458	0	0.890559	1.082636	0.751285	7.23E-43	7.140082321	up
BraA01g027640.3C.gene	165	245	181	347	335	389	2.06157	2.35019	2.230073	4.42425	4.030672	4.914826	1.56E-07	1.27079031	up
BraA01g027690.3C.gene	496	753	529	216	237	162	8.718339	10.019032	9.060449	3.864748	3.997762	2.853948	3.07E-07	-1.119081327	down
BraA01g027770.3C.gene	504	581	494	99	99	91	2.573986	2.246368	2.44654	0.464933	0.477852	0.460495	1.50E-16	-2.055588925	down
BraA01g027780.3C.gene	0	0	3	400	404	399	0	0	0.019317	4.246915	4.041588	4.199992	3.63E-84	8.928658697	up
BraA01g027910.3C.gene	510	664	492	1037	1359	1168	9.825716	10.392513	8.910169	19.063803	25.841401	22.949175	7.95E-22	1.498297894	up
BraA01g027940.3C.gene	66	57	37	72	109	95	0.565837	0.366856	0.308917	0.628958	0.902582	0.821278	0.000283336	1.167932521	up
BraA01g028110.3C.gene	157	253	188	82	89	44	1.071394	1.312268	1.25763	0.573285	0.585406	0.303291	0.000457481	-1.063749307	down
BraA01g028370.3C.gene	186	220	193	1693	1903	1767	2.385613	2.229861	2.578495	22.068894	23.903163	22.685936	2.56E-110	3.555066315	up
BraA01g028390.3C.gene	1530	2354	1822	185	223	225	6.401559	7.46029	7.437027	0.788414	0.895832	0.946335	3.07E-64	-2.763041591	down
BraA01g028400.3C.gene	2052	2780	1957	446	459	397	25.359689	26.02879	23.814709	7.66442	7.028584	6.551811	1.35E-43	-1.973813357	down
BraA01g028410.3C.gene	127	143	89	24	15	7	2.454055	2.133242	1.554156	0.203297	0.178453	0.164082	8.94E-13	-2.553589716	down
BraA01g028540.3C.gene	5953	8169	6218	1878	1681	1789	25.6982	26.76854	26.285012	8.280647	6.960267	7.778341	1.78E-50	-1.518345542	down
BraA01g028550.3C.gene	911	1336	938	245	336	353	4.495356	4.990675	4.51754	1.228312	1.591974	1.753592	3.41E-14	-1.360228144	down
BraA01g028600.3C.gene	1288	1713	1518	493	641	583	13.616842	13.900135	15.808212	5.376595	6.579367	6.316714	5.76E-11	-1.000685127	down
BraA01g028620.3C.gene	2034	2797	2275	7817	7021	7305	63.502018	66.125488	69.27652	248.724808	210.863892	229.840271	1.22E-59	2.045931574	up
BraA01g028810.3C.gene	0	0	0	2681	2949	2760	0	0	0	10.714159	11.125792	10.908913	0	Inf	up
BraA01g029020.3C.gene	299	414	358	86	148	125	5.094156	5.339176	5.949595	1.481926	2.421314	2.145577	7.84E-06	-1.182727438	down
BraA01g029060.3C.gene	445	780	486	18	51	12	8.286708	10.405418	8.899224	0.408632	0.804585	0.249559	7.43E-38	-3.996097844	down
BraA01g029140.3C.gene	2255	1599	1098	377	353	369	12.747977	7.058716	6.754362	1.986771	1.957761	2.119703	0.003014022	-1.795882181	down
BraA01g029160.3C.gene	212	170	219	670	1048	845	2.5148	1.487551	2.541188	7.967174	12.00928	9.786372	6.56E-17	2.449561793	up
BraA01g029170.3C.gene	7061	9607	7106	14661	14871	13792	119.773642	123.184441	117.603243	253.146103	242.389931	235.597965	2.24E-39	1.273166343	up
BraA01g029180.3C.gene	22	20	7	1087	1240	1395	0.476763	0.129643	0.051613	8.725637	9.399591	11.116021	1.28E-123	6.650328768	up
BraA01g029190.3C.gene	27	34	35	115	136	121	0.257648	0.233791	0.343003	1.163832	1.245234	1.215033	2.38E-12	2.342316705	up
BraA01g029270.3C.gene	2450	3172	2861	924	840	758	17.627848	17.733797	20.067363	6.771739	5.975319	5.66398	1.66E-27	-1.351328114	down
BraA01g029280.3C.gene	0	0	0	453	490	578	0	0	0	3.789073	3.989891	4.848792	1.16E-105	Inf	up
BraA01g029360.3C.gene	0	21	0	142	205	184	0	0.124425	0	1.222627	1.697823	1.583061	9.70E-37	5.298788823	up
BraA01g029400.3C.gene	624	675	579	160	142	166	5.340643	4.416225	4.924106	1.35785	1.183427	1.418223	8.19E-13	-1.611241968	down
BraA01g029450.3C.gene	601	888	548	128	196	129	17.675989	19.778965	15.712516	3.838801	5.547482	3.822938	1.97E-15	-1.757744007	down
BraA01g029540.3C.gene	3251	4243	3470	5924	6221	5980	44.128059	43.651778	46.305226	81.591186	80.986267	82.51353	1.46E-30	1.126253538	up
BraA01g029590.3C.gene	64374	89215	70766	939	986	1052	598.910536	628.461675	642.382715	8.963487	8.879208	9.921412	0	-5.83032835	down
BraA01g029610.3C.gene	0	2	0	96	88	113	0	0.010927	0	0.651163	0.580215	0.759541	2.31E-39	7.860381171	up
BraA01g029650.3C.gene	122	170	109	10	0	20	1.848107	1.954441	1.602512	0.153903	0	0.305304	1.60E-18	-3.305041415	down
BraA01g029690.3C.gene	13	11	8	1970	2134	1986	0.101329	0.069536	0.065288	16.836048	17.210728	16.781706	3.91E-283	7.954333498	up
BraA01g029750.3C.gene	1382	1614	1198	2047	2192	2123	5.831374	5.15715	4.931089	8.804042	8.896813	9.027809	9.71E-17	1.000170715	up
BraA01g029770.3C.gene	99	115	107	591	729	705	1.658818	1.413393	1.698434	9.815531	11.595293	10.839529	2.99E-43	3.045758187	up
BraA01g029810.3C.gene	260	445	289	13	16	5	2.951737	3.823087	3.199692	0.139813	0.16497	0.046086	8.33E-36	-4.452428259	down
BraA01g029930.3C.gene	166	276	172	30	43	32	2.717628	3.426853	2.75275	0.490913	0.679807	0.515244	4.68E-11	-2.129575723	down
BraA01g029950.3C.gene	0	11	5	189	219	238	0	0.11161	0.064249	2.579937	2.815231	3.206011	8.50E-45	5.854324663	up
BraA01g029970.3C.gene	14	11	6	1185	1041	1059	0.811811	0.329727	0.206716	54.022623	38.40893	40.897703	1.02E-162	7.11535656	up
BraA01g030180.3C.gene	860	1237	927	425	480	217	4.668178	4.132485	12.540433	5.295144	5.724744	0.63908	1.83E-06	-1.024899767	down
BraA01g030200.3C.gene	29357	37359	29356	127057	125537	126103	281.026917	270.808075	274.107941	1239.525024	1156.03772	1216.512085	7.15E-45	2.381300483	up
BraA01g030320.3C.gene	3085	4148	3049	621	749	673	8.071445	8.160485	8.251725	1.913207	2.30713	2.129037	8.44E-56	-1.926919059	down
BraA01g030370.3C.gene	0	0	0	237	257	251	0	0	0	9.339317	9.57246	9.779156	1.47E-64	Inf	up
BraA01g030410.3C.gene	2	2	3	120	101	181	0.014065	0.020165	0.036951	1.701489	1.344167	2.534868	2.84E-16	6.215076091	up
BraA01g030500.3C.gene	846	1242	891	0	0	0	3.462152	3.751737	3.477246	0	0	0	2.17E-132	#NAME?	down
BraA01g030520.3C.gene	371	522	450	755	876	653	2.649704	2.925924	3.172606	5.626745	6.243816	4.743955	7.74E-11	1.165937603	up
BraA01g030530.3C.gene	153	271	159	11	3	30	1.631261	2.317428	1.517971	0.098617	0.018618	0.29711	7.14E-20	-3.28357944	down
BraA01g030580.3C.gene	408	320	465	1792	1097	1459	4.761568	2.828945	5.298977	21.341755	12.329659	17.184277	5.71E-08	2.233146557	up
BraA01g030630.3C.gene	0	3	0	225	403	205	0	0.023723	0	4.235768	8.568275	3.705624	6.85E-19	8.749614691	up
BraA01g030710.3C.gene	2355	3478	2757	379	420	434	61.879402	69.209381	70.67083	10.126109	10.609929	11.495634	1.04E-69	-2.392962348	down
BraA01g030720.3C.gene	2028	2195	2410	683	694	715	13.953768	13.087841	16.167003	4.831596	5.106203	5.758677	2.58E-09	-1.282715962	down
BraA01g030740.3C.gene	0	0	0	1378	1676	1479	0	0	0	5.057722	5.674719	5.326308	6.41E-255	Inf	up
BraA01g030980.3C.gene	4734	8219	6160	727	758	844	25.759421	36.761427	35.445542	4.359801	4.292927	5.048787	8.29E-31	-2.618467178	down
BraA01g031070.3C.gene	1388	2086	1557	195	315	192	16.19244	17.866448	17.497262	2.182486	3.551392	2.128969	1.93E-48	-2.438259495	down
BraA01g031150.3C.gene	3296	4434	3330	767	744	761	36.949249	37.637589	36.403637	8.755698	8.015035	8.593292	4.56E-56	-1.876108361	down
BraA01g031210.3C.gene	3242	4646	3611	796	790	837	21.89053	23.778569	23.832295	5.474834	5.127521	5.694138	1.73E-55	-1.838043429	down
BraA01g031260.3C.gene	97	143	135	29169	33025	31793	0.440393	0.492595	0.600284	135.849854	145.185089	146.422546	0	8.368620547	up
BraA01g031330.3C.gene	331	292	327	1139	1121	1109	2.978479	1.986198	2.925155	10.481779	9.809168	10.152539	2.98E-39	2.19932189	up
BraA01g031350.3C.gene	429	529	392	21231	21853	21902	10.194386	9.487051	9.004354	514.87809	500.118107	524.596181	0	5.991612112	up
BraA01g031390.3C.gene	213	291	230	100	83	87	8.384551	8.662059	8.82013	3.996709	3.142913	3.447144	0.000339506	-1.034579261	down
BraA01g031450.3C.gene	4450	5730	4577	1581	1846	1790	10.369417	10.326851	10.668336	3.835948	4.282699	4.313395	1.77E-25	-1.10022008	down
BraA01g031480.3C.gene	1949	2424	1837	151	262	167	12.172627	11.453832	11.212959	0.952113	1.568651	1.052851	8.68E-78	-3.027880222	down
BraA01g031500.3C.gene	1855	2622	2063	4936	5588	4539	12.071798	12.967949	13.154908	32.880896	35.166117	29.915463	1.12E-48	1.608227386	up
BraA01g031510.3C.gene	10	13	17	401	350	91	0.1558	0.148845	0.25696	6.39218	5.270841	1.427035	8.01E-05	4.777093082	up
BraA01g031580.3C.gene	789	995	744	1541	1708	1441	22.50668	21.483541	20.69747	44.811466	46.893997	41.446518	8.61E-21	1.293183543	up
BraA01g031650.3C.gene	302	366	296	28	11	23	2.625074	2.499563	2.623521	0.270225	0.056464	0.198762	3.95E-27	-3.54619118	down
BraA01g031660.3C.gene	4235	5816	4363	212	197	205	21.985018	22.84519	22.091115	1.122674	0.978656	1.074498	2.62E-219	-4.144170676	down
BraA01g031700.3C.gene	0	0	0	134	140	127	0	0	0	1.964103	1.930349	1.832635	2.71E-47	Inf	up
BraA01g031810.3C.gene	891	1338	955	232	252	176	6.42045	7.292614	6.891587	1.715564	1.721292	1.344031	2.37E-23	-1.858734216	down
BraA01g031820.3C.gene	1572	2261	1736	278	285	245	11.167209	12.183943	12.004916	2.020503	1.953027	1.735519	2.15E-50	-2.376894268	down
BraA01g031850.3C.gene	60	81	57	305	379	355	1.201532	1.225488	1.114514	6.244808	7.340929	7.199483	2.87E-24	2.797729446	up
BraA01g031920.3C.gene	0	2	6	184	221	158	0	0.02382	0.098076	3.239398	3.682863	2.750705	3.33E-46	6.496891634	up
BraA01g031930.3C.gene	0	0	0	186	249	142	0	0	0	3.238294	4.099517	2.452502	4.71E-33	Inf	up
BraA01g031960.3C.gene	0	0	0	345	314	252	0	0	0	3.713677	3.15002	2.711344	2.63E-68	Inf	up
BraA01g031980.3C.gene	1862	2662	2090	733	867	879	10.485208	12.068283	12.137525	5.446725	6.02758	5.996717	1.67E-14	-1.0102777	down
BraA01g032030.3C.gene	60	94	95	768	837	648	0.998174	1.175751	1.537258	13.036711	13.421903	10.876404	2.40E-58	3.575770792	up
BraA01g032040.3C.gene	129	199	165	2503	2516	2452	0.93078	1.084528	1.156993	18.431183	17.490562	17.855488	2.66E-183	4.330275091	up
BraA01g032090.3C.gene	167	188	156	1097	1285	1146	1.221313	1.061144	1.131526	9.007857	9.357983	8.620508	3.07E-69	3.17907095	up
BraA01g032120.3C.gene	2	1	2	2262	2181	1900	0.040435	0.005103	0.037688	77.133583	70.218781	64.075272	5.14E-238	10.64417015	up
BraA01g032130.3C.gene	2032	2323	1913	711	772	713	18.97793	16.431705	17.432333	6.765626	6.933542	6.711578	2.29E-16	-1.119265591	down
BraA01g032150.3C.gene	89	94	111	761	864	735	2.217438	1.766296	2.689547	19.377831	20.770893	18.507004	1.44E-56	3.380901025	up
BraA01g032170.3C.gene	625	900	688	96	157	114	15.945815	16.220772	15.95828	2.192836	3.87234	2.46756	1.06E-22	-2.191301566	down
BraA01g032190.3C.gene	0	0	1	122	125	89	0	0	0.003218	0.555509	0.533464	0.397411	1.45E-42	8.672230725	up
BraA01g032280.3C.gene	281	379	358	82	145	125	3.581201	3.667003	4.458599	1.067822	1.774891	1.600451	2.13E-05	-1.142977137	down
BraA01g032350.3C.gene	154	202	148	2429	2765	2463	1.380131	1.35986	1.288347	22.183335	23.837759	22.237993	1.07E-186	4.329417748	up
BraA01g032370.3C.gene	419	534	517	112	131	131	9.685474	9.358018	11.65926	2.630495	2.899816	3.05253	1.14E-10	-1.582898105	down
BraA01g032420.3C.gene	14	5	5	239	293	253	0.192801	0.04273	0.055043	3.410377	3.947027	3.56449	3.03E-47	5.360482798	up
BraA01g032470.3C.gene	3753	5397	3716	11318	12134	11942	9.575867	10.425599	8.511712	37.188792	37.241258	38.980628	2.64E-82	1.872301049	up
BraA01g032500.3C.gene	688	1143	843	0	0	0	5.598062	7.037582	6.65877	0	0	0	6.96E-121	#NAME?	down
BraA01g032540.3C.gene	948	1197	1059	328	334	340	7.348681	7.063949	7.957972	2.63497	2.424985	2.658885	6.59E-13	-1.279945317	down
BraA01g032580.3C.gene	1541	2022	1640	2891	2951	2659	66.972298	66.562698	69.536667	128.090607	123.411156	116.470932	2.53E-23	1.1101014	up
BraA01g032660.3C.gene	211	325	257	32	45	19	6.887404	8.050893	8.18177	1.056351	1.388036	0.617135	1.67E-16	-2.643986242	down
BraA01g032670.3C.gene	523	678	423	114	126	99	4.878963	4.787789	4.103582	1.114695	1.155353	0.956511	1.94E-14	-1.850770935	down
BraA01g032730.3C.gene	9	2	5	5462	5747	4731	0.609116	0.097485	0.322375	398.353027	395.684692	341.187012	0	10.26450779	up
BraA01g032880.3C.gene	4222	5488	4098	613	554	573	27.462844	27.068765	26.042111	4.067153	3.452833	3.74937	1.33E-106	-2.581529578	down
BraA01g032990.3C.gene	505	577	524	48	70	39	11.01973	9.535792	11.16255	1.054708	1.469967	0.846336	1.75E-28	-2.970984327	down
BraA01g033000.3C.gene	11	0	19	4192	4549	4255	0.071273	0	0.127045	29.528105	30.245796	29.638824	0	9.028399671	up
BraA01g033030.3C.gene	2	8	5	916	1013	880	0.01461	0.044478	0.029084	6.908882	7.212547	6.563474	3.18E-154	8.006085985	up
BraA01g033050.3C.gene	2	0	2	154	165	150	0.031775	0	0.045398	3.724947	3.759344	3.586901	2.82E-45	7.139245768	up
BraA01g033060.3C.gene	2	7	0	79	105	101	0.059205	0.152764	0	2.429412	3.047754	3.063863	2.95E-32	5.528364153	up
BraA01g033070.3C.gene	22	69	35	2918	2801	2789	0.263704	0.633507	0.40763	36.121914	32.727661	34.135601	3.57708201450072e-316	6.540853151	up
BraA01g033080.3C.gene	13632	19146	14542	2768	2876	2996	130.584808	138.878387	135.872177	27.017506	26.500822	28.917086	2.14E-98	-2.045439924	down
BraA01g033120.3C.gene	5	5	0	710	700	659	0.041448	0.037617	0	7.447053	6.924467	6.82537	3.85E-121	8.128126674	up
BraA01g033140.3C.gene	113	174	173	16	30	26	2.205183	2.583678	3.296487	0.301592	0.559809	0.509255	3.19E-11	-2.284089864	down
BraA01g033150.3C.gene	236	339	201	41	37	46	4.350116	4.841965	3.806213	0.742208	0.710789	0.811569	7.10E-13	-2.224459999	down
BraA01g033180.3C.gene	0	0	0	970	1224	930	0	0	0	5.789945	6.613263	5.265137	1.24E-151	Inf	up
BraA01g033210.3C.gene	6289	8301	6417	2190	2475	2156	35.379902	35.358696	35.207397	12.55278	13.389901	12.217259	3.40E-34	-1.220443076	down
BraA01g033220.3C.gene	259	345	270	46	33	21	1.564834	1.605788	1.660322	0.285819	0.188231	0.122446	4.94E-18	-2.718674962	down
BraA01g033270.3C.gene	669	757	664	1115	1128	1072	9.534077	8.176556	9.232101	16.206484	15.482097	15.412046	4.46E-12	1.057705471	up
BraA01g033350.3C.gene	257	306	312	1143	848	844	2.837544	2.814345	3.842617	14.078734	9.517669	10.241773	1.29E-11	2.089481517	up
BraA01g033400.3C.gene	430	552	441	1159	1284	1136	3.545356	3.445796	3.546725	9.742602	10.18251	9.439985	1.37E-27	1.730728858	up
BraA01g033430.3C.gene	30170	40083	31599	7880	8193	8110	249.756714	251.259338	255.155777	66.473763	65.239647	67.65435	7.47E-59	-1.670820282	down
BraA01g033440.3C.gene	9	12	13	285	272	284	0.117357	0.124516	0.170726	4.175794	3.765221	4.148417	1.50E-45	5.020355074	up
BraA01g033520.3C.gene	6352	9409	7393	1700	1752	1708	62.875759	70.522308	71.382767	17.148949	16.675249	17.036577	1.20E-67	-1.756988744	down
BraA01g033610.3C.gene	2950	3957	3067	942	886	1065	40.240116	40.875427	40.813595	13.09353	11.622519	14.631069	1.20E-31	-1.378837955	down
BraA01g033620.3C.gene	182	321	236	1213	1350	1395	3.18713	4.262403	4.033997	21.696539	22.791769	24.668394	4.68E-63	2.839832863	up
BraA01g033650.3C.gene	24	20	13	418	570	504	0.443681	0.226452	0.360471	11.90796	8.721577	13.393093	1.35E-66	5.090816293	up
BraA01g033690.3C.gene	2485	3191	2441	900	983	931	25.130299	24.432924	24.078217	9.274707	9.558804	9.481503	9.12E-20	-1.126055361	down
BraA01g033830.3C.gene	12	29	18	156	144	139	0.185802	0.332331	0.273747	2.490142	2.166489	2.186845	8.09E-21	3.338266265	up
BraA01g033880.3C.gene	2296	2868	2323	579	593	635	23.143843	19.804708	23.16414	5.952008	5.742741	6.347275	4.41E-35	-1.650686943	down
BraA01g033920.3C.gene	182	216	187	272	344	307	0.446488	0.400081	0.4466	0.678587	0.81046	0.757264	2.00E-05	1.049383452	up
BraA01g033950.3C.gene	12	17	9	8582	8837	7660	0.065939	0.067333	0.048202	48.380512	47.026649	42.700096	0	9.787830597	up
BraA01g033980.3C.gene	829	1195	963	82	129	248	3.811337	4.160184	4.318008	0.380185	0.566539	1.145673	1.62E-30	-2.296859075	down
BraA01g034010.3C.gene	450	656	453	69	28	60	3.090416	3.413098	3.036844	0.48154	0.184571	0.414922	3.76E-27	-2.88458815	down
BraA01g034030.3C.gene	152	146	109	608	551	503	1.99307	1.445213	1.38769	8.137778	6.960549	6.649936	7.71E-27	2.420687201	up
BraA01g034130.3C.gene	27	6	14	8942	9112	8303	0.18211	0.030831	0.087748	62.255482	59.880943	57.162617	0	9.43679964	up
BraA01g034200.3C.gene	1233	1898	1404	2246	2490	2106	9.061838	10.563349	10.059669	16.830536	17.597573	15.600386	2.93E-17	1.004903884	up
BraA01g034260.3C.gene	136	139	119	2184	2527	2220	0.951471	0.738718	0.811925	15.660774	17.100777	15.737232	1.81E-184	4.522726919	up
BraA01g034320.3C.gene	0	0	0	254	305	262	0	0	0	7.269924	8.257374	7.433449	1.56E-68	Inf	up
BraA01g034330.3C.gene	36	72	76	115	115	133	0.839216	1.295925	1.762287	2.784865	2.6286	3.178727	1.53E-05	1.387304204	up
BraA01g034470.3C.gene	0	4	0	690	726	650	0	0.046959	0	11.349533	11.275565	10.575359	9.20E-128	9.655552578	up
BraA01g034490.3C.gene	102	191	150	511	579	471	2.583735	3.694285	3.723448	13.29922	14.235765	12.118099	2.26E-22	2.233964454	up
BraA01g034520.3C.gene	290	335	263	4	8	10	13.72186	12.01891	12.166936	0.187189	0.32642	0.461075	1.23E-37	-4.944333982	down
BraA01g034540.3C.gene	52	51	23	94	146	81	1.074675	0.790755	0.448733	1.974144	2.900815	1.677915	5.33E-05	1.744566682	up
BraA01g034630.3C.gene	184	185	187	38	56	42	1.571259	1.192726	1.556428	0.330824	0.45939	0.360069	3.14E-07	-1.656192619	down
BraA01g034680.3C.gene	38018	49066	39033	6087	6897	7059	342.54883	334.879999	343.212188	55.923618	59.780671	64.083425	4.17E-97	-2.252798532	down
BraA01g034690.3C.gene	2843	4066	3104	195	204	296	16.100283	17.486242	17.151558	1.11964	1.110044	1.687951	2.34E-133	-3.438984438	down
BraA01g034760.3C.gene	536	804	646	79	75	52	11.689663	13.289945	13.752536	1.744152	1.570795	1.132338	3.40E-31	-2.860495859	down
BraA01g034780.3C.gene	129	159	145	35	55	50	2.262121	2.106532	2.468393	0.615208	0.924338	0.869534	0.000156881	-1.240498265	down
BraA01g034790.3C.gene	450	519	534	191	138	169	6.134364	5.357374	7.103707	2.643572	1.800355	2.322128	3.38E-07	-1.201090613	down
BraA01g034810.3C.gene	783	966	757	3745	3794	3801	5.742641	5.903069	6.063174	29.996221	27.947979	28.46992	2.01E-111	2.578643991	up
BraA01g034820.3C.gene	255	279	240	13	18	17	1.610499	1.327188	1.484421	0.078936	0.105432	0.10062	5.69E-25	-3.624275713	down
BraA01g034850.3C.gene	536	816	653	2566	2605	2503	7.021274	8.09555	8.340834	34.259747	32.829746	33.045753	6.70E-76	2.345808065	up
BraA01g034860.3C.gene	1916	2607	2105	7446	7779	7378	20.940608	21.586591	22.466618	82.978098	81.846531	81.301422	8.77E-104	2.173384545	up
BraA01g034870.3C.gene	296	325	216	3689	3891	3291	4.109564	3.425596	2.924051	52.365017	52.132957	46.190052	1.38E-194	4.098314205	up
BraA01g034980.3C.gene	184	252	193	993	979	740	3.860012	3.851797	3.961678	14.759637	13.738025	11.027587	1.17E-24	2.514327227	up
BraA01g035030.3C.gene	132	147	171	275	252	243	1.13536	0.959879	1.439774	2.418809	2.089511	2.112009	9.48E-06	1.157203999	up
BraA01g035040.3C.gene	197	203	190	762	729	765	2.705994	2.107169	2.548473	10.68425	9.651926	10.610237	1.05E-31	2.321618511	up
BraA01g035050.3C.gene	9	7	6	159	187	150	0.033295	0.019679	0.021441	0.667571	0.743847	0.625015	1.17E-34	4.866228559	up
BraA01g035060.3C.gene	29	51	61	955	1138	1026	0.145851	0.199013	0.304921	5.06217	5.695097	5.380116	1.51E-109	4.860337101	up
BraA01g035210.3C.gene	1092	1385	578	279	218	372	4.796059	4.500524	2.186134	1.158566	0.790966	1.566554	0.001476983	-1.385654414	down
BraA01g035240.3C.gene	349	455	361	74	97	112	2.440955	2.423234	2.504199	0.644412	0.848032	0.851818	6.66E-10	-1.641380887	down
BraA01g035360.3C.gene	3	2	0	3011	3075	2644	0.053528	0.022428	0	81.5634	78.617828	70.812546	0	11.16600076	up
BraA01g035370.3C.gene	1357	2327	1713	46	54	51	34.09898	43.784221	44.289126	0.964401	1.066022	1.066355	5.69E-69	-4.743231502	down
BraA01g035460.3C.gene	352	555	469	87	69	66	8.878767	10.61197	11.559577	2.24127	1.67814	1.666851	3.68E-17	-2.219633864	down
BraA01g035540.3C.gene	92	130	78	791	836	864	1.984131	2.127945	1.64156	17.422243	17.396444	18.830223	3.82E-60	3.470840198	up
BraA01g035560.3C.gene	175	240	190	1322	1182	1129	2.365227	2.462337	2.507683	18.271879	15.410164	15.429837	2.19E-64	2.993160901	up
BraA01g035590.3C.gene	748	998	798	2345	2590	2409	11.256557	11.377735	11.710654	35.975086	37.50486	36.537289	2.92E-54	1.931595534	up
BraA01g035630.3C.gene	1052	1424	1063	205	254	258	28.445087	29.161785	28.043253	5.633709	6.58643	7.020062	1.21E-25	-1.898946423	down
BraA01g035670.3C.gene	3194	4413	3271	104	152	102	161.518845	168.982742	161.321945	5.319557	7.35835	5.169	4.91E-203	-4.524003541	down
BraA01g035690.3C.gene	19	11	16	67	79	125	0.23986	0.106295	0.19615	0.899652	0.996503	1.661717	4.65E-07	2.906146987	up
BraA01g035730.3C.gene	9699	14650	10671	2121	2399	2046	180.948843	191.925897	179.878693	37.881841	40.632431	36.14049	4.63E-87	-2.003993627	down
BraA01g035820.3C.gene	250	270	173	74	58	76	2.296572	1.882892	1.545706	0.688961	0.512231	0.698424	8.47E-06	-1.331293343	down
BraA01g035870.3C.gene	66146	88297	66759	22738	22868	22265	975.610456	984.378784	958.726807	341.145386	323.873962	330.330261	9.39E-25	-1.298611166	down
BraA01g035900.3C.gene	288	268	240	6	92	86	2.039143	1.433896	1.655773	0.039064	0.626904	0.613485	2.11E-05	-1.751187795	down
BraA01g035940.3C.gene	970	1284	1059	224	173	189	11.368351	11.485182	12.159465	2.624869	1.812728	2.160889	6.53E-29	-2.092950891	down
BraA01g035980.3C.gene	36	30	59	206	310	281	0.672531	0.423307	1.06504	3.932539	5.591149	5.304011	2.87E-23	3.018448173	up
BraA01g036010.3C.gene	0	0	2	882	1300	1027	0	0	0.053229	39.058029	54.36005	44.992481	1.04E-93	10.92281525	up
BraA01g036020.3C.gene	5	2	3	359	342	320	0.091389	0.019376	0.044571	8.280936	7.446915	7.318259	1.13E-67	7.006415726	up
BraA01g036030.3C.gene	19413	24728	19259	5595	5322	5750	361.253357	348.451416	349.5802	106.099854	95.259262	107.83123	2.52E-55	-1.523879689	down
BraA01g036040.3C.gene	470	636	488	64	113	90	6.100672	6.109801	6.053872	0.502483	0.926365	0.749977	4.20E-18	-2.180402647	down
BraA01g036060.3C.gene	1101	1405	1183	2327	2141	2287	8.607949	8.320169	9.017422	18.512413	16.104586	18.04021	6.64E-26	1.27381869	up
BraA01g036080.3C.gene	518	654	450	1459	1508	1541	2.08053	1.991413	1.76594	6.245542	5.985259	6.640037	8.25E-37	1.881156001	up
BraA01g036100.3C.gene	1818	2594	2007	692	731	688	25.943428	28.028822	27.92572	10.062209	10.025133	9.893788	9.02E-19	-1.197140983	down
BraA01g036140.3C.gene	0	0	0	86	84	70	0	0	0	0.989554	0.911495	0.79344	9.17E-40	Inf	up
BraA01g036180.3C.gene	3521	4966	3589	671	656	702	53.700581	57.3601	53.399048	10.428151	9.611364	10.78278	1.71E-74	-2.162239282	down
BraA01g036200.3C.gene	413	603	410	43	65	60	5.163109	5.704901	4.990193	0.546594	0.78039	0.75062	7.07E-23	-2.676724035	down
BraA01g036300.3C.gene	217	285	202	485	553	567	7.64407	7.604001	6.924345	17.419554	18.721087	20.12475	9.00E-14	1.594942993	up
BraA01g036390.3C.gene	3	0	2	1269	1496	1407	0.032301	0	0.015754	20.74543	23.084274	22.731041	1.88E-229	9.966339331	up
BraA01g036400.3C.gene	204	226	159	331	350	361	2.410095	2.023297	1.837052	3.992824	3.9896	4.313753	4.02E-07	1.221528298	up
BraA01g036410.3C.gene	1287	1424	1273	369	370	345	18.078225	16.667668	17.455495	5.277263	5.004013	4.885288	5.47E-19	-1.487329666	down
BraA01g036460.3C.gene	95563	127746	101338	17259	17410	17427	541.080254	547.751419	559.808533	99.636847	94.987285	99.382908	9.08E-57	-2.235527852	down
BraA01g036510.3C.gene	2537	2672	2167	574	619	560	44.275732	37.021965	37.797659	10.465337	10.533561	10.461464	2.35E-25	-1.682637815	down
BraA01g036530.3C.gene	1104	1413	1117	1971	2162	1921	23.380817	22.970071	23.028391	31.768814	32.860574	30.636703	5.07E-20	1.136867854	up
BraA01g036570.3C.gene	2494	3325	2794	364	333	241	17.036568	17.196775	18.61721	2.532417	2.183905	1.657818	1.37E-88	-2.796658701	down
BraA01g036610.3C.gene	748	948	668	60	109	115	14.666955	12.822578	12.804048	1.007261	2.076027	1.910888	1.23E-31	-2.658327382	down
BraA01g036620.3C.gene	151	144	146	1589	1507	1374	3.532775	2.555803	3.334884	38.038357	34.045845	32.533455	1.94E-103	3.721464379	up
BraA01g036650.3C.gene	25	49	28	3112	3472	3393	0.317463	0.472943	0.346395	41.093742	43.280781	44.308289	0	7.046790173	up
BraA01g036690.3C.gene	40	32	23	225	374	269	0.715097	0.443462	0.405347	4.191717	6.58739	4.963867	3.65E-18	3.563744009	up
BraA01g036700.3C.gene	74	71	73	2103	2539	1937	0.380466	0.274797	0.366051	11.06205	12.608531	10.074367	6.52E-115	5.29104022	up
BraA01g036750.3C.gene	214	349	306	77	92	75	6.843748	8.472157	9.560126	2.509211	2.837955	2.421158	5.36E-07	-1.427266743	down
BraA01g036770.3C.gene	91	157	139	213	186	227	1.517034	1.99385	2.269539	3.628916	3.002265	3.831941	9.44E-05	1.106683971	up
BraA01g036820.3C.gene	264	328	232	66	102	88	5.655075	5.312563	4.844342	1.427083	2.08347	1.891449	7.28E-06	-1.288112977	down
BraA01g036870.3C.gene	1049	1461	1195	340	285	314	22.803316	24.037384	25.327953	7.532537	5.959066	6.860062	6.79E-20	-1.57258309	down
BraA01g036880.3C.gene	864	916	751	3188	3284	3019	19.969901	15.996913	16.896844	75.000455	73.094747	70.134253	7.61E-85	2.29791597	up
BraA01g036900.3C.gene	7	10	19	180	195	253	0.085751	0.100702	0.252566	2.546685	2.604589	3.531253	8.67E-32	4.492012669	up
BraA01g036930.3C.gene	0	2	9	335	372	384	0	0.02641	0.137918	5.988258	6.271786	6.792177	2.08E-70	6.971557225	up
BraA01g036950.3C.gene	845	1146	819	1861	1737	1762	11.198241	11.500931	10.586946	25.135326	22.143795	23.534508	5.74E-24	1.341741351	up
BraA01g037030.3C.gene	10	13	4	344	262	324	0.131258	0.122001	0.050883	4.615235	3.312126	4.297136	3.71E-48	5.543516043	up
BraA01g037040.3C.gene	19560	26000	20675	2580	2782	2605	77.001482	77.491398	79.375253	10.345399	10.531335	10.335893	1.84E-154	-2.652942115	down
BraA01g037100.3C.gene	279	413	281	78	115	110	2.004115	2.249458	1.968529	0.567203	0.791231	0.793522	2.87E-06	-1.273235435	down
BraA01g037130.3C.gene	1646	1943	1662	416	432	414	15.041643	13.443913	14.814353	3.867472	3.792183	3.810619	1.64E-27	-1.662112729	down
BraA01g037140.3C.gene	487	638	643	57	128	125	4.168353	4.068643	5.309982	0.41486	0.777491	0.840212	5.27E-16	-2.128301181	down
BraA01g037160.3C.gene	52	66	45	2318	2514	2349	1.615497	1.53923	1.346443	73.749672	75.491814	73.894775	1.74E-253	5.867275048	up
BraA01g037260.3C.gene	20	54	33	198	196	112	0.266479	0.542178	0.426088	2.696742	2.510874	1.50495	2.70E-08	2.687032362	up
BraA01g037270.3C.gene	953	1377	1134	195	216	217	7.397582	8.097638	8.588559	1.540877	1.61015	1.691345	1.36E-28	-2.058796756	down
BraA01g037290.3C.gene	561	739	661	4335	4690	4417	7.080563	7.069154	8.142052	55.842225	57.0323	56.2534	2.50E-167	3.174422478	up
BraA01g037300.3C.gene	1526	2076	1510	2560	2598	2578	19.282269	19.866028	18.618589	32.980148	31.587521	32.84407	1.35E-18	1.005963651	up
BraA01g037330.3C.gene	3786	4909	3971	1508	1529	1395	21.865024	21.49538	22.263816	9.859675	9.388731	8.922482	1.17E-24	-1.113428037	down
BraA01g037350.3C.gene	25420	33981	26634	5594	5750	5889	199.433838	201.875183	203.82135	44.718807	43.390106	46.559265	1.41E-80	-1.915355526	down
BraA01g037360.3C.gene	1559	2062	1621	157	195	178	12.226661	12.248063	12.400252	1.253628	1.465824	1.401117	5.17E-65	-2.90538501	down
BraA01g037380.3C.gene	42	67	52	163	214	172	1.361916	1.671669	1.665629	5.4729	6.776375	5.698721	3.03E-12	2.178171565	up
BraA01g037410.3C.gene	13187	18390	13975	5680	6075	5398	117.473612	125.303893	122.743789	51.371827	51.346413	48.31644	5.25E-26	-1.002498011	down
BraA01g037420.3C.gene	1525	1931	1755	3663	4095	3820	19.704172	18.893984	22.118443	48.234447	50.906479	49.74873	1.27E-47	1.546197025	up
BraA01g037450.3C.gene	744	957	724	254	214	315	15.334181	14.962204	14.58687	5.345123	4.163353	6.504033	3.84E-10	-1.223165916	down
BraA01g037460.3C.gene	432	516	318	60	61	59	7.662748	6.926871	5.503644	1.08384	1.030192	1.052435	2.43E-18	-2.406876938	down
BraA01g037480.3C.gene	163	239	203	4	4	8	2.466723	2.736261	2.991084	0.050847	0.057981	0.119572	3.15E-31	-4.832715905	down
BraA01g037500.3C.gene	2415	4714	3823	427	367	284	14.887248	19.963211	21.619891	2.596356	1.954057	1.589478	1.59E-15	-2.923654537	down
BraA01g037520.3C.gene	294	319	257	11	21	19	10.581207	8.699282	9.014553	0.379344	0.700068	0.682747	4.77E-27	-3.707766467	down
BraA01g037560.3C.gene	5598	8505	6034	51	75	100	79.166093	91.628246	82.719692	0.761528	1.071494	1.491329	4.89E-295	-6.065980129	down
BraA01g037660.3C.gene	129	212	127	3	16	4	0.734043	0.935384	0.73871	0.011293	0.082719	0.016676	2.40E-23	-3.950966837	down
BraA01g037740.3C.gene	0	0	0	249	282	237	0	0	0	4.515098	4.824983	4.256008	9.32E-66	Inf	up
BraA01g037790.3C.gene	135	128	65	189	199	215	1.078765	0.775405	0.501585	1.54481	1.534185	1.732266	8.06E-06	1.277457148	up
BraA01g037800.3C.gene	117	145	148	29	33	19	1.109137	1.038629	1.371929	0.275673	0.303261	0.215947	1.08E-08	-1.95285622	down
BraA01g037880.3C.gene	3	0	0	1148	1300	1337	0.017464	0	0	8.166518	8.735803	9.465894	1.96E-214	10.55251134	up
BraA01g037900.3C.gene	4540	4965	3981	977	1025	818	113.554665	94.028999	97.120544	24.901081	24.655972	20.616756	2.71E-38	-1.86508073	down
BraA01g037930.3C.gene	210	287	246	3758	3808	3735	1.615166	1.670002	1.84663	29.491008	28.152977	28.94527	2.06E-241	4.32875554	up
BraA01g037960.3C.gene	74	93	69	404	422	345	0.581296	0.552468	0.530325	3.26152	3.21191	2.749777	5.09E-25	2.713376561	up
BraA01g038000.3C.gene	0	0	0	126	98	101	0	0	0	7.096793	5.174427	5.632941	1.15E-43	Inf	up
BraA01g038020.3C.gene	101	109	77	22	28	22	1.876817	1.524696	1.396217	0.411773	0.488478	0.406591	2.98E-06	-1.601760605	down
BraA01g038060.3C.gene	10537	13824	10592	3564	3816	3738	53.615707	53.260925	52.570168	18.476393	18.675533	19.163559	6.31E-39	-1.248863642	down
BraA01g038070.3C.gene	263	307	259	48	59	54	8.350822	7.386432	8.030417	1.541551	1.800559	1.726112	5.93E-11	-1.972123056	down
BraA01g038110.3C.gene	7394	9403	7390	2541	2694	2507	115.950707	113.483488	113.264961	40.389175	39.99777	40.167617	1.84E-36	-1.242331738	down
BraA01g038160.3C.gene	79	94	52	64714	63170	59124	0.658824	0.596279	0.426839	555.837708	512.158752	502.168671	0	10.11004112	up
BraA01g038170.3C.gene	0	7	6	13377	13804	12099	0	0.033382	0.041103	114.069	111.073574	101.986119	0	12.02545442	up
BraA01g038180.3C.gene	1683	2471	1752	641	725	592	19.524429	21.707733	19.824348	7.574445	8.089952	6.914505	2.17E-17	-1.182101764	down
BraA01g038190.3C.gene	451	623	460	77	72	40	3.135747	3.263797	3.140236	0.537899	0.57024	0.271044	3.54E-23	-2.612770781	down
BraA01g038200.3C.gene	2675	3735	2937	694	702	679	78.756691	83.260727	84.328979	20.819267	19.873489	20.119219	1.32E-45	-1.765062244	down
BraA01g038260.3C.gene	1925	2592	2155	694	679	625	12.932511	13.169912	14.174846	4.825315	4.445178	4.29111	5.15E-23	-1.336857277	down
BraA01g038290.3C.gene	437	456	343	792	832	790	3.641669	2.932257	2.904425	6.876097	6.778058	6.78581	2.15E-14	1.35869402	up
BraA01g038300.3C.gene	421	605	441	130	120	68	18.286324	19.890211	18.694599	5.730664	4.997328	2.963994	5.49E-13	-1.795006452	down
BraA01g038320.3C.gene	2421	3191	2533	957	982	712	28.514303	28.452631	29.091648	11.48148	11.118995	8.450693	1.54E-22	-1.217286561	down
BraA01g038350.3C.gene	428	520	483	835	926	807	6.478032	5.854943	6.919042	17.140081	17.569635	15.886175	5.52E-13	1.235225251	up
BraA01g038380.3C.gene	27	18	20	506	570	469	0.181351	0.088587	0.129007	3.507104	3.731549	3.218531	2.66E-66	4.928992366	up
BraA01g038590.3C.gene	860	1094	937	144	194	124	20.83531	20.072878	22.127144	3.542682	4.511613	3.020259	7.79E-29	-2.252938588	down
BraA01g038620.3C.gene	0	0	3	155	184	250	0	0	0.016194	1.340813	1.45704	2.080571	1.18E-30	7.897566954	up
BraA01g038640.3C.gene	3436	5271	3798	27708	27644	26977	33.230125	38.550056	35.819839	272.821511	256.872798	262.425687	1.22E-185	3.133499821	up
BraA01g038660.3C.gene	105	121	68	293	228	220	2.077554	1.802868	1.301549	5.902365	4.335964	4.380544	5.68E-10	1.74589434	up
BraA01g038690.3C.gene	136	132	95	462	479	469	1.414993	1.042401	0.962509	4.919021	4.816342	4.933822	6.20E-23	2.348412707	up
BraA01g038700.3C.gene	19	41	37	188	177	180	0.306964	0.569588	0.679533	3.243831	2.890772	3.078701	1.37E-18	2.908668256	up
BraA01g038710.3C.gene	2	5	9	1393	1333	1341	0.008174	0.027927	0.068412	11.521631	10.409751	10.967903	1.29E-211	8.371807229	up
BraA01g038730.3C.gene	1766	2647	2196	730	826	704	13.497583	15.30268	16.361293	5.654288	5.633203	5.422291	1.04E-17	-1.142962039	down
BraA01g038740.3C.gene	3	2	3	5093	4988	4163	0.035348	0.013383	0.048501	91.109062	84.238213	73.648727	1.87E-231	11.15033505	up
BraA01g038770.3C.gene	1095	1245	1066	2852	3203	2973	12.694569	10.921261	12.086817	33.374907	35.29913	34.43932	3.63E-55	1.798046995	up
BraA01g038780.3C.gene	2344	3453	2455	13617	13966	13932	29.154009	32.520641	29.781456	172.614807	167.115463	174.648163	3.69E-164	2.743730419	up
BraA01g038790.3C.gene	134	202	154	687	680	590	3.518128	4.010436	3.92413	18.385778	17.187298	15.621611	1.35E-29	2.408915408	up
BraA01g038810.3C.gene	138	156	77	908	937	1003	0.979996	0.840319	0.533769	6.607422	6.435984	7.222619	7.14E-64	3.351498271	up
BraA01g038840.3C.gene	564	762	562	1115	1179	1080	3.763981	3.854177	3.662103	7.600447	7.580944	7.265446	1.64E-15	1.244106024	up
BraA01g038910.3C.gene	106	170	113	0	5	5	2.248875	2.745505	2.336804	0	0.08267	0.086604	1.59E-27	-4.883167713	down
BraA01g038990.3C.gene	77	141	70	23	15	29	2.621723	3.647864	2.308877	0.79399	0.475353	0.977691	4.17E-06	-1.657567698	down
BraA01g039000.3C.gene	846	1051	825	264	283	260	5.556506	5.227248	5.28815	1.764891	1.787646	1.717381	9.64E-13	-1.354193703	down
BraA01g039090.3C.gene	479	571	396	151	181	149	3.874972	3.453045	3.101121	1.246332	1.35767	1.174166	6.31E-07	-1.1877637	down
BraA01g039100.3C.gene	3367	4285	3388	960	1215	1055	28.493183	27.530329	28.015341	8.260644	9.89983	9.005517	4.85E-33	-1.375015976	down
BraA01g039120.3C.gene	0	2	0	171	172	139	0	0.029687	0	3.623827	3.443585	2.905751	3.46E-48	8.556156018	up
BraA01g039130.3C.gene	16995	22856	17601	54924	56086	56464	242.525963	246.978983	244.999446	798.832932	769.959206	812.036575	4.62E-55	1.948922893	up
BraA01g039290.3C.gene	0	4	0	673	852	679	0	0.038007	0	13.534699	17.301464	13.25594	7.11E-135	9.74566469	up
BraA01g039310.3C.gene	76	144	95	9	4	0	0.611238	0.875288	0.749718	0.066482	0.023507	0	5.20E-23	-4.157116009	down
BraA01g039340.3C.gene	119	137	123	901	849	613	0.873084	0.70867	0.838056	5.72743	4.938614	3.855066	6.39E-20	3.032760428	up
BraA01g039380.3C.gene	1106	1309	1015	427	417	401	25.599213	22.941109	22.91091	10.058602	9.277618	9.344978	3.84E-10	-1.062635415	down
BraA01g039410.3C.gene	15	42	37	925	952	744	0.284638	0.682169	0.78685	22.351303	21.753544	17.7731	8.99E-88	5.227287285	up
BraA01g039450.3C.gene	317	375	290	1428	1548	1418	6.101978	5.477227	5.445857	28.093147	28.731331	27.57806	8.64E-59	2.559549947	up
BraA01g039470.3C.gene	140	281	202	2242	2483	2230	3.05911	4.667761	4.313396	50.129448	52.407318	49.301525	1.53E-150	3.905547919	up
BraA01g039500.3C.gene	16	6	16	174	147	141	0.458287	0.121887	0.435274	5.073168	4.056295	4.078324	4.21E-27	3.926683811	up
BraA01g039510.3C.gene	550	658	556	2857	2888	2707	3.326597	3.093581	3.749035	17.654406	16.794934	17.337249	3.76E-99	2.65661503	up
BraA01g039570.3C.gene	1296	1933	1342	345	276	284	14.5061	16.362424	14.665162	3.680084	2.7325	2.945707	1.23E-31	-1.918295919	down
BraA01g039580.3C.gene	21079	27288	20885	8738	8914	8086	357.479523	350.419769	345.476318	151.009552	145.412064	138.18837	2.14E-25	-1.024477097	down
BraA01g039590.3C.gene	726	910	687	1119	1338	1081	41.818721	40.072456	38.78385	66.186919	74.651028	63.117384	1.62E-11	1.006583507	up
BraA01g039600.3C.gene	113	141	130	962	976	904	0.7198	0.691897	0.821062	6.796855	6.468252	6.213931	2.16E-62	3.282327218	up
BraA01g039610.3C.gene	41	115	129	361	337	315	0.338405	0.721951	1.035197	3.10584	2.729276	2.68061	3.46E-17	2.242833674	up
BraA01g039620.3C.gene	0	1	3	920	1048	959	0	0.030188	0.11367	38.939201	41.865856	40.144627	8.84E-173	9.876883862	up
BraA01g039660.3C.gene	9	0	8	688	627	679	0.073469	0	0.070887	6.39355	5.499611	6.234247	3.10E-111	7.14186731	up
BraA01g039710.3C.gene	134	210	150	12	13	12	1.801517	2.530695	1.962622	0.158304	0.158148	0.158834	2.29E-19	-3.324324262	down
BraA01g039730.3C.gene	3322	4272	3451	831	967	815	55.549803	53.568465	55.498075	14.421925	15.542134	13.860787	1.96E-46	-1.680765299	down
BraA01g039750.3C.gene	0	0	2	17945	19628	19094	0	0	0.022827	217.597961	224.664047	228.943573	0	15.07023344	up
BraA01g039760.3C.gene	661	867	639	141	116	150	7.228782	7.174514	6.807341	1.562621	1.220103	1.645026	9.69E-20	-2.002919859	down
BraA01g039780.3C.gene	1120	1479	1047	358	334	318	13.822285	13.801583	12.555678	4.438772	3.891363	3.878535	3.51E-17	-1.443027508	down
BraA01g039820.3C.gene	173	254	169	2174	2947	2773	1.18698	1.297932	1.128746	18.55005	24.506414	23.768973	5.48E-69	4.138738368	up
BraA01g039860.3C.gene	287	327	242	1882	1860	1945	12.691688	10.968713	10.430785	84.964981	79.258095	86.807022	7.50E-96	3.131247955	up
BraA01g039880.3C.gene	62	100	92	277	310	258	0.397325	0.486182	0.57634	1.811275	1.913904	1.669686	1.50E-14	2.137679643	up
BraA01g039940.3C.gene	0	0	0	1258	1472	1483	0	0	0	14.274143	15.668469	16.570994	2.47E-240	Inf	up
BraA01g040050.3C.gene	1097	1517	1105	3825	4437	4046	7.558331	7.913426	7.427697	26.863079	29.416121	28.099537	7.10E-84	2.133390578	up
BraA01g040060.3C.gene	83	43	54	162	195	175	0.62337	0.246065	0.395968	1.248462	1.415103	1.331418	2.06E-10	1.906596624	up
BraA01g040080.3C.gene	22	31	39	70	68	106	0.229492	0.237764	0.391911	0.73708	0.678386	1.107806	8.23E-06	1.795421452	up
BraA01g040090.3C.gene	613	824	481	980	992	976	2.941363	2.994446	2.248629	4.791595	4.577674	4.721482	1.87E-10	1.035998826	up
BraA01g040130.3C.gene	29	19	18	197	174	185	0.220817	0.108377	0.127862	1.58399	1.31765	1.46847	3.78E-24	3.439928234	up
BraA01g040220.3C.gene	44	121	100	518	596	506	1.593183	3.332291	3.564424	19.326069	20.97842	18.660667	5.70E-36	3.039790742	up
BraA01g040240.3C.gene	628	791	540	1014	1080	985	3.494866	3.103938	2.724739	5.35384	5.386157	5.138728	2.72E-11	1.058106598	up
BraA01g040290.3C.gene	0	0	0	342	237	255	0	0	0	4.200389	2.752692	3.094635	4.89E-41	Inf	up
BraA01g040300.3C.gene	2	3	0	1064	1228	1047	0.051649	0.053332	0	37.897018	41.312038	36.882828	8.66E-190	9.855336228	up
BraA01g040330.3C.gene	0	0	0	105	77	102	0	0	0	1.300642	0.898193	1.251562	5.57E-40	Inf	up
BraA01g040370.3C.gene	1112	1599	1118	2947	3371	3232	12.641624	13.769276	12.404477	34.15873	36.87915	37.043964	2.93E-52	1.729263012	up
BraA01g040440.3C.gene	5198	7026	5249	1786	1821	1870	97.86563	100.176585	96.395872	34.246893	32.974109	35.456211	7.00E-35	-1.266719471	down
BraA01g040480.3C.gene	11	9	21	542	535	536	0.388583	0.242123	0.431962	21.602684	20.089665	21.155741	1.67E-78	5.643667985	up
BraA01g040500.3C.gene	48	32	44	772	892	788	1.396206	0.713355	1.239868	23.138739	25.251019	23.371386	3.13E-88	4.657904208	up
BraA01g040510.3C.gene	565	718	608	42	223	137	3.657475	3.518145	3.84093	0.272348	1.386467	0.889659	1.62E-12	-1.856300004	down
BraA01g040540.3C.gene	1153	1563	1219	220	180	228	8.088749	8.315191	8.355084	1.603701	1.246335	1.643222	7.77E-36	-2.23845741	down
BraA01g040570.3C.gene	1081	1516	1201	3465	3635	3591	7.939624	8.417836	8.60455	25.930229	25.696178	26.604102	5.70E-65	1.898863884	up
BraA01g040600.3C.gene	1499	1892	1561	523	532	574	12.766912	12.202237	12.969871	4.533461	4.358215	4.920937	8.75E-16	-1.204022771	down
BraA01g040650.3C.gene	6127	5851	1437	45	62	47	107.421765	77.761073	24.754315	0.993386	1.214751	0.99998	2.82E-06	-6.036432003	down
BraA01g040660.3C.gene	26	34	22	152	114	137	0.290812	0.288505	0.24846	1.977245	1.60483	1.793573	2.35E-15	2.71262002	up
BraA01g040680.3C.gene	18	23	24	98	99	91	0.156553	0.15681	0.203894	1.049205	0.954732	0.974249	2.64E-13	2.53810821	up
BraA01g040730.3C.gene	0	0	0	740	861	710	0	0	0	18.943281	20.827765	17.970261	3.10E-147	Inf	up
BraA01g040890.3C.gene	222	315	229	462	400	394	9.104545	9.812191	9.189649	19.375929	15.841062	16.324389	6.59E-07	1.126061523	up
BraA01g040900.3C.gene	356	447	415	38	22	35	1.38413	1.513482	1.662352	0.142355	0.082448	0.131001	9.78E-28	-3.276775875	down
BraA01g040930.3C.gene	213	194	191	56	56	44	7.203497	4.974007	6.312595	1.935012	1.808124	1.497283	8.54E-07	-1.560975346	down
BraA01g040980.3C.gene	0	0	0	221	203	208	0	0	0	1.716508	1.493925	1.609298	1.02E-58	Inf	up
BraA01g041000.3C.gene	0	0	6	142	151	108	0	0	0.175398	4.741818	4.772647	3.566387	4.01E-40	6.341826546	up
BraA01g041010.3C.gene	0	2	3	336	400	407	0	0.006581	0.026339	3.238693	3.444215	3.809609	1.28E-78	8.250053656	up
BraA01g041020.3C.gene	2404	3228	2546	886	918	883	17.66444	17.96332	18.249233	6.634436	6.4896	6.539671	3.60E-22	-1.201734813	down
BraA01g041040.3C.gene	0	3	0	915	1010	904	0	0.006825	0	6.819663	7.11008	6.66791	3.52E-169	10.52333976	up
BraA01g041070.3C.gene	2210	2656	1891	310	415	392	26.804563	23.999866	22.199558	3.816079	4.733559	4.688152	3.44E-51	-2.197955167	down
BraA01g041090.3C.gene	1118	1508	1192	276	226	307	6.327268	6.274064	6.447765	1.573808	1.224551	1.744198	9.28E-26	-1.830151394	down
BraA01g041130.3C.gene	8190	10737	8400	3075	3119	3304	52.867202	52.484524	52.899675	20.229101	19.367491	21.491283	5.01E-31	-1.120782561	down
BraA01g041140.3C.gene	57	51	44	959	1000	1018	0.571814	0.389121	0.429929	10.02144	9.856291	10.457027	8.35E-103	4.672828623	up
BraA01g041160.3C.gene	257	267	302	19	76	75	1.795457	1.394002	2.140884	0.142137	0.541847	0.556066	3.04E-08	-1.915771084	down
BraA01g041190.3C.gene	0	18	0	1035	1000	922	0	0.070785	0	5.500038	5.083992	4.850233	4.59E-159	8.004285659	up
BraA01g041220.3C.gene	1254	1609	1145	2222	2393	2559	12.582916	12.236774	11.223205	22.621871	23.036972	25.762342	1.00E-25	1.245527886	up
BraA01g041260.3C.gene	486	627	453	1421	1641	1395	9.902114	9.682774	9.015129	29.537935	32.194778	28.677122	1.45E-37	1.912433618	up
BraA01g041270.3C.gene	13	13	12	22317	23184	28744	0.099609	0.075914	0.086989	178.228745	174.771484	228.09798	9.80E-174	11.31725542	up
BraA01g041280.3C.gene	39	33	49	108295	99409	92256	0.279001	0.176954	0.344223	839.135908	770.419511	703.57438	0	11.6383894	up
BraA01g041420.3C.gene	0	0	0	97	144	83	0	0	0	0.74912	1.346767	0.628691	1.09E-26	Inf	up
BraA01g041480.3C.gene	0	0	0	331	364	253	0	0	0	10.431185	10.84687	7.879754	5.07E-69	Inf	up
BraA01g041540.3C.gene	0	3	0	138	123	167	0	0.036752	0	3.370995	2.843997	4.049189	2.23E-44	7.803103473	up
BraA01g041580.3C.gene	385	662	532	900	985	921	3.579884	4.845296	5.098313	9.171752	9.430692	6.210393	1.49E-13	1.242799838	up
BraA01g041600.3C.gene	0	0	0	138	176	128	0	0	0	2.328238	2.802536	2.130708	2.81E-49	Inf	up
BraA01g041620.3C.gene	766	949	530	293	261	197	4.114131	3.793725	3.048161	1.085897	1.333302	0.854864	9.08E-06	-1.165872857	down
BraA01g041640.3C.gene	0	3	8	1119	1407	1401	0	0.020986	0.091927	15.286434	18.146349	18.922766	4.40E-186	8.848213017	up
BraA01g041710.3C.gene	1908	2606	1793	649	661	644	11.104147	12.316083	10.289464	3.833988	3.749735	4.459157	1.00E-20	-1.280015711	down
BraA01g041750.3C.gene	497	739	520	93	129	137	6.640753	7.477091	6.769411	1.257641	1.65789	1.845381	1.63E-15	-1.880169526	down
BraA01g041760.3C.gene	891	1239	981	2129	2520	2128	5.762091	6.117551	5.705673	11.745499	13.516895	11.552582	5.67E-35	1.526334075	up
BraA01g041780.3C.gene	82	107	36	135	237	121	2.061993	2.036501	0.873374	3.44917	5.718185	3.053577	0.002478407	1.551270144	up
BraA01g041790.3C.gene	8	7	6	4750	5057	4303	0.056933	0.034489	0.04225	39.600735	39.76706	35.615557	0	9.771341551	up
BraA01g041820.3C.gene	46	73	54	672	583	516	1.227795	1.493018	1.417229	18.62281	15.251466	14.127197	8.01E-42	3.772587232	up
BraA01g041830.3C.gene	15	29	8	280	284	274	0.207001	0.297052	0.104789	5.448088	5.17505	5.27574	2.28E-39	4.472957304	up
BraA01g041900.3C.gene	16	6	10	3054	3196	2801	0.212666	0.059076	0.128809	41.484936	40.98394	37.617249	0	8.470677378	up
BraA01g041960.3C.gene	102	110	149	484	492	502	1.016641	0.7964	2.90633	4.259292	4.480549	4.623167	8.06E-25	2.407320815	up
BraA01g041980.3C.gene	630	876	735	301	288	252	5.207539	5.489688	5.932983	2.575462	2.304145	2.152417	3.43E-07	-1.010007323	down
BraA01g041990.3C.gene	292	346	332	1103	1206	1083	4.016805	3.535993	4.281637	14.261331	15.929879	14.403826	7.46E-39	2.195630065	up
BraA01g042000.3C.gene	0	5	0	3707	4263	4311	0	0.04412	0	54.752575	59.435677	62.965237	0	11.90435531	up
BraA01g042060.3C.gene	0	0	0	126	141	123	0	0	0	0.837635	0.882815	0.805164	8.99E-47	Inf	up
BraA01g042130.3C.gene	252	260	291	1042	1249	1028	2.472318	1.784335	2.934913	10.907052	12.650871	10.75386	8.33E-45	2.423403138	up
BraA01g042170.3C.gene	30	45	11	93	120	79	0.608533	0.689112	0.273904	1.980635	2.4746	1.766613	1.76E-10	2.206653611	up
BraA01g042180.3C.gene	4468	5914	4766	1593	1697	1776	99.934814	100.156876	103.975098	36.309334	36.496231	40.029785	4.17E-29	-1.177804777	down
BraA01g042220.3C.gene	3	5	0	6062	5957	5062	0.01697	0.033822	0	56.481285	52.2972	46.546579	2.19E-283	11.5445855	up
BraA01g042250.3C.gene	0	8	8	2397	2441	2116	0	0.121782	0.145331	51.872501	49.866066	45.293591	0	9.214232968	up
BraA01g042280.3C.gene	4198	5520	4106	8364	9616	8809	44.772184	44.427107	45.778876	89.124566	98.466917	96.651933	2.50E-45	1.358109969	up
BraA01g042320.3C.gene	381	569	403	646	665	741	2.291234	2.595707	2.363374	3.961941	3.853964	4.495543	4.15E-08	1.01494618	up
BraA01g042340.3C.gene	0	3	0	2249	2395	2185	0	0.011439	0	17.253613	17.343935	16.572784	0	11.79531531	up
BraA01g042360.3C.gene	112	158	101	236	337	249	0.505943	0.540439	0.442102	1.089803	1.464783	1.138122	7.14E-09	1.556672259	up
BraA01g042440.3C.gene	2	0	0	368	347	274	0.027799	0	0	5.461355	4.858891	4.024906	1.44E-73	9.2030149	up
BraA01g042480.3C.gene	2	3	0	1841	1982	2056	0.015105	0.016697	0	14.166736	14.396427	15.642303	1.68E-304	10.6732516	up
BraA01g042490.3C.gene	80	77	81	752	852	841	0.343501	0.25032	0.347852	3.3986	3.619502	3.758358	1.56E-66	3.737711561	up
BraA01g042500.3C.gene	232	335	261	960	1199	1201	2.872056	3.158626	3.163507	12.333342	14.797113	15.482847	2.00E-44	2.426247222	up
BraA01g042510.3C.gene	698	1076	1727	108	88	120	4.187111	4.855622	9.831219	0.718431	0.560951	0.689047	0.000395202	-3.088673199	down
BraA01g042540.3C.gene	5	5	0	749	1043	790	0.149378	0.11349	0	28.406796	37.334953	29.617199	9.05E-94	8.441773328	up
BraA01g042600.3C.gene	3149	4231	3315	537	575	530	47.40514	48.237518	48.594991	8.22917	8.327615	8.037667	4.43E-76	-2.29972759	down
BraA01g042610.3C.gene	15721	20714	15916	6191	6097	5447	66.302358	63.721452	61.410482	29.931428	30.212964	25.468558	1.34E-33	-1.156963858	down
BraA01g042620.3C.gene	288	349	394	69	85	80	11.128905	10.230293	14.88026	2.705008	3.159616	3.123016	1.02E-09	-1.757013639	down
BraA01g042640.3C.gene	3679	4966	3546	1029	1226	998	25.681118	26.249785	24.141106	7.307641	8.22855	7.015721	1.34E-40	-1.50045711	down
BraA01g042690.3C.gene	2304	2703	2147	632	748	677	10.388435	9.227892	9.441834	2.897316	3.235698	3.07203	5.85E-26	-1.403083509	down
BraA01g042710.3C.gene	675	944	779	107	130	90	6.73428	7.126302	7.654595	1.023966	1.263282	0.845152	7.50E-29	-2.474059434	down
BraA01g042770.3C.gene	480	765	545	157	195	143	5.758769	6.957214	6.387621	1.918357	2.246081	1.729175	1.49E-10	-1.441907975	down
BraA01g042780.3C.gene	365	520	372	92	127	81	2.474053	2.614245	2.454289	0.638075	0.860629	0.649425	1.60E-10	-1.662124168	down
BraA01g042810.3C.gene	8	11	31	6409	6123	5725	0.254421	0.277771	1.024031	225.07782	202.973648	198.790802	0	8.861664646	up
BraA01g042860.3C.gene	5202	6255	4526	1107	1381	1218	146.094097	131.607227	122.79898	29.023096	34.611719	32.622268	1.30E-52	-1.709728279	down
BraA01g042890.3C.gene	1655	2096	1612	300	407	397	5.8239	5.588482	5.538771	1.075538	1.375562	1.407664	5.54E-34	-1.881718618	down
BraA01g042920.3C.gene	2490	3380	2805	4675	4596	4382	41.971058	43.134838	46.105225	80.293732	74.510391	74.430672	2.18E-25	1.057471676	up
BraA01g042950.3C.gene	2039	2736	2034	576	646	675	17.485316	17.99056	17.159217	5.131454	5.396597	5.950551	2.70E-26	-1.438182476	down
BraA01g042990.3C.gene	0	0	0	2014	2111	1899	0	0	0	38.582251	38.195417	35.980683	0	Inf	up
BraA01g043050.3C.gene	2333	3000	2528	763	849	875	14.15073	13.776218	14.954648	4.710347	4.951951	5.344241	2.62E-23	-1.261677734	down
BraA01g043080.3C.gene	315	447	368	0	0	0	7.459132	8.019603	8.515208	0	0	0	3.58E-64	#NAME?	down
BraA01g043090.3C.gene	480	539	409	2708	2779	2498	10.29082	8.739661	8.565089	59.306477	57.537118	54.222678	4.60E-108	2.87989015	up
BraA01g043230.3C.gene	47	25	21	421	455	446	0.551279	0.240141	0.246896	5.448424	5.444039	5.764177	1.78E-49	4.183129956	up
BraA01g043260.3C.gene	50	72	41	262	234	266	0.532345	0.635107	0.421319	3.088432	2.597247	3.085971	9.85E-19	2.647691787	up
BraA01g043290.3C.gene	81	127	83	237	194	214	1.396128	1.660803	1.388974	4.179409	3.227157	3.728739	6.57E-08	1.571252714	up
BraA01g043300.3C.gene	634	638	543	177	103	147	3.442392	2.600743	2.863623	0.948272	0.531607	0.788644	1.48E-13	-1.691247706	down
BraA01g043320.3C.gene	62	100	37	612	701	803	1.077165	1.328801	0.635247	10.982654	11.869064	14.259172	2.25E-54	3.851427874	up
BraA01g043330.3C.gene	0	0	0	195	245	203	0	0	0	1.758889	1.776316	1.793865	2.90E-59	Inf	up
BraA01g043340.3C.gene	70	95	58	114	148	77	0.699575	0.717938	0.565019	1.156316	1.424301	0.766896	0.004589175	1.012794958	up
BraA01g043370.3C.gene	84	119	122	6	6	6	1.222592	1.30048	1.72816	0.074327	0.07534	0.074311	1.22E-20	-3.778551743	down
BraA01g043400.3C.gene	54	57	38	3852	4887	4122	0.683775	0.693717	0.773475	46.209621	53.304541	49.378114	1.73E-239	6.825767322	up
BraA01g043420.3C.gene	501	644	456	979	967	1166	2.588811	2.519377	2.300045	6.571184	6.125232	7.838215	4.76E-17	1.366384739	up
BraA01g043430.3C.gene	10	0	9	2073	2472	1930	0.116344	0	0.092139	24.777588	27.887153	22.810493	3.37E-212	8.675622928	up
BraA01g043530.3C.gene	698	847	789	1550	1580	1562	8.534398	7.845646	9.478984	19.323109	18.649555	19.268297	6.51E-24	1.400516181	up
BraA01g043570.3C.gene	7223	10086	7955	2697	2843	2772	64.374069	68.065689	69.156937	24.489992	24.367252	24.895756	1.27E-34	-1.198169706	down
BraA01g043610.3C.gene	123	122	105	24	30	17	5.185242	3.877159	4.300523	1.025488	1.216215	0.684246	2.97E-08	-1.920105284	down
BraA01g043660.3C.gene	47	39	58	950	1006	913	0.539899	0.34085	0.654787	11.28272	11.275146	10.727592	2.15E-100	4.676284043	up
BraA01g043670.3C.gene	27	13	8	1288	1610	1321	1.487993	0.533957	0.42531	72.687874	85.729881	73.68174	4.83E-193	6.80765743	up
BraA01g043720.3C.gene	1042	1608	1116	115	152	121	8.892156	10.206488	9.061131	0.906312	1.136056	0.960108	1.17E-49	-2.867306917	down
BraA01g043760.3C.gene	32	28	27	80	102	78	0.306692	0.198239	0.245457	0.788434	0.947687	0.754861	5.07E-09	1.952008239	up
BraA01g043790.3C.gene	218	263	165	779	850	726	6.495281	5.93051	4.797948	23.668335	24.370584	21.789707	2.79E-31	2.271928646	up
BraA01g043810.3C.gene	2888	3567	2970	326	388	328	30.328644	28.361448	30.422178	3.48474	3.919016	3.468096	1.54E-93	-2.781675916	down
BraA01g043820.3C.gene	830	1108	867	376	333	329	19.20815	19.761555	19.727367	9.00323	7.491716	7.811458	1.29E-08	-1.027750941	down
BraA01g043830.3C.gene	4125	5118	4022	1321	1767	1554	15.87204	14.914818	15.096444	5.17973	6.543235	6.025476	4.24E-25	-1.118379984	down
BraA01g043900.3C.gene	930	1249	898	296	255	357	7.216301	7.419915	6.758014	2.972642	2.385266	3.548081	8.97E-14	-1.349363494	down
BraA01g043970.3C.gene	82	251	104	7	15	28	0.600026	1.368079	0.718348	0.049758	0.098356	0.196628	0.000556491	-2.65959185	down
BraA01g043980.3C.gene	1668	2024	1439	610	669	645	18.503283	17.749415	16.674431	8.116263	8.450063	8.239016	2.92E-12	-1.012974415	down
BraA01g043990.3C.gene	1940	2512	1970	3398	3673	3392	48.25676	47.320671	47.802616	86.145752	87.896996	85.028778	2.74E-25	1.105963084	up
BraA01g044010.3C.gene	2	5	0	4665	5396	4084	0.040928	0.178696	0	224.556946	240.864051	190.185776	6.02E-215	11.49859574	up
BraA01g044040.3C.gene	3257	4300	3220	5263	5559	5536	57.180641	57.159466	55.133545	94.15464	93.875938	97.935493	2.77E-24	1.007147511	up
BraA01g044090.3C.gene	104	85	76	0	0	0	1.333027	0.824255	0.947032	0	0	0	2.77E-22	#NAME?	down
BraA01g044170.3C.gene	733	1024	746	1216	1288	1342	8.148455	8.624956	8.092824	13.786232	13.787154	15.048284	2.06E-12	1.028769476	up
BraA01g044210.3C.gene	0	0	0	112	96	83	0	0	0	0.88135	0.710765	0.646591	4.34E-42	Inf	up
BraA01g044230.3C.gene	107	220	119	18	42	32	0.995303	1.070694	1.406799	0.118017	0.156079	0.194928	1.34E-06	-1.848479146	down
BraA01g044260.3C.gene	123	178	124	231	308	280	2.689711	2.938696	2.530274	4.978276	6.621475	5.985679	3.25E-07	1.355253208	up
BraA01g044330.3C.gene	0	0	0	2958	4200	2724	0	0	0	203.23938	272.366486	185.084595	2.42E-82	Inf	up
BraA01g044360.3C.gene	0	0	0	321	297	265	0	0	0	2.798623	2.468257	2.21429	7.59E-72	Inf	up
BraA01g044440.3C.gene	276	298	219	88	100	85	1.424688	1.167437	1.104853	0.463149	0.493652	0.440771	6.99E-05	-1.144483351	down
BraA01g044460.3C.gene	0	12	0	2150	2251	2213	0	0.165273	0	40.2813	39.812576	40.994736	0	9.749680814	up
BraA01g044480.3C.gene	5651	7385	5574	1533	1516	1573	34.574739	34.175807	33.615842	9.332669	8.855618	9.860471	6.07E-54	-1.604108966	down
BraA01g044490.3C.gene	403	490	360	5461	5671	5118	5.226471	4.818625	4.554085	72.380492	70.994394	67.064059	7.63E-264	4.098602824	up
BraA01g044560.3C.gene	234	249	226	658	738	808	2.007675	1.615715	1.881469	6.402054	6.646342	7.836254	2.52E-25	2.023455145	up
BraA01g044580.3C.gene	4	9	3	3037	3015	2913	0.029008	0.045036	0.014503	22.852676	21.413216	21.678404	0	9.595995701	up
BraA01g044600.3C.gene	411	576	443	2034	2064	2083	4.995677	5.668322	5.617224	27.453038	26.379923	27.775205	4.29E-73	2.519338407	up
BraA01g044660.3C.gene	206	291	236	677	714	784	2.460401	2.664439	2.783456	8.55936	8.571151	9.752987	8.22E-24	1.974587205	up
BraA01g044740.3C.gene	397	480	399	1138	1108	1180	5.012793	4.591819	4.919917	14.661596	13.469398	15.023376	4.11E-29	1.823152824	up
BraA01g044750.3C.gene	673	883	705	299	226	277	4.38663	4.325685	4.250804	1.977923	1.272624	1.755959	4.02E-08	-1.087649222	down
BraA01g044770.3C.gene	729	902	743	1494	1496	1397	5.479335	5.678659	5.608662	11.829619	11.63703	11.719317	1.03E-19	1.284770716	up
BraA01g044780.3C.gene	106	196	159	329	374	317	6.211862	8.720405	9.120401	19.694887	21.170195	18.812239	5.95E-10	1.560612534	up
BraA01g044810.3C.gene	0	0	0	74	80	75	0	0	0	0.751499	0.974996	0.96014	2.80E-39	Inf	up
BraA01g044840.3C.gene	50	32	53	322	370	326	0.926603	0.455085	1.021806	6.599612	6.949541	6.451826	1.43E-30	3.260556015	up
BraA01g044890.3C.gene	2680	3420	2629	1019	1005	816	90.614799	88.183743	88.144533	32.00311	28.56451	16.16898	1.39E-23	-1.217154515	down
BraA01g044930.3C.gene	0	0	0	264	189	224	0	0	0	2.566249	1.732574	2.15247	4.20E-49	Inf	up
BraA01g044940.3C.gene	1433	2167	1351	153	141	158	24.057178	27.548653	22.132868	2.611553	2.264652	2.664796	1.64E-57	-3.031911258	down
BraA01g044950.3C.gene	11	33	37	16978	20092	16899	0.109145	0.24428	0.353639	172.001801	192.137711	169.292007	0	9.790966911	up
BraA01g044970.3C.gene	0	0	0	669	734	673	0	0	0	20.06645	20.780104	19.962088	8.00E-135	Inf	up
BraA01g044980.3C.gene	3	22	6	4798	5578	4699	0.081571	0.578449	0.188644	176.318893	193.493683	170.76413	0	9.448620217	up
BraA02g000040.3C.gene	0	0	0	1089	1188	956	0	0	0	8.112801	8.35397	7.041516	3.65E-193	Inf	up
BraA02g000050.3C.gene	3729	4861	3893	1213	1301	1186	18.733509	18.491728	19.076519	6.21053	6.285237	6.003239	2.43E-34	-1.353046127	down
BraA02g000110.3C.gene	1183	1608	1304	3231	3479	3487	12.732481	13.109303	13.689913	35.459862	36.035923	37.84005	8.06E-54	1.719277189	up
BraA02g000120.3C.gene	3246	4136	3288	655	691	623	35.609039	34.359821	35.190418	7.319464	7.287032	6.881454	1.57E-62	-2.037294137	down
BraA02g000130.3C.gene	1159	1670	1307	404	450	429	19.768086	21.914498	21.802247	7.326364	7.561544	7.447613	1.60E-15	-1.282166846	down
BraA02g000180.3C.gene	14589	18650	14897	27611	26348	26448	59.393272	57.91987	59.137911	114.139575	102.927566	108.299187	2.11E-27	1.142731662	up
BraA02g000190.3C.gene	751	888	555	174	146	173	7.595333	6.420048	5.62305	2.868457	1.894658	2.989195	6.83E-15	-1.744253989	down
BraA02g000210.3C.gene	229	307	226	29	19	14	2.964668	3.005994	2.846836	0.374046	0.229334	0.179944	2.59E-21	-3.206035593	down
BraA02g000250.3C.gene	756	868	610	179	104	125	8.234547	7.158434	6.477491	1.985987	1.086458	1.366309	7.55E-21	-2.043465432	down
BraA02g000270.3C.gene	3167	4685	3699	271	277	301	23.850609	26.836747	27.286232	2.077419	1.996332	2.250154	3.27E-142	-3.357042617	down
BraA02g000280.3C.gene	85	86	127	317	273	265	2.206409	1.691066	3.229465	8.433863	6.859515	6.957555	1.63E-12	1.891055056	up
BraA02g000290.3C.gene	3	11	0	874	838	824	0.01931	0.04951	0	7.455075	6.576642	6.750344	2.49E-141	8.052417574	up
BraA02g000320.3C.gene	33	47	42	1382	1555	1558	0.220709	0.239839	0.275463	9.68689	10.279581	10.790528	1.28E-169	5.603806668	up
BraA02g000340.3C.gene	2	0	0	267	262	296	0.012659	0	0	1.785131	1.655283	2.122821	1.30E-65	8.94195351	up
BraA02g000400.3C.gene	1376	1937	1566	2534	2541	2523	10.436525	11.189185	11.714125	19.7367	18.406725	19.161967	9.98E-20	1.044804522	up
BraA02g000440.3C.gene	188	263	231	1082	949	1044	3.069001	3.243002	3.669394	18.060024	14.964248	17.263814	1.19E-45	2.576974865	up
BraA02g000450.3C.gene	0	4	0	186	156	141	0	0.040368	0	3.348683	2.662494	2.508285	6.00E-46	7.562283633	up
BraA02g000460.3C.gene	1510	1900	1466	90	137	106	12.562967	11.961792	11.885663	0.757495	1.094794	0.88079	2.82E-79	-3.476726727	down
BraA02g000480.3C.gene	3848	5078	3965	6438	6989	6245	218.283859	218.125626	219.411972	372.208862	381.450745	357.065613	1.64E-25	1.012430937	up
BraA02g000490.3C.gene	0	0	0	852	858	785	0	0	0	4.780354	4.763286	4.500005	4.24E-157	Inf	up
BraA02g000530.3C.gene	2433	3541	2809	363	346	323	150.905563	166.317368	169.911713	22.897184	20.622829	20.161833	2.51E-84	-2.680644126	down
BraA02g000540.3C.gene	219	314	196	697	706	614	6.634272	7.212915	5.812901	21.586363	20.637209	18.788996	9.27E-21	1.884656169	up
BraA02g000560.3C.gene	312	309	204	399	515	448	4.766807	3.586476	3.067411	6.141163	7.464445	6.70291	2.39E-07	1.114114139	up
BraA02g000580.3C.gene	55	72	65	116	109	141	0.906283	0.891423	1.040721	1.942292	1.72935	2.330392	2.89E-05	1.330469708	up
BraA02g000660.3C.gene	47	85	43	104	92	87	0.604941	0.822819	0.534389	1.362596	1.128749	1.121276	0.000758197	1.132699854	up
BraA02g000750.3C.gene	306	507	423	1347	1469	1442	3.879712	5.088137	5.428091	16.537569	17.838329	18.37809	6.04E-45	2.194730812	up
BraA02g000760.3C.gene	70	93	46	2747	2867	2742	1.359646	1.368549	0.86963	54.949223	54.124691	54.242466	6.78E-277	5.741498151	up
BraA02g000800.3C.gene	151	237	115	1283	1259	1272	1.245303	1.485389	0.92644	10.837972	10.040331	10.629501	7.23E-78	3.354397143	up
BraA02g000850.3C.gene	189	296	193	43	56	40	2.101146	2.497727	2.100098	0.457356	0.601243	0.439286	1.92E-09	-1.871563038	down
BraA02g000860.3C.gene	86	113	121	238	265	225	1.099242	1.096954	1.50531	2.812607	3.298932	2.960816	1.16E-08	1.574698091	up
BraA02g000870.3C.gene	2264	2912	2347	820	940	747	100.288239	97.678658	101.434456	36.984207	40.056	33.319359	1.99E-20	-1.186409665	down
BraA02g000890.3C.gene	277	366	267	1091	1061	993	6.221754	6.152751	5.625666	25.945926	24.074238	23.24784	2.57E-36	2.196262442	up
BraA02g000900.3C.gene	168	188	133	1703	1595	1500	1.761707	1.609582	1.351352	18.76347	16.593836	16.262248	5.59E-107	3.694833038	up
BraA02g000950.3C.gene	15	29	6	811	774	806	0.259198	0.375049	0.096919	14.280781	12.868458	14.046536	7.99E-111	6.051018819	up
BraA02g000960.3C.gene	40	47	15	398	522	384	0.766929	0.721968	0.096633	1.863798	2.721965	2.596122	9.24E-47	4.0959448	up
BraA02g001010.3C.gene	77	102	105	833	894	891	1.017294	1.022642	1.361264	11.276548	11.419971	11.922525	2.44E-66	3.596488111	up
BraA02g001030.3C.gene	0	0	0	1637	1581	1497	0	0	0	10.311245	9.395088	9.328505	2.39E-263	Inf	up
BraA02g001080.3C.gene	384	487	380	1082	1280	1192	2.033855	1.951451	1.963989	5.839388	6.522969	6.362721	5.51E-32	1.906074417	up
BraA02g001130.3C.gene	921	1309	1055	193	189	165	12.229536	13.175223	13.676135	2.603008	2.405943	2.200922	1.89E-30	-2.180011726	down
BraA02g001190.3C.gene	0	0	0	68	73	97	0	0	0	0.646299	0.59949	0.87856	8.20E-36	Inf	up
BraA02g001210.3C.gene	5	0	3	3204	3722	3212	0.020371	0	0.009935	18.650098	20.446779	18.489085	0	10.56837018	up
BraA02g001230.3C.gene	76	79	100	7603	7793	7472	1.033636	0.803355	1.33397	106.535248	103.079158	103.535838	0	6.86136816	up
BraA02g001240.3C.gene	0	0	0	192	231	266	0	0	0	1.654377	1.876259	2.264648	1.21E-61	Inf	up
BraA02g001270.3C.gene	0	0	0	193	231	162	0	0	0	1.355592	1.583263	1.184737	2.29E-56	Inf	up
BraA02g001280.3C.gene	0	0	0	99	70	79	0	0	0	0.880868	0.594633	0.702993	1.12E-33	Inf	up
BraA02g001290.3C.gene	2653	3169	2531	15290	17308	14558	14.981331	13.5791	13.968107	177.508382	190.236695	166.339314	5.71E-172	2.893222024	up
BraA02g001310.3C.gene	60	33	43	320	325	317	0.850095	0.357431	0.597389	4.670051	4.47631	4.57444	1.85E-28	3.17020024	up
BraA02g001330.3C.gene	0	0	0	122	222	160	0	0	0	0.723146	1.246179	0.942619	1.17E-29	Inf	up
BraA02g001350.3C.gene	0	0	0	1644	2117	1721	0	0	0	15.098654	18.354744	15.632065	8.11E-220	Inf	up
BraA02g001360.3C.gene	3	0	4	429	491	469	0.029013	0	0.038826	5.750251	6.215479	6.227981	2.81E-89	7.899557043	up
BraA02g001370.3C.gene	2250	3008	2440	885	882	818	20.114209	20.395246	21.314942	8.060095	7.647485	7.468968	2.03E-20	-1.171192099	down
BraA02g001390.3C.gene	13	0	9	173	191	167	0.078279	0	0.050903	1.140353	1.186284	1.088212	2.91E-36	4.855778391	up
BraA02g001400.3C.gene	4444	5050	4114	917	846	834	48.075954	41.371655	43.408329	10.105747	8.795528	9.084937	3.70E-69	-1.992982848	down
BraA02g001430.3C.gene	2093	2335	1992	466	533	375	40.322536	31.309992	38.722104	9.1487	9.517821	6.564798	4.94E-37	-1.834580298	down
BraA02g001500.3C.gene	198	194	139	358	399	286	2.500762	1.856717	1.71447	4.621863	4.854249	3.642528	1.85E-08	1.363159914	up
BraA02g001570.3C.gene	2	0	0	172	233	161	0.023941	0	0	4.702149	5.812837	4.315269	2.62E-52	8.391745831	up
BraA02g001580.3C.gene	37	71	82	741	816	712	0.36195	0.527932	0.729553	7.491336	7.705065	7.197581	1.68E-67	3.976514167	up
BraA02g001630.3C.gene	562	618	502	148	142	138	5.224498	4.414611	4.657353	1.352177	1.213894	1.236279	1.40E-11	-1.580073421	down
BraA02g001700.3C.gene	72	99	102	0	0	2	1.925987	2.014783	2.65451	0	0	0.046199	1.26E-30	-6.688207119	down
BraA02g001710.3C.gene	80	77	74	124	155	145	1.144928	0.834518	1.02654	1.800943	2.123829	2.090611	3.85E-05	1.254554867	up
BraA02g001780.3C.gene	2113	2832	2378	633	612	466	5.064479	6.780898	6.820071	1.541378	1.456359	1.121626	4.30E-36	-1.695891862	down
BraA02g001810.3C.gene	610	791	618	1251	1331	1262	9.121867	9.128599	9.411781	17.915506	17.743082	17.869661	5.62E-19	1.33127037	up
BraA02g001820.3C.gene	7	0	3	532	487	429	0.085093	0	0.025594	7.060318	6.100404	5.6216	1.66E-89	7.44032143	up
BraA02g001860.3C.gene	672	900	705	41	60	24	14.459801	14.678771	14.796446	0.893705	1.223024	0.499299	4.80E-50	-3.791810262	down
BraA02g001870.3C.gene	4	23	28	113	146	141	0.026858	0.118775	0.18693	0.802491	1.047622	0.996877	4.75E-20	3.278656074	up
BraA02g001880.3C.gene	468	614	462	1233	1413	1247	7.509684	7.683391	7.357512	17.617866	19.514081	17.700922	2.50E-29	1.737193621	up
BraA02g001890.3C.gene	1683	2147	1589	4492	4836	5094	29.657467	28.637743	27.310381	80.656342	81.966072	90.458267	2.31E-67	1.815988806	up
BraA02g001910.3C.gene	861	1339	967	5800	5917	5976	9.2947	10.930617	10.213181	63.476483	61.128827	64.542807	7.48E-158	2.896936117	up
BraA02g001920.3C.gene	5155	6524	5000	872	1056	937	44.097313	42.280036	42.12555	7.995496	9.024295	8.640984	3.97E-85	-2.141667013	down
BraA02g001930.3C.gene	8289	10914	8538	2893	2870	2738	76.061501	75.834572	76.416084	27.044979	25.330023	25.311634	6.53E-41	-1.302297682	down
BraA02g001970.3C.gene	259	385	224	59	82	56	2.815676	3.448142	2.640256	0.647308	0.837584	0.601223	2.99E-09	-1.724193843	down
BraA02g001980.3C.gene	9514	12181	9263	2941	3537	3136	127.950701	123.483835	121.580899	39.565075	44.925022	41.719425	1.92E-40	-1.286386982	down
BraA02g002030.3C.gene	58	103	54	387	492	275	0.30529	0.460197	0.289198	2.413788	2.833229	1.675527	3.62E-11	2.853601802	up
BraA02g002040.3C.gene	409	609	480	136	174	196	3.660516	4.112058	4.254807	1.535426	1.893052	2.213067	7.42E-07	-1.15916626	down
BraA02g002060.3C.gene	552	714	592	172	198	160	7.752164	7.587574	8.103032	2.460484	2.669918	2.248587	2.11E-10	-1.411601653	down
BraA02g002080.3C.gene	70	131	87	150	161	215	1.76	2.516324	2.147299	3.864365	3.916595	5.48388	1.80E-05	1.296571908	up
BraA02g002090.3C.gene	2663	3180	2617	779	857	749	12.453137	11.220557	11.928633	3.145371	3.26759	3.537101	4.53E-30	-1.431082619	down
BraA02g002200.3C.gene	0	0	0	99	68	77	0	0	0	1.841942	1.18568	1.418091	3.17E-30	Inf	up
BraA02g002210.3C.gene	5	3	0	1293	1324	1681	0.051157	0.019433	0	16.795731	16.231611	21.590437	4.19E-99	9.457531611	up
BraA02g002250.3C.gene	96	96	109	32	19	49	1.101522	0.835404	1.231848	0.364075	0.18598	0.517272	0.00057446	-1.203487491	down
BraA02g002280.3C.gene	0	0	0	91	100	124	0	0	0	0.986497	1.258413	1.287732	3.19E-43	Inf	up
BraA02g002330.3C.gene	0	0	5	25186	24585	22701	0	0	0.045838	326.471682	300.826556	292.379981	0	14.10468609	up
BraA02g002340.3C.gene	48	34	26	11972	13188	11342	0.607496	0.324396	0.324737	156.795319	163.035141	146.889221	0	8.771274811	up
BraA02g002350.3C.gene	861	957	790	10106	10333	10116	9.646672	8.148005	8.668482	115.479283	111.247031	114.206326	8.33E-296	3.94387488	up
BraA02g002370.3C.gene	2	0	0	1327	1458	1216	0.043436	0	0	31.129007	32.298313	28.206535	2.38E-226	11.21714639	up
BraA02g002380.3C.gene	0	5	10	2703	4343	3529	0	0.004993	0.013474	5.187659	7.914014	6.812488	1.90E-76	9.846454844	up
BraA02g002390.3C.gene	0	0	0	67	3623	4003	0	0	0	1.281653	65.910378	76.27581	1.65E-07	Inf	up
BraA02g002400.3C.gene	17	26	3	15564	18078	16790	0.51104	0.590623	0.090559	491.946777	539.364868	524.782227	0	10.55910467	up
BraA02g002410.3C.gene	386	554	407	84	53	49	9.788765	10.662724	10.068566	2.17614	1.283384	1.242311	1.72E-19	-2.438753688	down
BraA02g002460.3C.gene	23	8	0	883	1002	992	0.327113	0.089165	0	13.280464	14.228168	14.75253	4.66E-145	6.878577594	up
BraA02g002490.3C.gene	22	47	34	422	436	492	0.218973	0.357296	0.33456	4.371385	4.264725	5.038096	2.01E-48	4.141102218	up
BraA02g002510.3C.gene	243	369	251	460	682	497	3.161132	4.502227	3.778144	7.763967	10.635248	8.047598	1.15E-08	1.33497169	up
BraA02g002590.3C.gene	270	299	266	493	521	497	9.855534	8.2832	9.482207	18.376619	18.339642	18.32362	2.90E-09	1.245711011	up
BraA02g002640.3C.gene	22	26	13	370	257	292	0.260908	0.235247	0.153015	4.652799	3.044069	3.625702	6.30E-24	4.332460376	up
BraA02g002660.3C.gene	3176	3970	3339	1083	1056	1010	43.066978	40.771156	44.165882	14.960711	13.770276	13.799657	1.05E-30	-1.336363627	down
BraA02g002690.3C.gene	1761	2433	1932	344	313	387	35.61417	37.257854	38.113449	7.087532	6.086359	7.872284	3.65E-46	-2.145111655	down
BraA02g002710.3C.gene	356	563	358	854	796	951	3.972441	4.754307	3.905076	9.689733	7.936264	10.775199	3.16E-16	1.449224236	up
BraA02g002740.3C.gene	675	907	544	1115	1242	1025	7.933623	8.128594	6.268273	13.395483	13.822577	11.924668	2.58E-12	1.082576102	up
BraA02g002760.3C.gene	21	93	38	92	133	83	0.125534	0.421371	0.221718	0.559266	0.762515	0.498588	0.000483752	1.499172859	up
BraA02g002840.3C.gene	1715	2267	1690	3055	2818	2823	12.661851	12.989788	12.405488	24.881205	20.389461	22.277806	2.54E-20	1.023805607	up
BraA02g002880.3C.gene	0	0	0	92	130	100	0	0	0	5.642079	7.388535	4.877751	1.38E-43	Inf	up
BraA02g002890.3C.gene	301	373	391	566	580	587	2.416297	2.27295	3.066397	4.645406	4.4889	4.761024	2.36E-08	1.091669073	up
BraA02g002920.3C.gene	122	118	104	313	279	288	1.00332	0.730081	0.82448	3.357267	2.609019	2.945051	4.24E-11	1.741707656	up
BraA02g002930.3C.gene	4	1	8	223	217	261	0.101795	0.01968	0.209336	6.109168	5.603503	7.071699	2.32E-49	6.051163213	up
BraA02g002950.3C.gene	107	82	62	161	196	135	1.579019	0.916921	0.885073	2.421722	2.773255	1.999241	5.84E-06	1.343687143	up
BraA02g002960.3C.gene	890	1266	828	3337	3492	3488	13.975146	15.058887	12.692117	53.444679	52.794552	55.236599	1.85E-81	2.203936936	up
BraA02g003030.3C.gene	7	4	1	4156	4528	3650	0.042708	0.017264	0.005277	35.656417	36.688549	30.977524	1.34E-305	10.37788088	up
BraA02g003090.3C.gene	84	243	132	10	4	10	1.629368	3.616855	2.487345	0.285802	0.102381	0.282236	1.06E-07	-3.788089067	down
BraA02g003100.3C.gene	1408	1921	1328	4109	4753	4409	18.235193	18.847168	16.77865	54.265438	59.248283	57.573029	8.11E-72	1.919075194	up
BraA02g003130.3C.gene	7	0	0	112	81	72	0.147554	0	0	2.466311	1.684013	1.560429	1.56E-19	5.500195201	up
BraA02g003150.3C.gene	6	5	6	84	133	128	0.055125	0.028717	0.052703	0.856882	1.398479	1.49252	1.23E-25	4.70487253	up
BraA02g003170.3C.gene	3033	3610	2961	720	750	796	25.747499	23.202238	24.516134	6.221431	6.123221	6.807196	6.52E-43	-1.686430563	down
BraA02g003260.3C.gene	836	1173	808	255	326	297	34.097069	36.237907	32.153744	10.590645	12.791438	12.190926	6.35E-12	-1.273517189	down
BraA02g003270.3C.gene	299	420	389	801	828	801	2.005823	2.135657	2.551094	5.486803	5.355238	5.429709	2.60E-17	1.532360408	up
BraA02g003280.3C.gene	565	696	486	102	154	78	7.235895	6.746766	6.072556	1.327608	1.890329	1.003103	9.84E-17	-1.990963152	down
BraA02g003310.3C.gene	0	0	5	338	367	369	0	0	0.031726	2.774019	2.845929	2.996714	4.78E-75	8.027093158	up
BraA02g003340.3C.gene	6	4	8	751	668	811	0.120833	0.058254	0.153801	17.733905	15.024806	19.173495	2.61E-119	7.299610098	up
BraA02g003350.3C.gene	269	322	210	782	894	909	3.055677	2.751651	2.321884	9.058787	9.824454	10.437534	9.77E-30	2.094383485	up
BraA02g003370.3C.gene	71	52	56	192	222	167	0.511909	0.283293	0.390004	1.722916	1.853886	1.475423	6.63E-12	2.060985854	up
BraA02g003380.3C.gene	53	48	52	739	553	608	0.2905	0.200084	0.277831	4.198894	2.969673	3.417621	1.63E-32	4.013933956	up
BraA02g003390.3C.gene	161	217	138	241	304	239	1.507162	1.53919	1.26098	2.308111	2.741354	2.257553	0.000115773	1.012322909	up
BraA02g003420.3C.gene	511	690	526	114	127	70	20.314625	20.775532	20.39773	4.586556	4.857074	2.784317	1.05E-17	-2.070658398	down
BraA02g003450.3C.gene	18800	24931	19623	32853	33601	32791	222.36164	223.29252	226.395895	396.042405	382.385568	390.886223	2.37E-21	1.051307615	up
BraA02g003470.3C.gene	317	399	311	63	41	48	2.613991	2.48683	2.500516	0.525979	0.318512	0.393241	7.83E-16	-2.347581482	down
BraA02g003510.3C.gene	26	48	20	16518	20518	18242	0.489777	0.684899	0.361754	316.698487	374.784013	345.448021	0	9.642582078	up
BraA02g003560.3C.gene	43	59	41	85	92	125	0.21452	0.226453	0.201314	0.438872	0.449047	0.641571	6.25E-06	1.489351224	up
BraA02g003570.3C.gene	1341	1834	1369	223	298	218	22.225199	22.962866	20.905623	3.436525	4.474256	3.443363	4.90E-39	-2.218054836	down
BraA02g003580.3C.gene	285	435	280	4	0	0	2.860036	3.307277	2.736522	0.030927	0	0	1.08E-53	-7.50433684	down
BraA02g003600.3C.gene	1956	1898	2338	668	585	646	18.506208	12.34057	20.415318	6.065582	4.985087	6.203781	5.23E-06	-1.329450247	down
BraA02g003610.3C.gene	3708	6019	4405	1462	1386	1347	54.069071	61.620492	58.00203	23.284377	21.38686	24.020752	1.55E-22	-1.334947155	down
BraA02g003660.3C.gene	0	0	153	201	170	162	0	0	3.28843	4.531683	3.613707	3.598421	0.00069882	2.084335587	up
BraA02g003790.3C.gene	29	40	36	184	263	136	0.234482	0.245975	0.288665	1.542633	2.087783	1.12539	8.69E-09	2.865461195	up
BraA02g003800.3C.gene	0	0	0	635	681	595	0	0	0	5.824806	5.904297	5.429119	4.25E-126	Inf	up
BraA02g003880.3C.gene	182	240	269	19	32	53	1.981213	1.891708	2.772848	0.21301	0.337011	0.584879	6.96E-10	-2.346285842	down
BraA02g003940.3C.gene	0	0	0	153	216	170	0	0	0	4.377614	5.831653	4.849486	5.11E-54	Inf	up
BraA02g003980.3C.gene	315	425	385	1089	975	1153	2.498114	2.55507	2.981503	8.825048	7.453837	9.23873	4.83E-30	1.917065044	up
BraA02g004100.3C.gene	12118	15969	12411	4520	4979	4478	867.356812	865.497559	866.492676	329.689026	342.759674	322.931793	1.45E-32	-1.132215981	down
BraA02g004140.3C.gene	43	111	48	177	190	176	0.492499	0.975006	0.535625	2.088406	2.119511	2.060015	1.97E-09	1.887700205	up
BraA02g004150.3C.gene	1727	2332	1934	257	289	260	12.522819	14.118189	14.813894	2.014936	2.084572	1.870285	4.72E-57	-2.493612109	down
BraA02g004200.3C.gene	111	72	69	1784	1943	1727	0.500037	0.244831	0.303552	8.232715	8.460641	7.879466	1.42E-166	4.796798781	up
BraA02g004220.3C.gene	1260	1636	1191	40	52	52	26.869776	26.425402	24.792948	0.869476	1.049924	1.108099	3.30E-94	-4.424326269	down
BraA02g004240.3C.gene	539	627	516	145	135	126	23.654564	20.828882	22.080151	6.447554	5.665043	5.543089	2.02E-12	-1.653598281	down
BraA02g004290.3C.gene	34	41	17	4910	5087	4246	0.179314	0.166881	0.088273	28.312128	27.641828	24.409401	3.30E-285	7.693445606	up
BraA02g004310.3C.gene	12	24	10	112	115	114	0.341656	0.541673	0.283348	3.414648	3.297647	3.428796	1.36E-19	3.340447097	up
BraA02g004320.3C.gene	63	108	74	257	181	230	0.833844	1.083484	0.957605	3.485302	2.308354	3.082601	2.72E-10	1.874706482	up
BraA02g004330.3C.gene	2639	3916	2830	326	341	300	16.648164	18.705077	17.416716	2.090656	2.067074	1.905203	1.09E-97	-2.866909103	down
BraA02g004360.3C.gene	44	69	41	562	530	383	1.985506	2.36647	1.779941	18.75604	18.608012	12.739326	1.66E-24	3.683305674	up
BraA02g004380.3C.gene	15	22	16	1024	976	1226	0.128828	0.145056	0.13426	9.278749	8.345909	10.98277	1.26E-90	6.34117498	up
BraA02g004420.3C.gene	13	43	8	455	353	518	0.167606	0.415853	0.100131	6.030119	4.42188	6.790607	3.42E-29	4.885336152	up
BraA02g004440.3C.gene	788	1248	931	30	17	19	9.616713	11.533411	11.079141	0.362386	0.190014	0.222295	7.82E-86	-5.067015413	down
BraA02g004480.3C.gene	44	40	18	439	399	366	1.202875	0.808967	0.478354	12.241441	10.489715	10.081477	6.66E-43	3.961833402	up
BraA02g004510.3C.gene	430	443	384	177	127	127	6.737903	3.635372	5.518704	2.62213	1.454497	1.84372	3.91E-06	-1.150766214	down
BraA02g004540.3C.gene	11	4	3	202	196	198	0.168747	0.04923	0.047752	3.404453	3.117171	3.308666	2.65E-41	5.385880443	up
BraA02g004570.3C.gene	2331	3334	2738	768	754	789	29.071026	31.489151	33.304897	9.751235	9.045893	9.911331	4.75E-31	-1.456080263	down
BraA02g004580.3C.gene	3242	4262	3385	7981	8315	8478	17.45503	17.376263	17.774757	43.791286	43.066864	46.003624	4.80E-60	1.588829307	up
BraA02g004670.3C.gene	6095	9078	6857	1748	1823	1804	104.632462	118.0028	114.819389	30.569168	30.096264	31.201649	3.48E-58	-1.624490483	down
BraA02g004720.3C.gene	212	297	225	9	12	5	2.344738	2.489713	2.431978	0.091133	0.127602	0.047913	9.64E-31	-4.418621673	down
BraA02g004740.3C.gene	15	14	21	992	1049	985	0.154345	0.106124	0.430415	12.947577	18.401704	14.882245	6.83E-141	6.283271056	up
BraA02g004770.3C.gene	575	932	672	141	135	124	6.770325	8.311975	7.716022	1.690756	1.527028	1.461623	3.50E-20	-2.028048049	down
BraA02g004820.3C.gene	10	21	20	242	284	244	0.070996	0.124221	0.149433	1.938563	2.14761	1.932247	1.07E-36	4.327111373	up
BraA02g004850.3C.gene	588	946	628	1524	1710	1450	4.383648	5.346771	4.572994	11.59155	12.279581	10.907189	6.89E-27	1.533498091	up
BraA02g004870.3C.gene	2631	3484	2839	814	860	727	27.751926	27.827856	29.205643	8.744625	8.726085	7.720218	9.13E-34	-1.497579159	down
BraA02g004880.3C.gene	1318	1820	0	2509	2081	1731	22.283222	23.308708	0	43.248783	33.861423	29.508762	0.004019227	1.479411696	up
BraA02g004910.3C.gene	47	46	26	96	140	89	0.551158	0.40071	0.292304	1.141038	1.571316	1.04919	3.25E-08	1.84071746	up
BraA02g004960.3C.gene	3710	5280	3975	1326	1281	1243	28.156559	30.340208	29.423416	10.251186	9.350787	9.504113	1.02E-34	-1.341999967	down
BraA02g005050.3C.gene	6	5	5	740	908	689	0.071653	0.039978	0.054456	9.223602	10.690606	8.490048	7.58E-129	7.560144337	up
BraA02g005080.3C.gene	1156	1600	1081	340	365	242	15.021933	15.346436	15.084222	5.6885	5.329984	3.671743	4.51E-21	-1.608764826	down
BraA02g005130.3C.gene	298	521	388	789	889	866	2.253345	2.986863	2.865584	6.088184	6.478593	6.608866	7.64E-17	1.49299105	up
BraA02g005150.3C.gene	155	168	146	2167	2241	2142	1.485961	1.208959	1.356999	21.121974	20.649422	20.672972	1.91E-160	4.194032232	up
BraA02g005160.3C.gene	119	149	123	247	230	228	0.770887	0.798349	0.799511	1.767274	1.645571	1.551189	4.95E-06	1.251043048	up
BraA02g005190.3C.gene	262	287	153	8443	8454	8375	3.074618	2.553654	1.754553	101.331383	95.780792	99.404037	0	5.576995169	up
BraA02g005200.3C.gene	58	121	93	248	266	205	0.493489	0.703171	0.767557	2.175124	2.287037	1.845125	2.05E-10	1.825277553	up
BraA02g005230.3C.gene	0	0	3	618	596	434	0	0	0.013047	4.193058	3.818712	2.909808	4.94E-64	9.382499568	up
BraA02g005250.3C.gene	5328	5540	4670	2153	1372	1509	79.672824	66.241934	81.324657	30.329104	18.253335	27.995468	3.00E-09	-1.22921625	down
BraA02g005320.3C.gene	3129	3616	3009	116	138	142	33.722149	29.109697	32.501229	1.343368	1.375992	1.628014	4.62E-173	-4.229237809	down
BraA02g005410.3C.gene	714	1163	833	196	69	375	21.842875	26.951788	24.856371	6.107826	2.005902	11.555395	1.13E-06	-1.651128104	down
BraA02g005420.3C.gene	81	77	67	216	253	275	1.187545	0.843802	0.941512	3.224014	3.578576	4.076609	1.49E-13	2.107946862	up
BraA02g005430.3C.gene	0	0	0	113	224	154	0	0	0	0.937433	1.743884	1.284424	1.12E-23	Inf	up
BraA02g005450.3C.gene	2427	3410	2647	337	372	318	29.56576	31.397241	31.325228	4.125024	4.500166	3.973485	2.83E-80	-2.640878349	down
BraA02g005460.3C.gene	41	38	29	289	303	263	0.488273	0.34238	0.328606	3.522259	3.478549	3.165543	1.76E-28	3.370837424	up
BraA02g005540.3C.gene	276	335	253	651	766	635	2.643711	2.431415	2.365973	6.360098	7.067801	6.132397	2.35E-17	1.646296623	up
BraA02g005580.3C.gene	47	54	49	205	197	150	0.286629	0.248901	0.286213	1.270727	1.168481	0.919972	3.32E-13	2.271451247	up
BraA02g005650.3C.gene	0	18	3	4615	5071	4527	0	0.204394	0.045948	83.163393	86.080767	80.956053	0	9.98715578	up
BraA02g005710.3C.gene	874	884	877	2981	2762	1118	21.744686	16.524647	21.264398	46.930088	43.409152	25.944915	0.005055288	1.762514992	up
BraA02g005730.3C.gene	87	161	97	666	792	792	0.726074	1.031739	0.791083	5.547387	6.441399	6.62381	7.39E-48	3.134187447	up
BraA02g005740.3C.gene	159	309	195	457	494	530	1.719159	2.525162	2.048196	5.034225	5.1381	5.777405	1.14E-12	1.590181566	up
BraA02g005850.3C.gene	3	0	0	10662	11968	9983	0.02227	0	0	80.834618	85.65329	74.842545	0	13.65888017	up
BraA02g005880.3C.gene	1819	2546	1883	737	801	765	22.518559	23.712115	22.61253	9.267272	9.005912	8.903302	1.69E-14	-1.032016168	down
BraA02g005890.3C.gene	252	338	290	14	8	22	12.437285	12.644422	13.953827	0.702082	0.333402	1.084913	3.26E-29	-3.911673595	down
BraA02g005910.3C.gene	34	71	42	256	369	253	1.290057	2.05807	1.544656	10.010396	13.639122	9.792875	3.59E-20	3.0093415	up
BraA02g005930.3C.gene	318	497	431	742	864	742	5.442012	6.173966	8.235023	18.892616	19.406672	18.138166	2.73E-13	1.318689419	up
BraA02g005940.3C.gene	13212	17048	13286	4915	6073	5185	574.465332	561.270325	563.45105	217.746628	253.975433	227.156647	4.56E-27	-1.029351637	down
BraA02g005950.3C.gene	0	0	0	144	191	136	0	0	0	1.582904	1.982634	1.470951	1.10E-50	Inf	up
BraA02g005960.3C.gene	1113	1535	1228	435	466	464	4.447898	4.643617	4.786951	1.770166	1.789483	1.867127	1.12E-11	-1.101328095	down
BraA02g006040.3C.gene	2530	3287	1841	281	361	292	24.06653	23.677773	17.078438	2.718648	3.303196	2.791672	2.22E-20	-2.624293049	down
BraA02g006100.3C.gene	613	977	663	1599	1609	1428	17.14266	21.446276	16.585098	46.52771	43.700189	43.506346	1.28E-24	1.459555292	up
BraA02g006110.3C.gene	41	40	35	796	712	752	0.35149	0.243697	0.271367	7.131003	6.149778	6.7497	2.27E-82	4.671410243	up
BraA02g006120.3C.gene	892	1018	852	1821	1877	1810	12.806961	11.067212	11.926441	26.637917	25.917509	26.182945	2.24E-26	1.389914493	up
BraA02g006230.3C.gene	9	27	5	89	126	98	0.117783	0.293453	0.067468	1.33344	1.778727	1.44585	1.13E-19	3.428829319	up
BraA02g006280.3C.gene	0	0	0	750	1051	919	0	0	0	6.695226	8.853056	8.124684	2.45E-125	Inf	up
BraA02g006290.3C.gene	158468	197980	151300	21069	26009	23312	5948.858398	5371.375244	5511.543946	791.950256	928.626251	865.779571	2.90E-47	-2.451659776	down
BraA02g006300.3C.gene	128	96	100	2346	2437	2601	2.158005	1.220194	1.649771	40.436451	39.647522	44.341988	3.08E-213	4.877643043	up
BraA02g006310.3C.gene	774	961	733	277	275	289	10.483472	9.835978	9.664881	3.803937	3.563596	3.928894	2.63E-09	-1.1507061	down
BraA02g006330.3C.gene	0	17	7	3182	3666	3330	0	0.140112	0.059613	35.731707	38.90607	36.962913	0	9.254363189	up
BraA02g006340.3C.gene	134	121	118	27	8	21	1.407018	1.118333	1.162661	0.339325	0.09107	0.259324	2.92E-11	-2.34052726	down
BraA02g006440.3C.gene	2082	2624	2175	4613	4587	4671	34.962765	33.363358	35.630432	78.956711	74.111282	79.045639	7.69E-43	1.411252225	up
BraA02g006480.3C.gene	1309	1739	1414	2214	2395	2192	58.546394	58.877697	61.662323	100.920708	103.063049	98.792824	1.28E-17	1.009549205	up
BraA02g006510.3C.gene	15	6	10	65	72	66	0.439402	0.116353	0.281496	2.013499	2.091836	2.027026	3.77E-17	3.039772186	up
BraA02g006550.3C.gene	438	543	425	23435	24887	24347	5.695177	5.351708	5.390663	311.231506	311.98114	319.737244	0	6.091880176	up
BraA02g006660.3C.gene	1321	1524	1222	387	293	313	7.032956	6.147671	6.345337	2.100463	1.497731	1.659642	1.59E-22	-1.633094261	down
BraA02g006670.3C.gene	528	720	456	1137	1203	1197	4.512355	4.658985	3.794472	10.036575	9.892687	10.314659	1.03E-20	1.466692182	up
BraA02g006690.3C.gene	612	788	690	2349	2736	2572	6.131632	6.604725	7.235628	28.208185	29.571992	29.50109	1.42E-72	2.269417097	up
BraA02g006730.3C.gene	1262	1542	1190	470	392	472	5.142726	4.760866	4.731294	1.952039	1.533927	1.937664	2.74E-13	-1.177994452	down
BraA02g006820.3C.gene	2831	2180	1740	239	280	203	17.150194	10.387336	10.239964	1.468928	1.622374	1.257406	6.39E-08	-2.852600644	down
BraA02g006830.3C.gene	966	1236	1038	2308	2651	2379	16.422437	15.917878	17.22271	39.754126	42.807162	40.556331	4.63E-39	1.576920617	up
BraA02g006840.3C.gene	1311	1555	1229	35465	37656	36364	17.667503	15.877966	16.157087	487.385986	488.478333	494.174927	0	5.138368138	up
BraA02g006870.3C.gene	345	371	288	53	66	40	7.738016	6.267686	6.172599	1.128741	1.400744	0.894	9.66E-15	-2.26949628	down
BraA02g006880.3C.gene	23	59	16	75	100	85	0.457458	0.945018	0.290716	1.617884	2.008546	1.730648	6.49E-08	1.883834081	up
BraA02g006920.3C.gene	2417	2816	2234	382	401	388	26.32789	23.228796	23.735832	4.24159	4.197196	4.259869	3.02E-58	-2.275991439	down
BraA02g006990.3C.gene	3	0	2	126	129	167	0.056054	0	0.046786	3.573864	3.453502	4.697745	4.99E-42	6.664081358	up
BraA02g007020.3C.gene	154	248	185	291	331	315	2.083273	2.654022	2.326569	4.258912	4.469769	4.648817	1.36E-05	1.088064977	up
BraA02g007030.3C.gene	3	66	10	1145	1091	1106	0.008356	0.215538	0.039068	4.87024	4.409463	4.665822	2.65E-139	5.979868094	up
BraA02g007060.3C.gene	21	8	0	133	71	65	0.325717	0.084585	0	3.435784	1.289599	1.247296	1.93E-05	3.573879397	up
BraA02g007080.3C.gene	2	0	3	5026	6752	5301	0.08899	0	0.114214	297.856171	377.706421	310.662964	1.47E-194	12.00276523	up
BraA02g007090.3C.gene	669	817	612	171	198	192	7.774921	7.191568	6.935889	2.020283	2.210892	2.2492	2.01E-12	-1.503085832	down
BraA02g007140.3C.gene	0	0	0	100	136	88	0	0	0	2.989315	3.835008	2.600538	2.67E-39	Inf	up
BraA02g007170.3C.gene	219	382	278	58	78	62	2.30694	2.890447	2.923677	0.653988	0.73658	0.620709	2.14E-09	-1.735468915	down
BraA02g007190.3C.gene	12	8	7	111	100	97	0.091178	0.047708	0.054422	1.017425	0.888733	0.803644	6.99E-24	3.879444855	up
BraA02g007200.3C.gene	2612	3918	2939	1210	1233	1101	24.8465	28.225616	27.267895	11.724846	11.281531	10.550363	3.62E-18	-1.006591172	down
BraA02g007220.3C.gene	948	1152	916	90	131	105	9.574413	8.811943	9.029774	0.924615	1.273484	1.059505	2.46E-41	-2.81634259	down
BraA02g007270.3C.gene	79	138	89	399	490	407	0.661461	0.875079	0.728815	3.424105	3.970455	3.453638	2.04E-23	2.504368801	up
BraA02g007290.3C.gene	4	0	3	1003	1250	1038	0.024268	0	0.015781	8.211887	9.658708	8.404288	9.88E-185	9.138180516	up
BraA02g007300.3C.gene	60	75	57	586	650	532	2.583456	2.459622	2.377351	25.947983	27.156025	23.270838	4.30E-49	3.603359436	up
BraA02g007370.3C.gene	6231	8624	5912	0	0	0	66.891953	70.110909	61.907043	0	0	0	0	#NAME?	down
BraA02g007380.3C.gene	1250	1498	1166	390	350	342	13.416524	12.162201	12.203429	4.113191	3.468185	3.55972	3.28E-18	-1.453739897	down
BraA02g007390.3C.gene	0	0	0	306	245	304	0	0	0	4.223591	3.193703	4.143533	2.17E-70	Inf	up
BraA02g007520.3C.gene	1	7	0	110	92	84	0.013527	0.088461	0	1.871206	1.486223	1.416772	5.04E-33	5.751263578	up
BraA02g007540.3C.gene	740	997	836	142	213	172	16.912836	17.487296	18.849298	3.329141	4.719676	3.997144	2.68E-20	-1.891838079	down
BraA02g007560.3C.gene	265	326	286	35	18	35	1.933445	1.758915	2.059648	0.218057	0.106357	0.215671	6.78E-20	-2.910374429	down
BraA02g007630.3C.gene	30	18	13	174	170	195	0.367111	0.167419	0.14777	2.223576	2.029006	2.424849	1.70E-24	3.50845343	up
BraA02g007660.3C.gene	97	74	78	151	113	150	1.118656	0.642784	0.875921	1.768446	1.248724	1.740711	0.000253832	1.106412117	up
BraA02g007720.3C.gene	116	197	98	441	488	468	1.081269	1.27618	0.891579	4.190962	4.407129	4.381597	4.92E-20	2.198419963	up
BraA02g007740.3C.gene	0	2	0	355	390	418	0	0.021892	0	10.372501	10.749262	12.092326	2.19E-83	9.826636517	up
BraA02g007750.3C.gene	0	2	0	246	244	215	0	0.018376	0	6.028913	5.640527	5.207648	2.30E-59	9.105234875	up
BraA02g007760.3C.gene	1083	1723	1115	2464	2540	2567	6.574043	7.923525	6.603728	15.247008	14.839721	15.705841	1.32E-30	1.369789942	up
BraA02g007810.3C.gene	247	255	210	868	1050	973	2.151809	1.642538	1.702857	7.912234	8.761988	8.564053	8.86E-40	2.408946877	up
BraA02g007830.3C.gene	47	59	35	178	210	185	3.680663	3.486349	2.626975	14.265742	15.914217	14.622704	1.16E-14	2.431729254	up
BraA02g007890.3C.gene	4	14	23	2685	2522	2436	0.029169	0.077382	0.160793	21.128348	18.456085	18.462857	0	7.935415094	up
BraA02g007950.3C.gene	340	375	367	33	35	13	4.556721	3.802153	4.79293	0.440749	0.44025	0.169427	1.22E-26	-3.356138007	down
BraA02g007960.3C.gene	542	636	493	1736	1552	1605	6.753291	6.873227	6.15446	21.840402	18.545442	22.79095	1.41E-41	1.950530826	up
BraA02g007970.3C.gene	0	0	0	1158	1138	1284	0	0	0	13.750284	12.759369	15.081672	2.06E-210	Inf	up
BraA02g007990.3C.gene	596	792	636	250	316	195	5.736706	5.779311	5.966804	2.739593	2.925301	1.90747	1.07E-06	-1.013139592	down
BraA02g008000.3C.gene	35	43	31	165	121	123	1.153729	1.090512	1.012686	5.680496	3.941511	4.184183	3.03E-12	2.316177254	up
BraA02g008070.3C.gene	166	134	153	36	35	39	2.685191	1.63994	2.414194	0.588902	0.537406	0.629433	6.78E-07	-1.672933883	down
BraA02g008080.3C.gene	857	1135	953	1697	1883	1876	6.057081	6.047994	6.53476	12.159363	12.736321	13.302102	5.10E-23	1.289598807	up
BraA02g008090.3C.gene	2242	2589	2112	4538	4432	4459	31.032339	27.137564	28.518869	64.033737	59.024887	62.216175	2.80E-39	1.348240943	up
BraA02g008120.3C.gene	652	484	566	3547	3858	3381	2.893462	1.601514	2.414735	15.863071	16.30266	14.975082	1.11E-142	3.026087674	up
BraA02g008210.3C.gene	14091	19014	15444	5413	5510	5302	288.633967	295.27278	309.062684	113.479401	109.040553	109.971809	6.36E-35	-1.177905726	down
BraA02g008250.3C.gene	832	1309	801	2204	2419	2358	8.06113	9.756206	7.00912	22.375034	23.103489	25.804371	1.63E-40	1.667884261	up
BraA02g008260.3C.gene	504	718	472	2118	2428	2322	5.765174	6.224939	5.264741	24.733244	26.757042	26.804552	2.70E-74	2.432117836	up
BraA02g008290.3C.gene	3	3	2	9428	9383	8369	0.01604	0.012105	0.007823	76.534355	71.901741	67.183411	0	12.1252271	up
BraA02g008310.3C.gene	126	137	141	1790	1991	1611	0.917752	0.757348	1.002666	13.362407	14.03241	11.890862	8.46E-136	4.120889834	up
BraA02g008470.3C.gene	444	692	463	2060	2240	2050	10.203019	12.013305	10.379102	48.166954	49.677484	47.57458	6.17E-69	2.406590312	up
BraA02g008480.3C.gene	484	676	484	1204	1140	1149	7.644397	8.087557	7.454955	20.100495	17.911316	19.035927	2.62E-21	1.498483141	up
BraA02g008570.3C.gene	135	201	137	410	438	352	1.583355	1.786875	1.563098	4.916227	4.962299	4.173288	3.98E-13	1.756918008	up
BraA02g008590.3C.gene	812	1024	743	258	301	296	5.251836	5.004517	4.668656	1.702891	1.866291	1.920907	4.47E-10	-1.190213405	down
BraA02g008660.3C.gene	670	884	703	2560	2639	2402	7.582621	6.966488	7.301211	18.182346	19.023397	16.93342	3.58E-66	2.154526427	up
BraA02g008710.3C.gene	7	23	33	237	197	224	0.097019	0.283161	0.549644	4.135891	3.238312	3.914078	5.90E-29	3.787711735	up
BraA02g008720.3C.gene	277	319	247	81	76	80	6.186672	5.398867	5.38804	1.872828	1.874093	1.833005	6.35E-07	-1.431666506	down
BraA02g008740.3C.gene	135	177	133	32	46	10	4.76089	4.754035	4.59133	1.129992	1.551134	0.322108	8.56E-09	-1.943836038	down
BraA02g008750.3C.gene	2082	2531	2273	778	789	804	11.43935	10.532338	12.183291	4.355506	4.166274	4.45037	4.26E-18	-1.143360003	down
BraA02g008760.3C.gene	13	12	9	8096	8229	7597	0.253781	0.165809	0.166491	163.321762	156.708725	151.565231	0	9.845495888	up
BraA02g008770.3C.gene	3	2	2	7864	9162	7272	0.022518	0.016937	0.010982	92.806408	102.075962	86.043983	0	12.12110231	up
BraA02g008780.3C.gene	8	6	7	3842	4212	3914	0.045099	0.027145	0.037244	24.743795	25.611467	24.927113	0	9.517435048	up
BraA02g008790.3C.gene	759	1107	893	2724	2806	2878	10.719468	11.844484	12.316742	39.250977	38.167671	41.010632	4.91E-63	2.014812777	up
BraA02g008800.3C.gene	513	618	465	3639	3842	3857	2.101503	1.915589	1.858017	15.194569	15.144615	15.926033	1.20E-158	3.229066204	up
BraA02g008860.3C.gene	0	0	0	73	103	70	0	0	0	2.228055	2.982805	2.109867	2.70E-39	Inf	up
BraA02g008880.3C.gene	0	17	2	1935	1843	1485	0	0.119666	0.018763	19.348444	17.394951	14.681348	2.18E-115	8.715092097	up
BraA02g008910.3C.gene	423	746	442	1563	1736	1554	14.673149	19.605049	14.941871	55.279217	57.978203	54.37093	1.24E-42	2.018735731	up
BraA02g008920.3C.gene	2019	2549	2097	360	450	413	36.818127	35.210957	37.311642	6.677188	7.894423	7.587291	1.95E-45	-2.049553108	down
BraA02g008980.3C.gene	1279	1416	1050	3732	3878	3594	28.066635	23.514687	22.46977	83.455116	81.862175	79.479042	1.28E-71	1.977551642	up
BraA02g009000.3C.gene	24	28	2	695	785	606	0.518794	0.44779	0.042182	15.461178	16.482698	13.322444	1.25E-94	5.712639531	up
BraA02g009040.3C.gene	310	480	372	974	968	1011	10.015451	11.730954	11.695897	32.04192	30.058855	32.906166	2.13E-24	1.75774785	up
BraA02g009050.3C.gene	244	349	325	889	940	928	7.39978	8.016806	9.63316	27.523695	27.489119	28.428131	2.21E-28	1.98615986	up
BraA02g009110.3C.gene	2712	3385	2712	5010	5366	4880	8.64852	8.173745	8.435552	16.282751	16.462111	15.682472	1.35E-32	1.191582121	up
BraA02g009120.3C.gene	2	14	1	776	734	744	0.031391	0.247186	0.024268	19.663368	17.546278	18.643442	2.54E-124	7.620600005	up
BraA02g009130.3C.gene	0	6	2	1064	1208	880	0	0.048547	0.010575	11.810173	12.623814	9.613645	1.08E-114	9.163514963	up
BraA02g009170.3C.gene	100	78	65	281	260	294	0.935853	0.550421	0.585301	2.671706	2.335554	2.769211	6.06E-15	2.157851063	up
BraA02g009180.3C.gene	64	102	65	2324	2692	2426	1.741037	2.097208	1.708815	64.815742	70.859154	66.896858	2.45E-239	5.428883497	up
BraA02g009260.3C.gene	111	152	89	265	190	162	2.22151	2.294166	1.73119	5.402627	3.656844	3.266783	0.00083649	1.231458065	up
BraA02g009290.3C.gene	893	971	886	1523	1623	1299	3.651692	3.007393	3.535494	6.349145	6.390139	5.354286	2.76E-15	1.080288529	up
BraA02g009330.3C.gene	597	787	603	19239	19269	19544	4.841529	4.836959	4.770209	159.184265	150.499847	159.91481	0	5.273640558	up
BraA02g009340.3C.gene	329	337	263	1224	1340	1227	2.617044	2.047311	2.071314	10.126257	10.456258	10.040589	8.32E-49	2.41888768	up
BraA02g009380.3C.gene	263	393	315	116	151	88	3.835105	4.346823	4.492067	1.716806	2.115796	1.292784	9.53E-05	-1.048816994	down
BraA02g009410.3C.gene	135	232	139	2089	2127	2093	0.598111	0.777092	0.598015	9.434336	9.059753	9.368536	6.05E-148	4.06786151	up
BraA02g009430.3C.gene	82	99	77	137	177	158	1.355921	1.239697	1.238076	2.318805	2.827852	2.638437	2.76E-05	1.267441048	up
BraA02g009460.3C.gene	113	161	155	1219	1338	1161	0.959493	0.967463	0.919263	10.167813	10.132458	10.328712	1.02E-82	3.512457905	up
BraA02g009470.3C.gene	379	589	444	939	1054	1023	7.037859	8.296811	8.058791	17.795425	18.853224	19.166803	2.13E-19	1.50646705	up
BraA02g009480.3C.gene	43	94	56	162	181	164	0.295127	0.524883	0.382332	1.572719	1.606125	1.167032	5.94E-09	1.83098039	up
BraA02g009500.3C.gene	125	212	103	30	0	2	0.807686	0.728218	0.43945	0.120522	0	0.006688	5.64E-11	-3.305265805	down
BraA02g009580.3C.gene	226	475	257	874	1000	858	0.972667	1.553809	1.08317	3.847835	4.155226	3.733474	1.62E-26	1.95162024	up
BraA02g009620.3C.gene	43	49	26	214	240	211	0.442437	0.384782	0.262299	2.289701	2.424098	2.227059	3.25E-20	2.90208757	up
BraA02g009650.3C.gene	2939	4268	3181	682	731	658	50.451984	55.477341	53.258785	11.916485	12.067567	11.367409	7.40E-56	-1.917238306	down
BraA02g009660.3C.gene	95	89	99	189	222	278	4.963251	3.506182	5.029273	10.01535	11.129023	14.639012	3.18E-09	1.6580981	up
BraA02g009670.3C.gene	811	1081	956	291	328	354	31.308963	23.502024	36.227104	11.3855	12.080375	13.784165	3.03E-10	-1.151137434	down
BraA02g009680.3C.gene	101	113	79	230	219	182	1.365796	1.151125	1.03837	3.156612	2.846244	2.475947	1.59E-07	1.506817819	up
BraA02g009700.3C.gene	1186	1685	1291	2576	2597	2651	15.385504	16.559121	16.336158	34.08064	32.39512	34.70849	1.06E-29	1.319071461	up
BraA02g009710.3C.gene	2256	3000	2169	832	939	957	15.641968	15.774975	14.655807	5.91673	6.255553	6.685354	2.18E-16	-1.038555229	down
BraA02g009720.3C.gene	695	1019	740	1245	1485	1225	6.108805	6.602954	5.697023	9.82336	10.848986	9.683836	4.87E-14	1.097446923	up
BraA02g009740.3C.gene	74	169	137	21	12	20	0.878748	1.855137	1.999224	0.243721	0.132542	0.308868	3.77E-07	-2.407753902	down
BraA02g009750.3C.gene	7	5	23	78	121	77	0.148392	0.077015	0.499287	1.788127	2.61276	1.749426	1.59E-13	3.292935952	up
BraA02g009780.3C.gene	7	5	6	8641	8617	8295	0.161537	0.096762	0.154478	236.791061	222.89418	224.78299	0	10.83269967	up
BraA02g009810.3C.gene	1800	2342	1709	67	79	129	13.789026	13.58845	12.770552	0.517395	0.5756	0.994531	5.81E-110	-4.005034423	down
BraA02g009850.3C.gene	252	321	215	54	75	62	10.460183	10.096551	8.694104	2.27545	2.988925	2.583315	3.30E-08	-1.641775357	down
BraA02g009940.3C.gene	26250	33984	26609	10783	11093	10580	287.806274	282.139496	284.563019	120.475983	116.995415	116.898331	1.51E-23	-1.017277062	down
BraA02g010030.3C.gene	407	483	384	115	133	142	3.107225	2.825725	2.949333	0.881738	0.988984	1.117637	1.89E-07	-1.31113892	down
BraA02g010050.3C.gene	59	58	15	106	123	125	1.371533	1.008646	0.336549	2.501728	2.741754	2.907	2.49E-08	1.836736034	up
BraA02g010130.3C.gene	1839	2649	1871	733	620	743	21.780597	23.794116	21.552624	8.79426	7.07654	8.870638	1.53E-18	-1.185785356	down
BraA02g010150.3C.gene	55	82	54	166	199	154	0.350274	0.399115	0.33929	1.09067	1.236679	0.997407	2.16E-09	1.855530348	up
BraA02g010170.3C.gene	288	253	317	85	79	78	3.416208	2.265284	3.658955	1.020962	0.896546	0.925578	4.71E-06	-1.456014627	down
BraA02g010230.3C.gene	0	0	0	148	149	146	0	0	0	2.104741	2.103349	2.036131	2.59E-49	Inf	up
BraA02g010320.3C.gene	883	1206	866	212	237	242	41.492527	42.8978	39.675583	10.118277	10.670932	11.460354	4.66E-19	-1.688684535	down
BraA02g010330.3C.gene	19453	43749	34673	9279	10087	10092	130.061029	222.059106	226.578961	63.026629	65.48592	68.619429	0.000224824	-1.307412681	down
BraA02g010400.3C.gene	3736	4679	3813	898	1049	823	26.777246	25.506113	26.728925	6.585328	7.25766	5.971502	2.80E-52	-1.745314427	down
BraA02g010490.3C.gene	186	188	115	231	271	247	4.636659	3.54416	2.79762	5.872935	6.503602	6.21761	0.000123383	1.010903466	up
BraA02g010500.3C.gene	183	192	170	4433	4072	4071	1.485422	1.178891	1.340372	36.67926	31.797068	33.304256	1.91E-214	4.91813416	up
BraA02g010510.3C.gene	0	5	0	1815	1974	1804	0	0.01458	0	8.838347	9.077993	8.687582	3.85E-292	10.76999798	up
BraA02g010520.3C.gene	6	11	4	195	226	198	0.073582	0.109637	0.037293	3.115201	3.290791	2.827746	7.77E-41	5.329599126	up
BraA02g010530.3C.gene	1725	2433	1882	321	295	391	17.730477	18.667287	18.448411	1.67008	1.645761	2.821314	1.08E-46	-2.174655042	down
BraA02g010660.3C.gene	74	114	94	8	8	8	2.178841	2.533957	2.695229	0.229457	0.202463	0.227015	1.98E-16	-3.145605552	down
BraA02g010680.3C.gene	3	0	0	138	109	79	0.011007	0	0	0.764515	0.570169	0.431837	1.56E-20	7.019677749	up
BraA02g010750.3C.gene	4	0	5	1381	1150	1333	0.023159	0	0.030322	10.891886	8.562229	10.638879	1.78E-137	9.01771379	up
BraA02g010760.3C.gene	962	1205	895	72	74	63	13.259735	12.768719	11.979678	0.809912	0.90378	1.04365	5.44E-56	-3.470227827	down
BraA02g010770.3C.gene	599	942	838	212	148	179	4.477141	5.330963	6.107307	1.615223	1.060848	1.348441	4.58E-14	-1.729906961	down
BraA02g010810.3C.gene	491	732	601	57	34	22	2.555581	2.883532	3.055427	0.299535	0.166698	0.115513	2.34E-40	-3.597316465	down
BraA02g010840.3C.gene	244	329	264	42	63	92	1.326057	1.342446	1.394974	0.230876	0.344016	0.518702	9.27E-09	-1.685961878	down
BraA02g010940.3C.gene	692	905	665	211	210	243	11.83469	11.719733	11.0819	3.662567	3.454161	4.179486	2.50E-11	-1.36160994	down
BraA02g010950.3C.gene	450	654	422	0	0	0	2.813322	2.970053	2.472739	0	0	0	1.06E-78	#NAME?	down
BraA02g010960.3C.gene	4896	6838	5576	1222	1366	1205	58.406002	61.76376	64.876305	14.854136	15.665319	14.481611	2.07E-63	-1.787141038	down
BraA02g010980.3C.gene	6	3	3	251	233	229	0.173395	0.074285	0.088779	8.426339	7.384992	7.614139	1.26E-50	6.242606847	up
BraA02g010990.3C.gene	3	8	7	2287	2546	2362	0.037744	0.104669	0.104725	41.691154	43.822632	42.586899	0	9.067205977	up
BraA02g011030.3C.gene	3	4	0	3422	3994	3443	0.018886	0.028029	0	32.766493	36.107096	32.617904	0	11.0598278	up
BraA02g011050.3C.gene	85	106	104	273	323	296	1.427726	1.351468	1.7057	4.675769	5.226829	5.019422	1.46E-13	1.986140247	up
BraA02g011070.3C.gene	150	220	224	33	41	38	6.154804	6.851063	8.991274	1.377574	1.621984	1.569131	5.75E-10	-2.012842983	down
BraA02g011100.3C.gene	4904	6942	5242	12348	12731	12471	65.991954	70.859473	68.934466	167.738328	165.473187	169.701483	1.61E-57	1.544233647	up
BraA02g011200.3C.gene	14	1	2	197	265	154	0.070137	0.003333	0.00965	1.184747	1.500657	0.915118	1.24E-24	5.449402821	up
BraA02g011210.3C.gene	174	167	152	378	386	359	3.585515	2.62226	3.118043	8.04236	7.700031	7.518304	5.82E-11	1.57057533	up
BraA02g011300.3C.gene	6766	9711	7406	946	1129	1045	49.563456	53.883553	52.926374	7.062468	7.938735	7.698298	1.07E-127	-2.530010125	down
BraA02g011340.3C.gene	211	288	178	511	545	470	5.510159	6.116087	4.882835	14.722779	14.614745	12.745519	4.27E-13	1.585933436	up
BraA02g011390.3C.gene	255	312	304	37	27	40	0.882453	0.817103	1.025971	0.13004	0.089444	0.137741	1.67E-17	-2.668694054	down
BraA02g011420.3C.gene	802	1161	852	1718	1688	1683	5.857956	6.214938	6.068362	12.146591	17.610101	16.174902	5.68E-21	1.265636898	up
BraA02g011450.3C.gene	844	1065	894	298	385	361	5.612442	5.569617	5.771681	2.087415	2.513576	2.487591	1.65E-08	-1.029380796	down
BraA02g011510.3C.gene	21	14	10	541	491	543	0.230437	0.112736	0.110985	7.137064	6.003802	6.967625	4.92E-75	5.501461611	up
BraA02g011590.3C.gene	750	1039	673	237	194	218	5.742867	5.579248	4.568617	1.944966	1.313325	1.673468	4.12E-14	-1.506427918	down
BraA02g011600.3C.gene	0	0	0	207	218	185	0	0	0	1.054901	1.048814	0.930749	1.38E-57	Inf	up
BraA02g011610.3C.gene	5609	7517	5824	1775	1725	1834	42.156353	42.778992	42.690628	13.58977	12.470878	13.884198	6.25E-44	-1.42301586	down
BraA02g011660.3C.gene	641	851	546	1362	1310	1327	6.062602	5.945843	5.076916	14.309604	12.89341	13.496271	1.56E-20	1.385106357	up
BraA02g011680.3C.gene	632	587	564	3078	3281	3495	11.084316	7.791759	9.648767	55.062531	55.398418	61.834435	2.35E-122	2.845844655	up
BraA02g011760.3C.gene	5	14	0	1170	1317	1301	0.028156	0.06429	0	7.3641	7.822478	8.099089	1.16E-195	8.168027404	up
BraA02g011770.3C.gene	284	353	292	425	494	526	1.137137	1.071975	1.142206	1.737189	1.905941	2.128533	8.69E-07	1.034646988	up
BraA02g011800.3C.gene	6	21	15	166	159	197	0.05492	0.152426	0.136452	1.63952	1.484781	1.924691	1.60E-28	4.0836597	up
BraA02g011810.3C.gene	2	42	18	111	114	154	0.012356	0.231514	0.129825	0.840745	0.813591	1.152044	2.28E-15	3.128323904	up
BraA02g011840.3C.gene	2294	2720	2196	512	550	567	46.830921	42.140906	44.891373	7.134064	7.239545	7.165008	1.96E-37	-1.74908736	down
BraA02g011860.3C.gene	28	19	38	19015	18585	17042	0.146335	0.073049	0.197216	103.500106	95.499254	91.742738	0	9.673396593	up
BraA02g011890.3C.gene	168	165	155	789	815	738	2.21924	1.645597	1.986192	10.615933	10.351158	9.826736	1.24E-39	2.645454935	up
BraA02g011970.3C.gene	49	45	41	96	112	106	2.639916	1.841784	2.153237	5.263703	5.785916	5.736352	8.32E-07	1.596677748	up
BraA02g011980.3C.gene	191	260	131	20	31	14	2.048553	2.113584	1.37197	0.218648	0.315975	0.147049	4.33E-13	-2.750607566	down
BraA02g012030.3C.gene	0	0	0	330	313	296	0	0	0	5.598926	5.007632	4.972216	8.13E-75	Inf	up
BraA02g012040.3C.gene	2397	3275	2604	8180	8842	8546	17.610549	18.237048	18.659389	60.184685	61.389214	62.877671	5.71E-94	2.031249959	up
BraA02g012060.3C.gene	788	1204	870	1326	1479	1499	6.679383	7.726502	7.163432	11.532581	12.191855	12.514187	9.76E-13	1.00151714	up
BraA02g012070.3C.gene	80	88	54	498	576	499	0.918212	0.753986	0.591382	5.87794	6.405912	5.803779	7.75E-39	3.225432919	up
BraA02g012100.3C.gene	125	277	117	4138	4284	3816	3.873085	6.545217	3.53587	131.649963	128.647598	120.074631	6.36E-301	5.014350916	up
BraA02g012160.3C.gene	2202	3923	3050	554	524	604	16.562327	19.857445	20.626667	4.704718	4.482289	5.06033	2.55E-17	-2.028399988	down
BraA02g012200.3C.gene	1442	1600	1441	470	533	546	24.131556	20.269487	23.518147	8.011522	8.571299	9.19676	1.79E-13	-1.144133913	down
BraA02g012300.3C.gene	1940	2513	2014	345	320	267	10.967592	10.746825	11.047494	2.033867	1.787435	1.450406	1.08E-56	-2.391784446	down
BraA02g012310.3C.gene	666	968	745	1014	1132	1438	2.761897	3.03563	2.987817	4.248452	4.393879	5.843057	5.52E-06	1.000025208	up
BraA02g012320.3C.gene	1226	1257	1073	7370	7674	7132	4.933128	3.941104	4.477348	30.831439	30.564241	28.951505	2.62E-183	3.02859743	up
BraA02g012330.3C.gene	397	488	376	2829	2931	3014	9.593955	8.926235	8.72163	70.136419	68.304669	73.942691	1.82E-134	3.199579176	up
BraA02g012360.3C.gene	107	174	129	749	770	693	1.094518	1.289927	1.29235	7.69296	7.577455	6.921684	1.96E-41	2.846993435	up
BraA02g012370.3C.gene	6	11	31	355	441	449	0.024829	0.034618	0.338727	2.198359	2.250854	2.26607	8.93E-59	5.047103349	up
BraA02g012450.3C.gene	437	530	459	742	735	794	4.427889	3.876406	4.610491	7.000555	6.929469	7.352326	1.76E-09	1.067995694	up
BraA02g012480.3C.gene	340	449	389	81	101	69	1.745879	1.744685	1.946254	0.421358	0.496269	0.352397	9.87E-12	-1.835210121	down
BraA02g012530.3C.gene	115	176	131	332	410	401	0.996487	1.156995	1.113136	2.945217	3.434727	3.526571	8.39E-14	1.847653191	up
BraA02g012590.3C.gene	18	5	3	569	725	471	0.160279	0.027334	0.017605	5.19744	6.243708	4.246142	6.27E-49	6.403585756	up
BraA02g012650.3C.gene	65	51	67	11288	13059	11108	0.415859	0.247393	0.415759	74.018555	80.834229	72.028496	0	7.95812978	up
BraA02g012730.3C.gene	0	0	4	755	791	622	0	0	0.043149	8.624542	8.540704	7.03078	4.07E-133	9.362028555	up
BraA02g012740.3C.gene	0	0	0	598	679	462	0	0	0	5.766964	6.185429	4.406158	4.59E-77	Inf	up
BraA02g012770.3C.gene	5	14	7	142	231	163	0.116512	0.265408	0.168122	3.825733	5.897157	4.345206	1.56E-24	4.816250027	up
BraA02g012780.3C.gene	74	83	51	212	268	198	5.635241	4.777993	3.792641	16.423552	19.624336	15.198152	8.87E-13	2.104337721	up
BraA02g012810.3C.gene	54	48	30	283	218	168	0.304236	0.197682	0.152932	1.60575	1.168064	0.959742	2.26E-09	2.735168315	up
BraA02g012830.3C.gene	251	428	359	25	33	20	1.734561	2.238588	2.425876	0.176182	0.204889	0.134294	8.99E-26	-3.327841329	down
BraA02g012840.3C.gene	144	225	172	36	30	32	1.254077	1.460833	1.252234	0.327907	0.202246	0.245344	4.34E-10	-2.048989119	down
BraA02g012930.3C.gene	12	13	8	228	186	195	0.330194	0.273391	0.198244	6.454988	4.983222	5.472095	2.58E-35	4.611233887	up
BraA02g012940.3C.gene	1340	1754	1397	449	554	516	8.447169	8.373403	8.632395	2.865345	3.333996	3.27356	5.66E-14	-1.164072348	down
BraA02g012970.3C.gene	2580	3336	2805	5098	5627	4884	21.788869	21.40412	21.880115	40.455399	44.899793	38.447687	3.57E-35	1.238221646	up
BraA02g012990.3C.gene	6	6	4	1226	1110	1202	0.147925	0.106149	0.104682	33.787636	28.868019	32.739799	4.98E-187	8.185667692	up
BraA02g013000.3C.gene	612	831	614	2555	2593	2539	8.389111	8.627123	8.218277	35.732025	34.222771	35.112957	3.20E-74	2.309386017	up
BraA02g013060.3C.gene	541	704	410	961	1221	1081	6.212987	6.116762	4.586214	17.533226	20.804241	17.238862	4.99E-18	1.38987695	up
BraA02g013080.3C.gene	133	158	99	13115	12903	12339	0.715933	0.632876	0.582443	69.124162	64.182542	64.299981	0	7.026791182	up
BraA02g013110.3C.gene	6441	8206	5952	2570	2526	2454	42.100966	40.625535	42.476829	42.861258	39.784879	40.419653	8.99E-26	-1.042519384	down
BraA02g013160.3C.gene	74	80	51	2399	3675	2721	0.714375	0.584275	0.479724	25.584546	34.968509	30.265898	1.68E-48	5.816643202	up
BraA02g013170.3C.gene	466	570	366	813	890	762	10.208472	9.467294	7.820832	18.165604	18.782883	16.850718	3.71E-12	1.219832707	up
BraA02g013180.3C.gene	581	862	621	1714	1641	1693	5.107259	5.73886	5.32211	15.360188	13.875103	15.003347	7.99E-34	1.704074603	up
BraA02g013190.3C.gene	397	536	334	8	12	14	14.623686	14.974617	12.007297	0.27704	0.409072	0.500711	1.20E-44	-4.81022433	down
BraA02g013210.3C.gene	11746	14510	12091	4690	4647	4727	56.304606	52.561841	56.54479	22.482569	21.058766	22.411052	4.58E-28	-1.048332664	down
BraA02g013220.3C.gene	3	1	5	149	169	152	0.065967	0.012321	0.129476	4.965336	5.319041	4.997841	5.69E-41	6.012100912	up
BraA02g013240.3C.gene	165	239	190	52	32	39	2.08254	2.185885	2.461904	0.933164	0.485876	0.46725	5.63E-09	-1.856418127	down
BraA02g013280.3C.gene	6168	7426	5927	590	749	622	32.114356	29.32487	30.151901	3.11419	3.75206	3.222634	1.86E-150	-2.920525893	down
BraA02g013450.3C.gene	125	152	105	1107	1212	1145	1.25426	1.156672	1.025693	11.37614	11.757529	11.636196	2.04E-80	3.584031192	up
BraA02g013540.3C.gene	59	80	49	88	98	124	0.627091	0.646046	0.504373	0.955646	1.009221	1.34445	0.000501483	1.135839916	up
BraA02g013560.3C.gene	39	23	36	709	719	714	0.302367	0.133124	0.269855	5.677397	5.432232	5.653749	3.45E-82	4.796512381	up
BraA02g013590.3C.gene	129	163	91	6	7	2	2.617534	2.492308	1.785922	0.114359	0.136411	0.033802	2.87E-24	-4.266435474	down
BraA02g013600.3C.gene	556	756	483	20	14	13	3.637336	3.747182	3.082373	0.131001	0.082495	0.079773	1.93E-56	-4.83648177	down
BraA02g013620.3C.gene	68	89	62	132	119	144	2.109011	2.102715	1.866051	4.17596	3.571954	4.511275	6.54E-05	1.261205196	up
BraA02g013670.3C.gene	577	709	620	1842	2079	1728	4.082105	3.795838	4.271334	13.302253	14.166834	12.360516	1.00E-46	1.961481322	up
BraA02g013690.3C.gene	16	24	15	803	1086	992	0.099641	0.11782	0.09586	5.289635	6.791047	6.483929	7.20E-110	6.125810011	up
BraA02g013720.3C.gene	611	747	533	1570	1750	1690	4.177897	3.881013	3.551108	11.040163	11.57274	11.727131	2.14E-37	1.807855012	up
BraA02g013740.3C.gene	3204	4157	3043	475	693	515	19.74221	19.394554	18.28945	2.978882	4.107078	3.197792	8.34E-71	-2.228773247	down
BraA02g013750.3C.gene	141	167	129	353	420	317	3.523127	3.172108	3.156494	9.03771	10.159076	8.020126	3.93E-12	1.714403169	up
BraA02g013760.3C.gene	1716	2440	1783	774	730	688	16.833916	18.128237	17.068815	7.734262	6.886019	6.797685	5.73E-14	-1.026841774	down
BraA02g013850.3C.gene	3	5	0	101	84	79	0.032286	0.055291	0	1.650702	1.289248	1.268445	5.86E-32	5.531716337	up
BraA02g013860.3C.gene	3853	5116	3783	876	801	821	29.131655	29.358616	27.957831	6.749691	5.83972	6.246694	1.75E-64	-1.943838113	down
BraA02g013910.3C.gene	136	112	117	655	761	724	2.13643	1.338772	1.80183	10.548171	11.577326	11.536412	6.23E-43	2.921227894	up
BraA02g013930.3C.gene	662	888	685	1290	1487	1275	8.245509	8.379553	8.326592	16.391823	17.835302	16.02285	5.13E-18	1.261234803	up
BraA02g014080.3C.gene	639	1077	727	1363	1523	1559	3.95253	5.051946	4.390533	8.603038	9.081742	9.727939	2.50E-19	1.283951417	up
BraA02g014090.3C.gene	11	23	15	2116	2353	1937	0.174235	0.280529	0.242138	35.702488	37.471432	32.318203	2.10E-282	7.461436201	up
BraA02g014110.3C.gene	0	0	0	174	154	184	0	0	0	1.909304	1.5959	1.99815	1.10E-52	Inf	up
BraA02g014120.3C.gene	400	527	486	64	61	54	29.035297	28.993256	34.460632	4.734294	4.236589	3.910653	1.17E-21	-2.582985253	down
BraA02g014130.3C.gene	501	631	549	1852	2178	1988	4.788121	4.41515	4.430231	18.701312	20.11988	19.026402	5.31E-60	2.235105926	up
BraA02g014140.3C.gene	1774	2468	1916	668	867	733	31.13299	32.80917	32.801727	11.93647	14.633335	12.958652	2.17E-14	-1.038456044	down
BraA02g014150.3C.gene	20	20	24	281	438	263	0.159479	0.216076	0.205403	2.361777	3.671487	2.183869	3.93E-18	4.306530032	up
BraA02g014160.3C.gene	186	230	170	742	767	659	1.400093	1.202918	2.054096	5.27473	5.145976	4.695081	8.57E-30	2.289543552	up
BraA02g014170.3C.gene	1	1	0	1888	2153	1672	0.008089	0.009777	0	68.877572	74.119087	60.280376	3.82E-216	11.91251135	up
BraA02g014180.3C.gene	3602	5012	4046	735	895	722	20.557549	21.551095	22.468578	4.28507	4.990631	4.138246	1.87E-68	-2.026626982	down
BraA02g014190.3C.gene	1319	1883	1445	4478	4794	4844	13.544749	14.639477	14.467899	46.866192	47.354057	50.124855	1.47E-79	2.010679493	up
BraA02g014250.3C.gene	266	390	281	1056	1219	1126	2.144559	2.386631	2.210043	8.69515	9.474646	9.165542	2.34E-40	2.270006011	up
BraA02g014280.3C.gene	213	287	251	46	32	36	2.682755	2.737931	3.094279	0.587209	0.381581	0.452839	2.12E-13	-2.313551641	down
BraA02g014330.3C.gene	141	265	143	641	554	631	1.464702	2.38948	1.673197	7.70564	6.258241	7.545573	1.32E-23	2.173189232	up
BraA02g014390.3C.gene	0	2	2	8754	10316	8354	0	0.096314	0.067184	610.355896	678.934692	575.938171	0	13.19132516	up
BraA02g014400.3C.gene	387	630	388	1237	1180	1117	2.347695	2.898414	2.299016	7.667421	6.891682	6.840433	2.45E-27	1.755363484	up
BraA02g014440.3C.gene	36	143	64	268	210	209	0.779589	2.345712	1.354196	5.920844	4.377084	4.576708	2.21E-09	1.981721094	up
BraA02g014450.3C.gene	279	493	307	60	76	83	4.020775	5.386536	4.32139	0.869826	1.054411	1.196113	1.05E-11	-1.875843141	down
BraA02g014480.3C.gene	46	66	33	203	256	189	1.624396	1.778419	1.156656	7.43317	8.848733	6.855962	9.90E-17	2.580563842	up
BraA02g014550.3C.gene	464	664	503	218	180	201	2.603279	2.737144	2.645101	1.365641	0.933837	1.100822	3.74E-06	-1.032755481	down
BraA02g014590.3C.gene	2631	4063	2998	108	234	179	44.507748	52.043865	49.464058	1.848482	3.795334	3.045923	5.21E-132	-3.815005735	down
BraA02g014610.3C.gene	57	110	57	771	754	840	0.452009	0.671695	0.445475	6.393866	5.980835	6.906665	1.11E-65	3.840924039	up
BraA02g014630.3C.gene	266	396	365	14	16	4	2.086511	2.597687	2.869056	0.084131	0.090054	0.017739	4.37E-37	-4.520317124	down
BraA02g014640.3C.gene	129	168	140	34	46	36	1.015884	1.003997	1.078031	0.268712	0.349798	0.286251	4.27E-06	-1.517803515	down
BraA02g014650.3C.gene	769	931	683	1145	1244	1385	5.634574	5.141504	4.433236	7.890853	8.81721	10.354728	4.19E-13	1.064924318	up
BraA02g014680.3C.gene	413	544	426	69	39	58	5.434288	5.427567	5.473022	0.917206	0.493096	0.760447	2.93E-22	-2.645604525	down
BraA02g014700.3C.gene	204	260	239	1773	1981	1627	14.822331	14.267207	16.942638	131.320724	138.497559	119.119049	9.36E-101	3.330062646	up
BraA02g014730.3C.gene	548	707	475	107	133	100	5.327639	5.31592	4.554867	1.100238	1.332433	0.991288	4.13E-16	-1.942615184	down
BraA02g014750.3C.gene	3	0	1	730	1084	806	0.018308	0	0.004048	10.202288	17.624419	13.151834	5.21E-76	9.608511254	up
BraA02g014840.3C.gene	1342	2206	1591	2644	2820	2968	6.88276	8.619532	8.033756	13.830308	14.048873	15.529539	1.82E-23	1.131479882	up
BraA02g014900.3C.gene	0	0	4	121	139	140	0	0	0.056036	2.227932	2.421009	2.556748	5.63E-42	6.92333103	up
BraA02g014910.3C.gene	252	426	296	556	525	577	5.384999	7.00065	6.189748	12.283013	11.003477	12.697317	7.83E-09	1.189320051	up
BraA02g015050.3C.gene	105	127	118	0	17	0	1.913082	1.755905	2.099197	0	0.28434	0	4.81E-22	-4.024506107	down
BraA02g015080.3C.gene	20	23	46	74	99	106	0.241386	0.223722	0.584884	0.995231	1.231488	1.429258	1.48E-09	2.004704569	up
BraA02g015150.3C.gene	32	60	32	154	191	188	1.058668	1.530406	1.046182	5.31225	6.208062	6.418584	5.57E-15	2.538037195	up
BraA02g015160.3C.gene	70	94	96	1	7	2	3.217832	3.286757	4.314096	0.020411	0.295211	0.052549	8.14E-23	-4.337761349	down
BraA02g015180.3C.gene	103	146	133	10	33	9	2.126333	2.188984	2.491379	0.190089	0.814308	0.126025	2.87E-12	-2.499834552	down
BraA02g015230.3C.gene	677	844	560	125	146	107	15.547416	12.903895	12.957272	2.65332	3.116253	2.306076	7.48E-20	-2.056781069	down
BraA02g015280.3C.gene	13950	18329	13964	4682	5251	5227	146.17038	145.431686	142.723938	49.994305	52.922043	55.19471	1.42E-36	-1.205600397	down
BraA02g015290.3C.gene	2540	2988	2527	4169	4301	4405	21.762621	19.38372	21.116352	36.39373	35.44194	38.031124	6.94E-26	1.071977805	up
BraA02g015300.3C.gene	503	686	463	1595	1771	1871	4.027466	4.162864	3.617185	13.034611	13.660919	15.117044	9.82E-48	2.074797752	up
BraA02g015330.3C.gene	440	736	539	1188	1265	1331	4.08807	5.193931	4.88757	11.421029	11.38528	12.540448	7.96E-24	1.558922375	up
BraA02g015390.3C.gene	0	0	0	85	96	100	0	0	0	0.771172	0.825981	0.897665	1.19E-41	Inf	up
BraA02g015420.3C.gene	0	3	2	2056	2630	1856	0	0.0514	0.06268	70.63575	85.274536	63.025795	1.74E-116	10.83649396	up
BraA02g015430.3C.gene	123	144	89	835	802	786	0.900538	0.778911	0.627218	6.208898	5.667715	5.791729	3.36E-52	3.173832899	up
BraA02g015440.3C.gene	61457	99488	70257	8002	8620	8036	365.159878	490.480302	411.944977	48.543996	49.800374	48.096519	1.65E-64	-2.812312752	down
BraA02g015450.3C.gene	164	377	219	8511	22547	17485	0.775576	1.326107	1.029571	46.095931	120.033066	146.662497	8.27E-13	6.426565908	up
BraA02g015470.3C.gene	0	0	0	89	124	74	0	0	0	0.972538	1.313459	0.823371	8.50E-30	Inf	up
BraA02g015510.3C.gene	5163	7145	5186	1765	1997	1884	69.162121	72.490687	65.3302	22.478099	24.485982	23.936553	8.09E-33	-1.224109672	down
BraA02g015550.3C.gene	28	37	30	440	539	355	0.211732	0.425611	0.229386	4.240975	4.717278	3.607354	2.22E-33	4.209896045	up
BraA02g015600.3C.gene	894	1086	915	225	248	262	7.305747	6.721872	7.294148	1.867846	1.94484	2.155846	6.66E-17	-1.581524865	down
BraA02g015620.3C.gene	196	267	183	4405	4780	4458	2.775085	2.874842	2.540922	64.25112	66.109653	64.679451	4.87E-305	4.809935814	up
BraA02g015640.3C.gene	29	25	17	86	92	98	0.340274	0.214267	0.189399	1.036044	1.07889	1.206906	8.20E-12	2.344388781	up
BraA02g015700.3C.gene	148	278	221	430	461	417	1.465884	2.08096	2.136469	4.34645	4.393691	4.166213	4.20E-10	1.433140397	up
BraA02g015720.3C.gene	565	787	590	1007	1076	1036	5.310854	5.622662	5.484615	9.781693	9.855514	9.952528	6.35E-12	1.090898763	up
BraA02g015790.3C.gene	18997	25411	19200	7032	7298	6881	261.478119	264.845917	257.774323	98.629524	96.624557	95.434883	6.73E-34	-1.178950705	down
BraA02g015830.3C.gene	2258	2763	2086	631	681	691	18.357245	17.040539	16.390327	5.006652	5.61903	5.860817	1.15E-26	-1.426255008	down
BraA02g015870.3C.gene	0	0	0	205	312	262	0	0	0	3.892446	5.409885	4.867348	7.81E-62	Inf	up
BraA02g015890.3C.gene	790	987	1220	292	339	232	5.797375	5.418643	8.623658	2.179856	2.38762	1.704909	9.43E-05	-1.416756828	down
BraA02g015940.3C.gene	199	292	208	934	1047	1009	3.341384	3.736508	3.425234	15.869245	17.114286	17.093699	1.10E-42	2.508041904	up
BraA02g016010.3C.gene	342	612	346	1475	1515	1627	8.71925	11.839067	8.602672	38.409355	37.236183	41.894073	4.32E-49	2.260771817	up
BraA02g016110.3C.gene	42	61	54	68	111	65	0.392526	0.426949	0.596187	0.642174	1.196532	0.61379	0.002517015	1.029922488	up
BraA02g016120.3C.gene	4	2	3	749	748	609	0.062723	0.025436	0.044811	12.816423	12.074068	10.290964	4.71E-124	8.210852076	up
BraA02g016170.3C.gene	55	77	68	654	636	752	0.462213	0.484009	0.601772	5.717258	5.241865	6.471608	1.03E-57	3.754727569	up
BraA02g016240.3C.gene	1030	1317	1041	2122	2394	2263	15.105337	13.180434	12.368638	94.406859	30.319074	31.387894	1.91E-30	1.400972651	up
BraA02g016280.3C.gene	0	0	4	523	579	530	0	0	0.027817	4.500932	4.710534	4.512696	3.46E-105	8.95202966	up
BraA02g016350.3C.gene	6	10	6	774	836	792	0.092784	0.114903	0.094103	12.964789	13.213351	13.099455	7.89E-128	7.195675578	up
BraA02g016360.3C.gene	2367	3282	2575	6316	6556	6099	13.878407	14.470627	14.732646	37.743545	36.840148	35.878481	1.22E-58	1.611471174	up
BraA02g016400.3C.gene	907	1283	967	29012	31109	30182	12.620399	13.60839	13.191623	423.255862	429.005585	435.83631	0	5.246000155	up
BraA02g016460.3C.gene	429	558	379	1298	1308	1323	2.243843	2.184519	1.929794	6.928805	6.574173	6.965212	8.01E-35	1.932985563	up
BraA02g016540.3C.gene	189	234	149	0	17	27	1.932377	1.805965	1.489921	0	0.158552	0.399361	7.03E-20	-3.306265856	down
BraA02g016550.3C.gene	316	336	287	73	70	53	1.139797	0.897581	1.074627	0.280665	0.240002	0.205494	9.92E-11	-1.869975888	down
BraA02g016610.3C.gene	321	417	388	113	180	73	4.087869	4.250095	4.853005	1.326145	1.990129	0.886262	2.57E-06	-1.235723572	down
BraA02g016690.3C.gene	7	31	19	443	457	504	0.062173	0.233928	0.187866	4.637205	4.520996	5.21997	9.72E-63	5.085615531	up
BraA02g016700.3C.gene	0	0	0	193	300	213	0	0	0	5.177069	7.613974	5.669986	4.08E-47	Inf	up
BraA02g016740.3C.gene	763	833	760	1606	1846	1545	10.073203	8.335257	9.791526	21.626146	23.459936	20.576763	2.98E-27	1.471479615	up
BraA02g016760.3C.gene	3	8	2	201	194	241	0.034567	0.06482	0.023618	2.47972	2.265382	2.944074	3.62E-46	6.099620927	up
BraA02g016790.3C.gene	191	284	272	12	33	40	3.558079	4.012235	4.943325	0.214437	0.592411	0.737622	6.30E-17	-2.744607459	down
BraA02g016800.3C.gene	686	728	514	182	297	249	14.083893	11.306985	10.294525	3.851269	5.90166	5.129333	8.18E-06	-1.015802489	down
BraA02g016810.3C.gene	1147	1673	1307	2514	2591	2206	29.967028	33.106285	33.31308	66.937645	65.145309	58.095715	1.72E-25	1.232879247	up
BraA02g016830.3C.gene	6274	8609	6180	2479	2622	2318	150.009459	156.74459	146.274791	62.033442	59.513188	57.56365	1.82E-28	-1.097219226	down
BraA02g016850.3C.gene	21	26	21	59463	62319	62384	0.164682	0.15578	0.163187	486.077606	480.873566	504.27655	0	11.80240788	up
BraA02g016890.3C.gene	23110	30906	24141	46632	50228	46997	648.785131	658.488806	662.286347	1348.047338	1368.220459	1340.429624	3.38E-26	1.283743124	up
BraA02g016910.3C.gene	529	756	559	118	122	124	12.861193	13.93501	13.272698	2.907994	2.851761	3.019762	1.06E-16	-1.931021807	down
BraA02g016920.3C.gene	930	1090	927	77	87	72	16.436184	14.595954	15.986012	1.385447	1.475859	1.283261	9.68E-50	-3.249519662	down
BraA02g016960.3C.gene	107	160	170	31	17	3	1.693762	1.978558	2.846199	0.429445	0.247875	0.026368	1.37E-09	-2.693842528	down
BraA02g016980.3C.gene	7898	9886	7373	965	841	822	56.93467	53.996323	51.845516	7.081911	5.820145	5.970556	1.98E-158	-2.853540214	down
BraA02g017010.3C.gene	530	578	452	829	860	738	5.79699	4.798671	4.852545	9.236869	9.018509	8.1557	1.95E-09	1.031380808	up
BraA02g017170.3C.gene	10	2	14	4334	4872	4388	0.452281	0.064961	0.603909	207.543686	220.212189	207.783401	0	9.323279936	up
BraA02g017190.3C.gene	2127	2740	2050	317	346	401	8.882194	8.563566	8.218494	1.339345	1.173117	1.355228	6.53E-56	-2.296565039	down
BraA02g017210.3C.gene	535	443	429	59	42	66	2.093004	1.61631	2.047833	0.304658	0.133032	0.267272	8.31E-13	-2.694484094	down
BraA02g017220.3C.gene	131	168	97	764	820	688	0.82044	0.787727	0.579851	4.860418	4.921346	4.285951	3.29E-44	2.932593554	up
BraA02g017230.3C.gene	72	76	59	142	177	174	0.223643	0.170362	0.189895	0.308844	0.428532	0.366403	7.71E-08	1.642235594	up
BraA02g017290.3C.gene	184	227	167	38	48	27	3.682733	3.43549	3.247606	0.766847	0.910554	0.541299	1.71E-09	-1.957240456	down
BraA02g017310.3C.gene	293	370	309	2690	2706	2470	5.041357	4.821766	5.183663	47.230343	44.844639	42.88615	1.39E-137	3.415736456	up
BraA02g017380.3C.gene	33	31	14	338	353	300	0.344521	0.244993	0.137364	3.599578	3.546766	3.160616	2.56E-39	4.067730972	up
BraA02g017410.3C.gene	1387	1871	1437	2696	2796	2713	19.752985	19.3484	19.072397	38.51067	37.757008	37.843479	1.91E-26	1.210691952	up
BraA02g017440.3C.gene	8275	9696	7550	2403	3782	2985	6.9875	6.1994	6.218307	2.06719	3.071835	2.539229	3.83E-16	-1.085495704	down
BraA02g017450.3C.gene	0	0	0	128	169	81	0	0	0	1.642214	2.048359	1.019314	2.31E-20	Inf	up
BraA02g017520.3C.gene	5486	6121	5276	715	685	711	19.52604	16.497952	18.316554	2.59314	2.344086	2.548757	1.38E-93	-2.606324977	down
BraA02g017560.3C.gene	361	384	297	17	12	46	2.605016	2.091339	2.077052	0.117187	0.081847	0.326869	1.23E-26	-3.394958179	down
BraA02g017570.3C.gene	2	7	12	18303	18222	16359	0.015082	0.036063	0.088521	146.086258	137.289474	129.116333	0	11.68743495	up
BraA02g017590.3C.gene	2229	2666	1971	726	955	838	18.15145	16.431887	15.64774	6.015903	7.484058	6.875594	1.16E-15	-1.049542643	down
BraA02g017610.3C.gene	386	612	550	190	228	150	4.71138	5.693461	6.549885	2.330393	2.598841	1.824769	5.55E-06	-1.04444488	down
BraA02g017640.3C.gene	1016	1467	1129	332	349	291	11.724809	12.820503	12.711177	3.894419	3.866318	3.377927	7.93E-18	-1.486072735	down
BraA02g017680.3C.gene	302	444	286	466	617	517	3.913405	4.312153	3.552059	6.088311	7.679152	6.735604	3.40E-07	1.045090671	up
BraA02g017690.3C.gene	4345	5965	4699	1719	1651	1834	58.59367	60.901516	61.800182	23.614965	21.404619	24.916319	9.16E-27	-1.121468745	down
BraA02g017700.3C.gene	935	1150	842	2161	2318	2030	5.515583	5.063798	4.840992	13.031194	13.169116	12.084869	3.63E-35	1.554756387	up
BraA02g017710.3C.gene	0	3	0	1305	1246	1171	0	0.040553	0	24.937519	22.47221	22.127174	1.51E-211	10.92142776	up
BraA02g017730.3C.gene	752	954	727	1391	1313	1316	3.823028	3.674676	3.607734	7.21422	6.427322	6.745772	5.95E-15	1.12857957	up
BraA02g017760.3C.gene	25	38	43	106	161	137	0.25355	0.291714	0.421552	1.271554	1.835136	1.405734	2.13E-12	2.317681885	up
BraA02g017770.3C.gene	2130	2679	2146	824	824	714	15.752192	14.99951	15.480515	6.210972	5.860731	5.320535	1.13E-18	-1.157559412	down
BraA02g017820.3C.gene	3257	3690	3268	8010	8109	8057	75.367058	64.662651	73.783287	188.931137	180.544907	187.917099	8.92E-64	1.634931742	up
BraA02g017840.3C.gene	696	977	755	3296	3526	3691	7.923473	8.362564	8.393202	38.368803	38.691198	42.43673	4.94E-103	2.521124082	up
BraA02g017880.3C.gene	348	491	392	100	140	82	5.94412	6.358801	6.530332	1.734334	2.288425	1.397814	3.23E-09	-1.535423476	down
BraA02g017890.3C.gene	1364	1741	1344	180	238	232	15.948631	15.430827	15.38464	2.141595	2.706299	2.708418	1.08E-42	-2.375821908	down
BraA02g018010.3C.gene	2133	3008	2267	775	837	814	27.545431	29.255661	28.632297	10.085465	10.362632	10.439388	7.43E-21	-1.202887403	down
BraA02g018060.3C.gene	2	0	0	677	774	607	0.028663	0	0	10.119973	10.922715	8.973908	3.50E-130	10.2571989	up
BraA02g018070.3C.gene	14	10	0	2372	2314	2081	0.166217	0.091207	0	30.810787	28.367773	26.721226	0	8.542658036	up
BraA02g018090.3C.gene	310	495	350	1018	1273	910	1.59884	2.273575	1.862493	4.793229	5.86217	3.941274	1.64E-19	1.883385277	up
BraA02g018120.3C.gene	1028	1305	1035	2073	2239	2294	12.155361	10.931829	12.417724	25.170591	26.334437	28.213021	6.20E-29	1.372670035	up
BraA02g018130.3C.gene	6	7	0	188	213	165	0.04049	0.032668	0	1.364611	1.458895	1.184926	8.69E-43	5.891812354	up
BraA02g018140.3C.gene	78	70	72	205	248	270	0.810981	0.530181	0.698948	2.180991	2.427853	2.627636	2.77E-13	2.090561368	up
BraA02g018160.3C.gene	0	0	6	269	269	269	0	0	0.162168	8.432222	7.962324	8.323318	3.28E-60	7.352847784	up
BraA02g018200.3C.gene	43	104	49	150	155	178	0.585969	1.133557	0.658811	2.199891	2.170628	2.645795	3.81E-08	1.756540153	up
BraA02g018220.3C.gene	59	86	66	153	162	109	0.715627	0.811754	0.717772	1.881167	1.789626	1.282247	6.43E-06	1.414248977	up
BraA02g018300.3C.gene	2837	3170	2756	440	419	402	17.032333	14.414051	16.144459	2.690749	2.418863	2.432223	3.44E-71	-2.404007646	down
BraA02g018350.3C.gene	90	106	67	18	38	21	2.81716	2.501294	2.031562	0.555139	1.119681	0.643993	5.31E-05	-1.379538733	down
BraA02g018390.3C.gene	1	3	3	98	99	114	0.012615	0.020324	0.026181	1.330535	1.26533	1.529399	5.22E-35	5.895062248	up
BraA02g018420.3C.gene	984	1382	1182	2180	2461	2115	19.424612	20.825497	22.985381	41.220682	43.496924	37.573001	7.59E-28	1.33021676	up
BraA02g018440.3C.gene	203	250	174	23	25	26	11.654034	10.830921	9.713893	1.320354	1.344237	1.464536	1.94E-15	-2.678762468	down
BraA02g018470.3C.gene	0	0	2	817	738	772	0	0	0.021579	9.628631	8.214826	9.002529	1.48E-144	10.46724791	up
BraA02g018550.3C.gene	2124	2696	2143	656	779	661	13.404302	12.886691	13.193695	4.218699	4.725428	4.200667	1.74E-23	-1.333478782	down
BraA02g018600.3C.gene	598	828	614	1010	1047	1031	14.881193	16.16186	15.245494	26.181448	25.74275	26.528352	2.07E-10	1.00612769	up
BraA02g018610.3C.gene	197	187	203	817	752	679	2.473541	1.776812	2.49483	10.48908	9.119693	8.618698	1.11E-31	2.315154167	up
BraA02g018640.3C.gene	68	98	72	680	725	625	0.344504	0.378302	0.358702	3.567316	3.796037	3.292056	3.88E-52	3.501878609	up
BraA02g018670.3C.gene	900	985	758	268	251	275	14.337892	11.879733	11.7736	4.345678	3.839252	4.413236	2.98E-12	-1.338197488	down
BraA02g018730.3C.gene	2989	3817	2962	756	790	893	38.333228	37.795004	37.605871	7.959973	8.300386	9.944061	7.69E-40	-1.599037648	down
BraA02g018780.3C.gene	35	113	31	123	139	153	1.115982	2.739481	0.950962	4.007194	4.283455	4.930244	3.25E-07	1.704846756	up
BraA02g018790.3C.gene	7	3	5	1005	1069	1038	0.187141	0.068443	0.129242	31.342146	31.458551	32.001488	1.22E-169	8.028818938	up
BraA02g018900.3C.gene	163	240	150	308	275	247	1.228481	1.367894	1.098475	2.359668	1.993281	1.871446	0.00011298	1.005619298	up
BraA02g018970.3C.gene	2	2	2	1028	1122	1030	0.011738	0.007994	0.010297	17.326161	17.548364	16.329031	4.24E-183	9.430452193	up
BraA02g019090.3C.gene	1801	2714	2077	615	701	624	16.233675	18.527512	18.261547	5.645549	6.071905	5.667627	2.15E-23	-1.355710995	down
BraA02g019150.3C.gene	1634	2023	1630	3694	4148	3863	46.626877	43.709743	45.355461	107.42923	113.881104	111.106979	1.53E-47	1.544665949	up
BraA02g019160.3C.gene	94	135	78	11	58	25	0.919176	0.997517	0.731951	0.107925	0.535285	0.237746	0.002508799	-1.312698926	down
BraA02g019240.3C.gene	54	93	56	4071	4734	4151	0.971947	1.289776	0.999847	76.641761	84.177413	77.063105	0	6.421204377	up
BraA02g019250.3C.gene	76	49	35	286	268	314	1.179447	0.758356	0.561336	4.81927	4.218854	5.209609	1.76E-22	2.809620772	up
BraA02g019270.3C.gene	633	826	638	73	86	75	6.425263	6.219354	6.687744	0.95053	0.86861	0.67655	8.99E-31	-2.762486922	down
BraA02g019300.3C.gene	55	74	60	496	483	421	0.408406	0.41964	0.434994	3.792491	3.48373	3.17937	6.24E-37	3.292560418	up
BraA02g019310.3C.gene	26511	37222	27803	9170	9929	8604	782.14505	867.671051	846.934525	284.226067	289.872475	251.689736	1.85E-38	-1.316994894	down
BraA02g019340.3C.gene	79	110	80	8	19	25	1.520988	1.016664	1.046462	0.051623	0.116156	0.162823	1.63E-08	-1.969328153	down
BraA02g019350.3C.gene	1072	1296	1091	219	267	236	15.479501	14.174356	15.36342	3.218614	3.701143	3.430788	1.78E-24	-1.86639971	down
BraA02g019360.3C.gene	1017	1256	1110	258	284	209	21.384163	20.466656	22.884514	5.387857	5.366621	3.745778	2.44E-22	-1.777635187	down
BraA02g019370.3C.gene	18	13	10	759	875	749	0.061689	0.030227	0.033377	2.650314	2.88429	2.588299	6.42E-115	6.231737634	up
BraA02g019400.3C.gene	156	160	154	277	371	375	4.120559	3.199709	3.95456	7.455399	9.418397	9.984245	9.60E-10	1.502810911	up
BraA02g019420.3C.gene	2882	3852	2826	917	955	1004	46.722167	47.324855	44.732101	15.143043	14.87511	16.375677	7.27E-29	-1.326044506	down
BraA02g019430.3C.gene	31	49	8	451	522	536	0.320835	0.384547	0.072247	4.782756	5.220682	5.614984	3.28E-58	4.558543813	up
BraA02g019440.3C.gene	23	24	18	104	139	135	0.431163	0.211439	0.194625	1.297023	1.642718	1.68463	3.93E-17	2.929711605	up
BraA02g019460.3C.gene	505	522	416	11374	12736	12550	3.965448	3.102973	3.185994	91.090179	96.282593	99.390274	0	5.056872417	up
BraA02g019480.3C.gene	101	151	177	36	47	51	1.189807	1.349278	2.03049	0.428123	0.533046	0.604086	0.000991107	-1.290355114	down
BraA02g019520.3C.gene	502	669	546	32	24	27	9.920996	10.025187	10.529427	0.62815	0.439269	0.527828	9.50E-44	-3.963195137	down
BraA02g019640.3C.gene	796	1156	874	295	284	362	4.810115	5.25658	5.158932	1.964505	1.759376	2.249235	1.22E-10	-1.175087686	down
BraA02g019670.3C.gene	397	458	345	704	635	664	5.386074	4.694546	4.57511	9.710669	8.15066	8.947278	1.09E-09	1.139718925	up
BraA02g019680.3C.gene	2	5	2	244	198	152	0.019821	0.038215	0.019669	2.868088	2.200403	1.711591	7.16E-27	6.511227418	up
BraA02g019690.3C.gene	97	79	67	1538	1725	1702	5.185767	3.190559	3.469294	83.781548	88.701958	91.713341	4.57E-152	4.72842282	up
BraA02g019740.3C.gene	1447	2177	1625	2447	2793	2694	12.862295	14.652629	14.087125	22.167255	23.881395	24.130232	8.57E-19	1.006249963	up
BraA02g019750.3C.gene	0	0	0	182	127	110	0	0	0	7.985472	5.243848	4.738278	2.77E-24	Inf	up
BraA02g019760.3C.gene	56	93	69	1606	1750	1409	0.976078	1.233034	1.188297	28.988806	29.608556	21.12552	8.66E-150	4.865057615	up
BraA02g019770.3C.gene	180	217	171	326	374	306	3.252443	2.962011	3.012395	6.011598	6.511662	5.575875	5.32E-07	1.221454945	up
BraA02g019790.3C.gene	27	27	41	1001	1135	1028	0.124327	0.095039	0.184364	4.8068	5.144438	4.878323	1.49E-125	5.422379634	up
BraA02g019820.3C.gene	139	229	167	42	55	37	1.426854	1.773815	1.664372	0.437655	0.537243	0.377161	7.10E-07	-1.585430225	down
BraA02g019850.3C.gene	655	799	743	33	31	18	4.534799	4.179181	4.883457	0.304952	0.210361	0.115776	5.67E-58	-4.350596759	down
BraA02g019860.3C.gene	0	2	1	1120	1289	971	0	0.036244	0.007295	31.781631	34.531647	27.238569	4.63E-153	10.64750619	up
BraA02g019880.3C.gene	657	797	583	2217	2273	2230	6.22429	5.713039	5.376032	21.408289	20.722628	21.278845	1.46E-59	2.124156322	up
BraA02g019890.3C.gene	1846	2436	1869	3254	3409	3089	13.835319	13.827142	13.583905	25.793116	25.506418	24.21707	3.99E-23	1.068789238	up
BraA02g019970.3C.gene	27	22	10	218	299	274	0.49668	0.342101	0.165387	3.770569	4.961696	4.835654	1.86E-35	4.132144082	up
BraA02g020000.3C.gene	486	628	446	10465	11307	11212	6.381955	5.988721	5.566292	142.491004	143.595672	151.009608	0	4.807876448	up
BraA02g020050.3C.gene	436	567	480	984	1007	975	10.073637	10.099007	10.99475	24.073906	23.118323	23.625182	2.74E-17	1.39989796	up
BraA02g020090.3C.gene	16736	22366	17103	112	149	98	227.049531	229.754067	226.162376	1.540637	1.932033	1.322556	0	-6.890788737	down
BraA02g020110.3C.gene	93	275	176	782	643	650	1.557476	3.542184	2.942185	13.591854	10.551344	11.183436	6.46E-22	2.382181473	up
BraA02g020140.3C.gene	213	219	269	38	123	25	6.535258	5.076676	8.144451	1.157502	3.653824	0.675787	0.001796171	-1.56343271	down
BraA02g020270.3C.gene	1333	1704	1303	5617	6104	5587	10.653846	10.08587	9.371506	43.003933	43.844922	41.997402	2.84E-115	2.397678583	up
BraA02g020340.3C.gene	57	67	50	555	691	688	0.976084	0.878402	0.832179	9.389476	11.296239	11.66483	1.01E-57	3.871631298	up
BraA02g020380.3C.gene	0	0	0	76	78	97	0	0	0	2.118605	2.05103	2.688401	2.93E-40	Inf	up
BraA02g020430.3C.gene	40	33	17	997	927	938	0.418101	0.289545	0.23147	9.877799	8.585069	9.080334	4.06E-116	5.382286421	up
BraA02g020540.3C.gene	141	164	116	23129	25262	23422	1.268416	1.123542	1.018649	213.346237	219.95224	213.6371	0	7.814324606	up
BraA02g020600.3C.gene	0	0	0	450	422	471	0	0	0	4.597001	4.070871	4.756907	2.62E-96	Inf	up
BraA02g020640.3C.gene	1876	2548	2023	357	382	408	41.166901	42.331612	43.289978	7.982443	8.043898	9.003475	9.05E-46	-2.086539345	down
BraA02g020680.3C.gene	613	736	530	244	259	183	5.749311	5.38837	5.183407	2.155671	2.213243	1.982554	8.53E-07	-1.05314959	down
BraA02g020700.3C.gene	0	0	0	347	456	378	0	0	0	3.544584	4.398534	3.824735	1.31E-87	Inf	up
BraA02g020720.3C.gene	3426	4239	3495	884	1165	1057	33.292411	31.205159	33.137731	8.749028	10.881507	10.340576	2.63E-36	-1.450387262	down
BraA02g020820.3C.gene	293	433	363	53	94	92	4.16593	4.661451	5.030988	0.764276	1.27422	1.308492	7.94E-11	-1.788950611	down
BraA02g020830.3C.gene	6	2	0	119	132	115	0.065217	0.016701	0	1.556472	1.625895	1.48135	8.23E-37	5.854999549	up
BraA02g020880.3C.gene	1617	1998	1648	273	448	348	6.432406	5.495768	6.183073	0.924028	1.678327	1.468144	3.88E-34	-1.908644485	down
BraA02g020890.3C.gene	5512	5262	5214	8929	9457	8843	112.95784	81.650513	104.223114	186.487488	186.441132	182.623047	2.16E-34	1.147462553	up
BraA02g020900.3C.gene	153703	196026	150493	31443	31168	30513	3178.178467	3069.260986	3035.324219	662.555786	619.943481	635.814392	1.45E-32	-2.022033043	down
BraA02g020920.3C.gene	1	3	2	1023	1042	1140	0.021062	0.047288	0.037209	22.860628	21.996674	25.202904	5.17E-182	9.507193361	up
BraA02g021020.3C.gene	1028	1334	1109	2563	2828	2815	17.025162	16.66382	17.917142	43.811664	45.564476	47.714391	1.53E-44	1.640890652	up
BraA02g021030.3C.gene	0	0	0	905	879	768	0	0	0	6.847796	6.282734	5.751933	3.90E-160	Inf	up
BraA02g021090.3C.gene	935	1221	926	2229	2313	2420	4.711939	4.655766	4.539572	11.466836	11.240658	12.324357	1.24E-37	1.580147542	up
BraA02g021150.3C.gene	91	100	93	24	48	13	0.888468	0.649141	0.858634	0.193248	0.427608	0.138443	7.34E-05	-1.367728194	down
BraA02g021270.3C.gene	1113	1666	1257	301	408	344	13.554067	13.690182	14.724456	4.691446	5.412242	5.005503	3.65E-20	-1.53185919	down
BraA02g021310.3C.gene	585	986	751	4586	5107	4651	4.994637	6.439007	6.23442	40.287087	42.383642	40.459688	5.71E-159	3.041591603	up
BraA02g021320.3C.gene	127	231	96	957	1089	1061	1.066939	1.493979	0.777283	8.351512	8.917838	9.206173	1.92E-62	3.218367461	up
BraA02g021370.3C.gene	189	202	167	5	0	20	1.929326	1.557895	1.656926	0.049514	0	0.20083	1.47E-25	-4.071745775	down
BraA02g021500.3C.gene	10	8	14	99	115	81	0.106796	0.063268	0.147258	1.123248	1.236513	0.91002	1.73E-21	3.555486355	up
BraA02g021670.3C.gene	12	0	4	1607	1878	1736	0.095744	0	0.025466	14.187263	15.646347	15.155259	5.32E-262	8.607663238	up
BraA02g021760.3C.gene	759	955	860	384	150	173	8.149302	7.765707	9.010463	4.19947	1.549625	1.869176	4.69E-07	-1.453364154	down
BraA02g021770.3C.gene	7	7	3	213	221	266	0.074675	0.049874	0.021415	2.944075	2.71053	4.699498	7.71E-47	5.770851614	up
BraA02g021820.3C.gene	3247	3696	3270	593	733	462	46.851668	43.985848	49.44377	13.19708	15.888073	8.55428	2.79E-59	-2.126401585	down
BraA02g021850.3C.gene	1594	1999	1623	434	433	453	12.012267	11.411237	11.932961	3.334139	3.136187	3.438387	2.22E-25	-1.581922289	down
BraA02g021870.3C.gene	11	15	0	572	713	624	0.073892	0.079905	0	4.28756	5.046078	4.62652	1.82E-100	6.660048792	up
BraA02g021930.3C.gene	46	85	135	135	156	160	0.759125	1.095981	2.079064	2.343041	2.590829	2.695581	0.000325546	1.142143463	up
BraA02g022000.3C.gene	9	0	2	168	161	175	0.203147	0	0.045057	4.091292	3.708455	4.228385	3.73E-41	5.776866838	up
BraA02g022010.3C.gene	0	13	12	109	158	126	0	0.074572	0.082772	0.876719	1.238909	1.00948	1.16E-28	4.426914741	up
BraA02g022050.3C.gene	26	34	18	10082	11481	10909	0.357383	0.353579	0.244674	145.280518	156.171906	155.447876	0	9.117350476	up
BraA02g022080.3C.gene	481	531	481	900	1072	1039	6.593833	5.548541	6.386824	12.862581	14.228145	14.724768	1.03E-17	1.399670839	up
BraA02g022170.3C.gene	134	200	175	24	72	4	0.824219	0.931961	1.048456	0.145478	0.426293	0.020183	3.75E-06	-1.970476886	down
BraA02g022320.3C.gene	0	0	0	449	549	525	0	0	0	5.784213	6.667664	6.684993	1.05E-105	Inf	up
BraA02g022330.3C.gene	9628	12509	9970	18762	19859	19140	95.912003	94.361137	96.883537	190.473358	190.30838	192.15564	3.43E-36	1.248956627	up
BraA02g022380.3C.gene	2590	3495	2782	735	865	878	66.557831	68.008553	69.735893	19.240063	21.376703	22.730644	2.47E-31	-1.43694972	down
BraA02g022410.3C.gene	1394	2001	1541	2390	2644	2534	17.339491	18.843504	18.688444	30.294134	31.629013	31.765163	5.62E-19	1.023732892	up
BraA02g022420.3C.gene	416	422	373	648	714	638	5.518634	4.193452	4.784216	8.813927	9.012218	8.432253	1.75E-09	1.109065988	up
BraA02g022450.3C.gene	20	30	3	616	698	705	0.608456	0.866991	0.078554	21.883941	23.138847	20.724576	5.66E-92	5.712857201	up
BraA02g022460.3C.gene	863	1059	839	2531	2616	2653	5.813822	5.395128	5.530114	17.326314	16.905798	17.965698	6.21E-55	1.89805227	up
BraA02g022480.3C.gene	778	898	789	39	58	44	5.228026	4.57168	5.174527	0.261937	0.374588	0.29289	2.75E-52	-3.741232374	down
BraA02g022490.3C.gene	338	500	340	1171	1075	1021	8.057022	9.01594	7.896164	28.463684	24.651541	24.544085	2.88E-29	1.888026218	up
BraA02g022500.3C.gene	12	0	0	158	213	171	0.065947	0	0	0.998008	1.198863	1.114227	2.72E-42	5.745052515	up
BraA02g022550.3C.gene	0	0	0	174	168	164	0	0	0	1.533222	1.362259	1.825531	2.17E-52	Inf	up
BraA02g022580.3C.gene	2	5	0	233	268	202	0.020339	0.057203	0	4.443707	4.827801	3.806136	5.62E-54	7.168042109	up
BraA02g022620.3C.gene	0	0	0	2875	2999	2593	0	0	0	34.514763	33.995498	30.787006	0	Inf	up
BraA02g022630.3C.gene	54	112	99	514	369	397	2.871211	4.514885	5.13819	27.96447	18.963312	21.35309	8.65E-15	2.694446015	up
BraA02g022650.3C.gene	139	172	136	40	46	46	5.238405	4.919514	4.996939	1.51121	1.669123	1.718502	2.99E-05	-1.361024415	down
BraA02g022660.3C.gene	1421	2307	1769	3141	3659	3247	9.094914	11.303501	11.124634	20.285071	22.645137	20.817341	7.88E-32	1.28193419	up
BraA02g022670.3C.gene	1711	2168	1570	441	184	991	26.978296	25.890091	24.143503	7.080468	2.787854	15.734308	0.00060873	-1.336569431	down
BraA02g022700.3C.gene	25	17	19	555	678	564	0.329361	0.173634	0.25187	7.677076	8.85559	7.720452	9.71E-79	5.238227896	up
BraA02g022730.3C.gene	665	920	629	3334	3631	3401	4.393044	5.556553	4.884464	24.266209	26.252658	25.991286	1.08E-109	2.637425356	up
BraA02g022760.3C.gene	202	313	250	1009	959	989	1.925582	2.259525	2.339479	10.034812	9.04021	9.649053	1.12E-38	2.362080068	up
BraA02g022790.3C.gene	135	259	149	576	560	612	2.278358	3.324375	2.458122	9.95703	9.137421	10.458016	4.13E-22	2.122504046	up
BraA02g022810.3C.gene	9372	11323	9011	1466	1706	1568	83.044083	75.981239	77.888512	13.233906	14.54276	13.9986	4.77E-110	-2.251002523	down
BraA02g022840.3C.gene	95	136	40	266	254	290	1.283205	1.387679	0.528513	3.674108	3.311486	3.959598	1.02E-12	2.021477732	up
BraA02g022870.3C.gene	77	110	109	9	25	18	1.167979	1.288379	1.637139	0.135053	0.355584	0.263159	1.87E-09	-2.126016421	down
BraA02g022910.3C.gene	153	202	175	0	0	0	8.973259	9.00003	10.005145	0	0	0	1.55E-42	#NAME?	down
BraA02g023010.3C.gene	116	76	61	209	276	202	3.543253	1.760999	1.813993	6.517446	8.1033	6.206285	1.59E-10	1.802954089	up
BraA02g023030.3C.gene	194	299	187	1153	1264	1137	1.998158	2.351742	1.892352	12.191071	12.636119	11.892158	3.57E-57	2.804864844	up
BraA02g023050.3C.gene	270	378	256	1890	1787	1922	1.958563	2.159722	1.862202	12.413558	12.749851	14.471037	2.82E-90	3.044528018	up
BraA02g023080.3C.gene	200	179	195	397	502	319	7.363512	4.991483	6.989632	14.912198	17.822279	11.851252	7.74E-08	1.4544885	up
BraA02g023090.3C.gene	0	2	2	1162	1516	1113	0	0.050095	0.067423	67.985489	83.720566	64.368874	1.18E-119	10.33461228	up
BraA02g023130.3C.gene	6	7	9	1028	1266	1173	0.048788	0.044993	0.076165	10.148427	11.797436	11.449246	5.95E-178	7.675637365	up
BraA02g023140.3C.gene	5	4	0	1956	2623	2427	0.04083	0.018776	0	16.411605	20.710997	20.079775	2.29E-178	10.01396502	up
BraA02g023150.3C.gene	0	0	0	147	157	229	0	0	0	1.228504	1.250079	1.905919	1.73E-31	Inf	up
BraA02g023170.3C.gene	1	2	0	201	187	251	0.007877	0.012744	0	1.724833	1.514048	2.132903	9.17E-55	8.238271237	up
BraA02g023240.3C.gene	9874	12511	10141	24906	24223	24561	84.748505	81.317497	84.902733	217.867477	200.016693	212.458466	2.50E-53	1.581169126	up
BraA02g023260.3C.gene	319	348	264	10	6	9	10.291068	9.848431	8.133887	0.305347	0.33966	0.500922	1.06E-37	-4.814846421	down
BraA02g023280.3C.gene	796	928	818	1661	1675	1687	4.064868	3.094039	3.472877	8.868947	8.082795	8.938963	2.29E-24	1.376237644	up
BraA02g023300.3C.gene	7659	10068	7997	2911	3255	2928	95.611216	95.263898	98.347333	38.167127	39.778643	37.575578	1.68E-29	-1.098740557	down
BraA02g023420.3C.gene	0	0	0	203	198	204	0	0	0	2.429201	2.249213	2.366029	2.45E-57	Inf	up
BraA02g023460.3C.gene	179	189	163	1916	2074	1970	4.430361	3.554794	3.946702	48.554337	49.619579	49.369045	1.02E-134	3.877056008	up
BraA02g023490.3C.gene	125	174	128	59	34	43	1.800156	1.900832	1.798285	0.857869	0.470234	0.625317	0.000127084	-1.232910984	down
BraA02g023500.3C.gene	182	216	213	37	0	16	1.567941	1.408058	1.788202	0.317969	0	0.137833	5.59E-19	-3.104181499	down
BraA02g023530.3C.gene	923	1097	850	2126	2179	1989	9.10803	8.210276	8.248889	21.313675	20.781675	19.721415	1.15E-33	1.53170456	up
BraA02g023550.3C.gene	1758	2492	1782	4484	5071	4904	6.483954	6.930361	6.414965	17.022339	18.143583	18.41698	6.50E-58	1.670581116	up
BraA02g023560.3C.gene	264	266	287	6143	6261	6298	5.749985	4.398974	6.104119	136.723282	131.548813	138.615631	0	4.896279966	up
BraA02g023610.3C.gene	278	314	302	10	7	21	3.578858	3.214636	3.893443	0.127574	0.129916	0.259335	1.33E-31	-4.160060645	down
BraA02g023670.3C.gene	143	226	112	24	41	24	3.401701	4.072924	2.596027	0.581581	0.938687	0.555902	3.59E-09	-2.013305854	down
BraA02g023760.3C.gene	483	619	541	198	141	182	4.026213	3.9121	4.406089	1.681916	1.132445	1.523933	3.85E-08	-1.253086545	down
BraA02g023770.3C.gene	86	137	94	14	34	9	1.369635	1.631579	1.556726	0.295596	0.53038	0.303369	2.82E-09	-2.07660117	down
BraA02g023780.3C.gene	25	38	19	357	317	424	0.217341	0.256626	0.163828	3.259697	2.73804	3.82982	1.69E-38	4.174174603	up
BraA02g023960.3C.gene	157	216	160	47	31	76	1.49086	1.461732	1.441071	0.419263	0.252715	0.688418	1.21E-05	-1.375464374	down
BraA02g023990.3C.gene	232	330	211	980	1048	1039	1.508059	1.632672	1.283461	6.551113	6.593534	6.874563	1.09E-40	2.403059366	up
BraA02g024030.3C.gene	417	633	478	1535	1531	1557	6.263782	7.210988	7.018409	23.551908	22.170227	23.613972	2.03E-41	2.009444902	up
BraA02g024040.3C.gene	139	205	118	9	43	75	1.34734	1.509012	1.117387	0.082711	0.401533	0.728181	0.000694926	-1.450382567	down
BraA02g024080.3C.gene	605	966	662	32	37	40	8.628914	9.805789	8.715397	0.450403	0.480989	0.543901	8.15E-52	-3.939597373	down
BraA02g024090.3C.gene	150	168	132	438	491	366	2.462977	2.031366	1.896904	7.533408	7.674003	6.038518	5.37E-16	1.91820332	up
BraA02g024100.3C.gene	435	592	433	162	170	188	5.635472	5.80005	5.472116	2.129935	2.11872	2.453308	3.91E-06	-1.081394511	down
BraA02g024120.3C.gene	126	209	157	17	15	27	1.292165	1.628487	1.572566	0.17666	0.146562	0.271326	3.14E-14	-2.639957859	down
BraA02g024140.3C.gene	19	15	5	93	114	109	0.203006	0.12407	0.050151	1.112354	1.304684	1.320627	2.55E-20	3.410494175	up
BraA02g024150.3C.gene	587	945	626	930	1386	1383	2.592584	3.205689	3.170879	3.809114	5.423532	5.664761	1.08E-06	1.192639823	up
BraA02g024180.3C.gene	4880	7136	5147	98	140	145	60.374912	66.856239	62.111553	1.229998	1.654577	1.803613	1.48788244861858e-311	-5.078064958	down
BraA02g024200.3C.gene	0	0	0	87	95	90	0	0	0	0.84974	0.884488	0.875349	3.08E-41	Inf	up
BraA02g024220.3C.gene	4423	6027	4459	643	709	731	48.64492	50.188015	47.831261	7.202341	7.500239	8.099968	1.25E-100	-2.432793482	down
BraA02g024260.3C.gene	12	23	20	421	381	251	0.084462	0.141844	0.159805	3.581018	3.088257	2.10169	1.76E-19	4.674569744	up
BraA02g024270.3C.gene	45	48	47	157	283	213	0.214752	0.173903	0.220691	1.69951	2.619599	1.821768	1.52E-10	2.598055945	up
BraA02g024300.3C.gene	659	817	520	956	1204	1157	5.312408	5.348519	4.741877	8.97692	11.026377	10.753188	2.55E-13	1.138042401	up
BraA02g024320.3C.gene	152	226	181	47	42	29	1.527824	1.595152	1.524838	0.328384	0.274332	0.198585	1.28E-08	-1.834658754	down
BraA02g024350.3C.gene	0	0	0	286	297	224	0	0	0	5.2279	5.116684	4.047713	8.23E-68	Inf	up
BraA02g024420.3C.gene	239	355	291	625	544	606	4.25697	4.778527	5.053636	11.3417	9.323505	10.880092	3.08E-12	1.414034079	up
BraA02g024460.3C.gene	0	0	8	1321	1446	1350	0	0	0.035752	7.515305	7.906304	7.955449	7.24E-223	9.287220298	up
BraA02g024470.3C.gene	323	557	360	1154	1444	1275	9.137523	11.945471	9.947728	33.345753	39.389526	36.441643	7.53E-38	2.064318484	up
BraA02g024490.3C.gene	115	125	144	359	352	366	1.378757	0.936689	1.476969	3.908817	3.41816	3.566911	6.88E-14	1.868774562	up
BraA02g024520.3C.gene	14	24	8	5077	5678	5877	0.161088	0.163989	0.069136	53.15719	55.856397	60.750161	0	8.946068681	up
BraA02g024550.3C.gene	113	108	86	548	507	487	1.64465	1.192037	1.21799	8.186	7.145619	7.19076	3.26E-30	2.716962211	up
BraA02g024590.3C.gene	0	0	0	222	219	206	0	0	0	1.92133	1.786994	1.763542	1.76E-59	Inf	up
BraA02g024680.3C.gene	132	131	108	16	14	12	5.812798	4.392349	4.644252	0.689141	0.595014	0.531029	4.15E-14	-2.753105577	down
BraA02g024710.3C.gene	518	703	540	128	156	115	6.580061	6.901274	7.233118	1.553055	2.097263	1.533621	8.58E-14	-1.739776489	down
BraA02g024810.3C.gene	4	6	5	156	127	148	0.053713	0.058685	0.064767	2.166227	1.681311	2.049567	3.21E-35	5.255397163	up
BraA02g024840.3C.gene	1216	1757	1289	78	59	84	13.810631	15.272973	14.124855	0.932252	0.611812	1.00074	3.23E-82	-3.853507788	down
BraA02g024900.3C.gene	367	559	382	55	59	57	8.881234	10.252435	9.015421	1.345742	1.369175	1.379102	5.41E-20	-2.519886962	down
BraA02g024950.3C.gene	3	0	0	949	1039	935	0.010234	0	0	4.911947	5.076412	4.785465	4.22E-174	10.17961021	up
BraA02g025170.3C.gene	893	1365	957	275	290	328	9.999799	11.575123	10.449208	3.136443	3.115818	3.701254	1.42E-15	-1.432741012	down
BraA02g025190.3C.gene	0	0	0	1328	1254	1397	0	0	0	8.878584	7.763913	9.043217	1.35E-229	Inf	up
BraA02g025210.3C.gene	66	127	97	214	271	252	0.542592	0.794652	0.865575	2.013577	2.282073	2.255691	4.77E-10	1.763948862	up
BraA02g025220.3C.gene	351	416	361	3358	3543	3755	3.802101	3.410775	3.816421	37.107895	36.952339	41.035019	2.91E-183	3.634384128	up
BraA02g025240.3C.gene	0	0	0	377	400	381	0	0	0	2.280537	2.285328	2.28033	1.90E-86	Inf	up
BraA02g025270.3C.gene	157	141	129	306	260	260	2.087742	1.391634	1.671735	4.131617	3.306535	3.462793	2.76E-07	1.334339856	up
BraA02g025280.3C.gene	696	715	538	102	78	108	6.215604	4.901272	4.610485	1.17833	0.696597	1.013567	1.30E-21	-2.360954092	down
BraA02g025290.3C.gene	229	318	256	0	0	0	3.345627	3.387989	3.386146	0	0	0	3.84E-52	#NAME?	down
BraA02g025300.3C.gene	250	214	279	0	2	0	1.362398	0.882215	1.481768	0	0.005282	0	7.27E-28	-8.224789577	down
BraA02g025420.3C.gene	1645	2177	1661	5169	5577	5137	8.739562	10.428371	7.883094	33.907931	34.667515	33.356506	8.75E-78	1.938345305	up
BraA02g025470.3C.gene	59	94	77	324	267	300	1.7172	2.088064	2.18879	10.055603	7.817362	9.156885	2.50E-17	2.367638722	up
BraA02g025490.3C.gene	2260	2365	2099	886	864	736	15.549163	12.32414	14.085896	6.210599	5.714402	5.104033	6.09E-13	-1.047213796	down
BraA02g025510.3C.gene	962	1304	1008	80	91	82	10.435848	11.81564	11.619267	0.88519	0.88657	0.603958	7.11E-55	-3.290163591	down
BraA02g025530.3C.gene	714	651	494	960	1233	941	6.129895	4.21991	4.11205	8.349453	10.177239	8.178619	2.59E-09	1.135192675	up
BraA02g025540.3C.gene	22	43	18	157	192	150	0.208928	0.348349	0.200891	2.096874	2.389798	1.853634	6.63E-19	3.03331409	up
BraA02g025580.3C.gene	41	67	53	1064	994	961	0.617341	0.771206	0.77506	16.482706	14.527775	14.714129	2.42E-102	4.643223147	up
BraA02g025680.3C.gene	1781	2352	1741	702	701	639	21.07417	21.086075	20.091457	8.46765	7.950107	7.42185	8.15E-16	-1.118285783	down
BraA02g025710.3C.gene	464	598	496	66	33	97	5.62206	5.336547	5.766395	0.823414	0.434358	1.125891	4.06E-23	-2.579513278	down
BraA02g025720.3C.gene	985	1069	861	1583	1904	1703	10.198773	8.381714	8.692919	16.709309	18.968641	17.773121	1.19E-20	1.222738737	up
BraA02g025740.3C.gene	0	0	0	207	199	158	0	0	0	7.78444	7.059514	5.852396	2.90E-55	Inf	up
BraA02g025790.3C.gene	33	40	52	272	324	303	0.318783	0.299539	0.496357	2.75023	3.095454	3.026937	1.20E-27	3.22338212	up
BraA02g025820.3C.gene	1445	1695	1232	415	562	416	12.521506	11.132785	10.442497	3.666903	4.686012	3.633204	2.12E-15	-1.254637416	down
BraA02g025840.3C.gene	0	0	0	228	167	219	0	0	0	2.318997	1.641173	2.988114	1.78E-50	Inf	up
BraA02g025860.3C.gene	0	5	3	822	859	754	0	0.02633	0.017015	7.257474	7.152716	6.581993	3.65E-142	8.745782708	up
BraA02g025890.3C.gene	175	203	155	36	32	58	3.284632	2.89412	2.839156	0.674028	0.574711	1.089294	1.94E-07	-1.678494589	down
BraA02g025900.3C.gene	291	349	245	54	69	69	4.154193	3.78248	3.410665	0.779553	0.940722	0.984406	6.37E-10	-1.804487694	down
BraA02g025960.3C.gene	813	1039	802	206	243	251	6.167809	5.971845	5.945652	1.624254	1.794015	1.938653	5.82E-15	-1.521752695	down
BraA02g026040.3C.gene	2564	3549	2662	5889	5489	5380	16.815286	17.184305	16.464578	38.405596	34.050113	34.748213	8.48E-41	1.342456744	up
BraA02g026090.3C.gene	92	75	103	172	126	199	2.193075	1.352427	2.394542	4.168649	2.875672	4.783662	0.000166383	1.248711857	up
BraA02g026120.3C.gene	0	0	0	716	856	677	0	0	0	20.009678	22.585246	18.727293	6.38E-144	Inf	up
BraA02g026160.3C.gene	3513	4878	3690	165	184	100	53.596213	56.48533	54.879033	2.545378	2.624297	1.519018	4.92E-208	-4.345676253	down
BraA02g026250.3C.gene	3	6	0	8128	9223	7582	0.021161	0.047003	0	87.436162	93.573663	80.376263	0	11.9348898	up
BraA02g026280.3C.gene	492	610	578	31	14	33	2.096763	1.970985	2.404452	0.134522	0.057235	0.13848	4.53E-44	-4.023356415	down
BraA02g026300.3C.gene	1443	1910	1463	4029	4551	4447	15.479122	16.039612	15.497413	41.638969	43.806711	45.418817	1.45E-66	1.838932902	up
BraA02g026330.3C.gene	1391	1639	1387	5928	6311	5956	12.739012	11.363981	12.38885	55.318058	55.592926	54.961639	7.79E-121	2.437073837	up
BraA02g026420.3C.gene	18	30	31	79	80	66	1.285158	1.654318	2.225292	5.940837	5.683143	4.856775	1.79E-08	1.91067583	up
BraA02g026530.3C.gene	1298	1660	1323	81	119	118	9.764198	9.457736	9.711704	0.560282	0.77432	0.825184	2.23E-68	-3.354082505	down
BraA02g026560.3C.gene	114	143	98	2103	2035	2138	0.771066	0.729345	0.63725	14.522095	13.250795	14.582428	1.06E-171	4.551230761	up
BraA02g026610.3C.gene	894	1306	1103	1753	1871	1585	24.449089	27.057798	29.420534	48.883118	49.231201	43.712132	4.04E-16	1.061323539	up
BraA02g026630.3C.gene	0	0	2	1121	1292	1105	0	0	0.016479	11.185542	12.167349	10.905107	3.39E-203	11.05929349	up
BraA02g026690.3C.gene	854	1069	970	1791	2042	1699	8.22185	7.795515	9.113631	17.577236	18.920725	16.485659	1.34E-24	1.328498672	up
BraA02g026720.3C.gene	376	431	286	1226	1292	1184	9.441084	8.200449	6.995553	31.410791	31.241789	29.987923	4.88E-40	2.161913259	up
BraA02g026840.3C.gene	159	240	199	28	9	15	1.702377	1.877946	2.02777	0.273005	0.091373	0.153268	9.40E-19	-3.098926829	down
BraA02g026860.3C.gene	2313	2880	2107	199	281	205	21.038421	19.823366	18.711543	1.793775	2.431508	1.85922	2.52E-87	-3.016128385	down
BraA02g026880.3C.gene	4701	6342	5002	1321	1549	1258	62.308632	63.650555	64.661072	17.837154	19.73856	16.802383	1.89E-48	-1.556820131	down
BraA02g026890.3C.gene	12201	16132	12609	2110	2380	2067	85.184387	85.288704	85.87384	15.010903	15.979526	14.537476	1.10E-114	-2.240438678	down
BraA02g026910.3C.gene	4	0	0	2500	2806	2240	0.086247	0	0	64.06929	67.858528	56.751499	8.37E-280	11.13201395	up
BraA02g026940.3C.gene	7919	10251	7887	1231	1497	1493	71.535995	70.120537	69.495102	11.33196	13.004949	13.587999	7.38E-105	-2.224842564	down
BraA02g026960.3C.gene	371	621	530	891	898	856	10.253693	13.01368	14.311873	25.117739	23.922302	23.885618	1.74E-12	1.207909982	up
BraA02g026970.3C.gene	35	52	65	1063	1172	876	1.697413	1.912384	3.130588	53.601635	55.779835	43.664642	1.04E-75	4.741125393	up
BraA02g026980.3C.gene	86	106	75	13	15	22	0.63851	0.572322	0.512348	0.084493	0.094253	0.147338	8.34E-09	-2.01255648	down
BraA02g027010.3C.gene	174	338	275	0	3	3	1.211115	1.778526	1.863027	0	0.01983	0.014132	4.67E-31	-6.637767229	down
BraA02g027050.3C.gene	899	1176	919	89	99	107	8.77649	8.688011	9.004304	0.853833	0.911674	1.136774	8.08E-44	-2.940680003	down
BraA02g027080.3C.gene	5889	7893	6151	820	804	849	20.405223	20.634623	20.700257	3.433158	3.214567	3.530095	1.60E-126	-2.605307026	down
BraA02g027150.3C.gene	1491	2098	1452	497	419	447	8.190939	8.729497	7.779692	2.786284	2.246478	2.507223	2.69E-22	-1.472135137	down
BraA02g027180.3C.gene	0	5	8	197	200	249	0	0.03261	0.064759	1.803244	1.72842	2.254912	1.18E-46	6.045835153	up
BraA02g027300.3C.gene	1398	1969	1545	2495	2724	2582	19.93289	21.280765	21.491782	36.206345	37.298414	37.058824	6.09E-21	1.072999709	up
BraA02g027330.3C.gene	506	717	625	1489	1557	1450	8.134449	8.731162	9.804244	24.41844	24.107656	23.510496	6.29E-31	1.684725291	up
BraA02g027360.3C.gene	0	0	3	251	213	180	0	0	0.046857	6.081738	4.882444	4.327192	4.51E-50	8.029355144	up
BraA02g027370.3C.gene	217	314	246	14	22	15	2.278092	2.515313	2.518317	0.120679	0.18045	0.162612	3.36E-24	-3.529097993	down
BraA02g027400.3C.gene	1219	1297	1065	348	381	363	9.971056	8.037272	8.496084	2.899986	2.993553	2.98973	1.29E-14	-1.322949563	down
BraA02g027510.3C.gene	210	311	251	5	15	24	1.526736	1.857661	1.97537	0.032748	0.083281	0.147777	6.97E-26	-3.732550619	down
BraA02g027610.3C.gene	674	821	782	1539	1632	1570	14.774153	15.150817	18.650883	44.49304	47.657485	45.461752	1.66E-25	1.449798024	up
BraA02g027750.3C.gene	118	145	138	232	288	164	5.824352	5.433807	6.656144	11.653073	13.710178	8.139022	0.000177894	1.158153485	up
BraA02g027850.3C.gene	0	0	0	408	501	542	0	0	0	4.307544	4.817618	5.604508	6.22E-102	Inf	up
BraA02g027990.3C.gene	4782	6877	5327	10476	12208	12114	29.673994	32.260311	32.226734	66.490425	72.976521	75.797983	8.50E-51	1.44108737	up
BraA02g028020.3C.gene	17	4	22	499	587	515	0.150648	0.028507	0.201595	5.157054	5.668177	4.96297	5.06E-77	5.515682282	up
BraA02g028100.3C.gene	829	953	757	1780	1983	1784	22.276667	19.406424	19.839615	48.758308	51.274071	48.330578	1.08E-30	1.522408805	up
BraA02g028140.3C.gene	1293	1592	1319	2178	2963	2436	5.998695	5.581893	5.961728	10.22712	13.183702	11.331626	1.88E-16	1.243344922	up
BraA02g028150.3C.gene	0	0	0	376	407	323	0	0	0	3.57407	3.589053	3.000009	1.15E-83	Inf	up
BraA02g028220.3C.gene	683	955	751	1519	1519	1334	6.378741	6.411201	6.932386	11.915987	11.248868	10.344623	2.56E-19	1.278128639	up
BraA02g028360.3C.gene	933	1308	1046	375	430	260	6.413793	6.810095	6.998454	2.957373	4.018011	1.77893	2.95E-12	-1.223663625	down
BraA02g028430.3C.gene	0	3	0	311	521	379	0	0.025887	0	3.989943	6.494167	4.74523	3.63E-42	9.292400015	up
BraA02g028450.3C.gene	6784	8528	7213	159	135	182	29.563799	28.506015	30.693598	0.702684	0.772639	0.790529	0	-5.162436249	down
BraA02g028460.3C.gene	5045	6371	5315	1315	1389	1463	41.316071	39.512012	42.463982	10.975945	10.943846	12.075691	6.30E-52	-1.606456652	down
BraA02g028480.3C.gene	85	78	73	417	502	533	0.545737	0.334846	0.366531	4.429589	5.232381	5.550158	1.39E-33	2.999255218	up
BraA02g028490.3C.gene	2032	2334	1842	119	138	147	50.275475	43.731918	44.459717	2.990281	3.278639	3.662962	1.01E-97	-3.546407191	down
BraA02g028530.3C.gene	227	205	209	324	469	439	2.423365	1.668628	2.186122	3.49034	4.799097	4.651247	5.29E-09	1.314179393	up
BraA02g028540.3C.gene	222	309	297	8	32	25	2.389675	2.68736	3.582327	0.101193	0.389921	0.27443	1.33E-22	-3.290223761	down
BraA02g028550.3C.gene	6	7	8	1449	1652	1321	0.029581	0.026879	0.045442	8.735834	9.394435	7.831744	1.83E-222	8.099062172	up
BraA02g028710.3C.gene	12	17	6	1592	1458	1298	0.088726	0.091369	0.041688	12.150358	10.504058	9.79631	8.12E-140	7.393045298	up
BraA02g028930.3C.gene	103	171	146	33	29	15	0.878784	0.997171	1.190117	0.17403	0.17337	0.074424	1.97E-09	-2.036538008	down
BraA02g028960.3C.gene	1152	1454	1143	1902	1896	2035	17.846285	17.126957	17.323153	30.049654	28.281482	31.802986	7.90E-17	1.039863438	up
BraA02g028970.3C.gene	96	163	101	18848	20963	20297	0.307787	0.403623	0.313704	62.950748	66.04157	67.045412	0	7.807738364	up
BraA02g029150.3C.gene	524	603	464	799	858	769	6.713647	5.846426	5.828919	10.1362	10.344465	9.764429	4.92E-09	1.005311843	up
BraA02g029210.3C.gene	0	0	0	1142	1492	1168	0	0	0	26.031006	32.088058	26.320679	3.68E-163	Inf	up
BraA02g029650.3C.gene	37	66	62	9810	11755	9589	0.44336	0.604498	0.705433	89.658094	101.710835	86.595058	0	7.966100648	up
BraA02g029730.3C.gene	0	0	0	112	132	134	0	0	0	1.128718	1.168331	1.251972	3.34E-46	Inf	up
BraA02g029820.3C.gene	68	104	59	823	946	794	0.297011	0.343049	0.25037	3.673395	3.988994	3.508122	1.15E-71	3.893365286	up
BraA02g029900.3C.gene	0	10	20	100	101	123	0	0.105769	0.254217	1.389413	1.323282	1.816193	1.53E-23	3.825959279	up
BraA02g029910.3C.gene	0	19	13	218	241	206	0	0.15553	0.166411	3.410898	3.226042	3.139398	3.26E-38	4.860764869	up
[truncated: 11,111 more rows]
