# Supplementary material for: Comparative Transcriptome Analysis of Early- and Late-Bolting Traits in Chinese Cabbage (Brassica rapa)
Source: Front Genet. 2021 Mar 4;12:590830. doi: 10.3389/fgene.2021.590830 (PMC7969806; doi:10.3389/fgene.2021.590830)
Supplement: Supplementary file 6 [file Table_6.XLS]

#ID	T4_Count	T5_Count	T6_Count	T7_Count	T8_Count	T9_Count	T4_FPKM	T5_FPKM	T6_FPKM	T7_FPKM	T8_FPKM	T9_FPKM	FDR	log2FC	regulated
BraA01g000050.3C.gene	1610	1921	1786	188	189	126	39.209705	48.200813	42.873646	3.449811	3.264691	2.285077	4.16132518180211e-90	-3.55594763037181	down
BraA01g000060.3C.gene	6	5	3	2626	2833	2452	0.030027	0.021292	0.010186	10.164052	10.34985	9.38386	1.43113702969319e-305	8.98762982166041	up
BraA01g000100.3C.gene	792	919	751	274	210	286	40.21304	48.264049	38.23943	10.15952	7.643588	10.517383	5.91508997363646e-24	-1.82538542982702	down
BraA01g000190.3C.gene	1166	1342	1361	515	579	479	7.939924	9.010902	9.423672	2.648862	2.675573	2.424188	4.54391352419804e-22	-1.45282038077383	down
BraA01g000200.3C.gene	750	568	753	9208	9255	9119	9.102893	7.114691	9.023236	84.507846	83.893583	82.766319	1.41760942682008e-195	3.58560912696359	up
BraA01g000210.3C.gene	237	274	307	200	109	136	4.395719	5.238436	5.618985	2.802497	1.435849	1.882145	4.24486381345695e-05	-1.02051201545607	down
BraA01g000240.3C.gene	738	648	699	1683	1746	1648	8.595381	7.781604	8.023879	14.797891	14.489581	14.331607	6.10275496940531e-16	1.13228688226415	up
BraA01g000250.3C.gene	6	4	17	1418	1414	1392	0.141043	0.106231	0.424628	28.012383	26.355368	27.174297	1.58237589901331e-178	7.1453518913011	up
BraA01g000260.3C.gene	5600	4976	5426	14000	15268	15267	41.947231	37.969261	40.14749	80.330883	82.49084	86.331124	7.82119324417944e-32	1.3245944153608	up
BraA01g000280.3C.gene	0	0	0	475	505	487	0	0	0	19.897106	19.966993	20.171198	3.42668441449604e-90	Inf	up
BraA01g000350.3C.gene	29746	42473	24592	7677	11946	7622	859.479889	1241.574097	605.092666	146.006836	207.367193	143.544846	5.80530098182969e-06	-1.99294739047242	down
BraA01g000370.3C.gene	86	102	117	36	23	25	3.771881	4.606999	5.074555	1.178255	0.718555	0.810807	5.36466166276106e-09	-2.00498685927104	down
BraA01g000390.3C.gene	5183	5010	5168	185	263	305	24.450733	24.363845	23.893337	0.650068	0.878777	1.067916	3.33194133495455e-248	-4.50562707125917	down
BraA01g000440.3C.gene	180	188	236	76	125	124	2.331302	2.748937	3.04853	0.718758	1.10897	1.229543	0.000159281915843924	-1.05113264108416	down
BraA01g000480.3C.gene	587	524	614	1626	1933	1851	4.764089	4.377811	4.965942	9.964908	11.210441	11.225635	3.25186897355237e-26	1.49590049478078	up
BraA01g000550.3C.gene	3	2	0	3300	3359	2950	0.02204	0.011357	0	27.256035	26.189636	24.095013	0	10.7519821428826	up
BraA01g000570.3C.gene	2801	2666	2612	1070	1122	1090	30.714306	30.122196	28.233099	8.84957	8.762029	8.910906	1.01982056390077e-31	-1.45195883357	down
BraA01g000610.3C.gene	107	133	156	17	11	28	1.355479	1.737727	1.95236	0.16242	0.09914	0.257822	5.20758083807772e-17	-2.96558304185472	down
BraA01g000620.3C.gene	6	5	13	297	283	314	0.198773	0.164569	0.502363	8.852903	7.952936	9.247684	7.54866298063276e-44	5.07367272410356	up
BraA01g000660.3C.gene	865	1013	1152	27	31	24	13.712839	16.457034	17.603546	0.280321	0.333967	0.313827	1.93154040060177e-74	-5.36195759505064	down
BraA01g000680.3C.gene	264	265	363	96	116	98	2.096442	2.24144	3.038323	0.614673	0.667281	0.645492	7.67468914624143e-11	-1.67821909688293	down
BraA01g000700.3C.gene	192	140	208	562	627	514	2.334634	1.751165	2.480139	5.19476	5.476963	4.692554	7.16442260404862e-13	1.5057134074724	up
BraA01g000720.3C.gene	4218	3749	3998	1988	2225	2134	57.479168	52.651543	53.722206	20.439795	21.600199	21.6987	5.13450018233292e-21	-1.0673990656333	down
BraA01g000760.3C.gene	1743	1851	1811	744	795	750	15.157752	16.509432	15.481887	4.902206	5.76419	4.780338	1.33860182034589e-24	-1.39264804460173	down
BraA01g000790.3C.gene	136	122	156	47	48	22	2.890398	2.677037	3.281804	0.754925	0.724917	0.345057	1.21077678841457e-09	-1.97608716122723	down
BraA01g000830.3C.gene	2132	1903	2199	807	832	740	24.754456	22.767408	25.178144	7.06421	6.87686	6.406532	2.43757036056556e-31	-1.54130692879287	down
BraA01g000880.3C.gene	139	143	128	2691	3072	2815	2.493207	2.646401	2.278314	36.653927	39.505264	37.91188	4.2395409690524e-167	4.23250507680094	up
BraA01g000890.3C.gene	7	9	11	1788	1779	1498	0.07299	0.088548	0.10604	14.43908	13.563203	11.962551	1.31150404682719e-181	7.39968785708109	up
BraA01g000930.3C.gene	5	2	46	132	94	83	0.113134	0.036289	1.071509	2.293173	1.580143	1.379306	5.93620107315228e-05	2.40900928636386	up
BraA01g001000.3C.gene	226	198	248	30	20	19	3.946286	3.571174	4.270263	0.388944	0.245583	0.247375	4.74437371709116e-26	-3.42807240416337	down
BraA01g001030.3C.gene	642	589	716	351	337	318	5.77098	5.458713	6.354928	2.383347	2.158213	2.133612	1.50616544210811e-09	-1.10271359234006	down
BraA01g001080.3C.gene	43	67	50	200	254	196	0.751176	1.207758	0.857274	2.642879	3.170597	2.563964	3.54905156360111e-10	1.86342349738001	up
BraA01g001110.3C.gene	2217	2259	2564	7695	7903	7997	26.843515	28.194058	30.632314	70.396596	68.2466	72.364767	3.074008760945e-47	1.59343177579382	up
BraA01g001120.3C.gene	428	778	391	0	0	0	5.769526	10.809799	5.185917	0	0	0	9.57957302762442e-19	-Inf	down
BraA01g001140.3C.gene	1136	1056	1287	2516	2671	2555	18.673126	17.895475	20.857313	31.222242	31.290661	31.358	9.58014264653583e-16	1.00253489807605	up
BraA01g001150.3C.gene	25841	23747	24569	91407	95718	93785	242.001913	228.964922	226.785503	645.783219	638.419483	655.333761	3.40171687608233e-21	1.76950184172924	up
BraA01g001190.3C.gene	257	305	258	146	145	120	8.015413	10.159582	9.420117	3.71857	3.347283	3.157955	6.01690227035315e-06	-1.15001244446383	down
BraA01g001230.3C.gene	214	248	210	1359	1491	1437	2.594949	3.098535	2.500598	12.434075	12.875965	13.004937	5.32027179441845e-53	2.51911664375578	up
BraA01g001240.3C.gene	2813	2135	2637	213	324	313	23.207236	19.188662	21.932004	1.35574	1.984318	2.045028	3.92415564474483e-52	-3.31317513766154	down
BraA01g001250.3C.gene	2287	2275	2449	133	145	153	23.847998	24.455378	25.186066	1.043493	1.070302	1.184813	1.62319556263063e-157	-4.1760994545027	down
BraA01g001270.3C.gene	1693	1822	1953	4157	4567	4253	27.559052	29.8538	31.31518	51.716825	53.534674	51.704783	8.24083928793273e-22	1.09377119100544	up
BraA01g001290.3C.gene	967	991	977	362	313	393	11.372048	12.007318	11.326895	3.210117	2.618484	3.44572	3.04971389522653e-22	-1.60747577537937	down
BraA01g001310.3C.gene	101	123	107	17	15	27	1.016027	1.26977	1.057378	0.129952	0.1022	0.202203	1.340965650594e-13	-2.63730450721922	down
BraA01g001340.3C.gene	4	6	7	216	282	265	0.051474	0.104326	0.115149	2.773044	3.416693	3.366594	8.87030263502966e-42	5.33234427042729	up
BraA01g001380.3C.gene	1502	1541	1483	451	419	408	17.480271	18.467422	17.017814	3.958529	3.468688	3.571996	5.81226017629694e-40	-1.97528213070162	down
BraA01g001410.3C.gene	5336	4551	4791	1268	1394	1143	187.290619	164.620682	165.801819	33.562984	34.835743	29.936266	3.16608394569901e-73	-2.10073660675914	down
BraA01g001420.3C.gene	3390	1999	2151	8745	10374	9330	55.71043	25.637823	26.12432	87.152036	103.751514	104.701824	9.3625971866576e-38	1.76320468769271	up
BraA01g001430.3C.gene	992	1689	1792	5315	6035	5950	17.203255	30.200089	30.653639	69.604668	74.60154	77.059563	3.7276781289629e-43	1.79696568444586	up
BraA01g001440.3C.gene	171	175	154	477	497	398	2.596466	2.715686	2.357306	5.761182	5.654958	4.775615	5.52501045598689e-09	1.3025752162426	up
BraA01g001480.3C.gene	0	0	0	138	131	95	0	0	0	1.137985	1.016165	0.770179	1.90679706715822e-37	Inf	up
BraA01g001490.3C.gene	465	387	445	1086	912	1144	5.807931	4.981811	5.488683	10.251146	8.130265	10.677367	1.25580484771753e-10	1.12917012036531	up
BraA01g001510.3C.gene	661	577	913	264	254	260	7.054373	6.349428	9.619123	2.123748	1.925928	2.072913	1.86258315720193e-07	-1.61561469194895	down
BraA01g001520.3C.gene	132	128	94	240	298	282	1.64105	1.632572	1.145438	2.250164	2.645677	2.620681	5.1243552903304e-05	1.05578145469192	up
BraA01g001590.3C.gene	3059	3183	3341	1034	981	1026	58.408016	62.640072	62.910175	14.899636	13.335949	14.617606	1.84680507449011e-49	-1.80655232986711	down
BraA01g001620.3C.gene	82	55	50	1969	2279	2079	1.292915	0.784672	0.805416	24.609476	26.917534	25.780219	8.620895787672e-169	4.92725943960992	up
BraA01g001630.3C.gene	1493	1408	1324	4036	4079	3969	17.505294	17.063857	15.468879	36.468091	34.705608	35.385211	1.48937263252721e-31	1.36408520080188	up
BraA01g001760.3C.gene	670	676	592	1826	1830	1677	11.943347	12.424439	10.418113	24.581882	23.258596	22.326662	8.21806795951509e-21	1.30775596929917	up
BraA01g001800.3C.gene	899	850	859	2004	2402	2110	6.647061	6.473927	6.262895	11.186831	12.653591	11.642261	5.59998706103139e-19	1.1665557409941	up
BraA01g001890.3C.gene	180	182	194	810	868	833	3.461471	3.614993	3.671949	11.768022	11.914453	11.97287	8.28678595091151e-27	2.02261788009515	up
BraA01g001950.3C.gene	515	556	483	288	289	206	18.359488	20.430346	16.986263	7.747931	7.336647	5.477256	1.30934407655294e-08	-1.14264984873921	down
BraA01g002000.3C.gene	1886	1899	1956	5862	5760	5698	32.556065	33.772106	33.287777	76.346733	70.819969	73.379669	6.00468701834733e-38	1.44175872573208	up
BraA01g002010.3C.gene	2496	2468	2218	1189	1270	1166	66.539701	78.005454	57.166414	18.020679	18.167139	17.477934	6.71600091139068e-20	-1.13975486339681	down
BraA01g002060.3C.gene	573	517	553	1812	2300	2002	4.928156	4.58425	4.714502	11.779601	14.108988	12.881686	5.56783309106815e-36	1.74085973129893	up
BraA01g002100.3C.gene	39	25	20	140	174	155	1.163433	0.761361	0.58643	3.158299	3.710688	3.466546	3.46190231043308e-12	2.32661715207815	up
BraA01g002130.3C.gene	12	1	16	112	101	135	0.282914	0.00716	0.362434	2.019687	1.720036	2.41988	1.61901524922513e-18	3.44644265736452	up
BraA01g002140.3C.gene	14	19	6	111	132	165	0.336022	0.491479	0.126769	2.126799	2.396102	3.128324	3.80733746811927e-18	3.22825865291586	up
BraA01g002210.3C.gene	454	442	425	216	259	195	4.590457	4.613191	4.279712	1.65448	1.770591	1.480553	1.22607527353357e-07	-1.13488798938417	down
BraA01g002230.3C.gene	607	649	606	135	135	146	4.365414	5.546681	5.017309	0.72361	0.797055	0.84816	1.37030640691905e-28	-2.31407074764503	down
BraA01g002240.3C.gene	2452	2563	2452	841	935	885	27.153819	29.257174	26.824075	6.940087	7.289127	7.221705	8.04556626530807e-38	-1.64223221817055	down
BraA01g002250.3C.gene	2197	2192	2571	1123	1046	1141	11.015882	11.327113	12.709569	4.248558	3.735943	4.268623	3.02243862283018e-22	-1.2218205261556	down
BraA01g002300.3C.gene	7	12	21	4216	4398	3929	0.050483	0.110219	0.169388	28.694711	28.253124	26.433607	0	8.14209862958402	up
BraA01g002330.3C.gene	24	23	26	1795	2027	1946	0.75049	0.693178	0.781401	45.257129	48.509663	48.573436	1.47011284124657e-198	6.15124978715622	up
BraA01g002390.3C.gene	409	391	353	8694	9033	8460	5.31375	5.228117	4.508379	85.406106	83.453706	82.177303	9.09449372183974e-261	4.35263638740165	up
BraA01g002420.3C.gene	1066	936	1127	8948	9445	9667	12.845075	11.631927	13.394046	81.422249	81.132019	86.989235	1.04964381890358e-147	3.01367828986062	up
BraA01g002450.3C.gene	6678	5630	5816	2359	2305	2311	31.374163	27.260757	26.942024	8.363111	7.712399	8.099175	1.41185719016603e-42	-1.5282809197925	down
BraA01g002470.3C.gene	430	518	502	217	206	169	2.188842	2.71772	2.519895	0.831555	0.744426	0.639517	1.0208742186685e-11	-1.44461217236016	down
BraA01g002500.3C.gene	613	559	520	177	222	157	4.74332	4.452229	3.961215	1.030796	1.21904	0.902656	1.33602177786145e-17	-1.76194847344648	down
BraA01g002530.3C.gene	0	0	0	115	118	140	0	0	0	1.172089	1.130415	1.405759	3.78678370789707e-38	Inf	up
BraA01g002590.3C.gene	8332	8721	7390	1935	2065	2136	47.671017	56.791784	47.346265	7.916042	8.38125	9.046127	1.40022029335655e-54	-2.14736492976659	down
BraA01g002610.3C.gene	161	177	171	388	473	428	2.22008	2.510736	2.321445	4.044637	4.6595	4.417598	1.58378784611042e-07	1.1852718947415	up
BraA01g002620.3C.gene	6	0	0	475	418	381	0.18998	0	0	11.368275	9.440413	8.998763	3.46920602294498e-73	7.58896735934363	up
BraA01g002630.3C.gene	1394	1538	1470	713	837	757	19.80732	22.483848	20.742562	7.679712	8.507484	8.146238	1.27522179354855e-14	-1.08692993628321	down
BraA01g002640.3C.gene	2131	2196	2363	1224	1255	1231	26.766744	27.441821	29.395934	8.832423	8.435	8.744582	1.47458318135885e-15	-1.00237748637603	down
BraA01g002650.3C.gene	1849	2249	1244	18	10	21	24.647911	29.874921	15.235503	0.191213	0.081799	0.188981	1.00996248465206e-25	-6.91411320004728	down
BraA01g002750.3C.gene	3210	2911	3463	7826	7852	7307	14.467018	13.452797	15.540008	27.596007	25.993089	25.204965	2.75673803938665e-24	1.11114216204291	up
BraA01g002760.3C.gene	317	242	447	152	102	83	4.482957	3.53054	6.211368	1.627903	1.023354	0.865621	6.4142662797896e-05	-1.72027331842325	down
BraA01g002770.3C.gene	2	0	5	81	92	91	0.040723	0	0.157865	2.160008	2.321283	2.42622	4.32092622449801e-25	5.09630779930554	up
BraA01g002790.3C.gene	506	457	453	3563	3473	3441	15.421836	14.360241	13.596282	81.995689	75.447296	78.296127	3.73436933032733e-97	2.73629027640109	up
BraA01g002800.3C.gene	2713	2688	2663	746	831	831	39.273331	40.091446	38.010529	8.140255	8.566736	8.969849	6.02408117715023e-50	-1.89680023466828	down
BraA01g002820.3C.gene	0	0	0	5546	6318	5599	0	0	0	103.92186	111.754974	103.749619	0	Inf	up
BraA01g002850.3C.gene	0	0	0	1986	1911	1962	0	0	0	34.991669	31.794174	34.195637	4.12520344865858e-267	Inf	up
BraA01g002860.3C.gene	311	369	272	40	47	33	4.721048	5.775382	4.027588	0.425983	0.509957	0.375651	1.12385112163703e-27	-3.14528087151102	down
BraA01g002870.3C.gene	460	476	430	96	112	54	6.213818	6.611212	5.699106	0.972493	1.073955	0.542353	4.38042517975054e-26	-2.53953635209573	down
BraA01g002890.3C.gene	4020	4630	4321	1511	1937	1588	94.672349	112.089063	99.47977	26.926863	32.266554	27.469531	5.64271974177354e-40	-1.52165483125767	down
BraA01g002900.3C.gene	981	919	898	268	303	193	23.775028	22.957619	21.464909	4.889176	5.233005	3.493593	6.1795116333424e-31	-2.02780611859411	down
BraA01g002920.3C.gene	86	65	126	22	32	41	2.753407	2.131181	3.981261	0.524236	0.71946	0.964434	0.000271533553751116	-1.69512861449855	down
BraA01g002950.3C.gene	211	113	236	550	690	601	6.829442	3.760132	7.535038	13.43186	15.903528	14.502004	2.02734490933956e-14	1.56628382049679	up
BraA01g002960.3C.gene	766	791	790	1837	1951	1773	8.488511	9.037128	8.65874	15.475965	15.403138	14.678283	1.0109209524611e-15	1.09157668958701	up
BraA01g002970.3C.gene	2944	2847	3230	7762	8210	8030	36.888887	36.831514	39.950127	73.612961	73.419254	75.452272	1.04781487470264e-30	1.25998793878254	up
BraA01g002980.3C.gene	491	376	441	1241	1444	1248	3.347947	2.409692	3.108212	5.141567	7.855581	7.919711	1.55298284490686e-20	1.43539134262651	up
BraA01g003000.3C.gene	824	919	740	178	232	166	21.065779	24.212133	18.65454	3.423661	4.234555	3.166703	1.06444502230049e-33	-2.26614903357333	down
BraA01g003020.3C.gene	92	78	80	825	881	929	0.315289	0.272281	0.267179	2.131892	2.147543	2.388319	3.12244486380292e-55	3.2460785719255	up
BraA01g003080.3C.gene	19657	18247	19730	8623	9309	9628	207.699741	196.450161	207.118772	69.833235	75.574622	81.702298	2.06855388044113e-24	-1.21632155184515	down
BraA01g003100.3C.gene	1405	1717	1525	322	302	322	7.958744	10.015614	8.557358	1.382282	1.227488	1.355737	1.14739370775091e-44	-2.44807988497763	down
BraA01g003130.3C.gene	366	672	541	256	326	254	1.937276	3.749556	2.814293	1.018165	1.183121	0.964403	0.00369287794333998	-1.0764304413768	down
BraA01g003140.3C.gene	2722	2578	2638	6965	7317	6933	47.535542	46.069545	45.168712	90.787242	90.022273	90.094723	8.67907280898139e-31	1.26597153786707	up
BraA01g003210.3C.gene	1556	1322	1468	4021	4306	3796	34.618364	29.747047	31.928856	68.272565	68.484153	63.920548	4.06753444488815e-30	1.32785152620183	up
BraA01g003220.3C.gene	182	196	172	389	482	400	4.259385	4.806514	4.035731	6.76467	7.856303	6.72601	2.73246178020851e-06	1.05218953327379	up
BraA01g003230.3C.gene	323	292	306	2525	2841	2451	3.976139	3.662912	3.806017	24.803139	26.193361	23.505031	4.16974518523711e-94	2.93196878191593	up
BraA01g003270.3C.gene	10823	9988	11015	26663	26593	26108	240.652139	229.151167	241.812753	444.974989	421.732849	433.740665	1.24988938099961e-20	1.16730241135966	up
BraA01g003300.3C.gene	188	182	228	91	66	127	5.31025	5.27385	6.267151	1.911468	1.303513	2.654629	1.28718513448211e-05	-1.21866777496347	down
BraA01g003310.3C.gene	29	50	12	106	75	105	1.156676	2.101571	0.45945	3.261188	2.157965	3.167456	0.000293937836281759	1.49820795825923	up
BraA01g003360.3C.gene	2119	2177	1938	648	812	792	66.884369	70.810051	60.323311	15.417514	18.250118	18.657055	4.25265607709919e-34	-1.62438043280701	down
BraA01g003370.3C.gene	10	3	0	14213	15692	13833	0.072876	0.022398	0	79.648758	83.012444	76.656471	0	11.5641142424546	up
BraA01g003380.3C.gene	285	307	267	3469	3954	3853	6.114685	6.79664	5.653838	56.322121	60.595264	61.857246	2.91529228850842e-150	3.56002098521751	up
BraA01g003410.3C.gene	1551	1428	1615	4834	5121	4826	17.59303	16.80698	18.202136	41.611747	41.557868	41.055911	5.03159189182288e-41	1.53406231172989	up
BraA01g003420.3C.gene	9	5	7	193	175	190	0.075067	0.04714	0.055605	1.359109	1.157196	1.320409	8.69783592200244e-31	4.58485341672351	up
BraA01g003470.3C.gene	1797	1683	1730	750	811	806	18.973366	18.240245	17.91187	4.754948	4.835983	6.199682	2.85148243528286e-21	-1.29064754271162	down
BraA01g003490.3C.gene	1214	1143	1245	2513	2841	2852	6.328053	5.822831	6.432243	9.348257	11.123755	12.424015	4.71867616624599e-17	1.03515071311632	up
BraA01g003540.3C.gene	174	179	125	69	94	55	10.091627	10.702271	7.162207	3.00527	3.868621	2.365497	1.82931638448266e-05	-1.29281311646831	down
BraA01g003550.3C.gene	120	110	144	812	921	597	5.227381	4.942899	6.194022	26.725906	28.605202	19.424231	3.03176600199945e-16	2.48561437791366	up
BraA01g003570.3C.gene	3793	3379	4086	1484	1408	1367	42.85384	39.351753	45.528122	12.650767	11.331363	11.526063	3.10154162335201e-40	-1.55213844711211	down
BraA01g003590.3C.gene	76	73	58	2523	3200	3089	1.673078	1.646177	1.258028	41.688918	49.896769	50.426004	1.97569533678826e-147	5.25585438233553	up
BraA01g003600.3C.gene	11	17	14	5307	5583	5268	0.1005	0.162517	0.120837	37.49308	37.234406	36.805355	0	8.43280363062707	up
BraA01g003610.3C.gene	261	209	276	788	801	930	2.517233	2.08384	2.632373	5.74995	5.520421	6.713394	1.63788557419212e-18	1.60619956634907	up
BraA01g003630.3C.gene	134	195	151	384	388	381	3.062438	4.584805	3.40215	6.641891	6.337096	6.518086	2.07878761955698e-06	1.1100191390584	up
BraA01g003660.3C.gene	899	5743	5544	294	329	262	10.348105	54.779684	50.550112	1.931379	2.039788	1.88112	0.00209239098256703	-3.94126871477519	down
BraA01g003680.3C.gene	589	616	531	1443	1687	1456	17.117746	18.466972	15.208084	31.660515	34.937187	31.589102	8.49357164896766e-18	1.24620811326575	up
BraA01g003700.3C.gene	332	297	351	1949	1968	2136	13.434422	12.396573	14.023829	59.611492	56.797359	64.585388	4.40474514699064e-63	2.47642865521119	up
BraA01g003710.3C.gene	10	37	29	2077	2377	2343	0.078066	0.295776	0.225729	13.124815	14.408975	14.633055	4.29820426986937e-226	6.3245847953342	up
BraA01g003730.3C.gene	119	73	106	260	350	286	3.524931	2.21787	3.105911	5.833105	7.418507	6.34811	4.29485995065209e-08	1.43446491169539	up
BraA01g003800.3C.gene	0	0	0	763	822	655	0	0	0	5.371187	5.462492	4.557309	2.78911322666856e-126	Inf	up
BraA01g003850.3C.gene	161	182	201	13	36	11	3.845048	4.457477	4.72482	0.223227	0.600621	0.183891	1.48447552247222e-22	-3.35290440582349	down
BraA01g003880.3C.gene	0	2	0	167	137	174	0	0.013581	0	1.643529	1.274372	1.69773	2.37601075411821e-40	7.72989924794031	up
BraA01g003900.3C.gene	333	330	320	192	161	135	7.909625	8.077712	7.494862	3.439748	2.716726	2.38295	1.17595307095248e-06	-1.15997193023323	down
BraA01g003910.3C.gene	334	430	428	4453	4822	4583	4.531185	6.013819	5.720121	45.591457	46.608921	46.404182	1.10354739193363e-151	3.38558219696271	up
BraA01g003990.3C.gene	2727	2377	2971	6124	6185	6267	20.469202	18.385387	21.987587	34.684692	33.066906	35.100567	1.3220702701299e-21	1.05160564594995	up
BraA01g004040.3C.gene	119	128	113	21	30	56	3.089993	3.420216	2.897423	0.39637	0.549635	1.076965	1.05314095503015e-08	-1.90371924184511	down
BraA01g004070.3C.gene	11252	10536	11626	5277	5679	5450	118.426437	114.272865	120.645996	41.906429	42.567753	42.793915	2.11138160791514e-26	-1.17839856367742	down
BraA01g004130.3C.gene	890	928	1083	550	491	462	13.993189	14.626616	16.311351	6.458536	5.287124	5.316782	5.64018604608723e-12	-1.09825755716682	down
BraA01g004150.3C.gene	2688	3022	2791	1046	1165	1136	34.044827	39.45155	34.86182	9.998437	10.508924	10.731544	3.99716689225279e-34	-1.49872465916908	down
BraA01g004210.3C.gene	1575	1457	1498	199	305	262	8.035738	7.686467	7.542284	0.794335	1.111944	1.000557	6.07534397898869e-66	-2.72182901460621	down
BraA01g004230.3C.gene	3051	3081	2964	679	764	811	28.954065	29.714866	27.155738	4.756875	5.095026	5.779239	1.12815018713521e-65	-2.16595302815833	down
BraA01g004240.3C.gene	2421	2771	2477	705	862	666	41.557251	49.2342	42.844536	9.236649	10.559969	8.06338	1.95702928431312e-50	-1.93656319299533	down
BraA01g004250.3C.gene	11	11	17	16761	15038	15295	0.092998	0.101501	0.143587	114.341011	96.835823	103.176773	0	10.089999745565	up
BraA01g004270.3C.gene	87	136	131	273	344	265	1.428546	2.012744	1.588052	3.278805	3.718868	3.092992	6.19201531852677e-06	1.15959622623094	up
BraA01g004330.3C.gene	6	23	21	149	149	122	0.230192	0.593026	0.547388	2.866249	2.7043	2.653751	5.03716471932781e-16	2.9144879422634	up
BraA01g004350.3C.gene	2346	2041	1957	7468	8952	7886	38.360986	34.570144	31.840473	70.657942	80.089576	73.444067	2.70477814322921e-58	1.78339417094684	up
BraA01g004430.3C.gene	2145	1978	1968	7942	8878	9573	24.475849	24.155846	21.962954	72.439537	75.920314	86.615113	3.72155038374476e-58	1.96278081049849	up
BraA01g004440.3C.gene	108	134	160	313	396	319	1.64479	2.28674	2.620699	3.601569	4.325622	3.617985	1.00478952921154e-06	1.19905746990966	up
BraA01g004490.3C.gene	240	229	289	1484	1412	1329	4.751644	4.622904	5.590086	22.079764	19.751094	19.65477	1.97477105904895e-46	2.32879921980928	up
BraA01g004520.3C.gene	559	603	552	2534	3106	2532	4.66383	4.743593	4.275361	13.799001	16.528067	13.648924	1.50190482678442e-56	2.09731724477085	up
BraA01g004600.3C.gene	479	529	438	241	181	173	3.801726	3.398026	2.821469	2.159457	1.531137	1.564371	1.4590688925715e-11	-1.4298441682936	down
BraA01g004640.3C.gene	11	36	8	164	154	147	0.165525	0.555247	0.11997	1.887326	1.671695	1.680124	1.01898942757547e-16	2.91764865688521	up
BraA01g004660.3C.gene	2226	1993	2286	417	454	386	20.610376	19.379446	21.065925	2.971887	3.017823	2.730504	5.36258263931653e-72	-2.52407784060847	down
BraA01g004670.3C.gene	1267	1363	1206	2843	2936	2808	11.483617	12.815568	10.810256	16.414226	15.513685	15.763237	1.22071441014908e-16	1.00949555370005	up
BraA01g004690.3C.gene	26	29	51	388	570	560	0.215489	0.254491	0.556811	3.25692	4.679881	4.762975	9.45685653391133e-29	3.68596372652705	up
BraA01g004710.3C.gene	5900	5695	5939	1489	1745	1475	80.383114	79.779549	79.741401	15.240155	16.932764	14.899848	8.21434063679408e-73	-2.0509175179714	down
BraA01g004770.3C.gene	360	399	307	1524	1725	1640	7.127999	8.2543	5.971855	23.247402	24.911257	24.756573	2.69272298384693e-41	2.04222774534555	up
BraA01g004800.3C.gene	359	359	264	5707	6545	6669	1.78501	1.834078	1.269042	22.116254	23.705812	25.664861	4.87614513106109e-224	4.11332005126863	up
BraA01g004890.3C.gene	7	15	4	72	73	76	0.106611	0.269982	0.063132	0.948805	0.911934	0.994631	1.56092709609542e-13	2.92709887534565	up
BraA01g004910.3C.gene	7238	6230	6845	15337	17209	16177	47.248734	41.936703	44.09678	75.522332	80.085705	78.781827	2.97387109116215e-22	1.10958001514974	up
BraA01g004940.3C.gene	521	555	538	94	70	66	6.910563	7.590688	7.045137	0.934769	0.660777	0.645372	9.97046676638256e-37	-2.95870716558082	down
BraA01g004950.3C.gene	1161	1268	1107	437	419	470	50.298317	56.61377	47.27853	14.259315	12.930508	15.174498	8.55018626629303e-24	-1.56659362132764	down
BraA01g005000.3C.gene	932	972	975	133	95	200	9.947217	10.954892	9.570324	1.003452	0.660261	1.219511	2.58456049309007e-54	-2.8952213575472	down
BraA01g005030.3C.gene	214	295	179	24	42	31	4.207528	5.537448	3.068754	0.336571	0.619074	0.421621	9.62060773683914e-11	-2.99049668971188	down
BraA01g005120.3C.gene	512	539	652	2150	2318	2141	2.241941	2.286663	2.723043	6.804592	6.734508	6.957907	1.18873062136929e-39	1.80415449639299	up
BraA01g005150.3C.gene	403	356	427	921	1029	872	8.030997	7.301726	8.382325	13.849192	14.61464	12.974544	5.44527906142216e-11	1.09795497451752	up
BraA01g005160.3C.gene	1476	1466	1735	550	704	592	10.974371	11.219254	12.674474	3.074147	3.721241	3.292718	1.11727678294846e-25	-1.49616540774569	down
BraA01g005240.3C.gene	560	491	452	104	156	120	15.275794	13.806664	12.151936	2.132527	3.021697	2.44191	1.14044724654812e-21	-2.14218775191232	down
BraA01g005250.3C.gene	782	873	784	122	155	194	11.454796	13.112544	11.179154	1.315875	1.613338	2.107532	7.15276330433511e-40	-2.52702000713081	down
BraA01g005350.3C.gene	4508	4833	4950	1826	2171	1890	67.45302	73.868062	72.34947	19.768348	25.208128	20.911477	5.63442253691153e-37	-1.43421608450534	down
BraA01g005360.3C.gene	824	816	891	318	357	304	6.007504	6.141405	6.410233	1.749573	1.854638	1.654842	1.78091775246832e-18	-1.52378615183541	down
BraA01g005390.3C.gene	502	467	318	250	178	244	11.158738	10.696227	6.954664	4.186765	2.814933	4.053667	0.00029787605425854	-1.08493965321272	down
BraA01g005450.3C.gene	5	0	0	1426	1382	1200	0.037915	0	0	10.798218	9.842313	8.948799	3.14275457295424e-193	9.50391887112435	up
BraA01g005460.3C.gene	93	66	75	2	4	12	1.540862	1.114214	1.214976	0.011651	0.036491	0.114096	5.85621570993948e-20	-3.85033209032019	down
BraA01g005550.3C.gene	0	0	0	331	311	390	0	0	0	3.440601	3.058995	4.017156	6.30151721225648e-70	Inf	up
BraA01g005580.3C.gene	5	5	13	1665	1847	1701	0.025644	0.026428	0.075772	7.996634	8.371565	8.081052	8.94219017648105e-216	7.67586156647475	up
BraA01g005600.3C.gene	1635	1370	1629	70134	69447	70561	28.196946	24.399507	27.743745	914.310678	853.816997	908.951482	8.08367225206892e-200	5.35281984440062	up
BraA01g005740.3C.gene	254	166	265	712	738	639	1.912909	1.286669	1.969699	4.048996	3.963228	3.595187	3.637395840731e-14	1.45914368123554	up
BraA01g005750.3C.gene	976	806	954	224	350	253	14.502891	12.446257	14.356125	2.361847	3.791927	2.917047	4.44351248670251e-27	-1.88414930792455	down
BraA01g005810.3C.gene	2204	2260	2284	14718	16548	15392	22.33212	23.632427	22.850367	113.410337	120.323347	117.220049	1.02405654541352e-114	2.63600978015811	up
BraA01g005830.3C.gene	1941	1809	2017	810	867	693	16.169464	15.531248	16.568264	5.092083	5.144252	4.306439	9.72438348264571e-27	-1.43567327287	down
BraA01g005840.3C.gene	2672	2488	2772	11251	11854	11405	16.507688	15.946954	16.832985	57.497545	56.822897	57.303472	1.07245001893471e-69	1.9694559253281	up
BraA01g005950.3C.gene	1428	1375	1532	669	761	737	18.262335	18.107069	19.321109	6.489361	6.978505	7.085019	4.77638580997854e-16	-1.15325782285299	down
BraA01g005960.3C.gene	1116	1107	1071	360	402	385	23.970167	23.572302	22.476613	4.083536	4.139362	3.797814	2.17596662822414e-25	-1.67544717702686	down
BraA01g005980.3C.gene	3951	3830	4022	12451	12443	12177	36.911457	36.283284	37.102911	79.589825	75.348755	76.388451	1.52278749871035e-41	1.4997532501491	up
BraA01g006000.3C.gene	10	5	17	251	276	250	0.25284	0.119372	0.44543	5.136188	5.329897	5.061554	1.77038377255188e-35	4.45512284155155	up
BraA01g006040.3C.gene	4190	4100	4144	1086	1132	1084	51.135758	51.51825	49.777387	10.000904	9.829922	9.82795	5.87127752726667e-68	-2.06514619906789	down
BraA01g006070.3C.gene	3	0	2	196	221	175	0.096574	0	0.069173	7.0741	7.524981	6.259453	1.53981698896282e-42	6.74426469525375	up
BraA01g006090.3C.gene	362	351	544	0	1	1	3.220538	3.216029	4.774403	0	2.4e-05	1.5e-05	3.21855041749537e-37	-9.46636364943479	down
BraA01g006100.3C.gene	2334	2200	2371	635	674	528	86.237358	83.785324	86.395309	17.69875	17.732635	14.555872	1.65065763750388e-53	-2.06316752491201	down
BraA01g006130.3C.gene	800	950	790	93	80	66	15.797613	19.337095	15.388833	1.373285	1.123261	0.969316	2.32203457713094e-61	-3.56114561012976	down
BraA01g006180.3C.gene	80	133	120	29	23	39	2.997891	5.142258	4.426186	0.803325	0.592102	1.085111	1.91393680830884e-07	-2.02048425238419	down
BraA01g006240.3C.gene	3204	2995	2578	636	878	794	29.56831	28.043307	23.346864	4.160361	5.425148	5.205454	1.79169843306143e-35	-2.08400606398917	down
BraA01g006260.3C.gene	108	135	163	36	35	21	1.12056	1.439557	1.663587	0.280692	0.258824	0.156496	6.57800449786162e-12	-2.29422540177618	down
BraA01g006270.3C.gene	179	129	179	5	11	2	1.815929	1.347357	1.781418	0.030673	0.07574	0.007621	2.70058103941288e-33	-4.9267647638072	down
BraA01g006320.3C.gene	960	881	1074	434	421	464	18.423911	17.424031	20.079892	6.299151	5.745247	6.598771	1.28622196405882e-15	-1.29373773682849	down
BraA01g006470.3C.gene	938	832	1014	5915	6152	6002	7.298285	6.670528	7.779227	34.751141	34.324398	34.869408	5.61040929271631e-104	2.54726949438545	up
BraA01g006490.3C.gene	4	4	5	79	78	75	0.048069	0.052944	0.065657	0.873096	0.807401	0.814688	1.41362984886791e-19	4.0070363747236	up
BraA01g006530.3C.gene	1326	1344	1293	320	418	347	33.143149	33.864488	31.807035	7.910374	10.538417	9.18457	2.39518000627568e-38	-2.02528306920574	down
BraA01g006570.3C.gene	14	36	26	289	422	346	0.34412	0.951057	0.656313	5.677517	7.818652	6.724094	1.24684162754086e-33	3.63568513623294	up
BraA01g006680.3C.gene	2459	2051	2268	1012	1106	1157	31.913021	27.430758	29.021679	9.904329	10.225899	11.201301	2.70393184123167e-21	-1.20105436096486	down
BraA01g006700.3C.gene	130	121	117	42	18	18	1.701518	1.731206	1.974012	0.605262	0.223761	0.127317	3.24209236065399e-12	-2.37683236102269	down
BraA01g006770.3C.gene	449	594	555	1693	1584	1618	2.365334	3.048699	3.113156	7.418541	6.383021	7.634239	5.89241630530481e-24	1.46327291254177	up
BraA01g006780.3C.gene	188	125	164	337	574	590	2.893839	1.975024	2.489415	3.915234	6.297091	7.85263	2.89966663280843e-05	1.49800456136507	up
BraA01g006790.3C.gene	553	541	627	120	123	104	10.580608	10.675635	11.832831	1.722479	1.677754	1.482075	1.61325929344356e-29	-2.46206844812861	down
BraA01g006800.3C.gene	6872	6104	6703	27031	28953	29578	97.687119	89.424774	93.944771	289.9487	293.157959	313.743011	1.84262371220544e-55	1.96858691011309	up
BraA01g006880.3C.gene	230	254	210	4383	4616	4411	3.949981	4.554599	3.620681	57.912807	57.5658	57.298938	3.32069208315372e-199	4.11849128926281	up
BraA01g006900.3C.gene	35	22	21	131	117	90	0.629666	0.400999	0.376952	1.799556	1.515895	1.221069	1.43509585143582e-08	1.96600157957854	up
BraA01g007010.3C.gene	0	0	0	235	242	219	0	0	0	7.221601	7.030549	6.661016	7.84039766010433e-54	Inf	up
BraA01g007140.3C.gene	3754	3435	3857	2002	1939	1801	31.480998	29.648545	31.826479	12.726261	11.506273	11.28333	1.33743132697982e-21	-1.09453878123427	down
BraA01g007150.3C.gene	87	96	105	338	341	261	1.806603	2.041224	2.238831	5.602582	5.274541	3.998717	2.39288268123281e-09	1.55405801417546	up
BraA01g007170.3C.gene	28775	35281	25734	3876	4153	4169	434.030058	548.341431	382.6454	44.22019	44.771507	47.04332	1.01282702730895e-25	-3.03463339499587	down
BraA01g007180.3C.gene	9435	5769	7699	882	1291	1099	790.39032	498.059998	635.906433	55.733147	76.996407	68.656273	3.78311693696226e-15	-2.96223710500588	down
BraA01g007290.3C.gene	167	129	130	39	62	43	6.331704	5.048135	4.8591	1.118732	1.674048	1.217073	6.17043511583416e-08	-1.72379298266268	down
BraA01g007300.3C.gene	105	101	61	8	2	9	5.997491	5.966293	3.42904	0.322876	0.061727	0.37413	4.76954827157193e-13	-3.94916915408653	down
BraA01g007390.3C.gene	389	322	394	1135	1349	1108	4.742409	3.662728	4.683095	10.393517	11.732103	10.060657	5.24777275867046e-22	1.54731797487078	up
BraA01g007420.3C.gene	31	23	35	301	390	334	0.53945	0.493057	0.716113	4.722778	5.704698	5.213175	6.76124394557594e-30	3.3724850817054	up
BraA01g007430.3C.gene	72	88	73	31	30	19	1.509814	1.930504	1.499207	0.495344	0.447828	0.267512	1.40251956341855e-06	-1.69638878754688	down
BraA01g007440.3C.gene	482	450	494	1136	1255	1184	10.457125	9.896123	10.585624	18.840444	19.70094	19.291419	5.11872844916895e-14	1.17334886530287	up
BraA01g007510.3C.gene	21975	19909	23504	88111	92529	89571	111.277422	104.613154	118.384521	340.062782	336.27034	340.52803	3.56501054366475e-25	1.89560267473017	up
BraA01g007590.3C.gene	90	73	81	731	642	656	0.578566	0.485779	0.570304	3.924203	3.248207	3.484563	9.25893733158934e-39	2.90718143719257	up
BraA01g007600.3C.gene	622	674	538	191	204	140	8.907548	10.124707	7.745216	2.089711	2.063485	1.44717	1.60970347995888e-21	-1.93265271925941	down
BraA01g007770.3C.gene	546	513	533	123	105	99	1.871417	2.07762	1.906405	0.310502	0.245388	0.243143	1.94168943315411e-27	-2.43263640749434	down
BraA01g007810.3C.gene	381	265	269	882	1182	947	6.794285	4.781112	4.739464	11.795246	14.685894	12.323389	2.10829379956569e-17	1.56288556985214	up
BraA01g007850.3C.gene	945	920	912	642	377	360	7.798023	7.926994	7.423317	3.661872	1.928834	3.020656	8.48548624412425e-09	-1.15356490993657	down
BraA01g007920.3C.gene	2815	2654	2797	1395	1627	1347	33.943909	32.975731	33.255863	12.689478	13.969162	12.117126	6.0757082093679e-19	-1.07404523078536	down
BraA01g007960.3C.gene	2532	2237	2648	940	1098	1172	29.349089	26.716766	30.26325	8.214444	9.06417	10.135119	2.24638006085045e-27	-1.36058370207182	down
BraA01g007990.3C.gene	0	2	5	162	158	143	0	0.014486	0.061724	1.70671	1.566383	1.488978	9.45526962544952e-35	5.89944592605961	up
BraA01g008040.3C.gene	0	0	0	257	269	230	0	0	0	6.276676	6.184628	5.544369	1.03278066666158e-56	Inf	up
BraA01g008050.3C.gene	0	0	0	216	260	228	0	0	0	2.823191	3.257946	2.897441	3.39593521955978e-54	Inf	up
BraA01g008060.3C.gene	74	53	97	466	718	460	0.977257	0.7358	1.278312	4.993705	7.018868	4.969208	7.13144502824547e-13	2.7194248150899	up
BraA01g008110.3C.gene	4818	4631	4591	1959	2156	2046	76.033776	75.376313	72.016226	23.435716	24.202262	24.193344	9.66849982998242e-33	-1.34140803410449	down
BraA01g008170.3C.gene	0	0	0	113	127	118	0	0	0	2.712811	2.871892	2.788799	2.09880475284161e-37	Inf	up
BraA01g008180.3C.gene	0	0	0	209	233	210	0	0	0	4.213509	4.432018	4.185133	1.06319148386913e-51	Inf	up
BraA01g008190.3C.gene	136	119	128	73	62	61	1.939938	1.730086	1.803771	0.777084	0.629658	0.648246	0.00035403110396474	-1.11509557721779	down
BraA01g008200.3C.gene	1450	1213	1411	513	674	609	7.831399	6.749071	7.515596	2.087706	2.59005	2.45334	9.03421081919585e-20	-1.33626917560664	down
BraA01g008280.3C.gene	2313	1923	2208	849	829	813	27.070443	22.947693	24.618824	7.549001	6.559228	7.146147	3.44414618791665e-31	-1.52143806640024	down
BraA01g008290.3C.gene	5313	5733	5321	12832	13071	12844	275.847839	306.763123	272.42749	502.788757	483.441071	497.638214	1.21776592408175e-22	1.09075179734797	up
BraA01g008300.3C.gene	0	0	0	1760	2039	1605	0	0	0	61.78566	67.576241	55.731544	1.00997233259437e-222	Inf	up
BraA01g008310.3C.gene	1361	1167	1359	6223	7142	6773	16.335479	15.137797	17.832094	46.260842	49.613585	46.519017	4.34979841595645e-84	2.22057254472756	up
BraA01g008390.3C.gene	1436	1490	1601	701	732	857	13.89207	14.793597	15.279369	5.141873	4.612259	6.139085	5.23795747428965e-16	-1.13457462144721	down
BraA01g008400.3C.gene	16283	14891	16777	454	431	358	282.624817	266.358246	287.120636	5.934172	5.32364	4.62648	0	-5.42034745975639	down
BraA01g008410.3C.gene	158	111	213	52	43	41	2.123746	1.537138	2.837608	0.526388	0.409597	0.409375	8.94461389157179e-06	-1.97057303392769	down
BraA01g008440.3C.gene	2308	1606	2563	1026	1100	941	23.948083	16.191918	24.159014	6.91815	7.451601	7.152704	4.44156180458468e-06	-1.22866338820761	down
BraA01g008460.3C.gene	5247	5362	5394	2133	2202	2047	87.993912	93.93911	90.966191	26.635743	26.47791	25.805124	5.17081371552105e-40	-1.4786539124373	down
BraA01g008510.3C.gene	4263	5610	4193	817	851	607	219.543259	297.755432	212.929337	31.742777	31.190697	23.319254	6.0837259228568e-21	-2.78398393905283	down
BraA01g008520.3C.gene	4268	5278	2320	371	733	653	181.160706	230.898422	97.095093	11.866742	22.137691	20.663334	6.85719989453676e-06	-2.92076669356063	down
BraA01g008530.3C.gene	5409	5353	5667	28437	29471	28778	43.311094	44.043996	45.175171	172.159004	168.830474	172.461204	3.12219381691846e-71	2.24762956517205	up
BraA01g008570.3C.gene	310	337	349	68	132	92	9.265756	10.373646	10.279443	1.513898	2.810152	2.037433	3.5940495502676e-14	-1.93265084015396	down
BraA01g008580.3C.gene	12404	10857	13900	2890	3472	3095	55.155174	49.754131	60.94556	9.694455	10.994512	10.268999	1.19243167367376e-40	-2.12747288238228	down
BraA01g008620.3C.gene	0	4	9	244	271	180	0	0.046786	0.131207	2.765872	2.895959	2.014963	1.07811257506133e-36	5.58846239486476	up
BraA01g008630.3C.gene	738	672	773	173	163	143	5.98845	5.595167	6.177198	1.053645	0.945391	0.848831	9.2418493461451e-33	-2.33850484152307	down
BraA01g008670.3C.gene	399	364	344	175	187	228	9.105373	8.751237	7.845805	2.94648	3.088479	4.014794	3.11923831101016e-06	-1.05957828264786	down
BraA01g008730.3C.gene	226	217	251	3962	4481	4129	3.900684	3.813469	4.272584	51.691162	55.204103	53.233207	9.09324326235222e-188	4.02626162833412	up
BraA01g008780.3C.gene	129	118	124	571	555	700	1.363065	1.299533	1.297635	4.624808	4.243235	5.605555	3.83926615366784e-23	2.1492874283664	up
BraA01g008810.3C.gene	92	70	76	51	26	40	5.091058	3.979417	4.14552	2.108601	1.007427	1.624545	0.000580566392591303	-1.16464431234797	down
BraA01g008820.3C.gene	6	9	7	627	742	623	0.071908	0.103887	0.074215	5.9195	6.610298	5.815095	6.55464589535655e-92	6.34335677479438	up
BraA01g008830.3C.gene	0	0	0	139	126	106	0	0	0	1.930194	1.650607	1.45096	4.74158653766307e-38	Inf	up
BraA01g008840.3C.gene	144	214	162	19412	21191	20381	1.250265	1.914492	1.385985	127.586868	131.474136	132.468628	0	6.71816200509595	up
BraA01g008850.3C.gene	17	23	25	123	153	146	0.243683	0.31269	0.418522	1.30028	1.745317	1.851983	2.6058183347568e-13	2.54353821691434	up
BraA01g008860.3C.gene	837	823	730	2411	2423	2534	24.342121	24.664196	20.931067	52.909096	50.187786	54.985352	1.00043160805113e-29	1.47222282850125	up
BraA01g008870.3C.gene	561	533	601	1250	1288	1269	3.463783	3.393634	3.656286	5.823488	5.667139	5.849895	1.77119111648863e-11	1.01597296412103	up
BraA01g008880.3C.gene	478	547	433	1079	1459	1314	3.750715	4.682537	3.750741	12.016922	12.651436	12.915268	5.82679094098775e-15	1.24388220957288	up
BraA01g008960.3C.gene	0	2	1	232	390	314	0	0.018895	0.01374	3.181128	5.051919	4.260151	7.00160992789704e-38	8.11517823860825	up
BraA01g008980.3C.gene	2557	2617	2583	1474	1464	1368	55.13151	58.137725	54.900122	23.982534	22.494648	22.003699	1.88645887513154e-16	-1.00106270035114	down
BraA01g008990.3C.gene	116	118	179	1588	1605	1337	2.407347	2.527407	3.658516	24.930836	23.780951	20.751509	5.19611236947215e-81	3.30490880001089	up
BraA01g009050.3C.gene	1022	1191	1126	251	346	277	11.734184	13.962696	12.599493	2.160363	2.779792	2.33041	2.32495135058647e-36	-2.09152064963912	down
BraA01g009070.3C.gene	90	101	97	4216	4772	3818	0.694465	0.808008	0.739825	33.21535	35.428534	29.171385	7.25330214343197e-185	5.31979205652511	up
BraA01g009100.3C.gene	1150	1237	1093	79	90	54	17.423502	19.385691	16.250405	0.844781	0.916699	0.582419	3.16924840815273e-100	-4.12026222658535	down
BraA01g009120.3C.gene	741	680	658	272	240	254	17.426785	16.473078	15.253412	4.818609	4.01397	4.459724	1.38057029143929e-17	-1.59004248188755	down
BraA01g009130.3C.gene	558	606	602	194	208	165	14.524839	16.257771	15.457523	3.813971	3.862028	3.194924	1.08299092872086e-18	-1.79284281584151	down
BraA01g009180.3C.gene	3	24	16	375	454	424	0.024052	0.293241	0.182907	3.373034	3.855187	3.775041	1.6914627553496e-50	4.70342025738061	up
BraA01g009210.3C.gene	2677	2503	3031	445	489	540	16.404696	15.803386	18.311123	2.053943	2.130509	2.468508	6.1663461538411e-82	-2.62923762106446	down
BraA01g009220.3C.gene	2820	2567	3277	666	786	706	9.400676	8.807722	10.757897	1.683385	1.874407	1.782017	1.63229310656804e-39	-2.15830427535425	down
BraA01g009230.3C.gene	766	842	690	312	298	309	12.67733	14.162754	11.108113	4.018142	3.494992	4.132738	1.78171637136944e-16	-1.47433454864465	down
BraA01g009240.3C.gene	952	977	867	327	306	311	5.421793	5.890448	5.189763	1.352936	1.215785	1.651016	6.55507494282893e-24	-1.71778341755695	down
BraA01g009250.3C.gene	541	722	571	1947	1944	1856	5.955957	9.701068	5.800629	10.426025	9.825645	9.823999	4.78570328669186e-27	1.49399763469455	up
BraA01g009280.3C.gene	19	21	7	931	1339	1077	0.214289	0.242482	0.069688	8.16916	11.318572	9.498604	7.05335355261359e-72	5.99183494238351	up
BraA01g009310.3C.gene	34	27	53	1025	1141	924	0.323367	0.26092	0.498771	7.396377	7.768569	6.587624	4.43289492563747e-97	4.61029406889093	up
BraA01g009330.3C.gene	2996	3104	2944	827	730	854	56.375604	59.034454	54.398964	10.694789	9.712227	10.853855	2.8390944230127e-60	-2.05706628641442	down
BraA01g009340.3C.gene	10863	10209	10522	2115	2199	2434	218.944147	219.522723	216.74671	27.870463	29.590158	32.374607	1.83897681410508e-98	-2.37857505992842	down
BraA01g009450.3C.gene	4	2	3	118	94	108	0.123876	0.048665	0.064969	2.898815	2.179072	2.625457	1.91352533690583e-26	5.00753988362644	up
BraA01g009490.3C.gene	126	90	106	610	631	631	1.859241	1.367435	1.533608	6.80654	6.639038	6.960515	1.5494953995114e-27	2.38903117880811	up
BraA01g009640.3C.gene	650	556	610	1463	1600	1508	5.298019	4.760222	4.954487	9.168753	9.438327	9.33876	3.66211331391514e-16	1.17950504115124	up
BraA01g009660.3C.gene	4201	3619	4519	2101	2046	2119	25.716595	22.830711	27.276411	9.70359	8.918735	9.676237	1.46794749441771e-21	-1.12729687764663	down
BraA01g009670.3C.gene	16	26	23	128	106	87	0.215799	0.37938	0.318562	1.372476	1.073609	0.917095	1.21118147530928e-09	2.15265325392385	up
BraA01g009710.3C.gene	68	63	50	142	216	197	0.243547	0.233781	0.174868	0.384716	0.553944	0.529261	1.19589687900285e-06	1.45808547164391	up
BraA01g009750.3C.gene	158	123	147	55	53	68	2.028473	1.457642	1.494535	0.238712	0.213107	0.303758	3.96592027631011e-06	-1.43074433188219	down
BraA01g009810.3C.gene	0	7	3	335	393	319	0	0.067205	0.021433	2.724644	3.02019	2.5666	3.58095518295664e-59	6.54357448441758	up
BraA01g009860.3C.gene	2257	1875	2312	5978	6047	5967	37.508339	32.105198	37.884113	74.969772	71.590073	73.999596	5.31536204946425e-33	1.3309662186855	up
BraA01g009890.3C.gene	1228	1352	1196	377	446	408	28.190343	32.095973	27.069202	6.578526	7.278853	6.995722	4.25013855535097e-30	-1.77223985016591	down
BraA01g009930.3C.gene	295	364	309	144	191	174	3.395949	4.510771	3.384742	1.347964	1.554307	1.590725	6.22723551277141e-06	-1.08467146499071	down
BraA01g010040.3C.gene	25	28	18	150	233	185	0.267521	0.367973	0.262468	1.322084	1.652678	1.637848	1.80020691389925e-17	2.83890074533748	up
BraA01g010070.3C.gene	2101	1993	2182	4631	4969	4877	21.743425	21.261189	22.265532	36.169559	36.636219	37.665062	6.72026479299897e-21	1.05373513849186	up
BraA01g010080.3C.gene	108	153	106	363	338	257	2.508726	3.661384	2.412558	6.378457	5.596469	4.461115	1.14412800871748e-06	1.22989005117664	up
BraA01g010110.3C.gene	5	0	8	6701	7481	5943	0.146256	0	0.263903	183.634094	193.523804	161.040131	5.04171505561628e-298	10.4543234997807	up
BraA01g010180.3C.gene	458	358	371	1091	1278	1099	3.458589	2.742028	2.7133	6.116137	6.764649	6.095181	3.33477565021836e-18	1.39320871793387	up
BraA01g010260.3C.gene	336	300	283	91	57	78	7.151662	6.630475	5.951014	1.431272	1.041025	1.205787	2.81042307586734e-16	-2.16796097012603	down
BraA01g010300.3C.gene	1273	1318	1168	337	353	369	37.19474	39.692955	33.654129	7.428384	7.336789	8.036162	5.68378080969925e-36	-1.98042458987465	down
BraA01g010380.3C.gene	579	614	622	111	137	146	13.133132	14.345984	13.909138	1.888438	2.204177	2.461971	8.73583375203031e-29	-2.35797741557958	down
BraA01g010420.3C.gene	3775	4026	4615	1696	1883	1912	37.216132	39.97991	43.954215	11.927943	12.748057	13.19532	1.58475137009584e-26	-1.32957863929721	down
BraA01g010430.3C.gene	85	90	115	2010	2360	2066	1.240264	1.350909	1.641591	21.670847	24.143486	22.788724	1.40200435031192e-145	4.31868132719543	up
BraA01g010450.3C.gene	9	19	16	391	411	407	0.439518	1.053515	0.808665	15.960176	15.818748	16.44866	2.01385202688495e-48	4.62482921191279	up
BraA01g010460.3C.gene	5	0	0	391	420	402	0.053119	0	0	5.000999	5.086202	5.064566	2.08303526757288e-71	7.77848034681058	up
BraA01g010560.3C.gene	657	626	677	5122	5402	5319	6.92275	6.794901	7.032235	40.738247	40.562004	41.84164	7.72009091245347e-122	2.86299070511876	up
BraA01g010600.3C.gene	355	398	393	1282	1195	1103	12.522969	14.453657	13.663568	34.13303	30.022905	29.046795	1.07150874527908e-20	1.49206617660791	up
BraA01g010660.3C.gene	4	2	2	1537	1590	1635	0.027058	0.009295	0.018564	10.938785	10.609269	11.093097	7.94543227604456e-217	9.06755796887572	up
BraA01g010720.3C.gene	1390	1396	1358	562	595	584	33.1291	34.508512	32.1752	10.106777	10.126108	10.372417	1.04636808021522e-21	-1.4037541273585	down
BraA01g010740.3C.gene	277	255	293	160	114	125	8.938188	7.984559	9.014043	3.71206	2.585271	2.944343	2.36552245302187e-06	-1.19360483622006	down
BraA01g010770.3C.gene	4	8	4	9875	10561	10418	0.138058	0.278606	0.143551	278.683014	281.334167	290.713898	0	10.7548083554229	up
BraA01g010790.3C.gene	144	106	121	559	645	625	1.581466	1.191789	1.303455	4.629772	5.043968	5.116165	3.56933341208834e-23	2.14930419382774	up
BraA01g010800.3C.gene	12	7	21	398	379	353	0.146191	0.079017	0.262838	3.804189	3.423764	3.337827	8.81363740209942e-47	4.6750766863065	up
BraA01g010840.3C.gene	3	3	0	113	130	65	0.021554	0.033133	0	0.914309	1.348561	0.719468	3.87261519652742e-14	5.51847826644594	up
BraA01g010860.3C.gene	491	520	572	171	148	155	6.89322	7.530624	7.918491	1.805938	1.477916	1.621457	9.32036810645699e-19	-1.88883065792451	down
BraA01g011020.3C.gene	0	9	6	22649	23942	24702	0	0.149004	0.103193	306.805023	306.137024	330.896454	0	12.0541927266613	up
BraA01g011030.3C.gene	445	361	362	176	248	203	9.401458	7.860731	7.540175	2.800311	3.733962	3.199906	2.43401141825198e-06	-1.05412420558521	down
BraA01g011050.3C.gene	160	168	222	117	77	96	2.641647	2.853794	3.610046	1.448754	0.900588	1.179898	0.000161390012026501	-1.06723962377977	down
BraA01g011110.3C.gene	8995	7460	10905	4200	4947	4910	22.658806	19.365625	27.083418	7.982305	8.873259	9.227013	1.89513330528139e-07	-1.11240245382542	down
BraA01g011190.3C.gene	210	178	166	948	1081	1143	1.688575	1.459063	1.284825	5.857132	6.241437	6.807987	1.61764090038357e-39	2.36444846938825	up
BraA01g011240.3C.gene	14	10	12	1058	1253	1023	0.17739	0.125174	0.143347	10.531517	11.772007	10.076176	4.33547552358509e-138	6.38002518245114	up
BraA01g011280.3C.gene	3	0	2	112	80	110	0.014862	0	0.009593	0.422425	0.283975	0.407733	4.05402517248182e-27	5.7813849412133	up
BraA01g011290.3C.gene	0	0	0	974	1048	972	0	0	0	3.733134	3.79121	3.682303	2.57659580949954e-161	Inf	up
BraA01g011350.3C.gene	607	614	709	282	258	274	3.943091	4.110034	4.538101	1.378615	1.192679	1.324182	1.26665066438416e-13	-1.39501415599062	down
BraA01g011480.3C.gene	5581	4927	5607	1164	1214	1161	40.807362	37.084994	40.39451	6.410655	6.223295	6.242093	3.73955260264981e-90	-2.33842886953176	down
BraA01g011500.3C.gene	681	674	758	2930	3279	2946	9.412378	9.906112	10.360138	30.663785	32.812233	30.667848	3.24491298687693e-53	1.96221943002644	up
BraA01g011520.3C.gene	607	537	553	5879	5941	6127	11.533521	5.697498	10.278736	89.900781	86.076913	92.836707	1.13855125526973e-154	3.25151382737194	up
BraA01g011640.3C.gene	1630	1595	1765	5767	5796	6008	40.510348	39.999994	43.192629	104.55502	99.27539	107.539322	2.95551480087952e-49	1.66505599850004	up
BraA01g011650.3C.gene	486	432	470	1880	2049	1803	7.537685	6.90167	7.182716	22.000546	22.633392	20.860817	7.40490777506354e-40	1.89341464510029	up
BraA01g011680.3C.gene	2173	1938	2303	1097	1075	1246	11.711511	11.58187	12.153307	4.485268	4.173063	4.956448	8.3595050103382e-17	-1.057759623225	down
BraA01g011690.3C.gene	83	72	55	14	15	6	0.773112	0.689874	0.509165	0.093028	0.100603	0.036561	9.04394155055707e-13	-2.74130399598227	down
BraA01g011700.3C.gene	508	491	461	22	28	28	2.991249	2.978869	2.675437	0.097401	0.116649	0.122933	1.26695544182621e-56	-4.38141836520957	down
BraA01g011840.3C.gene	343	406	397	125	127	139	2.319079	2.828274	2.641177	0.635818	0.607535	0.701481	7.25112089109248e-13	-1.70347856655161	down
BraA01g011950.3C.gene	953	1026	1183	2501	2623	2484	8.977497	9.999497	11.014414	17.821231	17.656609	17.524912	9.46165790034076e-19	1.11466879701811	up
BraA01g011990.3C.gene	491	546	491	1510	1419	1417	7.710342	8.833876	7.591108	17.887417	15.868413	16.600832	8.38096311532152e-20	1.35645674834137	up
BraA01g012000.3C.gene	3631	3544	3479	427	530	476	40.230848	41.345616	38.459457	3.826452	4.64103	4.038349	6.85275476877842e-122	-3.04937844657729	down
BraA01g012030.3C.gene	2029	1992	2204	9310	9373	9182	51.282528	52.378497	55.845734	173.45324	163.906208	172.828445	9.49814068687745e-73	2.01103763946252	up
BraA01g012100.3C.gene	17	9	4	140	185	172	0.10977	0.05359	0.019201	0.702191	0.851182	0.841773	1.4668607949988e-24	3.89446046019174	up
BraA01g012110.3C.gene	249	327	265	147	118	125	2.095682	2.367671	1.714098	0.743778	0.561257	0.838945	6.84842595618658e-07	-1.25880545626033	down
BraA01g012170.3C.gene	1350	1425	1353	3401	3647	3808	28.193295	30.399617	27.97898	52.346455	51.928281	56.910813	6.70971418660563e-26	1.24214187817955	up
BraA01g012190.3C.gene	268	235	251	843	819	849	3.266738	2.948555	3.015618	7.769465	7.1228	7.741713	4.05645902671705e-18	1.58520991485739	up
BraA01g012200.3C.gene	32	48	19	567	645	737	0.887632	1.351663	0.516994	11.877495	12.766149	15.279323	8.24361567714534e-60	4.14078828034923	up
BraA01g012230.3C.gene	1300	1221	1178	590	573	627	15.923122	15.454925	14.256881	5.456233	5.021708	5.738787	9.38531179496076e-16	-1.19805831198425	down
BraA01g012270.3C.gene	6253	5840	5899	2246	2472	2291	132.724402	127.641774	123.223794	35.978686	37.41214	36.31342	2.10709073138295e-42	-1.51310324108109	down
BraA01g012290.3C.gene	18423	18907	19454	7458	7659	7392	253.851913	268.483765	264.302429	77.537071	75.165771	75.995445	3.44963720687558e-36	-1.48706294813095	down
BraA01g012340.3C.gene	0	0	0	1395	1267	1371	0	0	0	8.794158	7.535848	8.541533	4.21766510664803e-203	Inf	up
BraA01g012360.3C.gene	8	28	16	97	98	123	0.044521	0.156912	0.083056	0.407307	0.388016	0.512227	1.25832247009797e-11	2.45488483788675	up
BraA01g012370.3C.gene	73	62	57	919	1293	1114	0.758707	0.583829	0.486982	7.22743	9.380472	8.482359	1.09612986690501e-55	3.95777605928543	up
BraA01g012480.3C.gene	779	695	798	340	400	404	4.394845	4.035829	4.436028	1.504647	1.690234	1.787687	5.99878468850973e-11	-1.14271491448746	down
BraA01g012550.3C.gene	2072	1808	2197	310	362	329	8.749878	7.755948	9.626507	0.972034	1.332388	1.017197	1.2915282182433e-79	-2.75481259236058	down
BraA01g012560.3C.gene	947	772	866	2044	1855	2078	27.393515	23.084871	24.735723	45.045813	38.589559	45.278118	2.0582977841479e-15	1.06047326647671	up
BraA01g012570.3C.gene	236	314	196	1468	1669	1499	10.652837	14.605104	8.732159	50.047298	53.71571	50.548721	2.62572440361341e-54	2.47860711968674	up
BraA01g012580.3C.gene	1516	1465	1385	367	391	417	8.606401	8.777567	8.097236	1.567869	1.590379	1.764701	2.22486825635848e-41	-2.04606243362387	down
BraA01g012590.3C.gene	149	172	179	70	67	49	1.478494	1.75646	1.748326	0.524867	0.470216	0.360019	1.77681279437848e-07	-1.57884754529617	down
BraA01g012600.3C.gene	41	22	38	851	915	896	0.925734	0.50389	0.858204	14.716125	14.94077	15.325175	1.99992454361963e-85	4.57126711700611	up
BraA01g012650.3C.gene	275	337	272	1085	1144	1127	3.315318	4.300646	3.333886	10.093452	9.566632	9.509543	3.06999280397702e-26	1.77053231259334	up
BraA01g012660.3C.gene	8	18	6	187	176	205	0.287438	0.636155	0.17827	5.082319	4.518114	5.496992	7.35270365453828e-27	3.99143394334467	up
BraA01g012670.3C.gene	17	19	20	590	675	667	0.181841	0.207571	0.210205	4.87336	5.25766	5.444083	2.31688592946555e-72	4.95492703548351	up
BraA01g012680.3C.gene	344988	314899	340975	16310	16239	17011	6529.19873	6141.887207	6362.941895	232.918472	218.905396	240.216812	5.51758501943703e-28	-4.48669363077432	down
BraA01g012700.3C.gene	700	743	671	6405	6588	6283	9.116562	9.859514	8.604589	63.329319	61.134705	60.967862	3.16994759161924e-141	3.03588744933956	up
BraA01g012730.3C.gene	86	124	92	557	634	574	0.996444	1.483182	1.047762	4.903345	5.356895	5.026866	1.75359189970873e-26	2.39059115674885	up
BraA01g012800.3C.gene	6532	6798	6538	2500	2699	2505	54.184596	55.38407	52.858066	14.512649	15.724021	14.735309	3.46404521944565e-43	-1.52007044851133	down
BraA01g012890.3C.gene	1229	1219	1173	7800	8588	8631	9.713596	9.927656	9.091915	46.654411	48.565508	50.993155	1.30979255091252e-116	2.63546408188477	up
BraA01g012910.3C.gene	1160	1164	1196	269005	266191	268709	22.759968	23.54805	23.140482	3985.677979	3722.903076	3936.965576	9.18264657513734e-95	7.68397039676791	up
BraA01g012930.3C.gene	797	833	861	6744	7248	7174	14.105584	15.197029	15.015153	90.195288	91.51223	94.839728	3.18639402881517e-136	2.93430614475925	up
BraA01g012980.3C.gene	298	325	277	1261	1595	1397	11.294162	11.955457	10.582016	37.382816	44.650095	39.532617	2.65894591222424e-39	2.08400597722044	up
BraA01g013000.3C.gene	156	124	119	460	692	689	4.266887	3.284633	3.232535	7.33139	10.405532	11.741016	9.39664411265766e-13	2.04958781616348	up
BraA01g013030.3C.gene	293	243	250	133	159	141	7.498455	7.779471	7.296721	2.010929	2.896859	2.844038	7.0902924061369e-05	-1.01409713838828	down
BraA01g013070.3C.gene	4234	4475	4414	1980	2299	1896	206.216843	224.631332	211.984451	72.737473	79.752678	68.881607	4.6628887110292e-28	-1.24234258848916	down
BraA01g013120.3C.gene	976	939	1471	4	8	3	20.286053	20.112759	30.161968	0.059848	0.114378	0.031258	5.47445227567319e-38	-7.98273921796165	down
BraA01g013130.3C.gene	552	308	563	0	0	0	5.079708	2.91735	5.107842	0	0	0	9.32886009533451e-32	-Inf	down
BraA01g013150.3C.gene	130	107	95	5	0	2	7.058603	6.007596	5.098831	0.16602	0	0.080444	6.19134407951258e-32	-5.6863897762517	down
BraA01g013160.3C.gene	738	698	660	1627	1787	1727	17.693567	17.243584	15.599756	29.429714	30.517794	30.891956	2.74642440026287e-16	1.14124664607598	up
BraA01g013200.3C.gene	623	592	684	3937	4290	3991	6.356873	7.704038	6.885833	29.641065	30.477148	29.693099	2.1467948639587e-91	2.53340626505806	up
BraA01g013230.3C.gene	142	107	91	984	1145	945	5.538476	4.29006	3.500752	28.975632	31.825706	27.491646	2.25081295554974e-55	3.02219559279632	up
BraA01g013240.3C.gene	0	0	0	183	245	256	0	0	0	5.138433	6.717129	7.488179	3.14871856140463e-53	Inf	up
BraA01g013250.3C.gene	1742	1627	1898	7243	7048	7091	26.379096	25.123636	27.697428	81.701839	75.556896	78.871136	1.47089215592466e-62	1.87103588077475	up
BraA01g013270.3C.gene	16	10	15	297	273	301	0.364118	0.218594	0.337607	5.237322	4.54855	5.259661	4.09398196341919e-36	4.2618752918884	up
BraA01g013300.3C.gene	110	115	149	1896	1824	1961	0.998239	1.07663	1.339394	13.060604	11.861503	13.362369	3.33714618862822e-113	3.77536726486014	up
BraA01g013350.3C.gene	320	296	284	1321	2250	2747	2.30473	2.269445	2.04966	7.339559	11.709368	14.977618	6.33675601184746e-07	2.6545385203935	up
BraA01g013360.3C.gene	174	167	162	2180	2330	909	1.081657	1.06312	0.997738	10.272301	10.424531	4.233271	7.70046952513851e-06	3.27370384584459	up
BraA01g013380.3C.gene	182	196	165	85	100	48	4.206366	4.815058	3.662991	1.375657	1.637015	0.761596	2.5319744969795e-06	-1.3784552630962	down
BraA01g013400.3C.gene	470	503	410	106	113	131	9.631955	10.624466	8.298531	1.635071	1.651928	2.001054	1.9534635941331e-20	-2.13545362662652	down
BraA01g013460.3C.gene	300	348	312	19	23	24	2.956268	3.495128	3.056398	0.135758	0.15841	0.178212	8.35981382796179e-39	-4.0174937178664	down
BraA01g013500.3C.gene	427	533	448	2602	2942	2802	4.820831	6.116737	4.793148	21.535221	22.460403	22.828826	1.03737134298684e-71	2.41238202371662	up
BraA01g013510.3C.gene	396	343	367	1594	1659	1793	2.877782	2.569775	2.628862	8.74574	8.59055	9.726742	8.09257512074914e-42	2.03863129086224	up
BraA01g013520.3C.gene	110	92	108	12	7	6	0.83866	0.705918	0.766689	0.060303	0.03129	0.031292	3.23893689694416e-21	-3.77469535653336	down
BraA01g013610.3C.gene	3	0	0	798	1092	854	0.03387	0	0	9.241883	11.943737	9.686253	1.40363917335631e-108	9.68884521962612	up
BraA01g013620.3C.gene	12	11	16	127	140	152	0.12381	0.125197	0.17446	1.063496	1.108634	1.265197	1.34838554403414e-18	3.27481937703659	up
BraA01g013640.3C.gene	25	14	43	78	97	100	0.549183	0.313827	0.966395	1.332124	1.577585	1.692771	4.92441598047224e-06	1.59751669396903	up
BraA01g013650.3C.gene	28	40	40	238	218	246	0.395776	0.5936	0.561919	2.612751	2.260561	2.67455	1.45773361474976e-16	2.54945891520006	up
BraA01g013670.3C.gene	834	749	744	254	264	236	10.542531	9.756323	9.265632	2.416885	2.371211	2.219978	2.95785267121404e-22	-1.77814375208436	down
BraA01g013730.3C.gene	90	65	97	36	45	22	1.271925	0.936556	1.353188	0.378109	0.453593	0.229654	2.58235129417181e-05	-1.44587210868103	down
BraA01g013740.3C.gene	652	721	594	197	182	153	5.507408	6.283245	4.939837	1.247416	1.080289	0.951418	1.21565984135258e-24	-2.03876749762445	down
BraA01g013760.3C.gene	3220	2914	3947	1103	1095	1173	27.678304	25.438005	33.863312	6.611163	6.211177	7.542439	2.44472054713434e-18	-1.72995182992052	down
BraA01g013910.3C.gene	210	241	168	38	58	46	2.219351	2.625475	1.751893	0.297798	0.432085	0.357506	4.38182973222819e-14	-2.28466885586783	down
BraA01g014080.3C.gene	26	24	14	420	570	415	1.628202	1.537158	0.807489	19.893541	25.491434	19.419336	2.98259814357438e-45	4.29706656231614	up
BraA01g014170.3C.gene	6860	6415	7449	2510	2596	2515	119.058289	114.746773	127.47551	32.863461	32.087791	32.564774	2.0901527465015e-47	-1.59458077798316	down
BraA01g014210.3C.gene	165	165	146	654	591	640	2.654144	2.728134	2.304828	7.946151	6.779756	7.687746	1.05402091397726e-18	1.83502030783524	up
BraA01g014220.3C.gene	1876	1890	2109	465	562	580	10.390743	10.788927	11.52022	1.943285	2.21799	2.397221	8.8519784292983e-48	-2.02376920388784	down
BraA01g014240.3C.gene	0	0	0	905	969	1010	0	0	0	8.920292	9.013272	9.83749	2.49031427527195e-156	Inf	up
BraA01g014280.3C.gene	0	0	0	131	275	161	0	0	0	1.451539	2.886389	1.771951	1.98160467142566e-17	Inf	up
BraA01g014290.3C.gene	6910	6808	7608	27978	28685	29222	101.917046	103.472763	110.635818	311.377625	301.354828	321.603394	1.76928109550175e-49	1.85845258808189	up
BraA01g014470.3C.gene	310	256	350	134	127	139	6.160491	5.229702	6.84746	2.003886	1.795741	2.05695	6.01525132135887e-08	-1.3439426475094	down
BraA01g014480.3C.gene	8423	9262	9281	937	961	836	97.415266	110.38181	105.832597	8.385375	8.133518	7.359974	1.87619773418033e-186	-3.45482665374096	down
BraA01g014490.3C.gene	2194	2006	1957	182	157	123	42.854059	40.022143	36.847303	2.469361	2.149635	1.711117	5.11740729720636e-133	-3.88626835409859	down
BraA01g014510.3C.gene	838	689	743	1943	1647	1929	11.804276	10.008398	10.33474	20.660859	16.550644	20.300136	1.22015201915331e-13	1.1338101492373	up
BraA01g014540.3C.gene	2136	1959	2087	951	1041	957	32.138715	30.347593	30.8534	9.267196	9.176118	9.416078	5.5048711704602e-21	-1.22053520914693	down
BraA01g014560.3C.gene	377	346	386	101	123	86	13.511418	12.767616	13.661862	2.721471	3.1415	2.283004	6.16096931834032e-16	-1.99409739577224	down
BraA01g014580.3C.gene	175	203	188	529	497	412	14.223495	16.994022	15.058819	32.554028	28.879942	25.042152	4.0492612316157e-08	1.19303286268403	up
BraA01g014590.3C.gene	384	450	365	1265	1203	1150	9.924984	11.966527	9.283702	24.681187	22.152531	22.170172	1.04182520084734e-19	1.44079650248124	up
BraA01g014620.3C.gene	177	169	195	743	847	800	2.798992	2.804928	3.157202	9.31076	9.950251	9.78827	3.23020632444824e-25	1.99043696255	up
BraA01g014680.3C.gene	1009	753	917	110	104	102	7.070351	5.427347	6.279388	0.662085	0.634846	0.51213	1.05095897438677e-45	-3.23289177923356	down
BraA01g014770.3C.gene	55	73	69	892	1016	1070	0.444534	0.593593	0.578513	5.787638	6.129822	6.74622	5.90688379387686e-74	3.76379040743238	up
BraA01g014780.3C.gene	8	8	13	377	391	317	0.103725	0.097466	0.167333	3.731721	3.643638	3.175474	1.66029482236694e-49	5.07501883461163	up
BraA01g014820.3C.gene	479	468	571	1110	1197	1104	9.445919	9.437694	11.105544	16.2195	16.5082	16.001441	8.02283054719562e-11	1.0160402051593	up
BraA01g014840.3C.gene	169	186	143	473	486	472	4.280472	4.832576	3.566349	9.025089	8.765522	8.920274	6.01455115438695e-10	1.36915608466609	up
BraA01g014860.3C.gene	197	208	149	936	1239	1070	7.804455	8.508134	5.808771	28.066811	35.085178	31.730392	6.03679546336148e-41	2.39243162909887	up
BraA01g014870.3C.gene	189	204	186	4545	4216	4067	2.378686	2.647174	2.313856	43.355213	37.964455	38.357368	4.94942299852617e-176	4.31823699000404	up
BraA01g014920.3C.gene	3	0	0	362	344	309	0.009975	0	0	1.351589	1.213384	1.140931	1.38850528259353e-64	8.25988564662454	up
BraA01g014950.3C.gene	26403	24663	28561	59062	59217	59007	172.50827	166.065277	184.000214	291.185455	275.586639	287.677094	8.46988853240558e-10	1.0039503378605	up
BraA01g014990.3C.gene	164	204	156	585	523	576	1.689955	2.15847	1.702027	4.506275	3.799847	4.444185	3.76011936454568e-13	1.53254036109211	up
BraA01g015000.3C.gene	667	665	631	130	183	164	11.572697	11.314235	10.678971	1.43871	1.939294	1.840471	1.91839082293169e-27	-2.19799579880646	down
BraA01g015010.3C.gene	131	180	201	94	97	87	1.702547	2.423032	2.586183	0.9216	0.902886	0.847258	0.00036784640395277	-1.03380582784439	down
BraA01g015030.3C.gene	151	179	175	33	47	13	6.104379	7.450057	6.970634	0.98233	1.350491	0.364195	1.76015050839674e-15	-2.60359271025339	down
BraA01g015180.3C.gene	899	838	743	7942	8692	8122	23.83248	22.752186	19.008137	161.913199	167.102414	163.358266	2.54165488504759e-158	3.16587580367253	up
BraA01g015210.3C.gene	170	169	178	693	905	646	0.829061	0.968835	1.05275	4.91246	5.451847	4.44749	9.13012841730932e-20	1.96121392416944	up
BraA01g015230.3C.gene	2234	1968	2236	1047	1175	1224	9.901999	8.676329	9.141329	3.143345	3.630006	4.811586	1.16943112553356e-16	-1.05378050282324	down
BraA01g015260.3C.gene	25	38	22	1132	1397	1277	0.135162	0.208811	0.112701	5.047494	5.587127	5.365932	1.14902471337043e-130	5.32573986055421	up
BraA01g015290.3C.gene	76	210	301	7145	7581	7094	0.813779	1.493422	1.917096	77.73904	79.810315	76.051991	1.13917064484687e-308	5.06360831292698	up
BraA01g015350.3C.gene	1714	1707	1667	882	783	809	34.076271	34.972462	32.671597	13.225346	11.086981	11.995176	2.02960270110373e-18	-1.1901891837251	down
BraA01g015410.3C.gene	6	21	4	52734	66440	50771	0.189538	0.713773	0.127905	1358.81665	1616.034058	1293.680908	3.98472284570703e-287	12.2524716959204	up
BraA01g015460.3C.gene	118	104	110	17	10	14	6.276252	5.686547	5.728216	0.669849	0.373423	0.526658	1.96229290011669e-17	-3.1602609259506	down
BraA01g015470.3C.gene	322	370	282	139	165	157	3.247649	3.873147	2.819831	1.052684	1.178447	1.179035	3.35660781558272e-07	-1.23507289565542	down
BraA01g015530.3C.gene	1619	1292	1573	748	865	769	24.991751	20.548861	23.940039	8.713266	9.503789	8.848251	2.56804555390903e-14	-1.06522777807986	down
BraA01g015540.3C.gene	402	393	417	131	130	133	2.337051	2.645475	2.371896	0.586176	0.535611	0.57247	3.68729678315491e-14	-1.77222166696653	down
BraA01g015620.3C.gene	3	12	9	160	158	171	0.048156	0.239307	0.16726	2.436424	2.276301	2.573728	1.75210154290321e-26	4.19248344147768	up
BraA01g015630.3C.gene	237	295	213	613	632	560	6.102446	7.823042	5.40152	11.892195	11.581013	10.741887	1.21071090376989e-08	1.12192547048229	up
BraA01g015650.3C.gene	12600	12221	11732	1017	1379	1283	264.057517	263.985475	242.381984	16.07851	20.590523	20.043051	4.36134908551312e-187	-3.46877466397084	down
BraA01g015670.3C.gene	1651	1591	1678	638	645	775	13.755703	13.710896	14.048465	4.080055	3.935394	4.872778	5.82592140980295e-24	-1.40814565490938	down
BraA01g015680.3C.gene	78	63	60	282	266	247	1.360978	1.304075	1.049691	4.364158	3.863436	3.377785	6.61111769477646e-11	1.83315663759164	up
BraA01g015710.3C.gene	375	302	319	7407	8337	8604	8.589539	7.129874	7.205381	128.166199	136.168915	147.213425	1.72586866257297e-266	4.4592770886981	up
BraA01g015730.3C.gene	152	111	115	20	29	24	12.085842	9.062653	9.013453	1.164469	1.592708	1.415977	2.51889565014458e-13	-2.5289001055551	down
BraA01g015770.3C.gene	0	0	0	457	598	608	0	0	0	12.708057	15.700522	16.721733	3.77097079050768e-99	Inf	up
BraA01g015780.3C.gene	1906	1984	2055	4265	4751	4295	50.715085	51.787091	56.861686	34.872297	36.673089	34.735881	4.71489365286408e-19	1.00937428333041	up
BraA01g015820.3C.gene	48	33	28	55789	60612	57840	1.019481	0.613541	0.555525	710.501133	728.642945	728.4175	0	10.4901280421104	up
BraA01g015830.3C.gene	2179	1860	2132	5326	5670	5378	53.26458	46.857143	51.377079	98.250816	98.730659	98.105217	2.58198512271853e-29	1.25619577954065	up
BraA01g015850.3C.gene	472	527	517	1493	1485	1183	10.116423	11.145606	10.537467	24.935623	23.279701	19.124925	4.39268255660759e-16	1.30389836979879	up
BraA01g015880.3C.gene	3880	3659	4264	1632	1600	1200	72.111946	70.09539	78.152275	22.884674	21.18511	16.641678	2.64414935736633e-41	-1.56455044116297	down
BraA01g015910.3C.gene	0	0	0	71	72	67	0	0	0	1.564558	1.499732	1.448619	7.5603860882776e-30	Inf	up
BraA01g015920.3C.gene	4424	4924	4446	2052	2061	2022	77.429085	88.800194	76.713112	27.094759	25.683842	26.404488	8.87447624781753e-32	-1.32148362374695	down
BraA01g015970.3C.gene	2606	2113	2471	1096	1201	1164	24.439393	20.739331	22.972034	7.754252	8.018332	8.140975	5.30617427003533e-22	-1.2065226809553	down
BraA01g016010.3C.gene	22	8	9	99	103	119	0.651521	0.253536	0.26454	2.296408	2.256501	2.733864	1.65156292828475e-14	2.89294655179709	up
BraA01g016030.3C.gene	352	361	327	743	894	916	4.827929	4.950393	4.456483	3.293846	3.706289	3.89143	5.32372723479653e-11	1.14103552655187	up
BraA01g016060.3C.gene	268	224	191	0	7	0	3.724462	2.962809	2.385862	0	0.185038	0	8.81598940120715e-51	-6.81419067575929	down
BraA01g016090.3C.gene	5091	4961	5068	2281	2379	2298	55.429699	55.668999	54.409679	18.74131	18.448206	18.670391	3.27998303611438e-30	-1.27189393884927	down
BraA01g016120.3C.gene	145	157	206	60	84	117	2.356123	2.542379	3.100949	0.713896	0.90493	1.415104	0.000138493110860182	-1.11374794460583	down
BraA01g016210.3C.gene	596	647	559	23	19	22	32.532131	36.376625	30.090763	0.944931	0.739165	0.874485	3.88173496711383e-76	-4.96481939154274	down
BraA01g016320.3C.gene	0	0	0	1373	1583	1264	0	0	0	47.486641	51.687759	43.255165	5.15603054630631e-210	Inf	up
BraA01g016330.3C.gene	0	2	0	369	459	485	0	0.024986	0	4.486007	5.174975	5.601843	1.12513037833903e-79	9.18152518022255	up
BraA01g016370.3C.gene	934	867	897	6339	6545	6315	11.966387	11.447996	11.340137	61.327358	59.779015	60.422268	8.57365425127845e-115	2.67922678027343	up
BraA01g016380.3C.gene	1041	901	1032	3536	3911	4098	9.934409	8.858416	9.710084	25.459389	26.584961	29.180832	1.32695678602166e-50	1.8050043808095	up
BraA01g016390.3C.gene	47	34	47	846	1217	1006	0.615171	0.776679	1.096867	15.427017	20.150817	17.48284	5.68448561339081e-54	4.42839965629088	up
BraA01g016410.3C.gene	2020	2282	2022	538	616	530	38.839843	46.40422	37.833903	10.006528	10.785726	9.790182	3.41962044108099e-51	-2.06404052605298	down
BraA01g016420.3C.gene	615	481	564	1272	1175	1310	15.591703	13.580451	14.659362	22.906461	20.948623	23.040932	1.32681737666639e-11	1.02966320447766	up
BraA01g016470.3C.gene	1847	1808	1795	432	463	400	83.49086	84.218002	79.974785	14.725109	14.896713	13.487886	1.25977619795182e-53	-2.22645165115809	down
BraA01g016500.3C.gene	2	0	3	2565	2831	2299	0.056504	0	0.061449	59.897938	62.393867	53.08123	1.80921231103604e-289	10.4460130833873	up
BraA01g016520.3C.gene	461	470	496	239	222	318	4.81098	5.170678	5.233468	1.886772	1.600589	2.420974	5.99811099844422e-07	-1.02245863584601	down
BraA01g016550.3C.gene	377	379	372	6919	7659	7574	7.970013	8.518904	8.543	120.896149	127.877847	128.708321	2.82189900053489e-235	4.14240881755606	up
BraA01g016560.3C.gene	141	130	139	73	35	43	1.742769	1.651199	1.685394	0.674494	0.303087	0.394875	5.07999832464877e-07	-1.58102783803206	down
BraA01g016590.3C.gene	147	149	113	1526	1838	1504	1.79462	1.905077	1.348427	13.69059	15.618864	13.44195	8.57752190068092e-90	3.41677652113342	up
BraA01g016600.3C.gene	53	67	57	722	560	742	2.690408	3.479413	2.857413	27.818539	20.352699	28.272308	3.15779368825624e-28	3.36660184883215	up
BraA01g016620.3C.gene	2952	2853	3221	1415	1378	1260	19.571406	19.490016	21.054437	7.074745	6.502707	6.231983	1.33175264360563e-27	-1.30599143788931	down
BraA01g016660.3C.gene	74	133	63	401	410	376	0.653935	1.222083	0.507819	2.650964	2.604183	2.297815	2.15808165639323e-15	1.97842779911537	up
BraA01g016670.3C.gene	0	0	0	679	875	580	0	0	0	29.519796	35.906036	24.941977	3.86460207440923e-68	Inf	up
BraA01g016680.3C.gene	1359	1209	1297	8330	8470	8745	6.91145	6.337677	6.50252	31.978319	30.690897	33.198013	5.03392476119597e-112	2.57341691193557	up
BraA01g016710.3C.gene	495	434	456	18	27	10	6.853706	6.727186	6.483849	0.176211	0.239389	0.090607	1.69731075629319e-60	-4.81564072184357	down
BraA01g016730.3C.gene	91	84	79	250	294	258	0.505563	0.480474	0.428772	1.354912	1.128859	1.411868	3.29511582425751e-08	1.50429773702379	up
BraA01g016810.3C.gene	76	83	71	18	48	36	0.524344	0.58517	0.482432	0.093464	0.232454	0.181866	0.000124350170743147	-1.33944754669929	down
BraA01g016840.3C.gene	1476	1383	1601	452	417	466	15.986387	15.435493	17.097965	3.69233	3.210359	3.760368	6.24640541305876e-37	-1.88945800851533	down
BraA01g016870.3C.gene	1428	1203	1289	232	193	239	14.42722	12.498866	12.785147	1.704298	1.372703	1.750593	2.50297790455213e-60	-2.70918913706396	down
BraA01g016880.3C.gene	4025	3537	4062	1479	1349	1473	88.728294	80.351944	88.294533	24.595684	21.173588	24.218559	4.18881547567155e-42	-1.58340008676363	down
BraA01g016890.3C.gene	53	49	54	305	289	341	0.386502	0.357505	0.37493	1.688611	1.649365	2.080212	4.87864146704053e-18	2.43379335186674	up
BraA01g016940.3C.gene	194	223	163	16	10	18	3.074536	3.582485	2.633996	0.16955	0.102099	0.207524	4.35993752958055e-28	-3.86630908135391	down
BraA01g016990.3C.gene	30	47	26	472	536	481	0.505235	0.759684	0.410779	7.255804	6.916215	7.164402	8.88926716865687e-43	3.69543590297037	up
BraA01g017020.3C.gene	5	4	27	270	319	271	0.095203	0.067823	0.49216	3.866866	4.324563	3.844687	2.29065795216033e-37	4.43295056259383	up
BraA01g017060.3C.gene	19	39	28	111	78	102	0.221395	0.486717	0.386022	1.200616	0.762864	1.037489	3.46735763863585e-06	1.608781693037	up
BraA01g017190.3C.gene	0	56	33	615	783	685	0	0.629469	0.355046	5.715371	7.006594	6.570779	2.52751788798652e-67	4.38397553256285	up
BraA01g017200.3C.gene	7	2	5	150	221	176	0.099731	0.025235	0.059876	2.134554	2.691005	2.587873	7.30186821152465e-34	5.13622778585523	up
BraA01g017220.3C.gene	0	0	0	184	149	168	0	0	0	3.12434	2.388836	2.81436	2.04737359268881e-44	Inf	up
BraA01g017240.3C.gene	139	98	99	315	296	296	3.28738	2.387796	2.316527	5.650671	5.014706	5.250199	6.66190680452725e-07	1.28300669624566	up
BraA01g017250.3C.gene	620	271	688	1784	1909	1857	11.116546	5.010943	12.172799	24.154863	24.40712	24.865002	1.75739258402015e-21	1.66649428077657	up
BraA01g017330.3C.gene	43	37	35	472	456	507	0.773289	0.684359	0.620562	6.504332	5.931472	6.897216	1.01807508517146e-38	3.49078081616617	up
BraA01g017340.3C.gene	0	3	0	2509	2863	3007	0	0.016075	0	15.427167	16.517218	18.356669	0	11.2715544049598	up
BraA01g017400.3C.gene	144	152	37	858	723	800	1.919917	2.083947	0.938041	5.964545	4.926512	6.012357	5.46412407735799e-30	2.68397828951768	up
BraA01g017420.3C.gene	3833	3678	3770	1829	1993	1853	112.991657	111.361659	109.751798	40.485489	42.10156	41.08267	2.08259742538776e-23	-1.14408935422149	down
BraA01g017450.3C.gene	133	123	174	7	21	3	1.010709	1.06676	1.228634	0.031963	0.102468	0.01337	4.5076671899887e-25	-3.96933989862012	down
BraA01g017460.3C.gene	2505	2047	2477	7007	7221	6941	20.759493	17.48457	20.244804	43.827209	42.633453	42.930767	7.19869231845563e-39	1.43979816338442	up
BraA01g017520.3C.gene	0	8	7	543	437	325	0	0.08372	0.066617	5.140901	3.962937	2.965437	4.79575333852885e-25	6.2881485862991	up
BraA01g017530.3C.gene	838	1004	985	2538	2724	2686	14.367299	17.695995	16.614482	32.564342	33.261089	34.236697	3.736983236813e-26	1.33803256196996	up
BraA01g017540.3C.gene	249	221	220	1202	1228	1217	4.300755	4.022369	3.791332	15.992897	15.553622	16.087003	3.23439048622577e-40	2.25041028519859	up
BraA01g017630.3C.gene	29	13	12	136	159	140	0.394602	0.174879	0.155722	1.395388	1.546402	1.42153	8.98976127860637e-16	2.85799482522668	up
BraA01g017690.3C.gene	434	380	432	15	12	13	2.917619	2.630843	2.865358	0.074138	0.054481	0.061753	5.87800632631675e-60	-5.10839373842703	down
BraA01g017710.3C.gene	360	288	348	984	944	901	4.81611	3.966849	4.592097	9.942924	8.999806	9.001454	2.45367010560351e-15	1.35636043171024	up
BraA01g017730.3C.gene	2425	1808	2754	692	808	909	5.751468	4.42904	6.432401	1.244575	1.349602	1.614913	1.98303642523993e-10	-1.68674427566444	down
BraA01g017750.3C.gene	28	13	31	127	126	117	0.573885	0.261192	0.624539	2.009055	1.884479	1.821143	1.99885163650562e-10	2.21506050967438	up
BraA01g017800.3C.gene	711	718	707	2277	2558	2298	9.691029	10.09875	9.46501	23.494504	25.024225	23.294566	3.0935714969641e-33	1.58580030789554	up
BraA01g017810.3C.gene	3	0	0	1248	1262	971	0.01523	0	0	7.118366	6.793427	5.477592	5.79551186967038e-112	10.0364540832209	up
BraA01g017950.3C.gene	251	303	335	60	76	110	1.608342	2.005174	2.119873	0.287719	0.346528	0.526945	3.81527622568776e-14	-2.00639564940636	down
BraA01g018010.3C.gene	181	194	193	79	96	92	1.855088	2.042236	1.947627	0.604486	0.700033	0.700366	1.38530115274925e-05	-1.24376224687551	down
BraA01g018020.3C.gene	2391	2411	2141	994	1093	1208	19.269737	20.032822	17.019875	6.042125	6.27511	7.264966	2.56323941783509e-22	-1.22837730927047	down
BraA01g018050.3C.gene	489	460	484	1239	1275	1228	13.29684	12.891629	12.963514	25.421139	24.70048	24.922281	1.41340429055882e-15	1.23300845258963	up
BraA01g018070.3C.gene	27	19	21	184	119	124	0.518981	0.37687	0.387233	2.665601	1.632212	1.773591	2.66204665611547e-08	2.52836925289338	up
BraA01g018090.3C.gene	95	129	118	1875	2034	1889	2.07613	2.949708	2.544124	31.375196	32.152267	31.261675	4.92394534035788e-121	3.9290895856139	up
BraA01g018110.3C.gene	3	5	5	890	825	761	0.043802	0.029091	0.022481	5.930414	5.187936	4.9889	7.7802513964344e-121	7.42118607102619	up
BraA01g018130.3C.gene	162	123	150	414	343	340	2.740702	2.276412	2.645873	5.904534	4.705269	4.926832	8.23982965199659e-07	1.1872057338661	up
BraA01g018140.3C.gene	0	0	0	592	767	544	0	0	0	3.995452	5.13729	3.747479	5.10298298754557e-85	Inf	up
BraA01g018180.3C.gene	168	167	135	4914	4900	4854	5.692126	6.119465	4.750461	131.975967	123.956349	128.451264	6.2338723497982e-254	4.81129156288635	up
BraA01g018260.3C.gene	808	701	898	358	409	333	15.132483	13.326919	16.325397	4.971883	5.359604	4.574399	1.28229534024057e-13	-1.28252596324867	down
BraA01g018280.3C.gene	964	968	983	293	274	255	8.351075	8.681995	8.404766	1.561385	1.405978	1.431488	1.13076516679001e-30	-1.9771400066046	down
BraA01g018300.3C.gene	539	493	575	254	287	305	8.565678	8.075851	9.006505	3.048082	3.246706	3.616218	4.40621598521683e-08	-1.07771101723544	down
BraA01g018380.3C.gene	47	52	61	179	218	205	0.404486	0.460475	0.537041	1.187001	1.511094	1.393304	5.45007034333119e-09	1.75760968973781	up
BraA01g018390.3C.gene	91	81	73	43	29	53	1.277319	1.180059	1.017968	0.455524	0.287176	0.555689	0.000954245341292063	-1.115791928415	down
BraA01g018510.3C.gene	143	162	140	39	70	89	2.777037	3.134275	2.675552	0.534449	0.929027	1.281143	1.58277334317809e-05	-1.32657371656186	down
BraA01g018580.3C.gene	1831	988	1989	647	528	584	12.980614	7.41121	13.693969	3.728612	2.731964	3.089092	0.000258208187496301	-1.59461813887952	down
BraA01g018680.3C.gene	0	0	0	2680	2743	2445	0	0	0	36.499565	35.268223	32.937061	0	Inf	up
BraA01g018710.3C.gene	347	379	317	2277	2406	2471	3.187261	3.587939	2.862506	15.78211	15.7375	18.333936	9.00367240127231e-76	2.6246018653048	up
BraA01g018760.3C.gene	69	52	39	421	499	497	1.968872	1.514716	1.151154	9.162605	10.248704	10.797316	3.18689707777761e-31	2.9925100090959	up
BraA01g018800.3C.gene	107	82	138	9	39	3	1.282421	1.009631	1.546684	0.06257	0.257115	0.014176	3.9975727459935e-09	-2.86211637773708	down
BraA01g018820.3C.gene	32	66	69	3274	3606	3118	0.147669	0.314626	0.311484	11.451167	11.905398	10.78472	1.12853556544439e-259	5.74860922930737	up
BraA01g018850.3C.gene	161	188	243	732	852	702	1.907342	2.363498	2.821784	6.402238	7.071467	5.900537	7.27334905478029e-21	1.79550397756939	up
BraA01g018870.3C.gene	1540	1719	1622	3916	4067	3857	18.824662	21.661553	19.552476	36.135019	35.430511	35.201476	2.22715248329029e-22	1.12544812464902	up
BraA01g018900.3C.gene	3	2	0	238	289	188	0.162194	0.083576	0	14.408567	16.569117	11.268109	3.21307176590148e-42	6.99977931075196	up
BraA01g018910.3C.gene	1507	1220	1481	711	799	686	31.240381	26.061708	30.269913	11.118062	11.799584	10.611985	2.03261684561341e-14	-1.09066294300151	down
BraA01g018990.3C.gene	866	939	932	278	261	258	13.911832	15.537889	14.756968	3.367032	2.983932	3.091167	2.43911398820431e-28	-1.93099428716834	down
BraA01g019020.3C.gene	89	77	45	356	333	399	2.828123	2.516176	1.413066	8.593005	7.59734	9.539442	3.41744834979272e-17	2.21463340893418	up
BraA01g019030.3C.gene	2	0	0	1003	1066	940	0.059403	0	0	29.770774	29.841704	27.642593	3.90182475178405e-158	10.4109423783676	up
BraA01g019060.3C.gene	50	20	27	157	225	160	1.668312	0.482569	0.6186	2.817699	3.668313	2.801313	6.49914469437229e-13	2.32774644151879	up
BraA01g019090.3C.gene	1602	1545	1541	306	338	321	22.83596	22.651444	21.49218	3.300181	3.424941	3.41462	9.67643360389831e-57	-2.43350258309651	down
BraA01g019110.3C.gene	34	22	32	3962	4340	3843	0.691786	0.430597	0.612018	62.299606	64.417781	59.850257	0	6.95806472645054	up
BraA01g019120.3C.gene	227	204	185	15	32	8	4.236063	3.920001	3.399407	0.207007	0.413132	0.109929	8.63888989973e-27	-3.65507032263248	down
BraA01g019160.3C.gene	678	626	697	193	155	184	16.23668	14.531679	15.723227	3.219539	2.393731	2.864873	2.07495869882591e-25	-2.05852653617343	down
BraA01g019180.3C.gene	565	638	542	80	75	106	6.393615	6.969771	5.71898	0.590798	0.570924	0.804315	1.2203859017447e-37	-2.89178580913482	down
BraA01g019280.3C.gene	829	835	791	322	301	248	11.198148	11.794158	10.741862	3.601165	3.189203	2.644298	1.68975372566022e-20	-1.64653974724404	down
BraA01g019340.3C.gene	56	95	81	10	3	5	0.995992	1.740975	1.414797	0.133265	0.025672	0.054992	1.80257427739196e-13	-3.82454093249071	down
BraA01g019360.3C.gene	5724	5363	5100	487	439	380	50.965931	49.511017	45.134577	4.901654	4.119851	3.81222	1.43966520972761e-196	-3.78222459288026	down
BraA01g019370.3C.gene	598	490	525	71	109	68	11.271101	9.526737	9.750894	1.008796	1.455519	0.951261	8.81237576615308e-35	-2.86035653206644	down
BraA01g019380.3C.gene	2488	2183	2251	686	727	890	29.163834	26.370644	26.011457	6.059864	6.066968	7.782429	2.37130734407823e-40	-1.73875830833984	down
BraA01g019420.3C.gene	0	0	0	101	88	143	0	0	0	0.914803	0.747073	1.275506	6.92120323380517e-23	Inf	up
BraA01g019430.3C.gene	1007	980	1071	248	378	374	15.35334	15.402125	16.090368	2.845309	4.104171	4.245257	2.15556939110551e-26	-1.76925416140441	down
BraA01g019450.3C.gene	3170	3234	3158	157	178	211	36.212894	38.065231	35.567299	1.345371	1.44586	1.796088	3.44732730591861e-191	-4.28310660728129	down
BraA01g019590.3C.gene	1409	1483	1475	261	332	359	14.89598	16.044957	15.426616	2.046872	2.502896	2.82675	1.45058483350576e-51	-2.35225428304927	down
BraA01g019600.3C.gene	249	219	242	624	530	493	11.810606	10.711746	11.316626	22.394882	17.956589	17.480402	1.79893851231464e-07	1.06530257710787	up
BraA01g019650.3C.gene	3190	3303	3432	1608	1614	1609	59.641903	63.645401	63.279282	22.688868	21.487671	22.451239	3.18913762300568e-24	-1.19036098206649	down
BraA01g019700.3C.gene	1182	1185	1038	414	412	415	25.96064	26.821419	22.483894	6.857652	6.431749	6.789757	2.85129266261248e-24	-1.60831289759593	down
BraA01g019720.3C.gene	6657	6071	6657	17853	18876	19242	62.579341	58.719185	61.669722	126.912261	126.541988	135.208188	2.19121972178967e-32	1.37809981021733	up
BraA01g019740.3C.gene	67	92	59	19	19	23	2.308254	3.257781	1.996768	0.473286	0.450716	0.582642	8.63763550894867e-08	-1.99152032519329	down
BraA01g019800.3C.gene	0	0	0	1534	1519	1494	0	0	0	13.147892	12.310245	12.652108	2.18426316316174e-222	Inf	up
BraA01g019810.3C.gene	0	0	0	138	136	167	0	0	0	1.110146	1.032232	1.325003	1.73750765882588e-41	Inf	up
BraA01g019870.3C.gene	22	19	4	665	693	690	0.481181	0.419924	0.072131	11.786521	11.580983	12.078122	1.03816093861867e-81	5.35178800673913	up
BraA01g019900.3C.gene	629	772	584	1915	2210	2112	3.653411	4.580223	3.491689	8.011662	9.140979	8.843864	2.67549639826493e-28	1.49593499222804	up
BraA01g019980.3C.gene	928	772	953	2159	2419	2143	12.450977	10.668862	12.613006	21.868372	23.129684	21.460213	8.19543540535344e-20	1.18882221395741	up
BraA01g020000.3C.gene	341	385	326	1744	2311	2057	11.654819	13.97286	12.118613	47.723854	62.230594	57.178898	9.47802587263379e-48	2.38134217434732	up
BraA01g020020.3C.gene	362	304	347	2319	2512	2403	4.593935	3.98445	4.348088	22.254704	22.749796	22.802132	7.78283025290823e-79	2.68434183368251	up
BraA01g020040.3C.gene	274	194	280	73	88	53	4.967193	3.917504	5.123792	0.886322	1.019735	0.637805	2.09163016648737e-12	-1.95923579433656	down
BraA01g020060.3C.gene	21	8	8	107	97	87	1.390235	0.547301	0.511758	5.549356	4.739244	4.432578	1.05287937060722e-13	2.82796066185825	up
BraA01g020190.3C.gene	362	324	451	6819	7799	6529	3.904391	3.598839	4.800596	55.549084	59.969036	52.592484	2.18402554860315e-226	4.06478159952122	up
BraA01g020200.3C.gene	165	146	194	62	75	72	1.974113	1.805645	2.298945	0.561492	0.641935	0.64596	1.80197411157156e-06	-1.42551544106146	down
BraA01g020230.3C.gene	206	249	247	12	33	4	2.183811	2.703539	2.574127	0.094817	0.247828	0.023785	3.83372999258883e-32	-4.01756612038217	down
BraA01g020310.3C.gene	0	0	0	84	112	66	0	0	0	5.403819	6.820399	4.178964	1.29163779657554e-25	Inf	up
BraA01g020340.3C.gene	277	248	252	141	148	122	8.25799	7.628805	7.304019	3.035504	3.06415	2.742758	3.03976806359263e-05	-1.0714194396467	down
BraA01g020440.3C.gene	784	753	668	1287	2863	2532	15.629691	15.19753	14.115573	20.765224	42.85176	40.287986	0.00155536200425787	1.43692939498555	up
BraA01g020530.3C.gene	36	37	58	123	124	125	0.533044	0.496846	0.843948	1.375338	1.299441	1.389843	3.56436102830424e-05	1.35622281417256	up
BraA01g020540.3C.gene	327	257	358	85	132	100	17.853876	14.447405	19.253853	3.473969	5.127534	4.048599	1.20906944364253e-11	-1.72807005933331	down
BraA01g020570.3C.gene	541	555	465	2288	2405	2301	11.128974	11.770791	9.444183	35.562511	35.282939	35.348648	7.92493498641949e-49	2.0102478004853	up
BraA01g020640.3C.gene	65	59	56	660	796	637	1.224849	1.167616	1.054283	9.541822	10.858849	9.108835	7.22765869631183e-49	3.38435368177153	up
BraA01g020650.3C.gene	6442	6486	6601	14753	14730	14550	60.88833	63.081794	61.614165	105.609646	99.496002	102.917624	1.81872182491402e-19	1.02137206715109	up
BraA01g020730.3C.gene	1294	1247	1262	482	385	552	47.260246	46.928673	45.432545	13.275137	9.997554	15.019632	5.30414710416028e-25	-1.56957445659135	down
BraA01g020740.3C.gene	2890	2638	2990	23796	27281	25606	18.33191	17.236951	18.64137	113.647641	122.969545	121.026202	4.22142774264279e-129	3.01737674730852	up
BraA01g020990.3C.gene	152	120	71	3	0	8	2.334355	2.025705	1.10244	0.026211	0	0.088588	2.38481798888445e-11	-5.09616201895333	down
BraA01g021040.3C.gene	57	55	70	319	316	363	0.430082	0.277584	0.343935	1.540318	1.262165	1.626938	2.64912353331979e-17	2.30537264324377	up
BraA01g021130.3C.gene	169	184	150	494	521	510	4.177366	4.670513	3.655465	9.215669	9.16854	9.409246	2.87814377799853e-11	1.4464974624338	up
BraA01g021200.3C.gene	33	51	25	12355	13732	12848	0.302746	0.419411	0.486816	64.346131	65.319454	66.048286	0	8.32239069411507	up
BraA01g021220.3C.gene	2766	2362	2908	1391	1528	1456	16.748567	14.737668	17.35742	6.352483	6.58883	6.573733	1.77232211783224e-17	-1.02892265921586	down
BraA01g021250.3C.gene	24	51	26	615	585	637	0.30469	0.679277	0.323794	6.021241	5.403511	6.16418	2.31524798869406e-55	4.02842998176905	up
BraA01g021260.3C.gene	49	69	70	7	21	14	0.56831	0.829854	0.827	0.059014	0.177405	0.137048	6.21712441416643e-10	-2.33071972894753	down
BraA01g021270.3C.gene	24	20	28	91	210	85	0.310488	0.270414	0.362193	0.903382	1.965045	0.829334	0.00420845799076957	2.25634228834745	up
BraA01g021300.3C.gene	884	1079	970	135	208	134	6.05234	7.49112	6.525418	0.621158	0.9858	0.637378	2.19402438081468e-49	-2.78122973989468	down
BraA01g021350.3C.gene	23	26	22	112	105	113	0.290036	0.345832	0.517604	1.102471	0.970855	1.100727	3.74420694732941e-09	2.06492624707678	up
BraA01g021370.3C.gene	6	6	11	113	93	80	0.230823	0.247105	0.423683	3.417576	2.663804	2.400572	9.00641480215112e-18	3.49020468236484	up
BraA01g021430.3C.gene	2	0	0	321	399	295	0.007752	0	0	1.390466	1.630533	1.264807	8.36868256362506e-66	8.84011476682932	up
BraA01g021450.3C.gene	9882	8069	8805	3104	2923	2939	212.634415	178.929626	186.809311	50.389656	44.788181	47.187859	1.81396346284866e-42	-1.72710431057812	down
BraA01g021590.3C.gene	280	264	236	2	0	0	5.088782	4.911182	4.188204	0.023203	0	0	2.57852157871082e-61	-8.71777898579641	down
BraA01g021620.3C.gene	2122	1796	2281	4525	4775	4482	14.085411	12.282636	14.929628	22.670742	22.579819	22.204752	7.32036182055401e-19	1.00161908808908	up
BraA01g021650.3C.gene	1349	1221	1317	8107	9169	8694	8.400587	7.866622	8.108721	37.310476	38.977333	38.70541	2.37567447776462e-113	2.5871982852451	up
BraA01g021710.3C.gene	0	0	0	123	216	93	0	0	0	0.905651	1.507667	0.679655	1.07125860767816e-13	Inf	up
BraA01g021750.3C.gene	2527	2581	2513	5541	5865	5584	20.486857	21.720531	20.115252	33.837199	33.854669	33.722852	9.90122187277935e-20	1.00382438679192	up
BraA01g021770.3C.gene	467	373	522	249	214	196	3.568566	3.401898	3.936839	1.581652	1.15814	1.109688	1.70845562939818e-08	-1.19491391869131	down
BraA01g021830.3C.gene	1187	1224	1270	530	574	532	8.771115	9.317798	9.250259	2.973808	3.021145	2.93247	1.97084689791972e-18	-1.32288657673625	down
BraA01g021840.3C.gene	1096	1335	1403	369	567	535	3.870856	4.897495	4.861522	0.986426	1.431054	1.414855	2.74164629644279e-16	-1.53990671473989	down
BraA01g021880.3C.gene	602	650	563	1403	1430	1371	8.980985	9.359454	7.683975	13.764964	13.700096	13.110464	5.64857158547076e-13	1.05882068397554	up
BraA01g021910.3C.gene	170	102	128	1154	1830	1328	2.799292	1.689549	2.140312	14.642171	21.927518	16.928627	3.27630822152914e-20	3.27317537803332	up
BraA01g021960.3C.gene	503	603	474	104	94	86	10.695326	13.546132	9.804431	1.912415	1.376328	1.536153	1.69010724400729e-30	-2.62813781279818	down
BraA01g021980.3C.gene	1672	1734	1713	528	586	571	21.299918	22.76273	21.490036	5.036808	5.293648	5.361405	3.20656082988489e-35	-1.75646224356586	down
BraA01g021990.3C.gene	2927	3114	2923	7784	8621	8369	93.834206	102.862434	92.381462	188.276794	196.839294	200.177475	3.05096925317179e-33	1.31295534155999	up
BraA01g022000.3C.gene	69	48	36	1223	1185	1072	2.22592	1.597811	1.149089	30.188457	27.604786	26.153616	3.94844877844586e-98	4.35605195279934	up
BraA01g022020.3C.gene	154	91	104	300	295	285	1.882155	1.086457	1.187772	2.722845	2.521926	2.529498	4.65889019879925e-06	1.18487794015224	up
BraA01g022150.3C.gene	176	293	264	102	100	87	6.55678	11.267537	9.726623	2.865534	2.641902	2.418339	1.06456217034221e-05	-1.49654776040829	down
BraA01g022200.3C.gene	405	216	310	84	78	119	5.133692	3.011471	4.32813	0.594234	0.567022	0.786105	1.06959402173117e-05	-1.87412852129024	down
BraA01g022270.3C.gene	7178	6696	7504	2553	2523	2663	42.02882	40.409672	43.323105	11.278397	10.51944	11.633121	9.56023103271734e-49	-1.61644782351939	down
BraA01g022310.3C.gene	296	443	254	83	108	3	16.018616	24.713396	13.519732	3.359207	4.153316	0.115626	3.88087482403314e-06	-2.52276152955085	down
BraA01g022330.3C.gene	0	0	0	742	731	617	0	0	0	6.188313	5.753503	5.088894	2.83177457057753e-119	Inf	up
BraA01g022370.3C.gene	0	0	0	903	1051	866	0	0	0	4.665537	5.1259	4.423551	2.83728964122845e-153	Inf	up
BraA01g022380.3C.gene	0	0	5	245	210	173	0	0	0.064857	3.169533	2.582283	2.247276	1.48881375621137e-40	6.83700449989648	up
BraA01g022390.3C.gene	1496	1375	1585	3580	3259	3092	12.545698	12.05179	13.253084	22.850966	19.727248	19.132614	2.43760288124774e-17	1.00663884158495	up
BraA01g022400.3C.gene	44	31	22	298	395	337	0.683204	0.523328	0.357179	3.750531	4.623292	4.117612	1.28367367203062e-28	3.25215769400435	up
BraA01g022430.3C.gene	156	166	134	97	65	69	2.240822	2.541492	1.901297	1.189711	0.924983	1.111983	0.000163603713281434	-1.12795331087785	down
BraA01g022470.3C.gene	0	0	0	622	743	558	0	0	0	14.882431	16.785913	13.207918	2.78840137281285e-111	Inf	up
BraA01g022500.3C.gene	711	626	671	169	179	141	18.460209	16.728981	17.155312	3.303349	3.299078	2.731184	7.43281404041764e-28	-2.19050941554062	down
BraA01g022540.3C.gene	158	184	92	13	9	20	2.692008	2.891852	1.38352	0.142785	0.092138	0.220703	8.07547543332306e-09	-3.51754049636622	down
BraA01g022600.3C.gene	245	207	231	529	580	548	4.748877	4.386888	4.611955	8.51505	9.234451	8.748616	3.55262341661966e-08	1.12646129457181	up
BraA01g022610.3C.gene	682	716	638	307	349	321	14.925701	16.148106	13.753664	5.068884	5.432046	5.229959	2.42254250499786e-11	-1.2137587454599	down
BraA01g022620.3C.gene	0	0	0	4364	4192	4004	0	0	0	22.908508	20.775314	20.786058	0	Inf	up
BraA01g022710.3C.gene	0	0	2	122	172	70	0	0	0.020428	2.037957	2.478754	0.989381	2.97400739536398e-12	7.36152786955456	up
BraA01g022740.3C.gene	0	0	0	74	70	66	0	0	0	4.7903	4.288165	4.215747	7.62584909091018e-30	Inf	up
BraA01g022750.3C.gene	58	58	82	418	466	524	3.170923	3.269364	4.43888	17.36227	18.283154	21.512909	1.40451988408319e-26	2.67917255355335	up
BraA01g022910.3C.gene	294	335	326	5353	6132	6482	2.104457	2.590176	2.698191	31.587546	36.086666	39.255523	3.60681276584409e-148	4.07994275522239	up
BraA01g022980.3C.gene	13	10	4	321	312	302	0.288359	0.224724	0.073526	5.520885	5.093281	5.155977	3.61659328928513e-44	4.96041947746055	up
BraA01g023050.3C.gene	233	244	250	137	111	119	1.858479	1.994393	1.99641	0.82743	0.639122	0.704206	1.56292634740032e-05	-1.13460912577976	down
BraA01g023070.3C.gene	58	60	81	20	28	28	1.957278	1.942365	2.804023	0.562479	0.548277	0.795865	1.38384363463604e-05	-1.54336540752256	down
BraA01g023190.3C.gene	4	5	7	550	637	575	0.06877	0.081971	0.124997	8.011619	8.771746	8.292929	4.42037901180717e-86	6.63011688317615	up
BraA01g023270.3C.gene	2216	2028	2172	494	640	542	39.429508	37.186813	38.106346	6.625381	8.10741	7.187475	1.09084286191642e-52	-2.09202583827974	down
BraA01g023290.3C.gene	1012	1173	1102	533	452	408	21.5371	25.727207	23.129362	8.561333	6.848887	6.479041	8.8559263172088e-19	-1.38884805795795	down
BraA01g023350.3C.gene	14	8	22	107	138	128	0.377825	0.218276	0.608533	2.274449	2.768251	2.689364	1.77105598078421e-15	2.93389061556019	up
BraA01g023480.3C.gene	116	176	152	325	357	338	10.250987	16.006514	13.197941	21.678724	22.489908	22.294878	1.66102846363363e-05	1.04481863165614	up
BraA01g023500.3C.gene	113	100	70	47	37	37	1.72545	1.898336	1.066604	0.651152	0.588834	0.509565	4.11942761660309e-05	-1.37505123858726	down
BraA01g023560.3C.gene	49	46	14	3389	3956	3689	0.891303	0.807943	0.236526	48.060347	52.931291	51.602797	4.21425039699648e-307	6.50350367003845	up
BraA01g023640.3C.gene	3253	3082	3496	1299	1315	1332	17.045969	16.643402	18.063793	5.134053	4.907685	5.205426	7.20590291156849e-35	-1.467956181923	down
BraA01g023650.3C.gene	6	39	18	139	162	88	0.040108	0.279385	0.124156	0.76429	0.848867	0.450653	5.42257356321883e-07	2.46081652532457	up
BraA01g023710.3C.gene	459	394	439	153	86	154	2.209617	2.637939	1.614644	0.523938	0.606132	1.308072	5.39588403155947e-16	-1.85865902991087	down
BraA01g023740.3C.gene	125	62	100	21	26	26	3.029679	1.543898	2.385168	0.367226	0.438714	0.468348	1.01891489264122e-05	-2.12578724790122	down
BraA01g023770.3C.gene	76	79	101	529	606	621	1.379367	1.48444	1.810315	7.286895	7.873732	8.456894	3.82864858091469e-30	2.62580192946747	up
BraA01g023840.3C.gene	171	183	162	467	669	621	1.833833	1.980592	1.660245	3.695663	5.076047	4.790555	1.21735962376415e-14	1.61010329728041	up
BraA01g023860.3C.gene	985	980	1096	514	534	522	14.12725	14.487696	15.499772	5.556819	5.452218	5.582441	1.32454233033516e-12	-1.11494290924657	down
BraA01g023870.3C.gene	1138	1036	1108	414	564	515	7.50083	7.060667	7.261642	1.965365	2.808304	2.404744	1.461631524505e-16	-1.29200937500746	down
BraA01g023910.3C.gene	94	72	49	491	389	448	0.511419	0.282585	0.185769	1.812964	1.409083	1.565491	6.98956929968375e-23	2.47831312475391	up
BraA01g024050.3C.gene	236	200	205	1	5	1	21.102669	18.418079	18.141611	0.009092	0.257458	0.064281	1.53038768420564e-48	-6.69849343317667	down
BraA01g024080.3C.gene	495	611	560	6	394	361	12.897813	16.400351	14.394348	0.113375	7.308098	7.014122	0.00503504537658424	-1.30522078341344	down
BraA01g024100.3C.gene	1878	1699	1745	833	982	995	24.136201	22.496099	22.169253	8.064747	8.955321	9.601776	8.86019339083406e-16	-1.07479932264054	down
BraA01g024150.3C.gene	24	34	33	155	198	175	2.089245	3.066989	2.832213	10.473036	12.630452	11.682933	3.28047006579179e-13	2.37992704069372	up
BraA01g024240.3C.gene	0	0	0	130	151	145	0	0	0	2.536227	2.396308	2.178093	9.56303734892317e-41	Inf	up
BraA01g024250.3C.gene	155	191	174	45	92	98	5.881119	7.481332	6.513744	1.269927	2.476848	2.759105	9.85189449316206e-06	-1.30672818281516	down
BraA01g024260.3C.gene	160	180	154	62	101	82	3.203389	3.32762	2.6384	0.984447	1.309724	1.371506	8.01199283756042e-05	-1.17204030236851	down
BraA01g024310.3C.gene	226	236	243	66	64	48	5.226492	5.626304	5.555037	1.15364	1.044636	0.826132	1.03631196396114e-13	-2.13787593369084	down
BraA01g024340.3C.gene	0	0	0	96	134	112	0	0	0	4.763361	6.286533	5.500614	1.3109406926115e-36	Inf	up
BraA01g024420.3C.gene	277	201	263	74	39	124	2.077708	1.556794	1.981862	0.390098	0.19694	0.681766	3.54611108551684e-09	-1.78402414711642	down
BraA01g024550.3C.gene	149	176	153	0	0	0	2.505885	3.164166	2.56544	0	0	0	8.35346357116623e-48	-Inf	down
BraA01g024580.3C.gene	747	622	599	281	246	306	9.638325	8.34503	7.715669	2.69738	2.27702	2.976944	9.75864693250248e-14	-1.38902800771782	down
BraA01g024750.3C.gene	2921	2812	3230	436	418	484	30.939485	30.666807	33.736094	3.4766	3.142512	3.818395	1.57165893841064e-104	-2.89366539035207	down
BraA01g024760.3C.gene	2454	2376	2477	1224	1184	1005	20.547137	20.484987	20.473066	7.72611	7.053436	6.277102	1.54237536630349e-23	-1.24966433440892	down
BraA01g024800.3C.gene	1351	1393	1419	4214	4325	4169	15.383056	16.085711	15.953099	42.063707	45.314485	40.808592	5.15092435012649e-36	1.45790296152794	up
BraA01g024810.3C.gene	28	13	13	294	300	308	0.391837	0.179794	0.180903	3.200774	3.082481	3.308102	2.15320051392021e-33	3.91272995341679	up
BraA01g024870.3C.gene	62	78	93	0	0	0	0.590583	0.974742	0.755617	0	0	0	5.62842713806327e-34	-Inf	down
BraA01g024930.3C.gene	183	161	158	64	39	56	5.638823	5.232006	4.743116	1.599404	0.931247	1.403419	3.71227418704384e-09	-1.80222415739673	down
BraA01g025030.3C.gene	7161	6519	8051	3648	3831	3688	99.976822	93.802208	110.838135	38.432728	38.097607	38.422203	7.40509486392625e-24	-1.11171870662394	down
BraA01g025050.3C.gene	0	0	0	95	209	149	0	0	0	3.645991	7.576097	5.647151	6.85524484595544e-18	Inf	up
BraA01g025080.3C.gene	1410	1276	1593	7486	7171	7017	17.269948	16.09748	19.256437	69.282944	62.647058	64.228475	6.39722449268623e-83	2.19084535927671	up
BraA01g025100.3C.gene	0	0	0	978	981	931	0	0	0	3.898556	4.508643	4.878012	1.23472145015412e-156	Inf	up
BraA01g025120.3C.gene	3517	3269	4102	1168	1152	1105	27.181591	26.032772	31.257082	6.809664	6.339878	6.368877	1.33001576046409e-35	-1.81886620487988	down
BraA01g025140.3C.gene	30	30	14	314	326	289	0.401586	0.418881	0.184436	3.244409	3.182233	2.949102	1.34790811037473e-29	3.49440398408051	up
BraA01g025230.3C.gene	3536	3375	3383	887	666	790	38.103432	37.476215	35.946358	7.206061	5.11212	6.347203	1.14742865891064e-75	-2.28231751248462	down
BraA01g025310.3C.gene	12	19	6	5123	5841	4921	0.13255	0.216558	0.056529	44.428161	48.137667	42.592739	0	8.58511450437623	up
BraA01g025410.3C.gene	14	16	15	117	100	111	0.189051	0.224984	0.201391	1.226218	0.991107	1.146732	2.00784431248374e-13	2.71590340288791	up
BraA01g025420.3C.gene	2	0	0	77	159	77	0.022086	0	0	1.428042	2.866228	1.59362	7.85375133022366e-11	7.13326728077444	up
BraA01g025550.3C.gene	3057	3190	2806	411	365	423	34.858029	38.807032	32.955994	3.576212	3.12414	3.406325	6.41816323917305e-115	-3.06678774527921	down
BraA01g025630.3C.gene	942	806	788	403	470	342	6.39169	5.656504	7.267577	2.7518	3.679145	2.316327	6.47975197890828e-13	-1.21634030758714	down
BraA01g025700.3C.gene	874	992	893	482	424	521	16.523102	19.036286	16.38592	6.947942	5.804094	7.569678	1.10735172443727e-11	-1.10122877617094	down
BraA01g025710.3C.gene	2076	2206	1929	864	983	938	22.454296	24.27462	20.540682	6.945798	7.491195	7.453336	1.02401397885971e-23	-1.31157845878954	down
BraA01g025810.3C.gene	128	79	164	2	2	0	1.060075	0.672215	1.337499	0.012468	0.005944	0	9.13831377324093e-16	-6.68796846940585	down
BraA01g025910.3C.gene	1554	1347	1519	6345	6339	6877	15.580671	13.947696	14.811514	49.481545	45.616888	51.640992	2.93880799505517e-69	1.99550469659045	up
BraA01g026330.3C.gene	98	73	64	5	0	0	2.066881	1.505824	1.249863	0.06782	0	0	4.48458670132564e-24	-5.66431389489021	down
BraA01g026420.3C.gene	3	1	0	1031	1150	900	0.043625	0.018583	0	16.848242	17.732162	14.54836	3.39045301550813e-158	9.43589889460953	up
BraA01g026450.3C.gene	173	184	176	62	123	88	3.208084	3.525754	3.271003	0.865078	1.631967	1.213178	0.000106661825120985	-1.12811872190208	down
BraA01g026460.3C.gene	1893	1942	2064	5574	5727	5724	41.713699	44.110332	44.863979	92.720306	89.922966	94.161194	7.36888135204524e-35	1.3773159986046	up
BraA01g026500.3C.gene	643	459	513	1358	1664	1707	3.625141	2.65051	2.858119	5.737241	6.628538	7.125892	6.36613010081422e-20	1.39721672139969	up
BraA01g026730.3C.gene	154	129	116	317	340	319	1.240323	0.911288	0.774522	1.77508	1.870005	1.802857	4.72122292837713e-06	1.13771916693756	up
BraA01g026740.3C.gene	66	54	97	964	1025	802	0.76481	0.634922	1.105913	8.442519	8.473508	6.945413	1.11149038989241e-64	3.5348847100953	up
BraA01g026750.3C.gene	213	276	284	0	0	0	2.632459	3.606148	3.75292	0	0	0	4.26393198563715e-64	-Inf	down
BraA01g026810.3C.gene	1806	1671	1567	6915	7148	6661	40.114793	38.063019	34.062062	115.244712	112.145585	110.071468	2.49261319271403e-63	1.88623963366862	up
BraA01g026900.3C.gene	4	0	0	415	477	415	0.063899	0	0	6.658899	7.229285	6.589226	8.17653081602326e-77	8.20673890332236	up
BraA01g026920.3C.gene	8	0	0	135	174	157	0.119841	0	0	1.75245	2.007132	1.774326	4.19915704271039e-34	5.71747130485427	up
BraA01g026940.3C.gene	0	0	0	335	440	407	0	0	0	3.423984	3.589245	3.910654	6.96287596060291e-77	Inf	up
BraA01g026950.3C.gene	0	0	0	93	87	125	0	0	0	0.665085	0.587047	0.883198	4.01189860826654e-31	Inf	up
BraA01g026960.3C.gene	5	2	0	23079	27421	21809	0.054026	0.027375	0	237.826489	281.942634	235.225052	0	13.1792463864766	up
BraA01g026990.3C.gene	0	0	0	68	125	89	0	0	0	2.184842	3.813708	2.845133	7.15520424046057e-22	Inf	up
BraA01g027080.3C.gene	72	69	66	168	134	177	1.258536	1.233084	1.122313	2.213165	1.658212	2.308949	0.000511186939983494	1.06264704604751	up
BraA01g027140.3C.gene	422	429	362	146	218	222	6.699937	7.019236	5.673661	1.741645	2.463057	2.623987	6.60255870546592e-08	-1.2071858699357	down
BraA01g027200.3C.gene	152	216	226	758	740	692	1.801141	2.632302	2.620047	6.752051	6.230286	6.090859	4.13884363367087e-19	1.73015485918593	up
BraA01g027210.3C.gene	326	503	385	1203	1277	932	4.749645	8.673707	5.442412	10.898289	13.970297	8.554899	1.33362013061879e-09	1.33453115975794	up
BraA01g027220.3C.gene	0	11	0	5687	6133	5329	0	0.154384	0	64.195358	65.345581	59.486389	0	10.430343304109	up
BraA01g027300.3C.gene	75	53	68	979	904	808	0.503072	0.36352	0.446322	4.957165	4.319579	4.044913	3.80759274801878e-65	3.63044123862293	up
BraA01g027550.3C.gene	89	77	64	0	23	37	1.546766	1.383714	1.101749	0	0.2837	0.481723	3.32658943298735e-07	-2.10423485238002	down
BraA01g027600.3C.gene	5	2	0	144	186	123	0.032811	0.011153	0	0.890559	1.082636	0.751285	2.90143477020086e-34	5.85867189045077	up
BraA01g027690.3C.gene	11	2	2	216	237	162	0.249996	0.047455	0.043809	3.864748	3.997762	2.853948	2.33214251963963e-36	5.20844551733747	up
BraA01g027770.3C.gene	373	365	353	99	99	91	2.581386	2.569658	2.395923	0.464933	0.477852	0.460495	1.02627376956271e-16	-2.06853950248678	down
BraA01g027780.3C.gene	0	0	0	400	404	399	0	0	0	4.246915	4.041588	4.199992	6.06256390878325e-78	Inf	up
BraA01g027980.3C.gene	1105	1102	1092	571	562	609	17.621705	17.83049	16.523241	6.91491	6.508158	7.268266	2.37292249483724e-12	-1.07244250201954	down
BraA01g028110.3C.gene	1111	1001	826	82	89	44	10.296	9.552535	7.546948	0.573285	0.585406	0.303291	7.16952403688019e-46	-3.9282399460425	down
BraA01g028180.3C.gene	756	899	847	3	2	5	3.753561	5.959503	5.393343	0.012073	0.004268	0.009379	7.66027475666044e-143	-8.11190013783499	down
BraA01g028370.3C.gene	261	242	237	1693	1903	1767	4.360705	4.076802	4.10764	22.068894	23.903163	22.685936	1.60437854164546e-67	2.70401017077326	up
BraA01g028390.3C.gene	985	999	1067	185	223	225	5.56635	5.820557	5.948167	0.788414	0.895832	0.946335	3.51910893683617e-43	-2.42286122848772	down
BraA01g028400.3C.gene	1933	2303	2179	446	459	397	35.985781	45.461543	40.792176	7.66442	7.028584	6.551811	3.16821248448579e-60	-2.45407987556822	down
BraA01g028410.3C.gene	78	133	123	24	15	7	2.00874	3.534396	2.778641	0.203297	0.178453	0.164082	2.57956972531314e-10	-3.00732914620664	down
BraA01g028480.3C.gene	999	940	980	452	598	515	24.222458	23.496754	23.440212	8.271118	10.319072	9.320179	3.66586699328954e-11	-1.05509096038046	down
BraA01g028540.3C.gene	4309	4321	4687	1878	1681	1789	25.174816	26.010898	26.899907	8.280647	6.960267	7.778341	4.40585530165789e-38	-1.46568077288983	down
BraA01g028550.3C.gene	795	797	800	245	336	353	5.297401	5.467328	5.252642	1.228312	1.591974	1.753592	1.52833198873032e-17	-1.51225831513436	down
BraA01g028600.3C.gene	1285	1487	1081	493	641	583	18.638606	21.900449	15.525383	5.376595	6.579367	6.316714	1.61703888675471e-09	-1.32368831907988	down
BraA01g028620.3C.gene	2168	2367	2315	7817	7021	7305	91.402359	102.837357	96.251587	248.724808	210.863892	229.840271	2.06184624876411e-41	1.54232836961454	up
BraA01g028810.3C.gene	0	8	0	2681	2949	2760	0	0.038402	0	10.714159	11.125792	10.908913	0	9.85840950973385	up
BraA01g029060.3C.gene	549	601	473	18	51	12	15.670913	16.823012	13.140296	0.408632	0.804585	0.249559	6.60921786703045e-62	-4.5002326539995	down
BraA01g029140.3C.gene	1774	884	840	377	353	369	14.794024	7.651324	7.92218	1.986771	1.957761	2.119703	0.00384557836366768	-1.8188282142211	down
BraA01g029160.3C.gene	150	168	130	670	1048	845	2.475121	2.772561	2.098743	7.967174	12.00928	9.786372	1.61996121033211e-16	2.3559757938189	up
BraA01g029180.3C.gene	26	15	16	1087	1240	1395	0.31631	0.251812	0.28511	8.725637	9.399591	11.116021	6.18241280488112e-106	5.87801253420882	up
BraA01g029190.3C.gene	3	11	27	115	136	121	0.044353	0.136478	0.336826	1.163832	1.245234	1.215033	3.75304982062824e-16	3.03096500509924	up
BraA01g029270.3C.gene	323	263	260	924	840	758	3.17727	2.609831	2.442185	6.771739	5.975319	5.66398	2.14901575809155e-15	1.42582536800666	up
BraA01g029280.3C.gene	0	0	0	453	490	578	0	0	0	3.789073	3.989891	4.848792	1.0750798996826e-92	Inf	up
BraA01g029360.3C.gene	0	11	0	142	205	184	0	0.118839	0	1.222627	1.697823	1.583061	5.34155980077284e-35	5.41324368748771	up
BraA01g029400.3C.gene	585	530	703	160	142	166	6.843365	6.356265	7.858044	1.35785	1.183427	1.418223	1.88231000212767e-24	-2.1056119407721	down
BraA01g029430.3C.gene	125	140	128	8	17	12	2.290877	2.593418	2.006724	0.131926	0.195129	0.128114	2.03626887375395e-21	-3.57310773675019	down
BraA01g029540.3C.gene	2536	2371	2272	5924	6221	5980	46.934385	44.842831	40.675785	81.591186	80.986267	82.51353	8.69770274536449e-27	1.18366182411971	up
BraA01g029550.3C.gene	2083	841	2593	5499	5077	4848	37.706921	15.685475	46.289932	75.126373	65.4758	65.490768	3.61095181050308e-07	1.33907737451724	up
BraA01g029590.3C.gene	40888	36714	38036	939	986	1052	513.819764	475.283177	471.26395	8.963487	8.879208	9.921412	5.15963272047026e-274	-5.43119044068224	down
BraA01g029610.3C.gene	4	5	3	96	88	113	0.027097	0.037233	0.02529	0.651163	0.580215	0.759541	1.99844139482775e-23	4.47667955201182	up
BraA01g029690.3C.gene	0	0	0	1970	2134	1986	0	0	0	16.836048	17.210728	16.781706	2.61026220018487e-274	Inf	up
BraA01g029770.3C.gene	7	0	5	591	729	705	0.097631	0	0.090748	9.815531	11.595293	10.839529	3.83049830665013e-101	7.2552006110295	up
BraA01g029810.3C.gene	210	201	121	13	16	5	3.220225	3.163658	1.82818	0.139813	0.16497	0.046086	3.10193262959699e-14	-4.12870835380193	down
BraA01g029950.3C.gene	53	68	56	189	219	238	0.952056	1.259695	0.991577	2.579937	2.815231	3.206011	6.00564848612078e-09	1.7128058389574	up
BraA01g029970.3C.gene	108	115	89	1185	1041	1059	5.605559	8.249405	4.550432	54.022623	38.40893	40.897703	3.02507447816691e-64	3.24516587998623	up
BraA01g029990.3C.gene	316	341	356	33	38	29	2.665501	2.853881	2.857045	0.210909	0.230246	0.178052	1.19629223849261e-33	-3.49529922643221	down
BraA01g030050.3C.gene	158	202	137	63	110	76	2.173275	2.873793	1.881822	0.652513	1.037337	0.752992	0.000105594654273528	-1.16084260344654	down
BraA01g030080.3C.gene	2274	2131	1887	4659	4821	4585	34.681999	33.600173	27.99448	53.903839	52.836237	52.154118	3.24927276574471e-19	1.00786520703631	up
BraA01g030200.3C.gene	40934	36698	42518	127057	125537	126103	529.224548	488.956543	542.011353	1239.525024	1156.03772	1216.512085	1.14477876369388e-11	1.50575488835637	up
BraA01g030310.3C.gene	764	713	751	2202	2057	2169	10.373793	10.906888	10.231532	21.232447	18.57876	20.351612	6.93557144514522e-25	1.37856873269275	up
BraA01g030320.3C.gene	2300	2190	2431	621	749	673	8.153716	8.075781	8.665617	1.913207	2.30713	2.129037	2.8951220091306e-47	-1.91434198394907	down
BraA01g030370.3C.gene	0	0	0	237	257	251	0	0	0	9.339317	9.57246	9.779156	3.48676519695824e-56	Inf	up
BraA01g030410.3C.gene	21	3	12	120	101	181	0.386753	0.039153	0.211023	1.701489	1.344167	2.534868	1.73469626069151e-08	3.34162863701446	up
BraA01g030430.3C.gene	2000	2122	2349	1015	1141	1104	39.627136	43.329609	45.897381	15.172105	16.100975	16.32061	4.04104454862056e-19	-1.14217468277063	down
BraA01g030500.3C.gene	492	481	521	0	0	0	2.661452	2.695766	2.762838	0	0	0	9.58721883880575e-103	-Inf	down
BraA01g030520.3C.gene	256	251	282	755	876	653	2.857591	2.911543	3.081442	5.626745	6.243816	4.743955	6.63410852394903e-14	1.37913998890262	up
BraA01g030580.3C.gene	281	597	353	1792	1097	1459	4.432031	9.710547	5.482959	21.341755	12.329659	17.184277	4.0132280159548e-05	1.67144193914975	up
BraA01g030630.3C.gene	0	0	0	225	403	205	0	0	0	4.235768	8.568275	3.705624	8.36414970238919e-20	Inf	up
BraA01g030710.3C.gene	1181	1367	1054	379	420	434	41.903862	49.991409	36.877972	10.126109	10.609929	11.495634	3.63401505332282e-18	-1.70122463997105	down
BraA01g030740.3C.gene	0	0	0	1378	1676	1479	0	0	0	5.057722	5.674719	5.326308	1.17892017108603e-221	Inf	up
BraA01g030930.3C.gene	541	497	438	61	77	78	12.164026	15.125651	10.306467	1.06841	1.366764	1.406264	8.47456611836378e-34	-2.92760150247032	down
BraA01g030980.3C.gene	1763	1525	1780	727	758	844	14.055358	12.595227	14.01292	4.359801	4.292927	5.048787	1.56382553285139e-20	-1.27237065241625	down
BraA01g031070.3C.gene	1024	931	807	195	315	192	15.545797	14.667268	12.147274	2.182486	3.551392	2.128969	1.47654180818893e-27	-2.13728982694163	down
BraA01g031100.3C.gene	629	599	458	314	292	259	20.134039	19.758472	14.470024	7.577071	6.667091	6.17962	9.63181300859858e-08	-1.11484257081619	down
BraA01g031150.3C.gene	4623	4023	4364	767	744	761	69.983467	62.76067	65.137505	8.755698	8.015035	8.593292	3.71576459517429e-106	-2.66793536807987	down
BraA01g031210.3C.gene	5123	5544	5344	796	790	837	46.777742	52.195975	48.0974	5.474834	5.127521	5.694138	2.30513196899109e-127	-2.87592567897321	down
BraA01g031260.3C.gene	90	96	106	29169	33025	31793	0.55298	0.605016	0.642289	135.849854	145.185089	146.422546	0	8.17714483016364	up
BraA01g031330.3C.gene	313	292	312	1139	1121	1109	3.805792	3.678262	3.731595	10.481779	9.809168	10.152539	3.35313862411218e-25	1.72638828170519	up
BraA01g031340.3C.gene	792	802	826	1887	2010	1920	22.537301	23.459445	22.90276	40.025447	41.031054	40.206554	1.3995702743477e-16	1.11267635265078	up
BraA01g031350.3C.gene	2604	2791	2451	21231	21853	21902	83.385482	92.087716	77.416013	514.87809	500.118107	524.596181	2.43491539936937e-126	2.89724454158257	up
BraA01g031410.3C.gene	184	194	180	57	113	76	1.99967	2.187508	1.981568	0.690003	0.928213	0.624563	3.88087482403314e-06	-1.3450326511051	down
BraA01g031450.3C.gene	3544	2992	4246	1581	1846	1790	11.437109	9.908455	13.456665	3.835948	4.282699	4.313395	1.59094836299354e-09	-1.19912499687746	down
BraA01g031480.3C.gene	1038	909	922	151	262	167	8.749249	7.901955	7.658115	0.952113	1.568651	1.052851	2.37895290999541e-42	-2.46748316630083	down
BraA01g031500.3C.gene	1232	1090	1209	4936	5588	4539	11.140488	10.178722	10.642283	32.880896	35.166117	29.915463	2.42089530623895e-62	1.93947050382587	up
BraA01g031650.3C.gene	224	309	313	28	11	23	2.827787	3.758142	3.852946	0.270225	0.056464	0.198762	1.93077394762306e-29	-3.90917233001083	down
BraA01g031660.3C.gene	3495	3070	3377	212	197	205	24.507178	22.166498	23.308329	1.122674	0.978656	1.074498	9.3844144052407e-188	-4.16687539485946	down
BraA01g031700.3C.gene	0	0	0	134	140	127	0	0	0	1.964103	1.930349	1.832635	1.59395441059465e-39	Inf	up
BraA01g031810.3C.gene	393	476	395	232	252	176	3.810613	4.778364	3.930535	1.715564	1.721292	1.344031	4.99615572415289e-07	-1.0931189453702	down
BraA01g031820.3C.gene	1319	1387	1233	278	285	245	12.542619	13.590659	11.614969	2.020503	1.953027	1.735519	2.39887161140608e-51	-2.43865088719798	down
BraA01g031840.3C.gene	126	184	115	20	28	47	4.002983	6.03666	3.615587	0.478438	0.626807	1.114732	1.89208282091682e-07	-2.31796136822192	down
BraA01g031850.3C.gene	0	0	0	305	379	355	0	0	0	6.244808	7.340929	7.199483	3.55501966351458e-70	Inf	up
BraA01g031920.3C.gene	5	0	0	184	221	158	0.094097	0	0	3.239398	3.682863	2.750705	3.62712113306882e-41	6.66828033800152	up
BraA01g031930.3C.gene	0	0	0	186	249	142	0	0	0	3.238294	4.099517	2.452502	6.28757118253231e-30	Inf	up
BraA01g031960.3C.gene	0	0	0	345	314	252	0	0	0	3.713677	3.15002	2.711344	1.59593161135596e-61	Inf	up
BraA01g032030.3C.gene	108	111	121	768	837	648	2.431528	2.564336	2.679322	13.036711	13.421903	10.876404	2.4329901193334e-35	2.57473511256624	up
BraA01g032090.3C.gene	240	262	207	1097	1285	1146	2.517436	2.751033	2.075771	9.007857	9.357983	8.620508	5.24709750285808e-37	2.15930672278679	up
BraA01g032120.3C.gene	1	3	5	2262	2181	1900	0.034586	0.13413	0.179483	77.133583	70.218781	64.075272	3.08971949809072e-214	9.31063212905667	up
BraA01g032130.3C.gene	2215	2269	2349	711	772	713	27.943184	29.498785	29.214088	6.765626	6.933542	6.711578	4.64744766918136e-42	-1.79064516703335	down
BraA01g032150.3C.gene	110	89	185	761	864	735	3.694223	3.090755	6.155003	19.377831	20.770893	18.507004	2.24462238928585e-34	2.46956685991056	up
BraA01g032170.3C.gene	598	570	499	96	157	114	19.606943	19.406848	16.3811	2.192836	3.87234	2.46756	1.13520711754927e-26	-2.34379895451896	down
BraA01g032190.3C.gene	6	3	3	122	125	89	0.030342	0.012524	0.011983	0.555509	0.533464	0.397411	2.5554389306307e-25	4.65637817375855	up
BraA01g032280.3C.gene	178	247	228	82	145	125	3.067438	4.383665	3.871652	1.067822	1.774891	1.600451	0.000115168727716493	-1.05267015397798	down
BraA01g032350.3C.gene	4	7	18	2429	2765	2463	0.040233	0.087187	0.207982	22.183335	23.837759	22.237993	7.27792230227184e-283	7.89513650757084	up
BraA01g032420.3C.gene	8	1	29	239	293	253	0.14404	0.019112	0.525014	3.410377	3.947027	3.56449	1.23544377750355e-33	4.22564803380536	up
BraA01g032470.3C.gene	2255	2225	2172	11318	12134	11942	7.04705	7.184697	6.699349	37.188792	37.241258	38.980628	1.77047552420973e-89	2.25890499111453	up
BraA01g032500.3C.gene	375	343	341	0	0	0	4.020087	3.648771	3.553981	0	0	0	1.2816776310083e-79	-Inf	down
BraA01g032540.3C.gene	628	657	729	328	334	340	6.508885	7.100008	7.533316	2.63497	2.424985	2.658885	1.60820226935883e-10	-1.15862404813094	down
BraA01g032660.3C.gene	70	79	127	32	45	19	3.067159	3.558159	5.527838	1.056351	1.388036	0.617135	0.00043489765448523	-1.68170933883497	down
BraA01g032670.3C.gene	264	143	296	114	126	99	3.534806	1.963899	3.665957	1.114695	1.155353	0.956511	0.00388569563689922	-1.20162783685479	down
BraA01g032730.3C.gene	0	2	0	5462	5747	4731	0	0.160465	0	398.353027	395.684692	341.187012	0	12.7844603067292	up
BraA01g032820.3C.gene	910	793	1053	2141	2109	2333	17.16721	15.408547	19.575071	30.478851	28.334362	32.842918	2.50590563630292e-17	1.10682294683123	up
BraA01g032880.3C.gene	1744	1831	1920	613	554	573	15.342282	16.565026	16.31844	4.067153	3.452833	3.74937	1.66748469561934e-38	-1.80903146880291	down
BraA01g032960.3C.gene	1728	2055	1956	887	961	1012	19.510596	23.984291	21.765439	7.523474	7.63674	8.46909	1.53027035203075e-18	-1.15806227580333	down
BraA01g032990.3C.gene	371	390	330	48	70	39	10.928486	11.853594	9.582601	1.054708	1.469967	0.846336	5.26071251965742e-28	-2.95746678317571	down
BraA01g033000.3C.gene	4	3	0	4192	4549	4255	0.036594	0.019373	0	29.528105	30.245796	29.638824	0	10.7005774624963	up
BraA01g033030.3C.gene	2	0	0	916	1013	880	0.01641	0	0	6.908882	7.212547	6.563474	5.19881795826234e-149	10.3110817443587	up
BraA01g033050.3C.gene	0	4	0	154	165	150	0	0.128177	0	3.724947	3.759344	3.586901	1.0688573358475e-37	6.69765292437638	up
BraA01g033060.3C.gene	3	3	2	79	105	101	0.115426	0.095918	0.04455	2.429412	3.047754	3.063863	2.04960251113147e-25	4.997410013982	up
BraA01g033070.3C.gene	18	32	10	2918	2801	2789	0.293922	0.539278	0.158505	36.121914	32.727661	34.135601	1.34396537002735e-280	6.98940329398842	up
BraA01g033120.3C.gene	2	7	3	710	700	659	0.027616	0.086534	0.037664	7.447053	6.924467	6.82537	2.94303605681908e-103	7.26972937413491	up
BraA01g033140.3C.gene	62	66	51	16	30	26	1.623193	1.779401	1.326373	0.301592	0.559809	0.509255	3.98809177378203e-05	-1.47573503689027	down
BraA01g033150.3C.gene	134	127	90	41	37	46	3.388907	3.312972	2.141872	0.742208	0.710789	0.811569	4.91485967859827e-07	-1.65193393716467	down
BraA01g033180.3C.gene	0	2	0	970	1224	930	0	0.015595	0	5.789945	6.613263	5.265137	1.67361522132427e-134	10.4302654162385	up
BraA01g033220.3C.gene	225	294	245	46	33	21	1.860144	2.587089	2.053818	0.285819	0.188231	0.122446	3.40034841038521e-24	-3.08275616401235	down
BraA01g033330.3C.gene	135	111	86	702	576	639	1.644894	1.384539	1.024087	6.455299	5.005113	5.812012	6.62895128746322e-28	2.38065399252693	up
BraA01g033350.3C.gene	192	186	214	1143	848	844	3.371869	3.388764	3.677075	14.078734	9.517669	10.241773	4.52304703191663e-12	2.11316448159896	up
BraA01g033400.3C.gene	271	282	223	1159	1284	1136	3.018703	3.229247	2.44417	9.742602	10.18251	9.439985	1.87835859894618e-34	2.05066533003656	up
BraA01g033440.3C.gene	38	31	47	285	272	284	0.773505	0.684589	1.114531	4.175794	3.765221	4.148417	8.38745081609843e-20	2.70964173738237	up
BraA01g033610.3C.gene	1657	1903	1810	942	886	1065	30.528517	36.132637	32.876202	13.09353	11.622519	14.631069	3.89253845019041e-15	-1.04315020765112	down
BraA01g033620.3C.gene	241	225	209	1213	1350	1395	5.69524	5.483588	4.884666	21.696539	22.791769	24.668394	9.28560015999946e-47	2.39871527381093	up
BraA01g033650.3C.gene	123	137	92	418	570	504	2.771888	3.044627	1.995161	11.90796	8.721577	13.393093	4.28305935729963e-17	1.92502038279519	up
BraA01g033830.3C.gene	13	4	26	156	144	139	0.261859	0.081418	0.524494	2.490142	2.166489	2.186845	2.2191629287271e-18	3.21033094533114	up
BraA01g033880.3C.gene	2160	1903	2112	579	593	635	27.07316	26.716328	28.4384	5.952008	5.742741	6.347275	3.42508508857715e-45	-1.92370348187647	down
BraA01g033950.3C.gene	0	3	0	8582	8837	7660	0	0.015503	0	48.380512	47.026649	42.700096	0	12.8538349823981	up
BraA01g033980.3C.gene	394	246	404	82	129	248	2.443439	1.56933	2.474621	0.380185	0.566539	1.145673	0.00145219135401717	-1.33527040028788	down
BraA01g034010.3C.gene	319	376	306	69	28	60	2.958133	3.597183	2.793244	0.48154	0.184571	0.414922	5.07367823219762e-25	-2.81256716508797	down
BraA01g034030.3C.gene	0	0	0	608	551	503	0	0	0	8.137778	6.960549	6.649936	3.03136140926734e-99	Inf	up
BraA01g034070.3C.gene	224	201	222	0	0	0	1.688062	1.558889	1.647676	0	0	0	3.77101734660237e-57	-Inf	down
BraA01g034130.3C.gene	16	0	0	8942	9112	8303	0.140736	0	0	62.255482	59.880943	57.162617	0	10.542505447386	up
BraA01g034180.3C.gene	80	42	66	189	217	192	1.173475	0.62681	0.955141	2.102301	2.280948	2.113694	3.18834231604633e-07	1.51894321460562	up
BraA01g034200.3C.gene	892	841	856	2246	2490	2106	8.848515	8.610199	8.367277	16.830536	17.597573	15.600386	9.56292894288248e-22	1.24852600286565	up
BraA01g034240.3C.gene	201	203	192	140	91	85	5.79283	6.009952	5.43138	3.043821	1.855802	1.823016	0.000126045238109934	-1.06100530818989	down
BraA01g034260.3C.gene	183	139	198	2184	2527	2220	1.732689	1.351701	1.849978	15.660774	17.100777	15.737232	2.23550291647821e-118	3.58463005239635	up
BraA01g034290.3C.gene	243	215	178	0	1	0	6.232185	5.704509	4.52412	0	0.014546	0	7.21732849341524e-55	-9.51900645143771	down
BraA01g034320.3C.gene	4	0	0	254	305	262	0.141079	0	0	7.269924	8.257374	7.433449	2.62405871421197e-54	7.53526016627463	up
BraA01g034360.3C.gene	172	127	192	82	88	101	1.729701	1.304942	1.907268	0.620909	0.632945	0.757919	0.000568769254986089	-1.00678643884692	down
BraA01g034470.3C.gene	0	0	2	690	726	650	0	0	0.038837	11.349533	11.275565	10.575359	1.67629385856576e-114	9.87409764996028	up
BraA01g034490.3C.gene	93	128	112	511	579	471	3.20009	4.547473	3.793861	13.29922	14.235765	12.118099	1.15622080951171e-19	2.07303949164554	up
BraA01g034660.3C.gene	142	198	188	11	12	8	1.595374	2.291819	2.08602	0.092097	0.090231	0.066266	8.33374910982562e-30	-4.24580951662404	down
BraA01g034690.3C.gene	1128	1094	1139	195	204	296	8.640177	8.619726	8.662606	1.11964	1.110044	1.687951	3.52788234359322e-46	-2.42426089958364	down
BraA01g034760.3C.gene	204	284	260	79	75	52	5.990186	8.633927	7.539895	1.744152	1.570795	1.132338	6.1716519657437e-13	-2.01383055872818	down
BraA01g034770.3C.gene	208	192	152	886	967	866	3.278181	3.116768	2.352619	11.959133	12.290484	11.584408	1.20530190900485e-30	2.14626702174328	up
BraA01g034780.3C.gene	138	120	167	35	55	50	3.249195	2.917599	3.90039	0.615208	0.924338	0.869534	3.50343321411354e-08	-1.7581509076835	down
BraA01g034790.3C.gene	303	326	363	191	138	169	5.569052	6.181536	6.588886	2.643572	1.800355	2.322128	1.48040431281305e-06	-1.14035226410543	down
BraA01g034810.3C.gene	1072	925	1181	3745	3794	3801	10.49796	10.857368	11.590823	29.996221	27.947979	28.46992	1.35753632898215e-44	1.68496929380384	up
BraA01g034820.3C.gene	60	63	57	13	18	17	0.493375	0.531552	0.458187	0.078936	0.105432	0.10062	2.37465473104024e-08	-2.06376840994378	down
BraA01g034850.3C.gene	403	407	349	2566	2605	2503	7.131857	7.414904	6.084428	34.259747	32.829746	33.045753	3.34785756564592e-76	2.57436323998688	up
BraA01g034860.3C.gene	1165	1112	1240	7446	7779	7378	17.16352	16.877996	17.956318	82.978098	81.846531	81.301422	1.93741361847655e-107	2.5322954412922	up
BraA01g034870.3C.gene	39	85	89	3689	3891	3291	0.716645	1.640916	1.638937	52.365017	52.132957	46.190052	4.60486198068732e-260	5.51882647680752	up
BraA01g034890.3C.gene	168	164	191	753	739	728	2.140559	2.156947	2.398786	7.265249	6.726945	6.946072	7.49692720084489e-23	1.9350518599334	up
BraA01g034980.3C.gene	218	211	143	993	979	740	5.967653	6.195462	3.887015	14.759637	13.738025	11.027587	2.41555419400133e-18	2.09131158657309	up
BraA01g035040.3C.gene	277	331	285	762	729	765	5.148291	6.330667	5.223495	10.68425	9.651926	10.610237	6.6922601067803e-11	1.18492624487211	up
BraA01g035050.3C.gene	0	0	0	159	187	150	0	0	0	0.667571	0.743847	0.625015	3.82057668641145e-44	Inf	up
BraA01g035060.3C.gene	0	0	0	955	1138	1026	0	0	0	5.06217	5.695097	5.380116	7.1931902647584e-167	Inf	up
BraA01g035090.3C.gene	37	70	76	283	250	249	2.733459	5.435039	5.647408	16.12916	13.469128	14.016085	8.36053266586325e-12	1.94432552833448	up
BraA01g035240.3C.gene	239	217	211	74	97	112	2.418475	2.424699	2.07206	0.644412	0.848032	0.851818	4.66634766498877e-07	-1.39120343218412	down
BraA01g035260.3C.gene	294	258	355	163	184	125	3.511502	3.173082	4.180422	1.458557	1.617265	1.160827	7.62044414168422e-06	-1.09532837878366	down
BraA01g035280.3C.gene	13259	11876	12732	6040	5794	5879	211.449463	195.180084	200.189972	72.678749	65.810738	69.951653	8.32381128348871e-29	-1.2464883564541	down
BraA01g035360.3C.gene	0	0	0	3011	3075	2644	0	0	0	81.5634	78.617828	70.812546	0	Inf	up
BraA01g035370.3C.gene	245	313	245	46	54	51	6.895818	9.086651	6.800746	0.964401	1.066022	1.066355	3.69446528993208e-19	-2.5668843188791	down
BraA01g035460.3C.gene	488	516	429	87	69	66	16.632124	18.135546	14.414582	2.24127	1.67814	1.666851	8.20016785417481e-32	-2.839812027712	down
BraA01g035500.3C.gene	2876	3373	3098	2	4	1	95.114709	117.30318	106.923196	0.028035	0.091993	0.010926	5.78696188907432e-279	-10.552271664235	down
BraA01g035530.3C.gene	1150	278	829	8	20	11	34.741989	10.286628	27.497275	0.180557	0.522334	0.255944	1.70441826509044e-06	-6.01510467311604	down
BraA01g035540.3C.gene	59	71	74	791	836	864	1.720947	2.115966	2.112279	17.422243	17.396444	18.830223	1.46211291097577e-57	3.45749944458868	up
BraA01g035560.3C.gene	173	349	228	1322	1182	1129	3.151966	6.586438	4.109419	18.271879	15.410164	15.429837	5.42131701712486e-27	2.1216748861422	up
BraA01g035570.3C.gene	413	431	410	200	247	170	3.695824	3.9826	3.616952	1.343565	1.576307	1.135368	8.17947187814679e-08	-1.17977489949853	down
BraA01g035590.3C.gene	910	906	838	2345	2590	2409	18.488611	18.978735	16.797569	35.975086	37.50486	36.537289	1.59489886126264e-24	1.31473641083433	up
BraA01g035630.3C.gene	721	731	663	205	254	258	26.332024	27.511295	23.857426	5.633709	6.58643	7.020062	6.43199592701291e-20	-1.71556605643547	down
BraA01g035670.3C.gene	0	1	0	104	152	102	0	0.018895	0	5.319557	7.35835	5.169	1.02286055107664e-33	8.30217071722427	up
BraA01g035690.3C.gene	22	16	14	67	79	125	0.387305	0.277053	0.242851	0.899652	0.996503	1.661717	2.77983116090755e-05	2.23053715935861	up
BraA01g035730.3C.gene	8362	7804	7599	2121	2399	2046	207.444971	203.283282	180.346007	37.881841	40.632431	36.14049	1.27672587886453e-72	-2.00967575424747	down
BraA01g035740.3C.gene	1646	1705	1747	4746	4810	4678	22.237801	23.729374	23.275763	48.388168	46.28941	47.165127	1.60650113994336e-31	1.32942584296011	up
BraA01g035820.3C.gene	180	110	136	74	58	76	2.235285	1.402403	1.658272	0.688961	0.512231	0.698424	0.000123356263249665	-1.1794090267548	down
BraA01g035850.3C.gene	584	570	527	0	0	0	17.716892	17.824221	15.763555	0	0	0	8.64131903609577e-113	-Inf	down
BraA01g035870.3C.gene	47813	50580	47206	22738	22868	22265	953.73926	1036.461426	925.500793	341.145386	323.873962	330.330261	5.29578171908648e-16	-1.25344307359058	down
BraA01g035910.3C.gene	396	440	272	177	168	116	1.843882	2.115037	1.249649	0.620414	0.556347	0.405807	2.10650616483937e-05	-1.41966373198893	down
BraA01g035940.3C.gene	697	762	699	224	173	189	10.93869	12.417927	10.802199	2.624869	1.812728	2.160889	2.69709745875379e-26	-2.02907896702028	down
BraA01g035980.3C.gene	125	84	107	206	310	281	3.151082	2.175165	2.669571	3.932539	5.591149	5.304011	9.18581800387849e-06	1.17929156983761	up
BraA01g036010.3C.gene	0	0	0	882	1300	1027	0	0	0	39.058029	54.36005	44.992481	4.27383306717538e-89	Inf	up
BraA01g036020.3C.gene	11	16	29	359	342	320	0.317204	0.502857	0.847224	8.280936	7.446915	7.318259	2.4199062965643e-37	4.03974708162027	up
BraA01g036040.3C.gene	290	294	245	64	113	90	4.926324	5.00096	4.056809	0.502483	0.926365	0.749977	1.90178656401025e-11	-1.79574596699793	down
BraA01g036060.3C.gene	793	732	948	2327	2141	2287	8.359632	7.955459	9.878948	18.512413	16.104586	18.04021	4.69360441858491e-23	1.30090949304496	up
BraA01g036080.3C.gene	563	625	585	1459	1508	1541	3.152798	3.81354	3.523978	6.245542	5.985259	6.640037	2.21472205663564e-16	1.19365305521528	up
BraA01g036100.3C.gene	1748	1679	2026	692	731	688	33.680168	33.338932	38.490162	10.062209	10.025133	9.893788	1.09522327206905e-28	-1.52074659595204	down
BraA01g036140.3C.gene	7	0	3	86	84	70	0.103257	0	0.039445	0.989554	0.911495	0.79344	9.22202922217232e-22	4.44350645116207	up
BraA01g036180.3C.gene	1699	1662	1576	671	656	702	34.992916	35.265636	32.009884	10.428151	9.611364	10.78278	9.84745520037651e-25	-1.43412333904908	down
BraA01g036200.3C.gene	211	173	176	43	65	60	3.561137	3.002902	2.929176	0.546594	0.78039	0.75062	3.23534410114049e-10	-1.89377940993671	down
BraA01g036270.3C.gene	105	53	92	0	4	2	0.808185	0.420898	0.704058	0	0.018081	0.011318	3.38244473638933e-14	-5.56048259530739	down
BraA01g036300.3C.gene	58	82	63	485	553	567	2.732135	3.996616	2.943067	17.419554	18.721087	20.12475	1.90379668803031e-31	2.82732775404405	up
BraA01g036390.3C.gene	1	0	0	1269	1496	1407	0.01934	0	0	20.74543	23.084274	22.731041	4.94686182795344e-206	11.8812105994704	up
BraA01g036410.3C.gene	2119	2061	2065	369	370	345	53.304219	53.18473	51.082823	5.277263	5.004013	4.885288	2.12299926507617e-77	-2.67817272270976	down
BraA01g036460.3C.gene	60376	52446	62848	17259	17410	17427	462.087242	412.213845	474.148629	99.636847	94.987285	99.382908	2.49134949629454e-32	-1.90413954882979	down
BraA01g036510.3C.gene	2176	1879	2172	574	619	560	50.996837	48.161944	54.156183	10.465337	10.533561	10.461464	1.42972760615393e-47	-1.98070884017091	down
BraA01g036520.3C.gene	88	131	142	0	0	0	2.429539	3.725061	3.850666	0	0	0	3.00627289097189e-30	-Inf	down
BraA01g036570.3C.gene	1395	1321	1600	364	333	241	12.869362	12.560936	14.551274	2.532417	2.183905	1.657818	2.3585532236158e-51	-2.35228333444485	down
BraA01g036580.3C.gene	63	63	56	6	2	6	1.247703	1.126588	0.95802	0.079655	0.012644	0.078503	8.4458939858182e-19	-3.83754224762317	down
BraA01g036610.3C.gene	446	340	490	60	109	115	10.908446	8.59125	12.537546	1.007261	2.076027	1.910888	8.42800160726164e-18	-2.32395314386753	down
BraA01g036620.3C.gene	59	55	61	1589	1507	1374	1.852306	1.77481	1.902194	38.038357	34.045845	32.533455	1.99211941736418e-122	4.5243472157092	up
BraA01g036630.3C.gene	1222	1201	1178	680	644	652	26.469673	26.795845	25.153933	11.10349	9.930459	10.527164	7.01268664508408e-12	-1.01667826686099	down
BraA01g036650.3C.gene	47	23	20	3112	3472	3393	0.817802	0.39985	0.332411	41.093742	43.280781	44.308289	1.26484591494696e-295	6.6411756798255	up
BraA01g036660.3C.gene	23	14	30	442	515	488	0.182035	0.135463	0.301838	5.416425	5.67511	5.996451	5.93554539441267e-50	4.28137237089671	up
BraA01g036690.3C.gene	15	27	10	225	374	269	0.368072	0.671225	0.243589	4.191717	6.58739	4.963867	2.00689901051617e-19	3.89424262637507	up
BraA01g036700.3C.gene	39	20	18	2103	2539	1937	0.269687	0.143191	0.117426	11.06205	12.608531	10.074367	4.90852247207729e-133	6.26324356921547	up
BraA01g036710.3C.gene	464	497	444	263	243	254	3.840684	4.238091	5.103965	2.306359	1.88542	2.118159	5.20794105037485e-07	-1.0376104185657	down
BraA01g036750.3C.gene	170	189	139	77	92	75	7.326318	8.423325	5.896661	2.509211	2.837955	2.421158	6.11943438268219e-05	-1.18601415552172	down
BraA01g036760.3C.gene	332	368	399	219	199	160	12.331741	14.063347	14.610187	6.132318	5.25252	4.415874	2.2824638545624e-06	-1.07785556297466	down
BraA01g036780.3C.gene	44	29	31	116	67	136	0.340229	0.233703	0.235197	0.686235	0.372233	0.798677	0.00235962287755623	1.47569048504341	up
BraA01g036820.3C.gene	217	193	195	66	102	88	6.260662	5.735435	5.545319	1.427083	2.08347	1.891449	9.03640840024139e-07	-1.39856586894757	down
BraA01g036870.3C.gene	1034	1071	967	340	285	314	30.331795	32.378246	27.974995	7.532537	5.959066	6.860062	7.46961731764234e-29	-1.85940117476216	down
BraA01g036890.3C.gene	1013	1037	1029	398	398	395	15.843741	16.819568	17.07365	4.675155	4.438844	4.599907	6.38695887645953e-21	-1.52205749424503	down
BraA01g036910.3C.gene	78	52	53	2	0	6	2.006378	1.359182	1.338367	0.025407	0	0.096254	3.09748712119223e-18	-4.64739515604295	down
BraA01g036930.3C.gene	13	7	15	335	372	384	0.304741	0.14727	0.328406	5.988258	6.271786	6.792177	3.77817468576219e-47	4.81396822164154	up
BraA01g036950.3C.gene	502	413	543	1861	1737	1762	8.977674	7.617277	9.570725	25.135326	22.143795	23.534508	4.7989092816032e-33	1.72943502718435	up
BraA01g036960.3C.gene	367	342	396	214	213	178	6.891209	6.615973	7.331952	3.028711	2.851782	2.495247	6.68565081008238e-06	-1.02034558663833	down
BraA01g037030.3C.gene	5	6	12	344	262	324	0.071319	0.099969	0.210611	4.615235	3.312126	4.297136	2.2121128240595e-43	5.19364289894293	up
BraA01g037040.3C.gene	8952	8138	8649	2580	2782	2605	47.585073	44.582832	45.330126	10.345399	10.531335	10.335893	2.67319294535758e-62	-1.84423424002363	down
BraA01g037070.3C.gene	79	104	85	35	45	59	2.082367	2.831094	2.202177	0.698858	0.84914	1.151369	0.00103183552489834	-1.10254106607858	down
BraA01g037130.3C.gene	1415	1454	1501	416	432	414	17.461142	18.487221	18.268948	3.867472	3.792183	3.810619	3.89368222440662e-38	-1.94417364198075	down
BraA01g037140.3C.gene	1041	1109	1062	57	128	125	11.859336	12.992201	11.916226	0.41486	0.777491	0.840212	3.36073954452128e-77	-3.53494716437025	down
BraA01g037150.3C.gene	1648	1831	1858	606	784	754	13.927073	14.499237	13.92285	3.474006	4.270724	4.226352	9.99035407220013e-27	-1.47124516445866	down
BraA01g037160.3C.gene	146	147	72	2318	2514	2349	6.130284	6.380943	2.991829	73.749672	75.491814	73.894775	2.53810284817694e-147	4.1422450611241	up
BraA01g037260.3C.gene	5	8	11	198	196	112	0.082644	0.146984	0.180222	2.696742	2.510874	1.50495	9.26717259150253e-14	4.24541490148938	up
BraA01g037270.3C.gene	1147	842	1102	195	216	217	12.02175	9.09164	11.38863	1.540877	1.61015	1.691345	1.37829655817828e-27	-2.45020030819732	down
BraA01g037290.3C.gene	584	616	601	4335	4690	4417	9.963977	10.820995	10.114402	55.842225	57.0323	56.2534	5.07760203650586e-108	2.74663202205047	up
BraA01g037300.3C.gene	1046	929	1098	2560	2598	2578	17.848076	16.343647	18.484537	32.980148	31.587521	32.84407	8.1753675300927e-21	1.18118489336824	up
BraA01g037350.3C.gene	13859	12611	14142	5594	5750	5889	146.840088	137.706024	147.741898	44.718807	43.390106	46.559265	8.4295641177904e-35	-1.38785546859077	down
BraA01g037380.3C.gene	35	55	46	163	214	172	1.542661	2.500917	2.020626	5.4729	6.776375	5.698721	2.2376030889384e-09	1.85457286214436	up
BraA01g037390.3C.gene	656	515	625	1291	1792	1663	2.192718	1.792016	2.060204	3.258832	4.271055	4.15124	1.62081884868893e-12	1.24709949346807	up
BraA01g037420.3C.gene	1046	1032	1057	3663	4095	3820	18.256474	18.547733	18.179661	48.234447	50.906479	49.74873	3.19935742999269e-47	1.73153289762172	up
BraA01g037450.3C.gene	781	630	661	254	214	315	21.713599	17.959543	18.027248	5.345123	4.163353	6.504033	6.33562587287837e-17	-1.55116282343405	down
BraA01g037460.3C.gene	222	251	226	60	61	59	6.852387	6.638837	6.62762	1.08384	1.030192	1.052435	2.19212379139452e-13	-2.11015973930688	down
BraA01g037490.3C.gene	949	971	923	257	283	278	15.46972	15.976908	14.781366	2.64006	3.236229	2.862198	1.78200915797636e-29	-1.95059105830288	down
BraA01g037500.3C.gene	2592	2544	2169	427	367	284	21.249964	22.769769	18.734713	2.596356	1.954057	1.589478	1.18457464571689e-64	-2.91133089982002	down
BraA01g037520.3C.gene	238	237	211	11	21	19	11.587561	11.868956	10.095794	0.379344	0.700068	0.682747	6.88010082428594e-31	-3.91051310669426	down
BraA01g037540.3C.gene	3695	2790	3974	9528	10180	9574	29.913481	23.280722	31.727579	58.211716	58.706436	57.843624	4.82110428911484e-34	1.33483883542144	up
BraA01g037560.3C.gene	3733	3609	3305	51	75	100	71.439132	71.751378	62.919188	0.761528	1.071494	1.491329	1.46286552159458e-285	-5.713185242863	down
BraA01g037660.3C.gene	177	236	275	3	16	4	1.412192	1.803709	2.149494	0.011293	0.082719	0.016676	2.42710928901127e-28	-5.08410799766309	down
BraA01g037740.3C.gene	0	0	0	249	282	237	0	0	0	4.515098	4.824983	4.256008	2.83072112492579e-57	Inf	up
BraA01g037800.3C.gene	91	52	72	29	33	19	1.154775	0.680324	0.895117	0.275673	0.303261	0.215947	2.69010395989514e-05	-1.56103175639092	down
BraA01g037840.3C.gene	56	108	93	12	13	8	1.674914	3.326409	2.751064	0.271921	0.25869	0.169526	2.69853708499231e-08	-3.11841238968169	down
BraA01g037880.3C.gene	0	4	5	1148	1300	1337	0	0.034177	0.036815	8.166518	8.735803	9.465894	3.72547374433484e-179	8.56058687674775	up
BraA01g037900.3C.gene	2954	3083	2859	977	1025	818	99.769882	107.321739	95.211525	24.901081	24.655972	20.616756	4.18266919323047e-48	-1.81110257512883	down
BraA01g037930.3C.gene	326	316	332	3758	3808	3735	3.390743	3.381124	3.403733	29.491008	28.152977	28.94527	1.7947793285409e-139	3.38481544701956	up
BraA01g037960.3C.gene	44	47	34	404	422	345	0.464091	0.514553	0.35273	3.26152	3.21191	2.749777	1.09091676710719e-28	3.0730531690613	up
BraA01g038000.3C.gene	0	0	0	126	98	101	0	0	0	7.096793	5.174427	5.632941	9.26267963956217e-36	Inf	up
BraA01g038060.3C.gene	7967	7043	8194	3564	3816	3738	54.749805	49.874332	55.518803	18.476393	18.675533	19.163559	9.56899171621968e-29	-1.21308897763852	down
BraA01g038070.3C.gene	221	165	163	48	59	54	9.50453	7.304151	6.907172	1.541551	1.800559	1.726112	2.18679919318062e-10	-1.92375353821852	down
BraA01g038080.3C.gene	950	987	764	2298	2457	2266	94.707504	101.434158	75.095352	172.90657	174.524246	168.571167	2.64851037732188e-21	1.2240045533869	up
BraA01g038110.3C.gene	6407	6947	6711	2541	2694	2507	136.133453	157.223127	140.740209	40.389175	39.99777	40.167617	1.35886981630769e-43	-1.52703981738151	down
BraA01g038160.3C.gene	8	10	0	64714	63170	59124	0.089008	0.113406	0	555.837708	512.158752	502.168671	0	13.1824622263711	up
BraA01g038170.3C.gene	0	0	0	13377	13804	12099	0	0	0	114.069	111.073574	101.986119	0	Inf	up
BraA01g038190.3C.gene	618	554	613	77	72	40	5.765076	5.371112	5.630278	0.537899	0.57024	0.271044	1.26865063189448e-47	-3.39105381596663	down
BraA01g038200.3C.gene	4201	4017	3706	694	702	679	167.036163	164.610321	145.28476	20.819267	19.873489	20.119219	2.12512737483125e-103	-2.67483809079614	down
BraA01g038300.3C.gene	698	827	782	130	120	68	40.986538	50.026604	45.24831	5.730664	4.997328	2.963994	2.77512429309179e-49	-3.01178832290863	down
BraA01g038310.3C.gene	29	40	50	79	108	97	0.43415	0.620932	0.753313	0.907512	1.171375	1.103311	0.00114854886768713	1.09893712102822	up
BraA01g038320.3C.gene	1640	1583	1703	957	982	712	26.077253	25.947441	26.704031	11.48148	11.118995	8.450693	1.46138903593861e-14	-1.04657988924852	down
BraA01g038380.3C.gene	22	8	11	506	570	469	0.195632	0.073098	0.098441	3.507104	3.731549	3.218531	6.88610918768452e-63	5.0857973709037	up
BraA01g038450.3C.gene	153	191	190	84	107	91	1.274045	1.685034	1.610086	0.523863	0.676623	0.558475	0.000188347343061823	-1.07749594189505	down
BraA01g038550.3C.gene	139	239	218	27	54	17	3.472738	6.169317	5.386895	0.508746	0.962618	0.300313	2.55376863102649e-09	-2.77389132053679	down
BraA01g038590.3C.gene	460	514	501	144	194	124	15.046948	17.310635	16.155464	3.542682	4.511613	3.020259	6.4900656399176e-17	-1.83306219957748	down
BraA01g038610.3C.gene	306	317	280	173	154	170	14.30586	15.287319	12.940784	6.100987	5.11073	5.937006	3.10167116307906e-05	-1.01184338872493	down
BraA01g038620.3C.gene	0	0	3	155	184	250	0	0	0.022331	1.340813	1.45704	2.080571	2.32149345827484e-27	7.47892212192535	up
BraA01g038640.3C.gene	5098	4796	5170	27708	27644	26977	66.584851	64.419426	66.47219	272.821511	256.872798	262.425687	6.48857679273981e-76	2.2991329813957	up
BraA01g038690.3C.gene	206	159	190	462	479	469	2.908435	2.301979	2.634696	4.919021	4.816342	4.933822	5.19098196323436e-08	1.1944539029678	up
BraA01g038700.3C.gene	504	447	463	188	177	180	11.570477	10.8568	11.839953	3.243831	2.890772	3.078701	1.56597029173267e-12	-1.52566373475674	down
BraA01g038710.3C.gene	7	4	3	1393	1333	1341	0.076049	0.03413	0.02177	11.521631	10.409751	10.967903	1.19830822462689e-184	8.03227957625923	up
BraA01g038730.3C.gene	1940	1652	1736	730	826	704	18.614791	17.469468	17.77958	5.654288	5.633203	5.422291	2.36463227118772e-24	-1.39058788541819	down
BraA01g038740.3C.gene	4	0	0	5093	4988	4163	0.074634	0	0	91.109062	84.238213	73.648727	2.35989613136871e-222	11.654958183036	up
BraA01g038770.3C.gene	732	681	739	2852	3203	2973	11.450241	10.969545	11.463372	33.374907	35.29913	34.43932	8.27982245006109e-51	1.91576638589965	up
BraA01g038780.3C.gene	875	691	883	13617	13966	13932	14.699451	11.946794	14.62426	172.614807	167.115463	174.648163	1.92934096908921e-228	3.93314438999912	up
BraA01g038790.3C.gene	145	120	154	687	680	590	5.144082	4.372209	5.375135	18.385778	17.187298	15.621611	4.52088030918128e-23	2.07331119762283	up
BraA01g038810.3C.gene	167	177	116	908	937	1003	1.606753	1.751192	1.096034	6.607422	6.435984	7.222619	2.75868422407365e-39	2.47636185892696	up
BraA01g038910.3C.gene	86	79	87	0	5	5	2.465038	2.338632	2.46411	0	0.08267	0.086604	2.56430108482651e-25	-4.82750675100771	down
BraA01g038990.3C.gene	115	124	114	23	15	29	5.29074	5.8986	5.164327	0.79399	0.475353	0.977691	3.2776395927627e-13	-2.54240234693976	down
BraA01g039000.3C.gene	560	577	529	264	283	260	4.971785	5.279485	4.627694	1.764891	1.787646	1.717381	1.03936130234523e-09	-1.19918590620021	down
BraA01g039090.3C.gene	477	427	503	151	181	149	5.131322	4.667467	5.162727	1.246332	1.35767	1.174166	1.10135028099334e-14	-1.70242797256295	down
BraA01g039100.3C.gene	3442	3527	3549	960	1215	1055	39.33697	41.596657	40.014879	8.260644	9.89983	9.005517	1.6930059494446e-53	-1.85880377741371	down
BraA01g039120.3C.gene	0	0	0	171	172	139	0	0	0	3.623827	3.443585	2.905751	1.78653764831933e-43	Inf	up
BraA01g039130.3C.gene	16203	14386	17309	54924	56086	56464	312.292324	285.739718	328.930006	798.832932	769.959206	812.036575	4.54428112440715e-27	1.65519660157514	up
BraA01g039270.3C.gene	4838	4368	5558	2244	2572	2365	14.846025	13.815134	16.818563	5.214828	5.635091	5.431767	2.8524388173488e-19	-1.19227942827627	down
BraA01g039290.3C.gene	21	43	38	673	852	679	0.50704	1.027542	0.848755	13.534699	17.301464	13.25594	3.2658005044558e-68	4.27496649509117	up
BraA01g039340.3C.gene	91	72	79	901	849	613	0.939275	0.6841	0.837185	5.72743	4.938614	3.855066	8.12981699984759e-21	3.13684285535972	up
BraA01g039400.3C.gene	358	364	381	815	866	899	14.439569	14.912517	15.128296	25.019447	25.055174	27.196937	4.80124513645351e-10	1.07377997962944	up
BraA01g039410.3C.gene	274	280	243	925	952	744	8.690469	9.105888	7.431026	22.351303	21.753544	17.7731	2.57187746695632e-18	1.56380338527242	up
BraA01g039450.3C.gene	139	139	171	1428	1548	1418	3.618961	3.731194	4.376974	28.093147	28.731331	27.57806	1.52108424857502e-74	3.13864778393563	up
BraA01g039470.3C.gene	934	860	816	2242	2483	2230	27.67775	26.241669	23.818651	50.129448	52.407318	49.301525	2.86866981993383e-22	1.26051762931344	up
BraA01g039500.3C.gene	26	34	34	174	147	141	0.981707	1.349717	1.267512	5.073168	4.056295	4.078324	8.88979044040729e-11	2.14709118355386	up
BraA01g039510.3C.gene	237	199	187	2857	2888	2707	2.086553	1.776769	1.558562	17.654406	16.794934	17.337249	2.75213121069369e-133	3.61022927849806	up
BraA01g039550.3C.gene	587	552	515	118	92	104	9.973189	9.273569	8.937406	1.57068	1.080313	1.539444	3.62288164771933e-30	-2.54498901880532	down
BraA01g039570.3C.gene	1150	1075	1131	345	276	284	18.065131	17.27343	17.3834	3.680084	2.7325	2.945707	2.64610125937037e-35	-2.03865105487143	down
BraA01g039580.3C.gene	16559	15956	15937	8738	8914	8086	379.262268	376.610626	359.9133	151.009552	145.412064	138.18837	5.04975029164268e-20	-1.06482779323197	down
BraA01g039600.3C.gene	173	200	239	962	976	904	1.602704	1.90013	2.15626	6.796855	6.468252	6.213931	9.66409397332376e-30	2.06369672732221	up
BraA01g039610.3C.gene	97	121	192	361	337	315	1.100891	1.404227	2.12455	3.10584	2.729276	2.68061	2.75339868633708e-06	1.15600228292081	up
BraA01g039620.3C.gene	0	0	2	920	1048	959	0	0	0.055688	38.939201	41.865856	40.144627	2.24109767346961e-154	10.3756407456363	up
BraA01g039660.3C.gene	10	8	7	688	627	679	0.122212	0.100212	0.076833	6.39355	5.499611	6.234247	3.43487962675271e-90	6.16766917209082	up
BraA01g039710.3C.gene	387	243	328	12	13	12	8.814297	5.800065	7.547072	0.158304	0.158148	0.158834	5.46012887186295e-28	-4.84491263410525	down
BraA01g039750.3C.gene	2	0	0	17945	19628	19094	0.029236	0	0	217.597961	224.664047	228.943573	0	14.646080908365	up
BraA01g039760.3C.gene	283	266	327	141	116	150	4.172894	4.039371	4.759022	1.562621	1.220103	1.645026	5.13828824271422e-07	-1.25288296683708	down
BraA01g039790.3C.gene	136	176	157	0	0	0	1.928004	2.700371	2.203218	0	0	0	2.6310218681363e-47	-Inf	down
BraA01g039820.3C.gene	153	253	160	2174	2947	2773	1.285762	2.196979	1.333919	18.55005	24.506414	23.768973	1.75314288035229e-57	3.64199193802267	up
BraA01g039840.3C.gene	219	288	252	90	114	132	2.417988	3.173982	2.55524	0.845687	0.817512	1.093801	4.79970918797213e-07	-1.33117301610982	down
BraA01g039860.3C.gene	177	193	230	1882	1860	1945	10.577156	11.880962	13.533005	84.964981	79.258095	86.807022	1.85450521934117e-85	3.09396282054842	up
BraA01g039880.3C.gene	91	45	72	277	310	258	0.782321	0.397671	0.612848	1.811275	1.913904	1.669686	1.3365854684592e-11	1.8722087142891	up
BraA01g039900.3C.gene	92	133	92	23	11	12	5.909082	8.851821	5.826387	1.090754	0.498548	0.545305	2.16681365496995e-12	-2.92820290315779	down
BraA01g039940.3C.gene	0	0	0	1258	1472	1483	0	0	0	14.274143	15.668469	16.570994	8.40409458615458e-210	Inf	up
BraA01g040050.3C.gene	955	828	954	3825	4437	4046	8.888382	7.934894	8.75546	26.863079	29.416121	28.099537	1.3971988725159e-62	2.0159118117961	up
BraA01g040060.3C.gene	412	244	377	162	195	175	4.214849	2.568067	3.803718	1.248462	1.415103	1.331418	0.000195117613021768	-1.10874107217345	down
BraA01g040130.3C.gene	31	22	12	197	174	185	0.311397	0.221112	0.122244	1.58399	1.31765	1.46847	3.86383687866193e-18	2.94593577203715	up
BraA01g040170.3C.gene	2395	2157	2286	5167	5285	5108	23.544054	21.85088	22.155081	38.331276	37.009289	37.472492	1.70757964743374e-20	1.03469061905051	up
BraA01g040190.3C.gene	675	626	707	1548	1618	1613	4.102013	3.906774	4.408793	7.665956	7.186568	7.391502	1.02021008451636e-14	1.09947243903096	up
BraA01g040220.3C.gene	31	29	22	518	596	506	1.499542	1.464273	1.061771	19.326069	20.97842	18.660667	3.28636486621477e-52	4.1489579094594	up
BraA01g040260.3C.gene	2013	1896	2049	935	975	1017	28.671627	27.830006	28.777861	10.04905	9.890524	10.803392	1.95638761915723e-19	-1.17692265049787	down
BraA01g040290.3C.gene	0	0	0	342	237	255	0	0	0	4.200389	2.752692	3.094635	1.87921160735612e-37	Inf	up
BraA01g040300.3C.gene	0	0	0	1064	1228	1047	0	0	0	37.897018	41.312038	36.882828	1.72505190098108e-174	Inf	up
BraA01g040330.3C.gene	0	0	0	105	77	102	0	0	0	1.300642	0.898193	1.251562	1.10454506721716e-33	Inf	up
BraA01g040360.3C.gene	836	962	1006	2822	2701	2848	6.617348	6.513722	6.498489	17.414014	13.623349	14.88139	8.74075030006466e-30	1.4269042834949	up
BraA01g040370.3C.gene	1379	1305	1448	2947	3371	3232	21.173599	20.65122	21.925781	34.15873	36.87915	37.043964	1.13502486409534e-18	1.05564280197677	up
BraA01g040410.3C.gene	96	129	146	6	2	5	4.935933	6.807812	7.366479	0.228482	0.03693	0.154752	1.40965055129016e-27	-4.97120679698978	down
BraA01g040480.3C.gene	18	19	21	542	535	536	0.905768	1.097904	1.104639	21.602684	20.089665	21.155741	3.75018110991065e-59	4.64644010266589	up
BraA01g040500.3C.gene	23	20	21	772	892	788	0.884245	0.814726	0.796342	23.138739	25.251019	23.371386	5.41076336127953e-90	5.10621539074564	up
BraA01g040540.3C.gene	2010	2255	1980	220	180	228	20.708537	23.923325	20.117741	1.603701	1.246335	1.643222	5.18350721658942e-114	-3.46295697602838	down
BraA01g040570.3C.gene	1374	1201	1399	3465	3635	3591	13.624512	12.275066	13.67371	25.930229	25.696178	26.604102	5.79816782935032e-27	1.27647300581349	up
BraA01g040600.3C.gene	1226	1154	1175	523	532	574	14.107034	13.677641	13.322412	4.533461	4.358215	4.920937	4.21348040357195e-17	-1.27718720794133	down
BraA01g040660.3C.gene	53	34	56	152	114	137	0.905144	0.596255	0.839525	1.977245	1.60483	1.793573	3.03348297233435e-05	1.35107395038782	up
BraA01g040730.3C.gene	0	0	0	740	861	710	0	0	0	18.943281	20.827765	17.970261	1.42194208084947e-129	Inf	up
BraA01g040890.3C.gene	77	54	112	462	400	394	4.254739	3.087923	6.089491	19.375929	15.841062	16.324389	8.46874880911237e-19	2.22442250383782	up
BraA01g040900.3C.gene	154	184	176	38	22	35	1.120082	1.610043	1.058622	0.142355	0.082448	0.131001	1.46621227962802e-15	-2.57957600283926	down
BraA01g040930.3C.gene	144	112	146	56	56	44	6.59583	5.252239	6.571206	1.935012	1.808124	1.497283	1.68504268826315e-06	-1.51622412930572	down
BraA01g040980.3C.gene	0	0	0	221	203	208	0	0	0	1.716508	1.493925	1.609298	9.28026744545688e-51	Inf	up
BraA01g041000.3C.gene	0	0	0	142	151	108	0	0	0	4.741818	4.772647	3.566387	1.60126266765879e-39	Inf	up
BraA01g041010.3C.gene	0	2	6	336	400	407	0	0.021893	0.060928	3.238693	3.444215	3.809609	3.13743545812889e-65	7.00957084078259	up
BraA01g041040.3C.gene	0	0	4	915	1010	904	0	0	0.037234	6.819663	7.11008	6.66791	7.02649420716418e-147	9.32686094618614	up
BraA01g041070.3C.gene	836	1085	977	310	415	392	13.532596	18.220312	15.708413	3.816079	4.733559	4.688152	8.3067595017806e-16	-1.53254049063993	down
BraA01g041130.3C.gene	7639	7921	7829	3075	3119	3304	66.612888	71.174042	67.304342	20.229101	19.367491	21.491283	4.44893956123728e-40	-1.45191470618323	down
BraA01g041140.3C.gene	78	25	57	959	1000	1018	1.137561	0.351359	0.815461	10.02144	9.856291	10.457027	2.0861714235631e-81	4.07133472097827	up
BraA01g041160.3C.gene	485	454	503	19	76	75	4.631205	4.307134	4.769117	0.142137	0.541847	0.556066	3.14657961192765e-38	-3.24968538016706	down
BraA01g041190.3C.gene	15	3	15	1035	1000	922	0.101086	0.014638	0.10392	5.500038	5.083992	4.850233	1.44005009021221e-126	6.34248605697531	up
BraA01g041220.3C.gene	677	671	726	2222	2393	2559	9.111329	9.416375	9.939994	22.621871	23.036972	25.762342	3.76000585491013e-35	1.6383763079065	up
BraA01g041260.3C.gene	440	477	434	1421	1641	1395	12.120401	13.52177	11.782363	29.537935	32.194778	28.677122	1.64416262039957e-25	1.56703181062706	up
BraA01g041270.3C.gene	0	0	0	22317	23184	28744	0	0	0	178.228745	174.771484	228.09798	4.47040595663842e-193	Inf	up
BraA01g041280.3C.gene	0	0	0	108295	99409	92256	0	0	0	839.135908	770.419511	703.57438	0	Inf	up
BraA01g041360.3C.gene	151	165	169	425	572	474	3.45713	4.096655	4.233697	8.816081	12.408383	10.973908	5.502406024734e-11	1.44402111682919	up
BraA01g041420.3C.gene	0	0	0	97	144	83	0	0	0	0.74912	1.346767	0.628691	7.70564437151085e-24	Inf	up
BraA01g041480.3C.gene	0	0	0	331	364	253	0	0	0	10.431185	10.84687	7.879754	4.00590304633142e-62	Inf	up
BraA01g041490.3C.gene	55	71	64	490	494	418	2.039494	2.723453	2.342357	13.810287	13.153056	11.655588	2.88234127300203e-27	2.72980141600321	up
BraA01g041540.3C.gene	5	0	4	138	123	167	0.1311	0	0.096949	3.370995	2.843997	4.049189	1.29563216446516e-31	5.43374945774701	up
BraA01g041580.3C.gene	362	397	410	900	985	921	4.742533	5.125472	5.280438	9.171752	9.430692	6.210393	3.71575503849159e-11	1.10997163121736	up
BraA01g041600.3C.gene	0	0	0	138	176	128	0	0	0	2.328238	2.802536	2.130708	1.61255417309104e-41	Inf	up
BraA01g041620.3C.gene	448	488	636	293	261	197	4.253862	4.016181	3.371394	1.085897	1.333302	0.854864	8.25228416022447e-07	-1.21537913640039	down
BraA01g041640.3C.gene	5	1	6	1119	1407	1401	0.082396	0.018411	0.105209	15.286434	18.146349	18.922766	1.63539481562095e-165	8.20837925770741	up
BraA01g041710.3C.gene	1419	1390	1409	649	661	644	11.113823	11.149353	10.871198	3.833988	3.749735	4.459157	2.14294589722388e-18	-1.26199382879833	down
BraA01g041750.3C.gene	249	268	338	93	129	137	4.484126	4.972351	6.017196	1.257641	1.65789	1.845381	3.91315622887727e-08	-1.4065970665048	down
BraA01g041760.3C.gene	495	552	563	2129	2520	2128	3.971494	4.748008	4.191947	11.745499	13.516895	11.552582	1.55125229801421e-44	1.91866900362205	up
BraA01g041790.3C.gene	0	0	0	4750	5057	4303	0	0	0	39.600735	39.76706	35.615557	0	Inf	up
BraA01g041820.3C.gene	68	55	83	672	583	516	2.478193	2.066988	2.981381	18.62281	15.251466	14.127197	3.86936421727488e-31	2.95639974898292	up
BraA01g041830.3C.gene	33	30	22	280	284	274	0.688352	0.739027	0.390218	5.448088	5.17505	5.27574	2.45403684646626e-24	3.14842565509107	up
BraA01g041870.3C.gene	8021	9702	7678	3595	4395	3820	440.65419	511.708313	406.345719	172.232399	196.77182	180.597741	1.42921780924119e-12	-1.26161398034172	down
BraA01g041890.3C.gene	428	447	386	157	203	231	6.911208	7.239825	6.122175	1.853243	2.31323	2.742465	1.51664277482559e-08	-1.248555463015	down
BraA01g041900.3C.gene	0	0	0	3054	3196	2801	0	0	0	41.484936	40.98394	37.617249	0	Inf	up
BraA01g041960.3C.gene	95	100	100	484	492	502	1.073827	1.137207	1.094295	4.259292	4.480549	4.623167	2.88967516410725e-20	2.17291996626948	up
BraA01g041990.3C.gene	202	233	252	1103	1206	1083	3.766315	4.410497	4.613297	14.261331	15.929879	14.403826	8.74451687316954e-36	2.15043580474554	up
BraA01g042000.3C.gene	8	11	17	3707	4263	4311	0.149502	0.211437	0.322642	54.752575	59.435677	62.965237	0	8.262342460207	up
BraA01g042060.3C.gene	0	0	0	126	141	123	0	0	0	0.837635	0.882815	0.805164	5.55771713647763e-39	Inf	up
BraA01g042110.3C.gene	37	11	19	96	95	112	0.373526	0.106286	0.187203	0.767138	0.698894	0.852161	1.04958733171553e-08	2.03132668597526	up
BraA01g042130.3C.gene	257	211	248	1042	1249	1028	3.380767	2.967502	3.173058	10.907052	12.650871	10.75386	5.80255576606074e-33	2.05902245411901	up
BraA01g042170.3C.gene	8	2	8	93	120	79	0.208943	0.05154	0.205649	1.980635	2.4746	1.766613	4.05729777677279e-20	3.87051039676189	up
BraA01g042200.3C.gene	147	122	108	16	38	19	3.923295	3.3577	2.84523	0.321197	0.707917	0.372215	2.76593978612522e-13	-2.53579645152253	down
BraA01g042220.3C.gene	0	0	0	6062	5957	5062	0	0	0	56.481285	52.2972	46.546579	5.85917380586104e-279	Inf	up
BraA01g042250.3C.gene	0	0	0	2397	2441	2116	0	0	0	51.872501	49.866066	45.293591	1.0904017962606e-300	Inf	up
BraA01g042270.3C.gene	60	68	76	18	16	36	1.020566	1.207743	1.263307	0.223156	0.193757	0.449645	1.98654572668731e-06	-1.69024762244919	down
BraA01g042340.3C.gene	0	0	0	2249	2395	2185	0	0	0	17.253613	17.343935	16.572784	5.99366423851348e-297	Inf	up
BraA01g042440.3C.gene	0	0	0	368	347	274	0	0	0	5.461355	4.858891	4.024906	7.30853939652335e-68	Inf	up
BraA01g042480.3C.gene	0	0	0	1841	1982	2056	0	0	0	14.166736	14.396427	15.642303	1.22609462870968e-267	Inf	up
BraA01g042490.3C.gene	40	73	39	752	852	841	0.230842	0.435074	0.224708	3.3986	3.619502	3.758358	2.91335592330338e-65	3.84920501885946	up
BraA01g042500.3C.gene	260	381	274	960	1199	1201	4.397223	6.558424	4.551642	12.333342	14.797113	15.482847	1.35464967500103e-24	1.71916750454444	up
BraA01g042510.3C.gene	1420	1747	911	108	88	120	13.038479	14.073029	8.09689	0.718431	0.560951	0.689047	3.57606349110866e-11	-3.84134223952529	down
BraA01g042540.3C.gene	0	0	0	749	1043	790	0	0	0	28.406796	37.334953	29.617199	3.30494385978791e-96	Inf	up
BraA01g042550.3C.gene	325	431	289	7	2	0	22.375835	30.644587	19.643269	0.336388	0.089535	0	7.30110652301847e-36	-6.99299814711762	down
BraA01g042600.3C.gene	2086	1843	1858	537	575	530	42.413193	38.464572	37.249298	8.22917	8.327615	8.037667	2.13660518116778e-45	-1.96986504428249	down
BraA01g042640.3C.gene	2722	2908	2610	1029	1226	998	25.665239	28.254906	24.253246	7.307641	8.22855	7.015721	1.5012916082812e-33	-1.49654183220517	down
BraA01g042690.3C.gene	1674	1574	1904	632	748	677	10.19112	9.876956	11.427059	2.897316	3.235698	3.07203	1.63378354523332e-26	-1.47790222761749	down
BraA01g042710.3C.gene	311	289	336	107	130	90	4.146641	4.019864	4.41026	1.023966	1.263282	0.845152	4.58737167448276e-11	-1.67224058032963	down
BraA01g042750.3C.gene	753	672	636	1460	1771	1515	16.664696	15.263758	13.813915	24.163194	27.872633	24.913376	1.27072469237304e-13	1.04847726048015	up
BraA01g042770.3C.gene	655	614	561	157	195	143	10.623034	10.262362	8.970602	1.918357	2.246081	1.729175	2.46806915789623e-23	-2.04258049793051	down
BraA01g042800.3C.gene	138	122	137	552	647	506	2.821026	2.56934	2.756229	8.521468	9.420971	7.715662	4.76126511274541e-19	1.94856180347709	up
BraA01g042810.3C.gene	109	120	88	6409	6123	5725	5.073107	5.740499	4.026514	225.07782	202.973648	198.790802	1.33041507068723e-294	5.69487247651505	up
BraA01g042840.3C.gene	49	51	42	693	703	622	0.604002	0.68584	0.545955	6.92824	6.636616	6.144619	6.00145345400522e-53	3.67565738447659	up
BraA01g042860.3C.gene	3115	3219	3094	1107	1381	1218	117.354748	120.967682	115.896187	29.023096	34.611719	32.622268	1.38073972165627e-35	-1.50260935034276	down
BraA01g042890.3C.gene	1471	1392	1532	300	407	397	6.994392	6.818271	7.181329	1.075538	1.375562	1.407664	8.46032594343081e-45	-2.14833582596949	down
BraA01g042920.3C.gene	1617	1681	1745	4675	4596	4382	36.801525	39.422134	39.166161	80.293732	74.510391	74.430672	2.29109257572056e-29	1.28536822565914	up
BraA01g042990.3C.gene	0	0	0	2014	2111	1899	0	0	0	38.582251	38.195417	35.980683	2.99438879401897e-272	Inf	up
BraA01g043080.3C.gene	195	201	201	0	0	0	6.244456	6.612475	6.345452	0	0	0	2.13662220709911e-54	-Inf	down
BraA01g043230.3C.gene	48	75	69	421	455	446	0.771384	1.312473	1.168304	5.448424	5.444039	5.764177	6.88818217340644e-25	2.62906719789092	up
BraA01g043260.3C.gene	104	107	113	262	234	266	1.600868	1.71649	1.732604	3.088432	2.597247	3.085971	5.41601009754104e-05	1.0843475042408	up
BraA01g043300.3C.gene	1434	1403	1520	177	103	147	10.352242	10.521353	10.847133	0.948272	0.531607	0.788644	1.37276054219693e-93	-3.49381826590865	down
BraA01g043310.3C.gene	460	399	417	0	2	0	13.012546	11.632916	11.61205	0	0.032472	0	8.29231822572554e-88	-9.5224780463223	down
BraA01g043330.3C.gene	58	65	67	195	245	203	0.685277	0.728299	0.689138	1.758889	1.776316	1.793865	4.16932901195559e-08	1.6030127828425	up
BraA01g043340.3C.gene	24	6	7	114	148	77	0.315494	0.071535	0.089597	1.156316	1.424301	0.766896	9.32206754659585e-09	3.04220637107154	up
BraA01g043390.3C.gene	2618	3385	2919	1390	1376	1335	80.625267	107.427307	88.644424	32.292347	30.170218	30.670624	4.548265553007e-13	-1.27449093501483	down
BraA01g043400.3C.gene	319	365	322	3852	4887	4122	5.198801	5.970445	5.037789	46.209621	53.304541	49.378114	1.52184256036177e-111	3.519610220903	up
BraA01g043420.3C.gene	272	304	348	979	967	1166	2.417293	2.25062	2.436716	6.571184	6.125232	7.838215	2.95944201046077e-21	1.60147220327452	up
BraA01g043430.3C.gene	0	6	0	2073	2472	1930	0	0.096633	0	24.777588	27.887153	22.810493	4.10494979168538e-207	9.8977340796027	up
BraA01g043530.3C.gene	356	404	455	1550	1580	1562	5.876513	6.859774	7.403748	19.323109	18.649555	19.268297	9.20737791126686e-33	1.79754599992	up
BraA01g043610.3C.gene	57	76	64	24	30	17	3.237158	4.457351	3.549824	1.025488	1.216215	0.684246	5.16932917261665e-06	-1.63122590937481	down
BraA01g043660.3C.gene	176	134	176	950	1006	913	2.759893	2.158918	2.724813	11.28272	11.275146	10.727592	7.52191079080585e-38	2.41069575696083	up
BraA01g043670.3C.gene	19	18	14	1288	1610	1321	1.367026	1.315163	0.970207	72.687874	85.729881	73.68174	1.19075146836998e-161	6.21371674178082	up
BraA01g043720.3C.gene	670	742	735	115	152	121	7.65798	8.380685	7.983935	0.906312	1.136056	0.960108	3.32624369101592e-38	-2.62506985474751	down
BraA01g043790.3C.gene	253	277	248	779	850	726	10.179843	11.475224	9.820948	23.668335	24.370584	21.789707	2.91591461669303e-15	1.44360208930261	up
BraA01g043810.3C.gene	1480	1495	1628	326	388	328	20.989279	21.851721	22.760479	3.48474	3.919016	3.468096	3.07276406364892e-51	-2.29761321522693	down
BraA01g043890.3C.gene	6378	5382	5971	2266	2615	2606	34.283393	29.766629	31.588706	7.923716	9.891505	8.924997	1.32569034820794e-36	-1.39646111224592	down
BraA01g043900.3C.gene	750	762	818	296	255	357	7.837857	8.222003	8.506652	2.972642	2.385266	3.548081	2.70729832215741e-17	-1.50777975753125	down
BraA01g043910.3C.gene	405	432	501	220	275	214	14.437395	15.884027	17.619181	5.89984	6.970743	5.675618	4.47507078618005e-07	-1.07151748554476	down
BraA01g044010.3C.gene	1	2	0	4665	5396	4084	0.032916	0.052917	0	224.556946	240.864051	190.185776	1.94262780844698e-206	12.0358734792444	up
BraA01g044020.3C.gene	821	827	1000	0	333	428	12.868336	12.936428	15.473499	0	3.725683	4.859767	4.92899627151169e-08	-1.96683127829754	down
BraA01g044030.3C.gene	271	309	327	819	889	885	1.927059	2.281119	2.304638	4.436459	4.545471	4.745249	1.21720046688692e-14	1.36256918112821	up
BraA01g044040.3C.gene	1423	1256	1179	5263	5559	5536	33.738281	30.685265	27.555504	94.15464	93.875938	97.935493	3.5546548711044e-63	1.93175670988281	up
BraA01g044050.3C.gene	500	507	463	1134	1285	1180	10.833061	12.436216	10.739122	6.05221	6.478589	6.229103	2.0583758196724e-13	1.13759021079207	up
BraA01g044070.3C.gene	734	678	698	1873	2027	1811	10.645168	10.138077	9.978504	20.498503	20.944977	19.598835	6.98248446644494e-21	1.28368298023476	up
BraA01g044200.3C.gene	1328	1633	1564	746	799	832	45.579826	57.759155	52.930592	19.308437	19.517813	21.295879	9.44491423399314e-15	-1.08200995799199	down
BraA01g044210.3C.gene	0	2	18	112	96	83	0	0.017474	0.183562	0.88135	0.710765	0.646591	3.34902611614996e-19	3.72363368629373	up
BraA01g044230.3C.gene	126	117	133	18	42	32	1.038901	1.028233	1.045288	0.118017	0.156079	0.194928	8.60573578232586e-11	-2.19407557666667	down
BraA01g044250.3C.gene	152	236	131	586	563	511	2.774823	5.989595	2.357391	8.114456	7.349643	6.988979	6.296646762223e-13	1.52169245952863	up
BraA01g044260.3C.gene	115	143	101	231	308	280	3.310944	4.370355	2.937533	4.978276	6.621475	5.985679	7.18674291619902e-05	1.03155891895478	up
BraA01g044280.3C.gene	182	166	147	4	10	7	9.95623	9.582423	6.490849	0.088019	0.346434	0.210627	2.96649428386623e-32	-4.72452220659052	down
BraA01g044300.3C.gene	751	898	726	181	236	237	5.068299	7.695923	5.336193	0.89632	1.171287	1.187193	1.6385534654858e-25	-2.01730236211344	down
BraA01g044330.3C.gene	0	0	0	2958	4200	2724	0	0	0	203.23938	272.366486	185.084595	7.45752571197231e-78	Inf	up
BraA01g044360.3C.gene	0	0	0	321	297	265	0	0	0	2.798623	2.468257	2.21429	8.04336238896823e-63	Inf	up
BraA01g044410.3C.gene	3190	2918	3292	9729	10135	9846	41.145565	38.793415	41.879807	94.715141	93.135452	94.788589	8.01489107878346e-43	1.50871750933171	up
BraA01g044460.3C.gene	141	129	138	2150	2251	2213	3.489731	3.294151	3.375072	40.2813	39.812576	40.994736	4.70517055183749e-128	3.86711223906651	up
BraA01g044490.3C.gene	1778	1695	1792	5461	5671	5118	31.205532	30.647913	31.003439	72.380492	70.994394	67.064059	4.96441460577494e-39	1.47378203705028	up
BraA01g044510.3C.gene	67	53	72	298	383	327	1.23685	0.988677	1.334272	4.227327	5.468823	4.740307	1.09133428328752e-16	2.23856406473383	up
BraA01g044560.3C.gene	342	329	293	658	738	808	3.951528	3.962399	3.368073	6.402054	6.646342	7.836254	8.56490812896532e-09	1.03979091259255	up
BraA01g044580.3C.gene	0	0	0	3037	3015	2913	0	0	0	22.852676	21.413216	21.678404	0	Inf	up
BraA01g044600.3C.gene	427	376	382	2034	2064	2083	7.611995	6.8692	6.80273	27.453038	26.379923	27.775205	3.90300636510518e-54	2.23159805344188	up
BraA01g044690.3C.gene	70	118	109	565	729	653	1.400133	2.428411	2.122063	11.386665	13.514622	13.075849	2.36383440752848e-31	2.55524786861238	up
BraA01g044740.3C.gene	104	72	130	1138	1108	1180	1.764971	1.266286	2.179576	14.661596	13.469398	15.023376	1.10777330462006e-68	3.33749820041883	up
BraA01g044770.3C.gene	411	391	284	1494	1496	1397	4.435636	4.225595	2.828711	11.829619	11.63703	11.719317	2.21960209886567e-33	1.86107510516581	up
BraA01g044780.3C.gene	61	57	83	329	374	317	4.781512	4.656009	6.472386	19.694887	21.170195	18.812239	2.83087757918618e-16	2.19120522592335	up
BraA01g044790.3C.gene	819	765	1066	301	290	320	6.896115	6.633157	8.821738	1.912216	1.734264	2.002307	2.63866039281567e-13	-1.68944593751145	down
BraA01g044810.3C.gene	3	15	0	74	80	75	0.026766	0.200888	0	0.751499	0.974996	0.96014	5.65084061579223e-17	3.49871271760336	up
BraA01g044840.3C.gene	57	62	72	322	370	326	1.500935	1.69648	1.882569	6.599612	6.949541	6.451826	4.92359996407164e-17	2.26050782985118	up
BraA01g044890.3C.gene	2297	2578	2025	1019	1005	816	104.137264	117.746165	89.182967	32.00311	28.56451	16.16898	9.31421002671072e-16	-1.43435603428276	down
BraA01g044930.3C.gene	447	466	450	264	189	224	5.993893	6.390389	6.286033	2.566249	1.732574	2.15247	4.14806715596288e-08	-1.15626134452418	down
BraA01g044940.3C.gene	1637	1623	1693	153	141	158	37.128761	37.929359	37.864487	2.611553	2.264652	2.664796	1.94664236820721e-105	-3.60378996814803	down
BraA01g044950.3C.gene	17	11	7	16978	20092	16899	0.22572	0.142912	0.079962	172.001801	192.137711	169.292007	0	10.4357365525476	up
BraA01g044970.3C.gene	0	0	0	669	734	673	0	0	0	20.06645	20.780104	19.962088	1.46511714223281e-118	Inf	up
BraA01g044980.3C.gene	3	3	0	4798	5578	4699	0.105263	0.101068	0	176.318893	193.493683	170.76413	0	11.1333821045356	up
BraA02g000040.3C.gene	0	0	0	1089	1188	956	0	0	0	8.112801	8.35397	7.041516	5.09408807019372e-172	Inf	up
BraA02g000050.3C.gene	3998	3413	4361	1213	1301	1186	27.124584	23.862947	29.171728	6.21053	6.285237	6.003239	1.74246434578792e-34	-1.82115946951177	down
BraA02g000070.3C.gene	96	54	111	4	14	27	3.906694	2.259319	4.475726	0.107732	0.409324	0.818326	2.63289375189853e-06	-2.68938058006461	down
BraA02g000110.3C.gene	676	509	586	3231	3479	3487	9.826012	7.627119	8.395083	35.459862	36.035923	37.84005	2.32914256924026e-76	2.37430566221218	up
BraA02g000120.3C.gene	2025	1883	2139	655	691	623	30.002571	28.756226	31.249186	7.319464	7.287032	6.881454	6.10937268192898e-39	-1.77073293548363	down
BraA02g000130.3C.gene	1683	1810	1755	404	450	429	39.583909	44.58044	41.22959	7.326364	7.561544	7.447613	5.47736397631279e-51	-2.18593450624984	down
BraA02g000190.3C.gene	391	385	486	174	146	173	6.223793	6.363039	10.283637	2.868457	1.894658	2.989195	2.17280749500861e-11	-1.50352355441611	down
BraA02g000210.3C.gene	149	124	109	29	19	14	2.605524	2.220059	1.871114	0.374046	0.229334	0.179944	2.81707392999687e-15	-2.7689481600405	down
BraA02g000250.3C.gene	713	666	716	179	104	125	10.479609	10.09621	10.381833	1.985987	1.086458	1.366309	2.7905148633253e-35	-2.5031274928371	down
BraA02g000270.3C.gene	2607	2497	2894	271	277	301	26.523059	26.200945	29.137332	2.077419	1.996332	2.250154	9.49664469377741e-126	-3.38660209210827	down
BraA02g000280.3C.gene	35	71	76	317	273	265	1.233131	2.547012	2.614187	8.433863	6.859515	6.957555	1.12252828921066e-13	2.08105862644599	up
BraA02g000290.3C.gene	4	0	0	874	838	824	0.034203	0	0	7.455075	6.576642	6.750344	1.43960144278211e-133	9.16609073351557	up
BraA02g000300.3C.gene	1184	1069	1217	2778	2901	2971	16.640825	15.482327	16.858627	29.460659	29.039082	31.157335	2.4777514733062e-21	1.16651534030975	up
BraA02g000310.3C.gene	1289	1389	1234	427	494	443	30.550514	33.917168	28.842611	7.63524	8.340695	7.821892	4.9511603528677e-28	-1.67496538319573	down
BraA02g000320.3C.gene	79	55	64	1382	1555	1558	0.715607	0.524017	0.571401	9.68689	10.279581	10.790528	2.9921015925277e-117	4.35321308639496	up
BraA02g000340.3C.gene	0	4	30	267	262	296	0	0.049219	0.252156	1.785131	1.655283	2.122821	1.02748326376584e-36	4.45969273661979	up
BraA02g000390.3C.gene	17	15	23	191	137	237	0.668703	0.611817	0.886416	5.859725	3.966411	7.193386	9.60418878510037e-11	3.2174444020518	up
BraA02g000420.3C.gene	1294	908	1051	2634	2906	2744	20.26454	14.647216	16.224821	31.141954	32.433094	32.074604	6.37614591933201e-22	1.19699427193366	up
BraA02g000440.3C.gene	363	412	396	1082	949	1044	7.969873	9.29352	8.52148	18.060024	14.964248	17.263814	4.54131649971198e-14	1.24280451748916	up
BraA02g000450.3C.gene	22	34	32	186	156	141	0.522397	0.829027	0.747017	3.348683	2.662494	2.508285	3.76336325760482e-12	2.30556204852448	up
BraA02g000460.3C.gene	988	1044	1060	90	137	106	11.105255	12.069758	11.74566	0.757495	1.094794	0.88079	1.52599325156126e-70	-3.37364784794156	down
BraA02g000490.3C.gene	41	47	37	852	858	785	0.329716	0.627976	0.355298	4.780354	4.763286	4.500005	5.65026592334453e-73	4.1654259737387	up
BraA02g000530.3C.gene	1319	1369	1328	363	346	323	110.500679	118.11618	109.622322	22.897184	20.622829	20.161833	1.74853324896937e-41	-2.11175667480737	down
BraA02g000590.3C.gene	181	117	144	59	66	55	1.648974	1.165382	1.389871	0.38061	0.403366	0.355792	2.74924776361176e-06	-1.44784821423482	down
BraA02g000600.3C.gene	5525	4992	5229	2604	3010	3132	69.062939	64.329732	64.481736	24.618187	26.838642	29.233811	1.03360187666907e-19	-1.0012177097042	down
BraA02g000630.3C.gene	7662	7458	7684	3375	3783	3813	35.37435	35.527437	34.943683	11.820883	12.677313	13.181896	1.73365535381739e-28	-1.20854559254582	down
BraA02g000720.3C.gene	1542	1477	1621	750	934	796	14.59003	14.401905	15.120828	5.351043	6.289442	5.613865	2.30411696899467e-14	-1.05859506402467	down
BraA02g000750.3C.gene	163	208	162	1347	1469	1442	3.238449	3.619709	2.698545	16.537569	17.838329	18.37809	2.42508302118793e-63	2.84308898380138	up
BraA02g000760.3C.gene	87	51	69	2747	2867	2742	2.295177	1.390883	1.781988	54.949223	54.124691	54.242466	1.12356354612015e-210	5.18547505916779	up
BraA02g000770.3C.gene	468	489	442	241	192	228	6.572954	6.555735	6.041117	2.445936	1.759299	2.232369	5.05204242343392e-09	-1.23020532834906	down
BraA02g000800.3C.gene	106	105	117	1283	1259	1272	1.179345	1.205784	1.28306	10.837972	10.040331	10.629501	1.0148315053227e-75	3.38874910895876	up
BraA02g000850.3C.gene	290	333	258	43	56	40	4.365657	5.197406	3.839281	0.457356	0.601243	0.439286	4.35531280960471e-23	-2.82253650787533	down
BraA02g000890.3C.gene	377	369	392	1091	1061	993	11.661396	11.815128	12.250064	25.945926	24.074238	23.24784	1.24791886691866e-15	1.31543748498696	up
BraA02g000900.3C.gene	179	131	161	1703	1595	1500	2.532165	1.909511	2.245619	18.76347	16.593836	16.262248	6.47470672224587e-81	3.19953287289844	up
BraA02g000910.3C.gene	1111	946	958	352	343	361	11.312731	10.023047	9.667007	3.274398	2.261443	3.961635	7.28946316256181e-24	-1.66409946995907	down
BraA02g000950.3C.gene	30	40	29	811	774	806	0.686485	0.956914	0.66714	14.280781	12.868458	14.046536	4.6209019744293e-76	4.4407396011856	up
BraA02g000960.3C.gene	75	50	46	398	522	384	2.044526	1.221759	1.215173	1.863798	2.721965	2.596122	1.27927751004808e-26	2.7750269865868	up
BraA02g001010.3C.gene	251	250	206	833	894	891	4.488299	4.618744	3.641964	11.276548	11.419971	11.922525	1.6167298153932e-21	1.73518337935745	up
BraA02g001030.3C.gene	0	0	0	1637	1581	1497	0	0	0	10.311245	9.395088	9.328505	1.99833069997616e-228	Inf	up
BraA02g001100.3C.gene	167	176	224	4	11	8	5.778532	6.311215	7.675781	0.074571	0.20626	0.192097	6.28505621381843e-35	-4.78853392556221	down
BraA02g001130.3C.gene	576	661	572	193	189	165	10.328149	12.214192	10.114707	2.603008	2.405943	2.200922	1.91253652455023e-20	-1.87849884436085	down
BraA02g001190.3C.gene	0	0	0	68	73	97	0	0	0	0.646299	0.59949	0.87856	4.18384189520382e-31	Inf	up
BraA02g001210.3C.gene	0	0	0	3204	3722	3212	0	0	0	18.650098	20.446779	18.489085	0	Inf	up
BraA02g001230.3C.gene	35	13	11	7603	7793	7472	0.633803	0.231212	0.195038	106.535248	103.079158	103.535838	0	8.44907230288971	up
BraA02g001240.3C.gene	0	0	0	192	231	266	0	0	0	1.654377	1.876259	2.264648	1.74292264384481e-53	Inf	up
BraA02g001270.3C.gene	15	5	10	193	231	162	0.11933	0.043911	0.086572	1.355592	1.583263	1.184737	2.73144399344172e-28	4.13751955153258	up
BraA02g001280.3C.gene	0	2	0	99	70	79	0	0.017279	0	0.880868	0.594633	0.702993	5.23999981929965e-27	6.78505535349105	up
BraA02g001290.3C.gene	2458	2332	2499	15290	17308	14558	18.753899	18.33659	18.790765	177.508382	190.236695	166.339314	3.91842764000771e-107	2.54004794574369	up
BraA02g001310.3C.gene	62	47	38	320	325	317	1.184938	0.936925	0.725602	4.670051	4.47631	4.57444	1.03129710402391e-19	2.55830740551699	up
BraA02g001330.3C.gene	0	0	0	122	222	160	0	0	0	0.723146	1.246179	0.942619	9.04531950621967e-27	Inf	up
BraA02g001350.3C.gene	0	0	0	1644	2117	1721	0	0	0	15.098654	18.354744	15.632065	6.58908437707483e-201	Inf	up
BraA02g001360.3C.gene	0	3	2	429	491	469	0	0.036934	0.022969	5.750251	6.215479	6.227981	2.10512510989496e-79	7.95610613244959	up
BraA02g001370.3C.gene	1854	1716	1705	885	882	818	22.415427	21.268981	20.069082	8.060095	7.647485	7.468968	1.89912048897148e-18	-1.18066326207178	down
BraA02g001390.3C.gene	0	0	0	173	191	167	0	0	0	1.140353	1.186284	1.088212	7.58117659836598e-46	Inf	up
BraA02g001400.3C.gene	2447	2001	2340	917	846	834	35.754868	30.121283	33.701805	10.105747	8.795528	9.084937	1.76349902899315e-32	-1.53538768542644	down
BraA02g001430.3C.gene	1703	1794	1552	466	533	375	44.048374	49.861293	41.929394	9.1487	9.517821	6.564798	2.45127605500266e-44	-2.03340463162819	down
BraA02g001490.3C.gene	123	128	114	270	245	339	3.430116	3.699866	3.129846	5.703115	4.887273	7.080868	3.2066229348281e-05	1.07647361896847	up
BraA02g001570.3C.gene	0	0	0	172	233	161	0	0	0	4.702149	5.812837	4.315269	1.61798439486962e-47	Inf	up
BraA02g001580.3C.gene	137	160	173	741	816	712	1.708559	2.183021	2.375231	7.491336	7.705065	7.197581	1.1998243242047e-26	2.11775381426376	up
BraA02g001630.3C.gene	366	399	431	148	142	138	4.579165	5.099929	5.261089	1.352177	1.213894	1.236279	2.02680614706217e-12	-1.633546571353	down
BraA02g001710.3C.gene	4326	4104	3833	124	155	145	83.635056	81.768867	73.064529	1.800943	2.123829	2.090611	9.97068303367415e-262	-5.00923443307047	down
BraA02g001780.3C.gene	1945	1682	1954	633	612	466	6.733362	6.0914	6.781315	1.541378	1.456359	1.121626	1.80823170169862e-40	-1.85662877411335	down
BraA02g001820.3C.gene	58	78	81	532	487	429	1.010792	1.412369	1.404995	7.060318	6.100404	5.6216	8.80572858845999e-26	2.58691239794172	up
BraA02g001860.3C.gene	453	437	456	41	60	24	13.15699	13.08308	13.053907	0.893705	1.223024	0.499299	9.94369017166751e-42	-3.58959179022262	down
BraA02g001870.3C.gene	16	17	8	113	146	141	0.155837	0.142876	0.072946	0.802491	1.047622	0.996877	2.6726715693948e-17	3.12772929225455	up
BraA02g001880.3C.gene	311	274	339	1233	1413	1247	6.850927	6.506771	7.517339	17.617866	19.514081	17.700922	1.06774045960254e-32	1.92221718475158	up
BraA02g001890.3C.gene	1203	1045	1132	4492	4836	5094	28.614899	25.630817	26.550995	80.656342	81.966072	90.458267	1.23230814111618e-61	1.94150845761347	up
BraA02g001910.3C.gene	662	713	800	5800	5917	5976	9.719811	10.690099	11.536535	63.476483	61.128827	64.542807	2.53902745601709e-126	2.87257358222463	up
BraA02g001920.3C.gene	2322	2119	2263	872	1056	937	30.502724	28.265877	27.727399	7.995496	9.024295	8.640984	8.42197463094535e-27	-1.38071370055472	down
BraA02g001940.3C.gene	523	475	511	269	278	275	22.323956	20.904398	21.524881	8.668922	8.447068	8.757972	3.10331253828454e-07	-1.02790057387487	down
BraA02g001970.3C.gene	262	235	207	59	82	56	4.041528	3.588222	3.437198	0.647308	0.837584	0.601223	2.56542701397841e-12	-1.99561547068898	down
BraA02g001980.3C.gene	6084	6573	6110	2941	3537	3136	110.485988	123.02067	108.675028	39.565075	44.925022	41.719425	1.66898978643143e-24	-1.12027505926615	down
BraA02g002000.3C.gene	3	0	4	165	166	148	0.091793	0	0.152198	4.672459	4.300594	4.098904	1.68126810142834e-35	5.95632293205232	up
BraA02g002060.3C.gene	377	418	372	172	198	160	7.127767	8.087776	6.948811	2.460484	2.669918	2.248587	1.39206377806012e-08	-1.29409755879569	down
BraA02g002090.3C.gene	1647	1447	1721	779	857	749	10.318529	9.324849	10.704636	3.145371	3.26759	3.537101	2.98595113444087e-17	-1.16588256584071	down
BraA02g002200.3C.gene	0	0	0	99	68	77	0	0	0	1.841942	1.18568	1.418091	1.21322081762971e-26	Inf	up
BraA02g002210.3C.gene	12	40	55	1293	1324	1681	0.196872	0.707376	0.921488	16.795731	16.231611	21.590437	2.84277364402611e-57	5.1766295156884	up
BraA02g002240.3C.gene	5480	5996	5799	2351	2604	2409	130.918121	147.623367	136.587189	42.377769	44.30534	42.929508	7.81365907924659e-36	-1.38392279781494	down
BraA02g002280.3C.gene	0	0	0	91	100	124	0	0	0	0.986497	1.258413	1.287732	2.93488278888099e-35	Inf	up
BraA02g002330.3C.gene	0	0	0	25186	24585	22701	0	0	0	326.471682	300.826556	292.379981	0	Inf	up
BraA02g002340.3C.gene	0	0	0	11972	13188	11342	0	0	0	156.795319	163.035141	146.889221	0	Inf	up
BraA02g002350.3C.gene	1746	1582	1997	10106	10333	10116	26.371347	24.166809	29.572456	115.479283	111.247031	114.206326	8.45566878311281e-98	2.36990569103019	up
BraA02g002370.3C.gene	0	0	0	1327	1458	1216	0	0	0	31.129007	32.298313	28.206535	1.31400912840978e-201	Inf	up
BraA02g002380.3C.gene	0	0	5	2703	4343	3529	0	0	0.00869	5.187659	7.914014	6.812488	5.88468584024883e-78	10.9016593234635	up
BraA02g002390.3C.gene	0	2	0	67	3623	4003	0	0.045569	0	1.281653	65.910378	76.27581	1.76728175372966e-06	11.7158237032529	up
BraA02g002400.3C.gene	2	0	0	15564	18078	16790	0.079281	0	0	491.946777	539.364868	524.782227	0	14.4768853359069	up
BraA02g002410.3C.gene	156	189	167	84	53	49	5.343436	6.668281	5.649241	2.17614	1.283384	1.242311	8.57573195291735e-08	-1.60688571822769	down
BraA02g002460.3C.gene	8	23	11	883	1002	992	0.159173	0.472461	0.206377	13.280464	14.228168	14.75253	1.01816690584511e-117	5.93743165238311	up
BraA02g002490.3C.gene	21	23	24	422	436	492	0.274985	0.319892	0.318995	4.371385	4.264725	5.038096	3.19578665855299e-46	4.15961065984243	up
BraA02g002580.3C.gene	230	369	236	738	712	657	26.252266	43.415909	26.504044	63.60976	57.920128	55.997734	2.21534157240016e-10	1.18021879379	up
BraA02g002590.3C.gene	224	158	181	493	521	497	11.069001	8.048632	8.788322	18.376619	18.339642	18.32362	3.22457878633011e-09	1.27332080605908	up
BraA02g002610.3C.gene	1879	1832	1914	4704	4823	4732	34.408337	34.580986	34.565598	65.014359	62.926308	64.679634	7.10068971864816e-26	1.19017096414599	up
BraA02g002640.3C.gene	49	54	73	370	257	292	0.814214	0.914376	1.192153	4.652799	3.044069	3.625702	2.98224736422115e-11	2.2397181582287	up
BraA02g002700.3C.gene	466	477	497	261	238	230	7.384151	7.788355	7.701221	3.079344	2.658392	2.670155	4.13495714650671e-08	-1.13237615880172	down
BraA02g002830.3C.gene	4216	4047	4632	16836	17280	17214	47.643555	47.130352	51.606548	143.561203	139.088272	145.150925	8.59144696010618e-58	1.84173508567463	up
BraA02g002840.3C.gene	505	597	506	3055	2818	2823	3.979688	7.029127	4.397594	24.881205	20.389461	22.277806	8.36988516520977e-67	2.28329591496626	up
BraA02g002890.3C.gene	190	202	190	566	580	587	2.062946	2.255842	2.03617	4.645406	4.4889	4.761024	5.67626331047321e-12	1.42177445966932	up
BraA02g002900.3C.gene	770	671	652	287	265	281	21.59836	19.372658	24.429528	10.6655	9.849857	10.786774	8.55351428838074e-16	-1.47920936662747	down
BraA02g002910.3C.gene	167	147	191	40	31	27	9.169857	8.315988	10.353861	1.647409	1.215434	1.098555	7.64806239478021e-15	-2.5120625567933	down
BraA02g002920.3C.gene	818	623	786	313	279	288	11.825243	9.061102	11.2436	3.357267	2.609019	2.945051	2.04639238517883e-16	-1.48761272625334	down
BraA02g002930.3C.gene	26	23	22	223	217	261	0.909956	0.824472	0.785219	6.109168	5.603503	7.071699	3.62506369509526e-22	3.15310714923147	up
BraA02g002950.3C.gene	2	7	4	161	196	135	0.032474	0.140878	0.077032	2.421722	2.773255	1.999241	5.67736006097245e-32	5.07943115094872	up
BraA02g003030.3C.gene	8	9	9	4156	4528	3650	0.075969	0.081703	0.076209	35.656417	36.688549	30.977524	7.14542168799762e-270	8.7358881545563	up
BraA02g003100.3C.gene	822	737	854	4109	4753	4409	14.374255	13.285189	14.737555	54.265438	59.248283	57.573029	1.26970252944451e-80	2.30641069754554	up
BraA02g003130.3C.gene	0	5	0	112	81	72	0	0.121282	0	2.466311	1.684013	1.560429	5.15790567541908e-18	5.55801594407975	up
BraA02g003150.3C.gene	12	7	12	84	133	128	0.148234	0.079177	0.139445	0.856882	1.398479	1.49252	2.12272410212175e-17	3.32218100317967	up
BraA02g003270.3C.gene	190	224	235	801	828	801	1.720104	2.089539	2.102071	5.486803	5.355238	5.429709	5.06312663799385e-21	1.75221850384508	up
BraA02g003280.3C.gene	407	428	453	102	154	78	7.042817	7.632326	7.727466	1.327608	1.890329	1.003103	5.57266664387591e-19	-2.10779078866362	down
BraA02g003310.3C.gene	0	1	0	338	367	369	0	0.00166	0	2.774019	2.845929	2.996714	4.26789747725915e-70	9.89320789274519	up
BraA02g003350.3C.gene	142	146	169	782	894	909	2.15447	2.298048	2.539796	9.058787	9.824454	10.437534	2.99085868983864e-34	2.34713616874508	up
BraA02g003360.3C.gene	434	432	507	1012	1244	972	12.146788	12.483412	14.002446	21.419388	24.850178	20.33177	1.38430032635236e-11	1.07850669562911	up
BraA02g003370.3C.gene	37	55	44	192	222	167	0.358013	0.543422	0.417441	1.722916	1.853886	1.475423	3.12746320138742e-10	1.93776982063554	up
BraA02g003450.3C.gene	12664	13216	12258	32853	33601	32791	202.294302	217.565247	193.064056	396.042405	382.385568	390.886223	1.72274476556833e-20	1.22723890195274	up
BraA02g003470.3C.gene	385	321	432	63	41	48	4.281503	3.684318	4.740962	0.525979	0.318512	0.393241	3.20006596188991e-30	-3.04752862892679	down
BraA02g003510.3C.gene	188	147	175	16518	20518	18242	4.819826	3.869835	4.394765	316.698487	374.784013	345.448021	0	6.60641465249885	up
BraA02g003560.3C.gene	8	16	13	85	92	125	0.051835	0.106981	0.086841	0.438872	0.449047	0.641571	4.95021357580065e-14	2.8744800844218	up
BraA02g003570.3C.gene	662	670	610	223	298	218	14.716014	15.223455	13.636188	3.436525	4.474256	3.443363	5.52928399592693e-16	-1.55147549652798	down
BraA02g003580.3C.gene	372	431	343	4	0	0	5.041875	6.014476	4.58003	0.030927	0	0	2.16372331600652e-78	-8.27405409636126	down
BraA02g003610.3C.gene	3465	3438	3071	1462	1386	1347	69.708099	69.33555	61.877956	23.284377	21.38686	24.020752	2.76369615714048e-32	-1.40097366579695	down
BraA02g003760.3C.gene	89	124	122	509	477	424	2.921464	4.188709	3.948387	12.634904	11.165021	10.388278	2.33646990697879e-16	1.92136497362799	up
BraA02g003790.3C.gene	62	32	42	184	263	136	0.686427	0.359297	0.458353	1.542633	2.087783	1.12539	1.5197428853025e-05	1.94313329909285	up
BraA02g003800.3C.gene	0	0	0	635	681	595	0	0	0	5.824806	5.904297	5.429119	8.44769063476273e-111	Inf	up
BraA02g003880.3C.gene	76	75	53	19	32	53	1.13235	1.137628	0.764077	0.21301	0.337011	0.584879	0.00242565458679671	-1.12816656881938	down
BraA02g003940.3C.gene	0	0	0	153	216	170	0	0	0	4.377614	5.831653	4.849486	3.26234498120713e-46	Inf	up
BraA02g003980.3C.gene	182	154	134	1089	975	1153	1.951015	1.704127	1.40975	8.825048	7.453837	9.23873	1.21001438465475e-46	2.62536575243116	up
BraA02g004060.3C.gene	733	651	698	1461	1660	1647	14.159966	13.490755	14.665777	22.880734	24.793127	26.268514	1.72381993186632e-13	1.04265713855642	up
BraA02g004080.3C.gene	3217	2899	3439	8390	8802	8887	36.225224	33.63192	38.181301	71.287468	70.595665	74.667519	2.02993643151962e-32	1.29739016279162	up
BraA02g004140.3C.gene	118	27	49	177	190	176	1.844898	0.435786	0.756115	2.088406	2.119511	2.060015	0.00030146251196234	1.33772648665379	up
BraA02g004150.3C.gene	685	736	626	257	289	260	6.280213	7.26445	5.633735	2.014936	2.084572	1.870285	8.48298212183926e-16	-1.49934354084726	down
BraA02g004200.3C.gene	44	38	53	1784	1943	1727	0.26349	0.233936	0.318978	8.232715	8.460641	7.879466	1.71644519650892e-162	5.18495419430645	up
BraA02g004210.3C.gene	766	1047	760	413	475	446	3.644469	4.849803	3.591901	1.361294	2.058168	1.496276	7.87577336335863e-06	-1.10406806448605	down
BraA02g004220.3C.gene	1068	955	942	40	52	52	30.762583	28.364313	26.743797	0.869476	1.049924	1.108099	7.25853206289698e-100	-4.51876727692157	down
BraA02g004240.3C.gene	438	512	432	145	135	126	25.911366	31.216946	25.192175	6.447554	5.665043	5.543089	2.01011586304242e-17	-1.91933950530665	down
BraA02g004290.3C.gene	33	44	47	4910	5087	4246	0.235771	0.325435	0.33813	28.312128	27.641828	24.409401	1.64377354445201e-248	6.69052409785525	up
BraA02g004300.3C.gene	275	278	254	155	152	126	4.382831	4.575839	3.995518	1.857943	1.723644	1.492868	3.36278163439562e-05	-1.05065658573392	down
BraA02g004310.3C.gene	16	7	5	112	115	114	0.608887	0.276177	0.184026	3.414648	3.297647	3.428796	1.55772297832547e-18	3.45605905843529	up
BraA02g004320.3C.gene	57	96	81	257	181	230	1.022241	1.781211	1.437082	3.485302	2.308354	3.082601	2.85091230788213e-06	1.36490949764021	up
BraA02g004330.3C.gene	1368	1420	1230	326	341	300	11.645493	12.46475	10.332468	2.090656	2.067074	1.905203	1.77134295315114e-44	-2.20842728520876	down
BraA02g004380.3C.gene	3	0	4	1024	976	1226	0.031653	0	0.045419	9.278749	8.345909	10.98277	2.19819342357033e-105	8.70994388365229	up
BraA02g004420.3C.gene	4	25	18	455	353	518	0.062252	0.449445	0.296303	6.030119	4.42188	6.790607	4.84943149332368e-28	4.66519252284415	up
BraA02g004440.3C.gene	628	494	532	30	17	19	10.349917	8.38378	8.634625	0.362386	0.190014	0.222295	9.97654605187606e-69	-4.78934282160748	down
BraA02g004480.3C.gene	23	28	25	439	399	366	0.824805	1.054273	0.901314	12.241441	10.489715	10.081477	6.4642582305485e-39	3.83401588094071	up
BraA02g004510.3C.gene	328	341	348	177	127	127	6.430209	5.62403	6.853503	2.62213	1.454497	1.84372	7.80049968065644e-09	-1.38533317529487	down
BraA02g004540.3C.gene	19	19	21	202	196	198	0.417638	0.430248	0.462626	3.404453	3.117171	3.308666	9.0781414875273e-21	3.18583079957788	up
BraA02g004580.3C.gene	2245	2168	2345	7981	8315	8478	16.325584	16.24789	16.813654	43.791286	43.066864	46.003624	1.21790943614135e-54	1.72249856622656	up
BraA02g004670.3C.gene	3948	4147	3904	1748	1823	1804	91.515358	99.069702	89.242378	30.569168	30.096264	31.201649	2.54811117705377e-30	-1.31127323455596	down
BraA02g004700.3C.gene	409	428	396	182	251	218	10.353868	11.1652	9.873814	3.474208	4.517623	4.106967	9.02582743436651e-07	-1.07861012276611	down
BraA02g004740.3C.gene	49	59	51	992	1049	985	0.964441	1.537814	1.146754	12.947577	18.401704	14.882245	2.90386246451331e-83	4.09638486184987	up
BraA02g004770.3C.gene	411	375	393	141	135	124	6.533539	6.142514	6.162096	1.690756	1.527028	1.461623	3.44306864012299e-13	-1.71031073470116	down
BraA02g004820.3C.gene	3	9	9	242	284	244	0.021335	0.088242	0.093784	1.938563	2.14761	1.932247	5.74824892379283e-40	5.03937446932799	up
BraA02g004850.3C.gene	527	447	659	1524	1710	1450	5.313478	4.640595	6.550734	11.59155	12.279581	10.907189	6.59185740145049e-21	1.36857352381231	up
BraA02g004880.3C.gene	791	842	878	2509	2081	1731	18.051788	19.815971	19.774498	43.248783	33.861423	29.508762	1.8778349455182e-06	1.18252363897085	up
BraA02g004910.3C.gene	26	12	31	96	140	89	0.399739	0.193262	0.471401	1.141038	1.571316	1.04919	8.32221497124506e-09	2.08240342521626	up
BraA02g004960.3C.gene	2338	2417	2613	1326	1281	1243	23.96266	25.524403	26.406277	10.251186	9.350787	9.504113	1.29129259575249e-18	-1.08738367352414	down
BraA02g005020.3C.gene	515	484	463	1770	1768	1868	4.834795	4.684474	4.285615	12.542082	11.820962	13.089968	1.84210367970924e-33	1.73518357874665	up
BraA02g005050.3C.gene	15	8	11	740	908	689	0.233944	0.129219	0.163488	9.223602	10.690606	8.490048	2.22170065890831e-99	5.95035582918373	up
BraA02g005070.3C.gene	1303	1139	1349	5300	5302	5207	15.12053	13.620895	15.430015	46.223392	43.646068	44.91982	2.63581795525021e-61	1.90955622329585	up
BraA02g005080.3C.gene	714	659	630	340	365	242	12.56709	12.781528	11.270662	5.6885	5.329984	3.671743	1.60676328406679e-11	-1.23485911643082	down
BraA02g005090.3C.gene	141	146	174	84	58	74	2.118987	2.272963	2.556728	0.950403	0.620285	0.82688	3.65754859279517e-05	-1.23873814626647	down
BraA02g005120.3C.gene	917	833	905	2156	2078	2110	7.460296	6.986939	7.258877	13.231986	12.036386	12.8036	4.70812734669784e-17	1.10628161228516	up
BraA02g005150.3C.gene	116	96	97	2167	2241	2142	1.486955	1.246902	1.207406	21.121974	20.649422	20.672972	2.34016742288753e-144	4.25415611250495	up
BraA02g005180.3C.gene	506	478	490	1455	1342	1292	7.956479	7.745679	7.608049	17.281723	15.044419	15.17268	2.57977692726471e-18	1.32168855509586	up
BraA02g005190.3C.gene	3380	3390	3753	8443	8454	8375	53.758373	55.690987	58.855396	101.331383	95.780792	99.404037	2.12717556025138e-24	1.11278606161911	up
BraA02g005200.3C.gene	21	43	35	248	266	205	0.238576	0.501322	0.404142	2.175124	2.287037	1.845125	2.99410801557337e-18	2.70376924523148	up
BraA02g005230.3C.gene	0	0	0	618	596	434	0	0	0	4.193058	3.818712	2.909808	1.80827847846665e-62	Inf	up
BraA02g005260.3C.gene	4645	4033	4843	11416	11747	11870	78.235886	70.012688	80.429245	145.107834	140.939255	149.193176	1.96863720346659e-28	1.22276628622957	up
BraA02g005320.3C.gene	2490	2380	2552	116	138	142	35.152179	34.719544	35.941264	1.343368	1.375992	1.628014	5.15042126340405e-173	-4.38164340453598	down
BraA02g005340.3C.gene	1153	683	640	196	168	147	14.706481	8.399291	9.160804	2.057223	1.665978	1.512684	3.59027982376608e-06	-2.42496533791826	down
BraA02g005430.3C.gene	2	0	0	113	224	154	0.0156	0	0	0.937433	1.743884	1.284424	1.68783750026988e-19	7.78567038006715	up
BraA02g005450.3C.gene	1154	1255	1209	337	372	318	18.767677	21.025683	19.432869	4.125024	4.500166	3.973485	7.5919275857601e-35	-1.97083025352297	down
BraA02g005460.3C.gene	52	40	57	289	303	263	0.835279	0.660158	0.904505	3.522259	3.478549	3.165543	1.63022028151972e-16	2.37010433572207	up
BraA02g005570.3C.gene	6402	5900	6568	1692	1650	1693	50.386058	47.784351	50.62543	9.890791	9.124798	9.811092	2.90619716338455e-74	-2.05648527981684	down
BraA02g005580.3C.gene	0	0	0	205	197	150	0	0	0	1.270727	1.168481	0.919972	7.13562195807556e-47	Inf	up
BraA02g005590.3C.gene	166	208	201	31	41	13	2.199868	2.889343	2.612322	0.339161	0.367599	0.119408	2.68173732551928e-19	-2.91906201500289	down
BraA02g005650.3C.gene	190	175	203	4615	5071	4527	4.547244	4.288953	4.750645	83.163393	86.080767	80.956053	2.44911984594734e-229	4.49270171389968	up
BraA02g005730.3C.gene	120	105	110	666	792	792	1.358006	1.183565	1.207177	5.547387	6.441399	6.62381	1.09540624197375e-35	2.59430231953734	up
BraA02g005740.3C.gene	5	5	3	457	494	530	0.058842	0.060641	0.029009	5.034225	5.1381	5.777405	4.08190136453081e-76	6.67731442267194	up
BraA02g005850.3C.gene	0	0	3	10662	11968	9983	0	0	0.019948	80.834618	85.65329	74.842545	0	13.2684526812177	up
BraA02g005890.3C.gene	69	55	66	14	8	22	4.603758	3.786513	4.3071	0.702082	0.333402	1.084913	1.24328828505487e-09	-2.25139553228281	down
BraA02g005910.3C.gene	42	62	26	256	369	253	2.131446	3.278319	1.292528	10.010396	13.639122	9.792875	9.52704272835417e-16	2.59191861300971	up
BraA02g005930.3C.gene	202	279	202	742	864	742	6.44966	7.011496	6.207282	18.892616	19.406672	18.138166	2.56202562985702e-18	1.62448940443647	up
BraA02g005940.3C.gene	14089	15085	13032	4915	6073	5185	827.351074	912.908386	754.545532	217.746628	253.975433	227.156647	3.34693372294156e-40	-1.54001468983681	down
BraA02g005950.3C.gene	0	0	0	144	191	136	0	0	0	1.582904	1.982634	1.470951	6.35437437318513e-43	Inf	up
BraA02g006030.3C.gene	2072	1697	2019	5775	6060	5728	27.055029	22.844538	25.997114	56.922276	56.381878	55.824421	1.99611875524111e-38	1.45023705357108	up
BraA02g006040.3C.gene	1167	1360	924	281	361	292	14.984634	18.00209	11.702527	2.718648	3.303196	2.791672	2.92436602276926e-12	-2.04386050345335	down
BraA02g006070.3C.gene	1074	953	1074	487	371	476	12.045779	11.19757	11.631849	4.007779	2.912748	3.855114	1.07093875613095e-17	-1.36319714666318	down
BraA02g006100.3C.gene	496	598	515	1599	1609	1428	17.178963	23.967486	19.541959	46.52771	43.700189	43.506346	5.63626254618699e-21	1.37327255191365	up
BraA02g006110.3C.gene	64	76	110	796	712	752	0.765892	0.850249	1.32119	7.131003	6.149778	6.7497	1.536312614134e-44	3.02794990404357	up
BraA02g006230.3C.gene	4	3	12	89	126	98	0.059919	0.040984	0.216323	1.33344	1.778727	1.44585	1.12557999096792e-20	3.89168320700934	up
BraA02g006240.3C.gene	357	268	248	1624	1862	1775	3.887252	3.010374	3.793994	13.617244	14.346336	14.461263	6.6470248034674e-57	2.43813476787133	up
BraA02g006260.3C.gene	692	635	643	1660	1779	1828	12.648114	11.973686	11.585543	26.667195	27.409661	28.438289	1.37160762825856e-19	1.26661268415689	up
BraA02g006280.3C.gene	0	13	0	750	1051	919	0	0.147249	0	6.695226	8.853056	8.124684	9.3003003668955e-99	7.52929735662596	up
BraA02g006290.3C.gene	142510	170933	123123	21069	26009	23312	6873.015869	8099.539795	5908.313721	791.950256	928.626251	865.779571	1.06680404073432e-22	-2.78989729305241	down
BraA02g006300.3C.gene	307	323	270	2346	2437	2601	6.99953	7.589585	6.060896	40.436451	39.647522	44.341988	4.38536230723328e-89	2.88350219801668	up
BraA02g006310.3C.gene	638	664	671	277	275	289	11.639329	12.488087	12.094125	3.803937	3.563596	3.928894	1.31871942248437e-13	-1.38163298572054	down
BraA02g006330.3C.gene	0	0	7	3182	3666	3330	0	0	0.106774	35.731707	38.90607	36.962913	0	10.366055472725	up
BraA02g006370.3C.gene	0	4	9	119	108	119	0	0.082417	0.187188	2.583122	2.183796	3.385902	3.1961694870869e-25	4.58697813660811	up
BraA02g006490.3C.gene	569	671	539	66	106	65	13.44906	16.334201	12.604486	1.134692	1.782636	1.119133	2.68421480928241e-41	-3.0703284335933	down
BraA02g006530.3C.gene	1590	1934	1528	329	543	289	37.935924	47.151425	36.194569	6.09903	9.432074	5.334919	3.2649449500038e-22	-2.28505273448791	down
BraA02g006540.3C.gene	426	349	420	148	130	162	3.373406	2.813004	3.489667	0.864868	0.711261	0.930055	6.06627621919496e-12	-1.58914369129173	down
BraA02g006550.3C.gene	9306	8715	8575	23435	24887	24347	163.773926	158.066391	148.809967	311.231506	311.98114	319.737244	2.37672952415947e-26	1.29769321575922	up
BraA02g006570.3C.gene	76	58	95	13	32	26	1.47478	1.156291	1.822387	0.17899	0.43973	0.377064	3.52409493312672e-07	-1.85035243096368	down
BraA02g006590.3C.gene	1483	1321	1464	618	622	631	10.961452	9.923983	10.670449	3.445018	3.269207	3.476917	1.75124183165206e-20	-1.34061389461074	down
BraA02g006660.3C.gene	1174	1059	1249	387	293	313	8.391407	7.78155	8.811383	2.100463	1.497731	1.659642	7.24915641985842e-34	-1.95642008356091	down
BraA02g006730.3C.gene	189	167	235	470	392	472	1.04055	0.942813	1.271607	1.952039	1.533927	1.937664	3.43277810250494e-06	1.02796850376228	up
BraA02g006820.3C.gene	880	870	896	239	280	203	7.164077	7.296497	7.188991	1.468928	1.622374	1.257406	8.49558406796289e-30	-2.02876773119515	down
BraA02g006830.3C.gene	807	959	895	2308	2651	2379	18.427919	22.411341	20.059125	39.754126	42.807162	40.556331	2.35775345204254e-24	1.3085618702426	up
BraA02g006840.3C.gene	2700	2498	2604	35465	37656	36364	49.170761	46.882874	46.747753	487.385986	488.478333	494.174927	8.86889562181774e-157	3.65855839763939	up
BraA02g006870.3C.gene	643	668	573	53	66	40	19.283979	20.724839	17.108542	1.128741	1.400744	0.894	4.83101998574153e-56	-3.72440878504967	down
BraA02g006880.3C.gene	212	170	260	75	100	85	6.016625	4.906619	7.17872	1.617884	2.008546	1.730648	2.01583870742702e-07	-1.45781906429182	down
BraA02g006920.3C.gene	1639	1381	1597	382	401	388	24.117308	20.92874	23.158867	4.24159	4.197196	4.259869	1.29848077476565e-45	-2.13049886281514	down
BraA02g006930.3C.gene	350	476	445	213	232	194	4.118001	6.149016	5.406021	1.865363	2.071371	1.820689	1.40856361326432e-07	-1.14683576535073	down
BraA02g006990.3C.gene	1	0	0	126	129	167	0.006859	0	0	3.573864	3.453502	4.697745	5.97598125751719e-39	8.57899838864122	up
BraA02g007030.3C.gene	86	117	110	1145	1091	1106	0.47512	0.671158	0.600878	4.87024	4.409463	4.665822	1.40691779802271e-65	3.2643803215765	up
BraA02g007080.3C.gene	3	2	0	5026	6752	5301	0.157612	0.143416	0	297.856171	377.706421	310.662964	2.90953580072544e-182	11.5772769389234	up
BraA02g007090.3C.gene	629	500	712	171	198	192	9.878115	8.091156	11.024552	2.020283	2.210892	2.2492	1.06392577109081e-16	-1.8659460871845	down
BraA02g007140.3C.gene	0	0	0	100	136	88	0	0	0	2.989315	3.835008	2.600538	1.46083860064614e-34	Inf	up
BraA02g007170.3C.gene	287	348	338	58	78	62	3.813403	4.929394	4.324877	0.653988	0.73658	0.620709	5.07221117534771e-20	-2.45442096110946	down
BraA02g007190.3C.gene	27	10	20	111	100	97	0.291432	0.113519	0.209896	1.017425	0.888733	0.803644	2.28105000975638e-10	2.28878514518783	up
BraA02g007200.3C.gene	2816	2921	2672	1210	1233	1101	36.182522	38.675724	33.852829	11.724846	11.281531	10.550363	3.17166983182142e-30	-1.39940208630725	down
BraA02g007220.3C.gene	652	607	562	90	131	105	8.895281	8.528956	7.559697	0.924615	1.273484	1.059505	5.84877014257975e-34	-2.63973748631031	down
BraA02g007290.3C.gene	27	9	9	1003	1250	1038	0.282739	0.090071	0.086177	8.211887	9.658708	8.404288	6.22584968919903e-131	6.04048428148736	up
BraA02g007300.3C.gene	1210	1216	1238	586	650	532	71.010727	73.533661	71.625389	25.947983	27.156025	23.270838	9.29928111672711e-16	-1.20512257076368	down
BraA02g007320.3C.gene	1469	1249	1453	754	746	747	10.299705	9.016328	9.917762	3.958446	3.717176	3.888884	2.24907638279348e-13	-1.04271512662629	down
BraA02g007330.3C.gene	66	26	76	146	176	142	0.516549	0.205917	0.587646	0.861663	0.985461	0.831274	2.53209267027782e-05	1.31683256092581	up
BraA02g007370.3C.gene	951	861	1049	0	0	0	13.780837	12.855622	14.993106	0	0	0	1.23788875168932e-175	-Inf	down
BraA02g007380.3C.gene	1048	1065	1030	390	350	342	15.183634	15.900702	14.712929	4.113191	3.468185	3.55972	4.44688118374582e-25	-1.68880777976051	down
BraA02g007390.3C.gene	0	0	0	306	245	304	0	0	0	4.223591	3.193703	4.143533	1.60829256950683e-61	Inf	up
BraA02g007540.3C.gene	642	758	562	142	213	172	20.048749	24.217396	17.254339	3.329141	4.719676	3.997144	3.36070867184919e-17	-2.05656228211897	down
BraA02g007560.3C.gene	219	231	171	35	18	35	2.167708	2.30918	1.679207	0.218057	0.106357	0.215671	1.28196002411157e-20	-2.96198068103417	down
BraA02g007630.3C.gene	59	26	50	174	170	195	0.952377	0.449558	0.820735	2.223576	2.029006	2.424849	3.39087995143877e-09	1.85119383812196	up
BraA02g007660.3C.gene	53	20	60	151	113	150	0.8184	0.319313	0.919719	1.768446	1.248724	1.740711	6.89588792429616e-06	1.49787050972707	up
BraA02g007690.3C.gene	1481	1345	1538	781	834	705	9.282214	8.359174	9.514036	3.494885	3.276165	3.126144	4.23098848146034e-14	-1.0638309981853	down
BraA02g007740.3C.gene	0	0	0	355	390	418	0	0	0	10.372501	10.749262	12.092326	4.69277793545414e-76	Inf	up
BraA02g007750.3C.gene	1	0	0	246	244	215	0.016388	0	0	6.028913	5.640527	5.207648	1.36110747883371e-52	9.31836342532724	up
BraA02g007810.3C.gene	112	118	146	868	1050	973	1.276917	1.366286	1.671145	7.912234	8.761988	8.564053	5.9356057995605e-48	2.78909754596385	up
BraA02g007840.3C.gene	629	661	479	238	276	269	36.903099	39.961903	27.681604	10.515932	11.53734	11.748343	1.4446763779451e-09	-1.33124622745041	down
BraA02g007850.3C.gene	1177	1123	1118	288	305	328	12.75211	12.548756	11.924465	2.357562	2.35313	2.646016	9.96610857953063e-36	-2.04390105159632	down
BraA02g007890.3C.gene	16	8	2	2685	2522	2436	0.16165	0.08285	0.010033	21.128348	18.456085	18.462857	1.43452162022258e-285	8.04806634999914	up
BraA02g007970.3C.gene	2	0	0	1158	1138	1284	0.024162	0	0	13.750284	12.759369	15.081672	7.71291312985386e-181	10.6636391588782	up
BraA02g007980.3C.gene	11987	12260	11447	3681	4119	3793	271.449631	295.916336	262.40271	68.745637	71.671801	65.837549	1.14965004036386e-56	-1.77635381731561	down
BraA02g008010.3C.gene	336	414	339	7	10	5	2.262185	1.779191	1.393526	0.018936	0.024774	0.012553	3.07883790321265e-61	-5.79085162207072	down
BraA02g008060.3C.gene	165	177	201	77	86	78	3.446895	3.827894	4.148383	1.220073	1.272782	1.207981	5.26734029258814e-06	-1.32506043876294	down
BraA02g008090.3C.gene	1528	1459	1677	4538	4432	4459	28.563713	28.117952	30.915329	64.033737	59.024887	62.216175	6.32737100963665e-33	1.37522400044153	up
BraA02g008120.3C.gene	447	510	465	3547	3858	3381	2.639749	3.104897	2.704872	15.863071	16.30266	14.975082	2.21983739405424e-100	2.76899249404066	up
BraA02g008130.3C.gene	178	88	177	21	43	41	3.42288	1.710777	3.236157	0.287393	0.541076	0.587589	2.09322090984787e-05	-2.23296680816284	down
BraA02g008210.3C.gene	10037	11051	10584	5413	5510	5302	277.904387	315.763372	289.342504	113.479401	109.040553	109.971809	4.64258704616423e-24	-1.11750881678554	down
BraA02g008230.3C.gene	2420	2434	2881	1339	1526	1418	30.114798	31.717969	35.478102	16.79094	18.203711	17.551248	1.55410383604358e-16	-1.00572823427434	down
BraA02g008290.3C.gene	15	8	5	9428	9383	8369	0.15164	0.078138	0.047062	76.534355	71.901741	67.183411	0	9.77161595558735	up
BraA02g008300.3C.gene	4272	4032	4379	3	23	3	178.923447	174.03923	180.860031	0.082892	0.678367	0.073539	0	-8.96076753564646	down
BraA02g008310.3C.gene	164	180	179	1790	1991	1611	1.622467	1.828784	1.738777	13.362407	14.03241	11.890862	1.71075239822068e-87	3.21166227282745	up
BraA02g008470.3C.gene	458	439	453	2060	2240	2050	14.235876	14.01558	13.797447	48.166954	49.677484	47.57458	4.17586871591409e-49	2.08091065250657	up
BraA02g008580.3C.gene	201	265	277	77	72	63	4.296003	5.889892	5.730261	1.637469	1.270465	1.358754	2.0872475921712e-12	-1.96093569140896	down
BraA02g008590.3C.gene	611	465	598	258	301	296	5.327204	4.181174	5.146251	1.702891	1.866291	1.920907	8.16301554429205e-09	-1.12122590583136	down
BraA02g008660.3C.gene	759	725	822	2560	2639	2402	9.558087	9.464186	9.837048	18.182346	19.023397	16.93342	1.45123235927694e-33	1.56910851281429	up
BraA02g008700.3C.gene	470	611	480	296	231	294	14.120046	18.917717	14.224047	6.713212	5.009444	6.579738	6.1068903930172e-07	-1.07647000042008	down
BraA02g008710.3C.gene	0	0	5	237	197	224	0	0	0.086226	4.135891	3.238312	3.914078	1.09120905178515e-45	6.90563120716349	up
BraA02g008720.3C.gene	166	176	119	81	76	80	5.09493	5.526407	3.56764	1.872828	1.874093	1.833005	0.000204807332592899	-1.11238568801028	down
BraA02g008730.3C.gene	95	107	92	6	12	18	4.901533	5.697127	4.673145	0.234841	0.441863	0.695636	6.87351753658019e-17	-3.18767306603774	down
BraA02g008740.3C.gene	192	189	153	32	46	10	9.201211	9.317556	7.201328	1.129992	1.551134	0.322108	2.8693285819404e-17	-2.76502281525766	down
BraA02g008760.3C.gene	0	6	0	8096	8229	7597	0	0.159043	0	163.321762	156.708725	151.565231	0	11.7861117374082	up
BraA02g008770.3C.gene	300	244	246	7864	9162	7272	4.650897	3.830882	3.694205	92.806408	102.075962	86.043983	8.47187912730459e-158	4.78876295370783	up
BraA02g008780.3C.gene	6	5	13	3842	4212	3914	0.042973	0.036981	0.107379	24.743795	25.611467	24.927113	0	8.81382263997118	up
BraA02g008790.3C.gene	533	601	551	2724	2806	2878	10.164621	11.816323	10.366513	39.250977	38.167671	41.010632	2.40320284375899e-60	2.16628451373752	up
BraA02g008800.3C.gene	1506	1400	1566	3639	3842	3857	9.985604	9.314082	9.936007	15.194569	15.144615	15.926033	2.46619422111513e-24	1.19053386892989	up
BraA02g008860.3C.gene	0	0	0	73	103	70	0	0	0	2.228055	2.982805	2.109867	9.39651816154185e-32	Inf	up
BraA02g008880.3C.gene	8	7	25	1935	1843	1485	0.098576	0.089134	0.322496	19.348444	17.394951	14.681348	1.97140119689061e-95	6.89471290301294	up
BraA02g008920.3C.gene	1286	1185	1107	360	450	413	31.688046	30.076521	26.892187	6.677188	7.894423	7.587291	2.36171351271406e-27	-1.70385915548578	down
BraA02g009000.3C.gene	207	218	200	695	785	606	6.094127	6.620514	5.814215	15.461178	16.482698	13.322444	3.91362069048294e-16	1.5838537365588	up
BraA02g009040.3C.gene	178	215	204	974	968	1011	7.754387	9.654015	8.762472	32.04192	30.058855	32.906166	1.19228218750906e-32	2.15417959436099	up
BraA02g009050.3C.gene	174	144	154	889	940	928	7.110547	6.071813	6.205521	27.523695	27.489119	28.428131	5.07194244062374e-37	2.39463903522394	up
BraA02g009120.3C.gene	0	3	9	776	734	744	0	0.069721	0.266825	19.663368	17.546278	18.643442	1.06885954966541e-111	7.40739671355584	up
BraA02g009130.3C.gene	2	1	4	1064	1208	880	0.028992	0.002616	0.043313	11.810173	12.623814	9.613645	1.35030882997215e-105	8.66735018755513	up
BraA02g009180.3C.gene	62	62	51	2324	2692	2426	2.270508	2.328655	1.827577	64.815742	70.859154	66.896858	4.80277391024245e-200	5.25526129547405	up
BraA02g009200.3C.gene	5146	5214	5522	3014	2505	2852	115.870601	121.073917	123.581257	29.825102	23.403824	27.905291	1.68941855456133e-22	-1.072308399896	down
BraA02g009230.3C.gene	107	115	121	29	26	18	5.739856	6.327931	6.359274	1.167568	0.980173	0.696558	6.70880425175672e-12	-2.38330130571339	down
BraA02g009290.3C.gene	322	234	317	1523	1623	1299	1.774999	1.331477	1.724534	6.349145	6.390139	5.354286	1.05162291362775e-43	2.19698727253164	up
BraA02g009330.3C.gene	536	368	530	19239	19269	19544	5.875936	4.152683	5.719795	159.184265	150.499847	159.91481	0	5.19026045632247	up
BraA02g009340.3C.gene	150	138	164	1224	1340	1227	1.602997	1.542666	1.758838	10.126257	10.456258	10.040589	6.75391467208104e-61	2.91598234374596	up
BraA02g009380.3C.gene	252	273	254	116	151	88	4.963318	5.548995	4.941388	1.716806	2.115796	1.292784	8.18910211121668e-07	-1.2921293423469	down
BraA02g009410.3C.gene	479	408	650	2089	2127	2093	2.862511	2.516807	3.830453	9.434336	9.059753	9.368536	1.24598807271575e-41	1.88798755775366	up
BraA02g009430.3C.gene	68	48	41	137	177	158	1.508648	1.099056	0.89665	2.318805	2.827852	2.638437	4.48398034089984e-06	1.43286339029118	up
BraA02g009460.3C.gene	377	351	451	1219	1338	1161	4.051133	4.123088	5.280075	10.167813	10.132458	10.328712	1.88866546807103e-21	1.50485497447354	up
BraA02g009500.3C.gene	97	124	151	30	0	2	0.530067	0.697699	0.808226	0.120522	0	0.006688	1.43572375373758e-15	-3.65078612570743	down
BraA02g009530.3C.gene	500	445	435	1437	1446	1351	5.231196	4.606363	4.786701	10.763915	10.074895	10.166424	3.77752150483673e-22	1.46563116703317	up
BraA02g009570.3C.gene	1006	1074	1208	482	540	512	14.355404	15.800404	16.995665	5.18863	5.489725	5.445725	7.95889923817663e-16	-1.25294557403233	down
BraA02g009650.3C.gene	1566	1509	1579	682	731	658	36.291496	36.03936	36.086948	11.916485	12.067567	11.367409	7.15994248675309e-21	-1.32084081273397	down
BraA02g009660.3C.gene	55	56	63	189	222	278	3.873519	4.01546	4.340931	10.01535	11.129023	14.639012	3.64622034213085e-10	1.83317135430803	up
BraA02g009670.3C.gene	563	682	621	291	328	354	29.627562	37.070229	32.083242	11.3855	12.080375	13.784165	4.11045710623285e-09	-1.0934089387787	down
BraA02g009680.3C.gene	40	51	39	230	219	182	0.72646	0.943473	0.688009	3.156612	2.846244	2.475947	3.98719141614026e-12	2.12553200668532	up
BraA02g009700.3C.gene	883	809	890	2576	2597	2651	15.473084	14.592715	15.377827	34.08064	32.39512	34.70849	1.15049665565849e-29	1.44844161890144	up
BraA02g009750.3C.gene	8	6	11	78	121	77	0.226001	0.183964	0.325174	1.788127	2.61276	1.749426	4.92776341430944e-14	3.30824879144127	up
BraA02g009780.3C.gene	659	727	623	8641	8617	8295	23.91338	27.183794	22.309803	236.791061	222.89418	224.78299	3.8216942748288e-188	3.51617699880581	up
BraA02g009810.3C.gene	1080	1110	1138	67	79	129	11.174132	11.846178	11.614384	0.517395	0.5756	0.994531	5.12213561001732e-86	-3.74859810337525	down
BraA02g009840.3C.gene	258	288	337	2	0	0	4.005219	4.607535	5.158614	0.021126	0	0	6.96232765305112e-67	-8.89590350982303	down
BraA02g009850.3C.gene	11684	12350	11303	54	75	62	655.474792	713.993958	625.202637	2.27545	2.988925	2.583315	0	-7.68907016873132	down
BraA02g009880.3C.gene	3667	2682	3363	1344	1294	1306	53.202274	40.104866	48.115997	14.706436	13.366838	14.133534	4.40006425947429e-15	-1.44928760535496	down
BraA02g009940.3C.gene	23453	24016	24489	10783	11093	10580	347.2724	366.487274	357.547058	120.475983	116.995415	116.898331	1.87762117406767e-25	-1.30085684572981	down
BraA02g010030.3C.gene	296	282	246	115	133	142	3.127473	3.103067	2.450421	0.881738	0.988984	1.117637	1.37985742523583e-06	-1.23296804686363	down
BraA02g010050.3C.gene	67	29	57	106	123	125	2.091866	0.930682	1.745125	2.501728	2.741754	2.907	0.00116602348824435	1.06141312947039	up
BraA02g010090.3C.gene	12	12	17	155	176	137	0.314544	0.236417	0.528763	2.528368	3.083453	2.354856	4.7885372951177e-20	3.36010282133943	up
BraA02g010130.3C.gene	1438	1768	1529	733	620	743	23.058119	29.006418	24.090511	8.79426	7.07654	8.870638	3.7531462433629e-16	-1.32578207053289	down
BraA02g010150.3C.gene	38	23	28	166	199	154	0.324478	0.198352	0.240933	1.09067	1.236679	0.997407	3.57220355734083e-13	2.39087604845806	up
BraA02g010170.3C.gene	420	469	448	85	79	78	6.731569	7.731942	7.067327	1.020962	0.896546	0.925578	5.95871544426511e-27	-2.61710359130871	down
BraA02g010230.3C.gene	0	5	0	148	149	146	0	0.064015	0	2.104741	2.103349	2.036131	1.65474945906039e-35	6.29461262484719	up
BraA02g010320.3C.gene	561	662	446	212	237	242	35.582928	43.242947	27.870987	10.118277	10.670932	11.460354	8.62567172640312e-08	-1.42767422133933	down
BraA02g010340.3C.gene	305	273	328	868	914	919	4.396757	4.060159	4.591405	9.459341	9.327984	9.859613	4.18692570718603e-16	1.42475020257444	up
BraA02g010400.3C.gene	2578	2639	2598	898	1049	823	25.048306	26.429235	24.895309	6.585328	7.25766	5.971502	6.96553394273559e-39	-1.6513305537384	down
BraA02g010410.3C.gene	1104	1106	1225	519	585	608	21.169739	22.374314	25.25809	8.528753	9.300194	8.686604	2.95782309577426e-14	-1.15725485258307	down
BraA02g010490.3C.gene	98	120	117	231	271	247	3.29043	4.156678	3.867639	5.872935	6.503602	6.21761	0.000169789160859951	1.00586054923799	up
BraA02g010500.3C.gene	184	196	286	4433	4072	4071	2.013952	2.213318	3.090948	36.67926	31.797068	33.304256	1.33875793202624e-168	4.09033658078359	up
BraA02g010510.3C.gene	2	1	0	1815	1974	1804	0.013134	0.005632	0	8.838347	9.077993	8.687582	2.8321646625063e-252	10.7094947103399	up
BraA02g010600.3C.gene	426	508	464	247	282	214	13.359688	16.608568	13.72562	6.140723	6.267794	5.880462	3.0840994447408e-07	-1.06751723839237	down
BraA02g010680.3C.gene	0	0	0	138	109	79	0	0	0	0.764515	0.570169	0.431837	4.30921888043926e-21	Inf	up
BraA02g010710.3C.gene	318	372	346	26	5	14	4.099264	4.974149	4.298665	0.290651	0.046673	0.145057	1.87336384437037e-48	-4.65572839983322	down
BraA02g010750.3C.gene	117	129	81	1381	1150	1333	1.210696	1.407533	0.827374	10.891886	8.562229	10.638879	5.58400583677561e-53	3.41172661835643	up
BraA02g010770.3C.gene	571	456	573	212	148	179	5.766099	4.744617	5.704323	1.615223	1.060848	1.348441	2.17381607188423e-16	-1.71406001768839	down
BraA02g010840.3C.gene	568	455	564	42	63	92	4.143392	3.420264	4.212786	0.230876	0.344016	0.518702	1.15205351645151e-39	-3.16295092121789	down
BraA02g010940.3C.gene	507	532	451	211	210	243	11.711329	12.642371	10.26216	3.662567	3.454161	4.179486	2.13717992273566e-10	-1.31800476752369	down
BraA02g010950.3C.gene	350	425	385	0	0	0	2.789489	3.535952	3.283018	0	0	0	4.63189985134443e-85	-Inf	down
BraA02g010960.3C.gene	2573	2880	2498	1222	1366	1205	41.453568	47.816669	39.673794	14.854136	15.665319	14.481611	2.42613019145415e-23	-1.22251876607494	down
BraA02g010980.3C.gene	1	0	1	251	233	229	0.00658	0	0.036567	8.426339	7.384992	7.614139	1.34022225074635e-51	8.33866931477906	up
BraA02g010990.3C.gene	34	65	12	2287	2546	2362	0.821177	1.615685	0.272579	41.691154	43.822632	42.586899	5.22674620622311e-219	5.85572720416893	up
BraA02g011030.3C.gene	0	0	3	3422	3994	3443	0	0	0.025149	32.766493	36.107096	32.617904	0	11.6814747695538	up
BraA02g011050.3C.gene	72	93	96	273	323	296	1.63655	2.173126	2.137318	4.675769	5.226829	5.019422	1.1581666469797e-09	1.61811680422494	up
BraA02g011070.3C.gene	98	106	98	33	41	38	5.422077	6.073158	5.340309	1.377574	1.621984	1.569131	2.48156127197401e-06	-1.58659989837867	down
BraA02g011090.3C.gene	503	464	393	177	193	189	9.556112	9.269751	7.494111	3.368172	3.161106	3.371543	4.20749369449712e-11	-1.43609364221006	down
BraA02g011100.3C.gene	2628	2746	2906	12348	12731	12471	47.867402	51.54446	51.725324	167.738328	165.473187	169.701483	4.01916972016916e-73	2.02911714028495	up
BraA02g011140.3C.gene	710	722	774	1658	1807	1526	27.020535	28.322601	29.058083	47.637993	49.010139	43.345291	2.00768747227836e-13	1.02467223358347	up
BraA02g011180.3C.gene	119	111	114	37	42	48	4.118671	4.579182	4.174894	0.837987	0.970242	1.068741	1.31517889166576e-06	-1.59002923344668	down
BraA02g011200.3C.gene	3	6	19	197	265	154	0.015522	0.037104	0.142652	1.184747	1.500657	0.915118	2.361223667138e-18	4.30680813244703	up
BraA02g011220.3C.gene	780	785	658	2107	2434	2156	14.374393	14.653125	11.722305	29.138611	32.644649	30.222016	2.52259091026874e-27	1.43602909319016	up
BraA02g011290.3C.gene	260	246	292	103	144	107	2.306221	2.250761	2.560754	0.449848	0.591064	0.460639	3.35208126450102e-07	-1.32933646766606	down
BraA02g011300.3C.gene	4489	4415	4564	946	1129	1045	44.451202	44.979286	44.511628	7.062468	7.938735	7.698298	2.61565230173014e-81	-2.26411567283796	down
BraA02g011340.3C.gene	177	287	217	511	545	470	6.591505	11.225424	8.116435	14.722779	14.614745	12.745519	1.26301907769557e-06	1.0080364561523	up
BraA02g011420.3C.gene	665	749	687	1718	1688	1683	6.959559	7.753707	6.958599	12.146591	17.610101	16.174902	8.63399020633672e-16	1.1241367946193	up
BraA02g011510.3C.gene	23	25	36	541	491	543	0.317971	0.419302	0.597397	7.137064	6.003802	6.967625	3.72815937627355e-50	4.08052702491178	up
BraA02g011580.3C.gene	220	290	207	47	52	38	7.56172	10.308228	7.038038	1.202885	1.276397	0.97182	1.69040440643e-15	-2.54459016966631	down
BraA02g011590.3C.gene	429	665	548	237	194	218	4.983219	8.147693	6.546456	1.944966	1.313325	1.673468	7.49436949105972e-07	-1.48988467721617	down
BraA02g011600.3C.gene	1	0	0	207	218	185	0.00182	0	0	1.054901	1.048814	0.930749	5.0717405845369e-48	9.10852808891817	up
BraA02g011610.3C.gene	3418	3530	3442	1775	1725	1834	34.69083	36.920589	34.446362	13.58977	12.470878	13.884198	7.54689559114232e-22	-1.11313888147031	down
BraA02g011630.3C.gene	234	182	159	0	0	6	4.494185	3.594502	3.005989	0	0	0.085161	1.58135431187113e-38	-6.72296858689732	down
BraA02g011640.3C.gene	169	132	103	0	0	0	2.388805	1.923958	1.425062	0	0	0	3.59914033979531e-30	-Inf	down
BraA02g011650.3C.gene	644	746	472	280	187	198	3.229246	3.829075	2.362947	0.857558	0.590032	0.664444	8.97574073768167e-07	-1.63357141577025	down
BraA02g011680.3C.gene	365	395	360	3078	3281	3495	8.638103	9.629775	8.404556	55.062531	55.398418	61.834435	2.32696945938753e-108	2.98426531899987	up
BraA02g011720.3C.gene	1073	1070	1041	2420	2421	2244	20.759461	20.812841	20.042033	35.727601	33.676325	32.74901	3.50831261945423e-15	1.00189171545289	up
BraA02g011760.3C.gene	0	0	0	1170	1317	1301	0	0	0	7.3641	7.822478	8.099089	3.73795656336437e-193	Inf	up
BraA02g011770.3C.gene	36	77	55	425	494	526	0.193426	0.425663	0.290698	1.737189	1.905941	2.128533	4.99167474875599e-31	2.94712631293439	up
BraA02g011810.3C.gene	5	10	23	111	114	154	0.040549	0.093418	0.219012	0.840745	0.813591	1.152044	8.35063077714311e-17	3.17100419999366	up
BraA02g011840.3C.gene	86	101	95	512	550	567	2.656108	1.862993	2.317883	7.134064	7.239545	7.165008	9.41117232540004e-25	2.37694426288528	up
BraA02g011860.3C.gene	7	0	2	19015	18585	17042	0.043478	0	0.014131	103.500106	95.499254	91.742738	0	12.4262318770339	up
BraA02g011890.3C.gene	109	105	78	789	815	738	1.928101	1.914681	1.365181	10.615933	10.351158	9.826736	4.00549434429733e-42	2.85004823325894	up
BraA02g011960.3C.gene	931	1134	917	323	311	346	19.319654	24.441979	18.862805	3.396983	3.056084	3.542339	7.6767164117106e-21	-1.75778783731744	down
BraA02g011970.3C.gene	27	20	30	96	112	106	1.970759	1.462733	2.141869	5.263703	5.785916	5.736352	7.26116944510609e-08	1.87648681119114	up
BraA02g011980.3C.gene	89	120	66	20	31	14	1.286146	1.788705	0.940055	0.218648	0.315975	0.147049	4.22913732872453e-06	-2.24635098736752	down
BraA02g012000.3C.gene	161	150	161	0	0	0	3.79989	3.956458	3.902399	0	0	0	1.81622892762513e-47	-Inf	down
BraA02g012030.3C.gene	0	0	0	330	313	296	0	0	0	5.598926	5.007632	4.972216	1.71444111401887e-65	Inf	up
BraA02g012040.3C.gene	1568	1435	1614	8180	8842	8546	15.272134	14.377476	15.459263	60.184685	61.389214	62.877671	2.32269899073868e-93	2.317262142511	up
BraA02g012060.3C.gene	393	348	408	1326	1479	1499	4.39033	3.937621	4.643234	11.532581	12.191855	12.514187	6.18823287669295e-30	1.75330242323023	up
BraA02g012070.3C.gene	112	152	141	498	576	499	1.732878	2.414936	2.158374	5.87794	6.405912	5.803779	4.93391822970311e-16	1.80200699089133	up
BraA02g012090.3C.gene	1706	1705	1665	911	998	886	9.174049	9.520074	8.826596	3.675727	3.815064	3.545032	5.29167276945119e-14	-1.01433983497043	down
BraA02g012100.3C.gene	415	509	552	4138	4284	3816	17.500742	22.089901	22.911587	131.649963	128.647598	120.074631	1.25204976156684e-113	2.89889748309275	up
BraA02g012160.3C.gene	3481	3340	3379	554	524	604	30.749618	30.917121	31.191993	4.704718	4.482289	5.06033	5.49656281785697e-102	-2.75050859498771	down
BraA02g012300.3C.gene	1156	1035	1168	345	320	267	8.862984	8.274526	8.862693	2.033867	1.787435	1.450406	3.39132110445338e-34	-1.9998785093506	down
BraA02g012320.3C.gene	1856	1568	2119	7370	7674	7132	10.057769	8.5783	11.855056	30.831439	30.564241	28.951505	1.51462275275614e-61	1.84964824849942	up
BraA02g012330.3C.gene	536	601	485	2829	2931	3014	17.433619	20.139676	15.655902	70.136419	68.304669	73.942691	4.54398611672497e-67	2.28207201844263	up
BraA02g012360.3C.gene	97	124	109	749	770	693	1.397861	1.791308	1.493148	7.69296	7.577455	6.921684	3.36482727741954e-35	2.59103132095831	up
BraA02g012370.3C.gene	0	7	24	355	441	449	0	0.035487	0.368296	2.198359	2.250854	2.26607	3.52570994918369e-55	5.179048851622	up
BraA02g012430.3C.gene	106	98	108	3	3	0	1.343138	1.282931	1.34572	0.027634	0.018241	0	1.21980192252826e-31	-5.85687189752665	down
BraA02g012480.3C.gene	297	259	357	81	101	69	2.056159	1.845872	2.438644	0.421358	0.496269	0.352397	1.86913699334171e-14	-2.01743110776831	down
BraA02g012490.3C.gene	2893	4859	4093	1313	1343	1171	47.807293	82.833934	65.169808	15.715171	15.291924	14.150104	7.37522686215588e-07	-1.78482924836192	down
BraA02g012500.3C.gene	28547	27449	29938	9401	9781	9736	140.679664	139.411975	142.457637	34.889517	34.333534	35.677174	1.00133835917091e-40	-1.72294434745973	down
BraA02g012530.3C.gene	100	106	115	332	410	401	1.17745	1.279401	1.331506	2.945217	3.434727	3.526571	1.0208742186685e-11	1.67781351120816	up
BraA02g012560.3C.gene	138	156	136	0	3	2	1.606916	1.915352	1.599858	0	0.01523	0.007977	5.4894695096393e-39	-6.60665114673641	down
BraA02g012590.3C.gene	13	11	21	569	725	471	0.157124	0.125605	0.247885	5.19744	6.243708	4.246142	3.10712793189338e-38	5.14020429862555	up
BraA02g012650.3C.gene	60	48	50	11288	13059	11108	0.514985	0.429766	0.421238	74.018555	80.834229	72.028496	0	7.65642662300967	up
BraA02g012660.3C.gene	295	298	271	92	119	113	4.677612	4.87493	4.237401	1.098009	1.346939	1.339422	1.24615583060403e-09	-1.57086403798046	down
BraA02g012730.3C.gene	0	0	0	755	791	622	0	0	0	8.624542	8.540704	7.03078	6.65354715370334e-123	Inf	up
BraA02g012740.3C.gene	0	2	0	598	679	462	0	0.017313	0	5.766964	6.185429	4.406158	1.62434192656789e-67	9.58625923276366	up
BraA02g012770.3C.gene	31	24	27	142	231	163	1.094023	0.855529	0.937339	3.825733	5.897157	4.345206	1.14645190015034e-12	2.54976865988303	up
BraA02g012810.3C.gene	50	40	19	283	218	168	0.380157	0.302117	0.135362	1.60575	1.168064	0.959742	4.52298024014768e-08	2.46739321196996	up
BraA02g012830.3C.gene	143	181	138	25	33	20	1.323703	1.725728	1.27438	0.176182	0.204889	0.134294	6.03565557607135e-16	-2.726181474936	down
BraA02g012840.3C.gene	126	88	149	36	30	32	1.532742	1.305752	2.037073	0.327907	0.202246	0.245344	1.11834482727141e-08	-2.03464319703885	down
BraA02g012930.3C.gene	21	58	37	228	186	195	0.752691	2.243752	1.370656	6.454988	4.983222	5.472095	7.14003641857518e-13	2.23837405010905	up
BraA02g012970.3C.gene	2008	1956	1774	5098	5627	4884	22.99986	21.76536	20.029131	40.455399	44.899793	38.447687	1.48028348545521e-30	1.28980356247446	up
BraA02g012990.3C.gene	70	53	54	1226	1110	1202	2.530963	1.969316	1.935902	33.787636	28.868019	32.739799	2.88250193722301e-94	4.17206894821523	up
BraA02g013000.3C.gene	741	722	638	2555	2593	2539	13.729644	13.787558	11.65647	35.732025	34.222771	35.112957	2.17963381054811e-39	1.71893669103681	up
BraA02g013080.3C.gene	470	514	649	13115	12903	12339	3.311154	3.906963	4.526353	69.124162	64.182542	64.299981	1.63346953611683e-272	4.40326377179703	up
BraA02g013120.3C.gene	1044	1085	1013	574	514	512	11.664261	12.494722	11.163869	4.838075	4.09061	4.265847	5.50644975864136e-13	-1.1241221601067	down
BraA02g013130.3C.gene	555	626	582	2151	2345	2113	43.001385	50.021198	44.449856	125.855186	129.51622	122.295349	7.50542656542148e-38	1.75243364714689	up
BraA02g013160.3C.gene	135	146	94	2399	3675	2721	1.763885	1.968567	1.312463	25.584546	34.968509	30.265898	1.05258193299992e-34	4.39054736002176	up
BraA02g013170.3C.gene	367	373	339	813	890	762	10.850938	11.37959	9.878265	18.165604	18.782883	16.850718	2.75545834665674e-09	1.0378766071871	up
BraA02g013180.3C.gene	390	374	408	1714	1641	1693	4.63046	4.570751	4.771516	15.360188	13.875103	15.003347	3.91284060693182e-39	1.95635674667876	up
BraA02g013190.3C.gene	219	142	248	8	12	14	10.875964	7.291861	12.181709	0.27704	0.409072	0.500711	1.240525598183e-17	-4.31520253781707	down
BraA02g013220.3C.gene	2	0	0	149	169	152	0.055237	0	0	4.965336	5.319041	4.997841	6.05536345442796e-40	7.73154183447822	up
BraA02g013270.3C.gene	283	324	429	183	212	177	5.392589	6.399809	8.140697	2.60648	2.829543	2.444534	5.55978532832269e-05	-1.01029199774427	down
BraA02g013280.3C.gene	2137	2426	2900	590	749	622	14.952744	17.389482	20.085133	3.11419	3.75206	3.222634	1.0853393340543e-21	-2.08337223732158	down
BraA02g013500.3C.gene	320	224	291	938	918	845	4.248817	3.03957	3.782534	9.072101	8.338539	8.081403	2.98775777814742e-18	1.54417944314785	up
BraA02g013540.3C.gene	12	43	28	88	98	124	0.168389	0.641629	0.389912	0.955646	1.009221	1.34445	5.4537845627694e-07	1.74316200240819	up
BraA02g013550.3C.gene	2912	2618	2964	7631	7345	7152	34.109701	31.753975	34.403314	73.974762	66.270291	68.237688	2.97316391283268e-29	1.23105318049719	up
BraA02g013560.3C.gene	37	30	68	709	719	714	0.387422	0.326326	0.705654	5.677397	5.432232	5.653749	1.74963792611489e-58	3.84052359141491	up
BraA02g013600.3C.gene	422	405	420	20	14	13	3.732363	3.684774	3.658206	0.131001	0.082495	0.079773	3.00535204539334e-57	-4.87586695673568	down
BraA02g013670.3C.gene	387	399	453	1842	2079	1728	3.692985	3.922219	4.264722	13.302253	14.166834	12.360516	1.75446828801159e-44	2.03526742269326	up
BraA02g013690.3C.gene	48	60	44	803	1086	992	0.423041	0.534444	0.383947	5.289635	6.791047	6.483929	7.46059709534468e-71	4.08610248221715	up
BraA02g013720.3C.gene	354	355	365	1570	1750	1690	3.277424	3.38009	3.317192	11.040163	11.57274	11.727131	1.10783099676421e-42	2.06865938660501	up
BraA02g013740.3C.gene	1249	1228	1293	475	693	515	10.387982	10.525774	10.603034	2.978882	4.107078	3.197792	1.59268571858015e-18	-1.32149879288396	down
BraA02g013850.3C.gene	4	0	2	101	84	79	0.068129	0	0.042012	1.650702	1.289248	1.268445	7.1009759335515e-26	5.32094502181215	up
BraA02g013860.3C.gene	2146	2122	2284	876	801	821	21.980347	22.347728	23.036272	6.749691	5.83972	6.246694	3.906665982066e-32	-1.54106345798018	down
BraA02g013910.3C.gene	108	126	108	655	761	724	2.304458	2.755383	2.256368	10.548171	11.577326	11.536412	2.03647306641425e-32	2.49041967015963	up
BraA02g013940.3C.gene	883	923	869	448	475	523	6.942584	7.27098	6.535955	3.495637	3.556367	3.919505	1.93864421966116e-10	-1.03994884118044	down
BraA02g014020.3C.gene	55	45	40	139	176	186	1.648732	1.455969	1.160833	3.16975	4.155162	4.185761	7.76391956190244e-08	1.684976639243	up
BraA02g014080.3C.gene	215	99	127	1363	1523	1559	1.823083	0.847791	1.043529	8.603038	9.081742	9.727939	1.50516336485748e-76	3.18349317578672	up
BraA02g014090.3C.gene	11	0	4	2116	2353	1937	0.242518	0	0.083744	35.702488	37.471432	32.318203	1.75548655997074e-261	8.59469854608175	up
BraA02g014110.3C.gene	0	0	14	174	154	184	0	0	0.198311	1.909304	1.5959	1.99815	2.54821899244086e-32	5.05753878860903	up
BraA02g014120.3C.gene	150	130	153	64	61	54	14.647648	13.087381	14.714879	4.734294	4.236589	3.910653	4.16075030845151e-06	-1.42460406201167	down
BraA02g014130.3C.gene	481	526	584	1852	2178	1988	6.509266	7.372212	6.381946	18.701312	20.11988	19.026402	1.67858207453465e-36	1.76535245718163	up
BraA02g014150.3C.gene	149	85	120	281	438	263	1.959647	1.115934	2.032277	2.361777	3.671487	2.183869	0.000192204164771728	1.31462916212266	up
BraA02g014160.3C.gene	47	55	60	742	767	659	0.577389	0.700812	0.543748	5.27473	5.145976	4.695081	2.98215574079091e-54	3.58963425202235	up
BraA02g014170.3C.gene	13	4	11	1888	2153	1672	0.597814	0.157462	0.488867	68.877572	74.119087	60.280376	2.00883788954923e-172	7.52455894435877	up
BraA02g014180.3C.gene	2703	2787	2678	735	895	722	20.909664	22.116067	20.31368	4.28507	4.990631	4.138246	1.39678653281554e-52	-1.95168462777691	down
BraA02g014190.3C.gene	1108	1099	1125	4478	4794	4844	15.366248	15.702167	15.372689	46.866192	47.354057	50.124855	1.08087774805082e-60	1.93046516959934	up
BraA02g014200.3C.gene	55	81	59	1	1	0	5.533103	8.432166	5.798583	0.045898	0.040695	0	5.59805907006875e-24	-6.76721625384509	down
BraA02g014250.3C.gene	381	355	428	1056	1219	1126	4.154035	3.98963	4.605772	8.69515	9.474646	9.165542	5.31969651499033e-18	1.39399911461761	up
BraA02g014280.3C.gene	132	112	158	46	32	36	2.245577	1.967836	2.650067	0.587209	0.381581	0.452839	1.65288220077638e-09	-1.96218971890881	down
BraA02g014340.3C.gene	606	417	566	222	246	299	4.047871	2.868133	3.724136	1.119574	1.169516	1.49019	1.63934836312971e-07	-1.2006384343285	down
BraA02g014380.3C.gene	48	73	93	226	138	182	1.242635	1.949027	2.372483	4.410295	2.535126	3.510036	0.00149420075536627	1.20759739118819	up
BraA02g014390.3C.gene	0	0	0	8754	10316	8354	0	0	0	610.355896	678.934692	575.938171	0	Inf	up
BraA02g014400.3C.gene	320	230	265	1237	1180	1117	2.632655	1.940907	2.157072	7.667421	6.891682	6.840433	6.68076170915156e-32	1.96686247352598	up
BraA02g014440.3C.gene	63	52	71	268	210	209	1.828109	1.558648	2.032772	5.920844	4.377084	4.576708	2.35190003261522e-09	1.73887832663916	up
BraA02g014450.3C.gene	191	237	251	60	76	83	3.71362	4.765279	4.822412	0.869826	1.054411	1.196113	2.69414673795791e-10	-1.78715227056578	down
BraA02g014480.3C.gene	110	63	110	203	256	189	5.337016	3.155352	5.245243	7.43317	8.848733	6.855962	0.00020545285097602	1.04279790549218	up
BraA02g014510.3C.gene	2210	2166	2077	1187	1203	1124	21.36314	23.087712	20.446415	9.122019	8.601228	8.429386	5.15821253437364e-16	-1.02906471038715	down
BraA02g014590.3C.gene	1922	1982	1697	108	234	179	43.900066	46.647861	38.226593	1.848482	3.795334	3.045923	9.21799424614946e-101	-3.59016558816032	down
BraA02g014610.3C.gene	130	93	141	771	754	840	1.434465	1.059488	1.493068	6.393866	5.980835	6.906665	3.96457740129409e-36	2.55166288178924	up
BraA02g014630.3C.gene	140	102	105	14	16	4	1.723798	1.252166	1.112128	0.084131	0.090054	0.017739	4.40627592712273e-20	-3.50822602213532	down
BraA02g014640.3C.gene	167	148	167	34	46	36	1.779277	1.631022	1.758911	0.268712	0.349798	0.286251	4.96377740398844e-12	-2.21094670502979	down
BraA02g014680.3C.gene	139	146	152	69	39	58	2.461417	2.660871	2.660079	0.917206	0.493096	0.760447	6.76399963942092e-07	-1.53919663954551	down
BraA02g014700.3C.gene	108	138	133	1773	1981	1627	10.51626	13.900886	12.823626	131.320724	138.497559	119.119049	1.43801238860034e-105	3.67273428190221	up
BraA02g014730.3C.gene	514	628	557	107	133	100	6.983957	8.548066	7.285086	1.100238	1.332433	0.991288	1.93752887737698e-29	-2.47818734693951	down
BraA02g014750.3C.gene	0	0	0	730	1084	806	0	0	0	10.202288	17.624419	13.151834	9.63814011598966e-75	Inf	up
BraA02g014830.3C.gene	1037	912	925	3	2	2	25.53911	23.149101	22.456459	0.045398	0.022138	0.033884	2.97480997483352e-165	-8.82667302097082	down
BraA02g014900.3C.gene	28	15	20	121	139	140	0.670444	0.367537	0.481584	2.227932	2.421009	2.556748	7.69495345639327e-13	2.51601985554967	up
BraA02g015010.3C.gene	4594	4156	4698	11392	11356	12000	42.890897	40.020907	43.255224	80.289589	75.524417	84.925035	2.74124258005486e-28	1.21900760093061	up
BraA02g015060.3C.gene	2366	2116	2631	389	485	427	25.188393	23.221609	27.617727	3.119207	3.674105	3.389491	3.80172004701099e-67	-2.60473581407083	down
BraA02g015110.3C.gene	904	863	954	400	428	338	7.251437	6.563797	7.144353	2.317578	2.500696	1.99754	1.85739358033212e-16	-1.37545442838421	down
BraA02g015160.3C.gene	150	161	116	1	7	2	9.394962	10.393508	7.152754	0.020411	0.295211	0.052549	7.18568458254775e-35	-5.60058992451663	down
BraA02g015170.3C.gene	112	65	61	0	0	0	4.482301	2.691511	2.461298	0	0	0	1.40068593329713e-15	-Inf	down
BraA02g015180.3C.gene	178	251	182	10	33	9	4.950211	6.97125	4.82652	0.190089	0.814308	0.126025	2.09844571468188e-19	-3.73274900789212	down
BraA02g015230.3C.gene	219	271	240	125	146	107	6.521042	8.996386	7.326051	2.65332	3.116253	2.306076	2.70708573404003e-05	-1.10584817633991	down
BraA02g015300.3C.gene	550	487	594	1595	1771	1871	5.95367	5.428299	6.344653	13.034611	13.660919	15.117044	9.40594151655156e-27	1.53141205343238	up
BraA02g015330.3C.gene	423	413	445	1188	1265	1331	5.364064	5.238782	5.556433	11.421029	11.38528	12.540448	1.60745148306234e-19	1.41076224921186	up
BraA02g015390.3C.gene	4	16	22	85	96	100	0.04593	0.187492	0.258535	0.771172	0.825981	0.897665	4.32013656689953e-12	2.58848337634688	up
BraA02g015420.3C.gene	0	0	0	2056	2630	1856	0	0	0	70.63575	85.274536	63.025795	4.1557261103844e-115	Inf	up
BraA02g015430.3C.gene	54	64	46	835	802	786	0.514846	0.640856	0.439532	6.208898	5.667715	5.791729	2.94548150518913e-62	3.7317998122014	up
BraA02g015440.3C.gene	166102	176446	174686	8002	8620	8036	1593.572312	1727.045105	1648.99028	48.543996	49.800374	48.096519	2.2357424624276e-63	-4.54386513022035	down
BraA02g015450.3C.gene	651	638	663	8511	22547	17485	4.5343	4.638617	4.605649	46.095931	120.033066	146.662497	1.29370928464109e-08	4.47146249810917	up
BraA02g015470.3C.gene	295	246	235	89	124	74	4.444338	3.801391	3.469952	0.972538	1.313459	0.823371	2.91064628841831e-09	-1.59334393266551	down
BraA02g015510.3C.gene	4346	4052	3996	1765	1997	1884	77.858151	73.128305	68.613397	22.478099	24.485982	23.936553	1.42325127873368e-29	-1.28778230417311	down
BraA02g015560.3C.gene	136	151	145	28	22	13	3.771539	4.34246	3.967131	0.573052	0.43066	0.268931	3.21238150415712e-17	-2.92729934684045	down
BraA02g015570.3C.gene	299	273	364	798	716	746	10.029792	9.547241	11.474325	20.849661	17.889518	18.671984	5.30177489198904e-10	1.1234029504705	up
BraA02g015600.3C.gene	723	657	707	225	248	262	7.975036	7.466763	7.68936	1.867846	1.94484	2.155846	9.36970654579794e-19	-1.65774173208471	down
BraA02g015620.3C.gene	142	146	194	4405	4780	4458	2.741518	2.879731	3.69967	64.25112	66.109653	64.679451	3.04567297848363e-237	4.67127070016585	up
BraA02g015870.3C.gene	0	4	5	205	312	262	0	0.079005	0.09454	3.892446	5.409885	4.867348	6.54920008363237e-46	6.27507266457634	up
BraA02g015940.3C.gene	328	310	337	934	1047	1009	7.110201	7.041573	7.43048	15.869245	17.114286	17.093699	5.48042993853073e-18	1.4638592604763	up
BraA02g016010.3C.gene	418	416	358	1475	1515	1627	14.415696	14.778573	12.171493	38.409355	37.236183	41.894073	1.35590825989191e-32	1.80116113513601	up
BraA02g016120.3C.gene	0	0	0	749	748	609	0	0	0	12.816423	12.074068	10.290964	5.13247250262837e-120	Inf	up
BraA02g016170.3C.gene	143	160	133	654	636	752	1.69704	1.862747	1.642748	5.717258	5.241865	6.471608	6.69297095633861e-24	2.07571759937512	up
BraA02g016230.3C.gene	95	68	52	3	17	2	2.939364	2.162861	1.573238	0.061593	0.354791	0.042526	3.21433772480497e-09	-3.47501426684977	down
BraA02g016240.3C.gene	667	892	636	2122	2394	2263	18.855128	57.617063	39.290687	94.406859	30.319074	31.387894	1.1597141498424e-28	1.47075773809558	up
BraA02g016260.3C.gene	1483	1286	1334	2928	3184	3052	17.374165	15.39503	15.468314	25.965591	26.495972	26.738358	6.07900843303228e-17	1.0069172996449	up
BraA02g016280.3C.gene	0	0	0	523	579	530	0	0	0	4.500932	4.710534	4.512696	9.09030693507545e-98	Inf	up
BraA02g016300.3C.gene	287	300	388	125	118	144	6.411712	6.899213	8.542903	2.093698	1.873181	2.396019	1.64566546560283e-09	-1.48204671259694	down
BraA02g016350.3C.gene	0	2	1	774	836	792	0	0.045763	0.021745	12.964789	13.213351	13.099455	1.08985767256789e-128	9.48156563850825	up
BraA02g016360.3C.gene	1464	1252	1274	6316	6556	6099	11.589659	10.147827	9.907177	37.743545	36.840148	35.878481	2.80746377801431e-75	2.09744980911132	up
BraA02g016400.3C.gene	2551	2498	2597	29012	31109	30182	49.075459	49.006856	48.998659	423.255862	429.005585	435.83631	8.47468188529622e-151	3.40951492842115	up
BraA02g016640.3C.gene	86	121	168	35	42	71	2.724435	3.915307	4.749041	0.789682	0.888208	1.677559	0.00138056679907195	-1.49182558797337	down
BraA02g016690.3C.gene	13	21	34	443	457	504	0.167282	0.286716	0.463823	4.637205	4.520996	5.21997	3.35417799433477e-48	4.21784747107382	up
BraA02g016700.3C.gene	5	0	1	193	300	213	0.156137	0	0.029328	5.177069	7.613974	5.669986	3.66722131959284e-36	6.72892253939039	up
BraA02g016740.3C.gene	197	176	242	1606	1846	1545	3.513566	3.223771	4.244499	21.626146	23.459936	20.576763	9.28592367364485e-71	2.86990774196971	up
BraA02g016760.3C.gene	2	0	2	201	194	241	0.023783	0	0.032135	2.47972	2.265382	2.944074	1.23237976776427e-45	7.17406336253627	up
BraA02g016790.3C.gene	70	106	82	12	33	40	1.762014	2.731307	2.02441	0.214437	0.592411	0.737622	3.75029921703144e-06	-1.76555646906694	down
BraA02g016800.3C.gene	574	491	397	182	297	249	15.899553	14.083349	10.863655	3.851269	5.90166	5.129333	2.878569515656e-06	-1.16537237978707	down
BraA02g016810.3C.gene	1066	1088	1087	2514	2591	2206	37.629326	39.545338	37.804207	66.937645	65.145309	58.095715	6.7628253518707e-16	1.02090986677621	up
BraA02g016830.3C.gene	4538	4551	4528	2479	2622	2318	147.882646	151.064701	145.673471	62.033442	59.513188	57.56365	3.10925865172923e-20	-1.02904088473188	down
BraA02g016850.3C.gene	0	0	0	59463	62319	62384	0	0	0	486.077606	480.873566	504.27655	0	Inf	up
BraA02g016890.3C.gene	16588	16037	15976	46632	50228	46997	630.598728	623.411126	600.627746	1348.047338	1368.220459	1340.429624	7.13216326350911e-22	1.41272488727671	up
BraA02g016910.3C.gene	412	339	395	118	122	124	13.53628	11.469406	12.79019	2.907994	2.851761	3.019762	4.72390444835632e-14	-1.8053801409627	down
BraA02g016920.3C.gene	568	569	616	77	87	72	13.567164	13.989387	14.49579	1.385447	1.475859	1.283261	1.51208748331903e-40	-3.0467097659027	down
BraA02g016970.3C.gene	15895	14555	16874	7791	8193	8133	279.747284	264	292.828644	103.466751	102.701851	106.803413	2.22737614673334e-22	-1.12394213183616	down
BraA02g016980.3C.gene	3336	3015	3483	965	841	822	32.475605	30.24493	33.427909	7.081911	5.820145	5.970556	3.82125556268536e-62	-2.05257904207896	down
BraA02g017020.3C.gene	332	355	302	831	884	855	3.900215	4.295966	3.50209	7.374848	7.401021	7.49961	2.5541033354391e-12	1.22413321633628	up
BraA02g017170.3C.gene	3	6	0	4334	4872	4388	0.127789	0.3885	0	207.543686	220.212189	207.783401	0	10.3947254749463	up
BraA02g017190.3C.gene	1696	1465	1678	317	346	401	9.339789	8.340334	9.153714	1.339345	1.173117	1.355228	2.91969581298184e-54	-2.33638406978107	down
BraA02g017210.3C.gene	362	315	359	59	42	66	2.495896	1.96856	2.706075	0.304658	0.133032	0.267272	5.03034757223073e-25	-2.77789036412126	down
BraA02g017220.3C.gene	182	239	245	764	820	688	1.517452	2.060851	2.02998	4.860418	4.921346	4.285951	1.06077509600658e-17	1.61643126632302	up
BraA02g017270.3C.gene	195	214	215	73	97	81	1.349338	1.561052	1.465714	0.381916	0.511375	0.41796	2.13432120734315e-07	-1.47047240427468	down
BraA02g017290.3C.gene	172	152	181	38	48	27	4.64784	4.230731	4.808081	0.766847	0.910554	0.541299	3.97440520365837e-13	-2.31620322162941	down
BraA02g017300.3C.gene	2128	1947	2259	607	602	591	16.709105	14.657432	17.648666	3.264401	3.019511	3.465124	1.9243671924795e-47	-1.96575498511246	down
BraA02g017310.3C.gene	314	330	358	2690	2706	2470	7.291741	7.912823	8.191936	47.230343	44.844639	42.88615	5.90664324374016e-89	2.82095327798507	up
BraA02g017380.3C.gene	27	19	23	338	353	300	0.367783	0.273611	0.313487	3.599578	3.546766	3.160616	6.60881208531174e-33	3.69320404938179	up
BraA02g017440.3C.gene	7802	6354	10856	2403	3782	2985	8.897771	7.467909	12.207547	2.06719	3.071835	2.539229	9.56984325119546e-06	-1.60349965061625	down
BraA02g017450.3C.gene	0	0	0	128	169	81	0	0	0	1.642214	2.048359	1.019314	1.75876184819917e-18	Inf	up
BraA02g017510.3C.gene	46	50	35	123	166	109	0.24648	0.276013	0.183314	0.502324	0.65951	0.441753	8.06206046875145e-06	1.44354513444801	up
BraA02g017520.3C.gene	2500	2171	2679	715	685	711	12.015425	10.754018	12.695708	2.59314	2.344086	2.548757	2.63233000884269e-50	-1.94934520610413	down
BraA02g017560.3C.gene	201	203	200	17	12	46	1.949129	2.033672	1.907805	0.117187	0.081847	0.326869	4.01660084984707e-22	-3.15357809598636	down
BraA02g017570.3C.gene	0	0	0	18303	18222	16359	0	0	0	146.086258	137.289474	129.116333	0	Inf	up
BraA02g017580.3C.gene	2956	2542	2984	1440	1648	1485	15.389941	13.637885	15.259823	5.635775	6.120553	5.770388	3.02840129522266e-18	-1.04403691979269	down
BraA02g017590.3C.gene	1505	1441	1706	726	955	838	16.576862	16.341309	18.507599	6.015903	7.484058	6.875594	5.84496370736256e-14	-1.04004996157379	down
BraA02g017610.3C.gene	517	524	450	190	228	150	8.517065	8.933382	7.324515	2.330393	2.598841	1.824769	3.24085790854916e-13	-1.54902373746453	down
BraA02g017630.3C.gene	3307	3433	3224	1083	1272	1197	87.666534	93.775589	84.274704	21.656872	24.00988	23.667593	2.00060251096384e-42	-1.64261224979	down
BraA02g017690.3C.gene	3578	3485	3636	1719	1651	1834	65.150436	65.397911	65.293015	23.614965	21.404619	24.916319	8.01675818242154e-25	-1.19020768491154	down
BraA02g017700.3C.gene	771	687	778	2161	2318	2030	6.146135	5.631145	6.109997	13.031194	13.169116	12.084869	2.0667710292339e-25	1.38928803178196	up
BraA02g017710.3C.gene	0	0	0	1305	1246	1171	0	0	0	24.937519	22.47221	22.127174	1.2912811872911e-190	Inf	up
BraA02g017730.3C.gene	404	474	524	1391	1313	1316	2.776031	3.357949	3.549293	7.21422	6.427322	6.745772	3.1757209103239e-19	1.36896341509181	up
BraA02g017790.3C.gene	267	203	162	35	81	34	7.715501	5.921162	4.471733	0.692051	1.572248	0.665544	4.32162423815583e-08	-2.24305934244485	down
BraA02g017810.3C.gene	4525	3893	4677	11668	11999	12005	88.849022	78.763451	90.532532	172.863297	167.808914	175.882828	1.29715499895027e-31	1.29502619465269	up
BraA02g017820.3C.gene	2836	2515	2957	8010	8109	8057	88.632042	81.001984	91.116722	188.931137	180.544907	187.917099	8.93100185922619e-37	1.39026601900144	up
BraA02g017850.3C.gene	768	660	563	1320	1711	1625	75.353348	66.684319	54.455906	97.762032	119.63073	118.976479	1.24625349793708e-12	1.07000615245457	up
BraA02g017880.3C.gene	255	352	346	100	140	82	5.868982	8.368324	7.879774	1.734334	2.288425	1.397814	4.72207670601108e-11	-1.72525782959396	down
BraA02g017890.3C.gene	854	898	831	180	238	232	13.541454	14.708465	13.029511	2.141595	2.706299	2.708418	6.01588921907689e-32	-2.146554146117	down
BraA02g017920.3C.gene	315	390	416	41	67	36	8.934223	11.403069	11.65415	0.875136	1.352877	0.754191	1.06121444390661e-30	-3.12253584547374	down
BraA02g018000.3C.gene	151	135	128	556	628	507	2.993443	2.761305	2.523131	8.34105	8.866314	7.712144	6.73442567495462e-18	1.87606144162308	up
BraA02g018010.3C.gene	1786	1866	1724	775	837	814	30.891541	33.450685	29.638663	10.085465	10.362632	10.439388	7.0234892216372e-22	-1.30127564853693	down
BraA02g018060.3C.gene	0	0	0	677	774	607	0	0	0	10.119973	10.922715	8.973908	1.15873622237509e-117	Inf	up
BraA02g018070.3C.gene	8	0	0	2372	2314	2081	0.129515	0	0	30.810787	28.367773	26.721226	3.11542259047052e-281	9.58149948495588	up
BraA02g018090.3C.gene	386	375	424	1018	1273	910	2.908255	2.869223	3.402689	4.793229	5.86217	3.941274	1.75591148665436e-12	1.27806550329049	up
BraA02g018120.3C.gene	924	1018	979	2073	2239	2294	14.46438	16.803328	15.681896	25.170591	26.334437	28.213021	2.60181203786706e-15	1.02423792176526	up
BraA02g018130.3C.gene	17	13	13	188	213	165	0.155288	0.119825	0.12397	1.364611	1.458895	1.184926	2.08197682638858e-23	3.56478833234837	up
BraA02g018160.3C.gene	5	2	0	269	269	269	0.167565	0.073392	0	8.432222	7.962324	8.323318	8.85878371684392e-51	6.69716525596438	up
BraA02g018280.3C.gene	115	127	117	0	0	0	1.658475	1.891315	1.651588	0	0	0	3.54908501475348e-41	-Inf	down
BraA02g018300.3C.gene	2060	1989	2350	440	419	402	16.702608	16.618158	18.787786	2.690749	2.418863	2.432223	3.977325638051e-70	-2.49346229390628	down
BraA02g018340.3C.gene	749	583	684	2	2	0	11.449262	9.174942	10.299482	0.011613	0.010962	0	2.86363210961286e-124	-9.13295543942064	down
BraA02g018350.3C.gene	121	112	85	18	38	21	5.123427	4.866568	3.541912	0.555139	1.119681	0.643993	2.38378612210373e-10	-2.21210166835077	down
BraA02g018390.3C.gene	9	6	24	98	99	114	0.15394	0.109333	0.425096	1.330535	1.26533	1.529399	4.43621143146415e-14	2.85136384806105	up
BraA02g018440.3C.gene	673	720	570	23	25	26	52.19194	57.543953	43.597721	1.320354	1.344237	1.464536	3.29698745026901e-75	-4.88331178133108	down
BraA02g018470.3C.gene	51	36	25	817	738	772	0.789805	0.571566	0.374326	9.628631	8.214826	9.002529	2.92614257798556e-70	4.22664287289007	up
BraA02g018610.3C.gene	54	85	108	817	752	679	0.913754	1.47915	1.809814	10.48908	9.119693	8.618698	1.53265296582082e-44	3.0354983692652	up
BraA02g018640.3C.gene	18	18	32	680	725	625	0.123453	0.121801	0.217529	3.567316	3.796037	3.292056	6.81972213383769e-72	4.74961371407479	up
BraA02g018670.3C.gene	592	538	515	268	251	275	12.732736	11.922452	10.92665	4.345678	3.839252	4.413236	1.0898754198272e-09	-1.20118940787244	down
BraA02g018730.3C.gene	1997	2070	1910	756	790	893	28.076344	31.418084	27.876346	7.959973	8.300386	9.944061	1.54016779324579e-27	-1.44538025081291	down
BraA02g018780.3C.gene	10	34	17	123	139	153	0.414797	1.500997	0.717544	4.007194	4.283455	4.930244	9.91933372576004e-14	2.60593585783171	up
BraA02g018790.3C.gene	0	0	0	1005	1069	1038	0	0	0	31.342146	31.458551	32.001488	1.14012163312562e-166	Inf	up
BraA02g018970.3C.gene	118	135	98	1028	1122	1030	2.560872	2.816497	2.219206	17.326161	17.548364	16.329031	7.21542369146681e-57	3.02436544621058	up
BraA02g019090.3C.gene	1490	1366	1571	615	701	624	18.143353	17.133183	18.854734	5.645549	6.071905	5.667627	6.74623128571459e-21	-1.34330766346313	down
BraA02g019150.3C.gene	1292	1426	1165	3694	4148	3863	49.803452	56.615292	44.254074	107.42923	113.881104	111.106979	2.43042212781256e-34	1.4370875813288	up
BraA02g019190.3C.gene	6420	6059	6067	2235	2403	2517	43.017735	44.657412	40.117222	11.718773	11.465673	13.345594	2.84558051637093e-43	-1.52635738835972	down
BraA02g019240.3C.gene	95	102	111	4071	4734	4151	2.337277	2.619958	2.668757	76.641761	84.177413	77.063105	4.81652289020609e-267	5.24047428949041	up
BraA02g019250.3C.gene	36	15	34	286	268	314	0.618619	0.273377	0.493868	4.81927	4.218854	5.209609	2.32635205431801e-25	3.20733488600176	up
BraA02g019270.3C.gene	299	259	248	73	86	75	4.611156	3.449633	3.280208	0.95053	0.86861	0.67655	1.0367903568992e-12	-1.93851945982854	down
BraA02g019300.3C.gene	48	54	95	496	483	421	0.47741	0.559855	0.941526	3.792491	3.48373	3.17937	1.78958431726892e-26	2.68011429382087	up
BraA02g019310.3C.gene	17539	17860	17188	9170	9929	8604	732.70903	715.032287	705.415207	284.226067	289.872475	251.689736	6.18543797855228e-20	-1.07821270520957	down
BraA02g019350.3C.gene	875	845	948	219	267	236	17.055445	16.977533	18.239782	3.218614	3.701143	3.430788	3.0693859170455e-30	-2.03995045834979	down
BraA02g019360.3C.gene	947	1137	922	258	284	209	28.189946	33.494884	25.385545	5.387857	5.366621	3.745778	7.50287238145762e-28	-2.1567190783465	down
BraA02g019370.3C.gene	54	45	48	759	875	749	0.246214	0.211496	0.215568	2.650314	2.88429	2.588299	3.75292424515964e-64	3.86545399266442	up
BraA02g019400.3C.gene	62	93	64	277	371	375	2.205803	3.409338	2.21864	7.455399	9.418397	9.984245	5.22492831611063e-15	2.06521237842873	up
BraA02g019430.3C.gene	27	26	13	451	522	536	0.367459	0.374531	0.172926	4.782756	5.220682	5.614984	1.2629344180972e-52	4.35880957250389	up
BraA02g019440.3C.gene	30	61	16	104	139	135	0.561057	1.274811	0.245639	1.297023	1.642718	1.68463	6.68972504487297e-07	1.65662560240771	up
BraA02g019450.3C.gene	175	217	184	419	475	471	3.50581	4.542449	3.63517	6.146534	6.632098	6.857803	6.68760793185127e-07	1.08990854647041	up
BraA02g019460.3C.gene	401	338	410	11374	12736	12550	4.245825	3.694413	4.286705	91.090179	96.282593	99.390274	6.41019363875401e-313	4.84387172303697	up
BraA02g019480.3C.gene	131	139	111	36	47	51	2.076521	2.28283	1.73392	0.428123	0.533046	0.604086	2.90542049522963e-07	-1.66355489904665	down
BraA02g019520.3C.gene	308	277	261	32	24	27	8.233829	7.605389	6.878975	0.62815	0.439269	0.527828	2.54567769816448e-30	-3.49660721322043	down
BraA02g019640.3C.gene	475	879	697	295	284	362	4.07442	7.648924	5.848824	1.964505	1.759376	2.249235	0.0011425738098925	-1.27729155607217	down
BraA02g019660.3C.gene	211	197	111	7	16	12	3.850858	3.815568	1.998224	0.083341	0.190326	0.190317	2.06811290859127e-11	-4.05618374158123	down
BraA02g019680.3C.gene	61	98	77	244	198	152	0.952092	1.506391	1.030174	2.868088	2.200403	1.711591	0.000425207879577422	1.1798109116589	up
BraA02g019690.3C.gene	211	283	178	1538	1725	1702	15.178945	21.049818	12.672435	83.781548	88.701958	91.713341	1.59117220834181e-65	2.72882999178393	up
BraA02g019720.3C.gene	672	789	679	309	340	264	5.074892	5.051776	4.695871	1.6188	1.531749	1.361462	2.17606357267115e-14	-1.38411253777563	down
BraA02g019730.3C.gene	310	277	321	1106	1081	1024	2.380824	2.216509	2.419025	6.363407	6.15649	6.012719	3.25940641454579e-23	1.67176432733826	up
BraA02g019740.3C.gene	1128	959	1184	2447	2793	2694	13.542602	11.856685	14.005386	22.167255	23.881395	24.130232	2.05295976713647e-19	1.12613784202401	up
BraA02g019760.3C.gene	439	507	459	1606	1750	1409	9.321558	11.461926	10.639677	28.988806	29.608556	21.12552	1.33043555575633e-27	1.60730244838509	up
BraA02g019790.3C.gene	21	23	33	1001	1135	1028	0.129153	0.149487	0.20357	4.8068	5.144438	4.878323	1.24795016184949e-112	5.20856902858122	up
BraA02g019800.3C.gene	70	79	60	21	23	28	2.804336	3.249423	2.351153	0.624775	0.649063	0.813481	2.01190876349699e-06	-1.69114843726576	down
BraA02g019820.3C.gene	312	277	266	42	55	37	4.314333	3.951762	3.630349	0.437655	0.537243	0.377161	8.55376855208324e-23	-2.83071396127627	down
BraA02g019840.3C.gene	1084	1061	1006	396	442	483	20.137077	19.974768	18.523921	5.553246	5.812995	6.57829	1.18359572465179e-18	-1.40712594938738	down
BraA02g019850.3C.gene	268	364	336	33	31	18	2.761408	3.722878	3.228023	0.304952	0.210361	0.115776	6.77535982650776e-35	-3.71493783258822	down
BraA02g019860.3C.gene	0	0	0	1120	1289	971	0	0	0	31.781631	34.531647	27.238569	1.20784929777421e-144	Inf	up
BraA02g019880.3C.gene	760	678	815	2217	2273	2230	9.71801	8.931263	10.279455	21.408289	20.722628	21.278845	6.41809023327142e-27	1.42574060227991	up
BraA02g019900.3C.gene	777	789	755	58	88	91	15.016555	15.709165	14.881831	0.836732	1.285987	1.372551	1.49009120654062e-59	-3.44887909165791	down
BraA02g019930.3C.gene	6311	7104	6198	3441	3453	3032	269.727173	312.927551	261.208618	110.983421	105.103828	96.6912	1.04539865539456e-23	-1.13568770071486	down
BraA02g019950.3C.gene	365	319	313	89	88	138	7.564032	6.814228	6.380999	1.38645	1.298102	2.122276	5.21252134441309e-13	-1.81168782764457	down
BraA02g019960.3C.gene	499	487	585	223	241	279	11.815617	12.44242	14.999509	4.243438	5.054239	5.444617	9.83144792666108e-10	-1.23139424290733	down
BraA02g020000.3C.gene	1178	1213	1022	10465	11307	11212	20.230783	21.945504	16.605269	142.491004	143.595672	151.009608	9.5263603809788e-158	3.11902755763981	up
BraA02g020090.3C.gene	2569	2786	2762	112	149	98	47.004761	52.535803	50.00474	1.540637	1.932033	1.322556	5.77052421152404e-196	-4.65671066119963	down
BraA02g020110.3C.gene	1515	1549	1574	782	643	650	34.897713	36.782432	35.749412	13.591854	10.551344	11.183436	1.23068733653635e-20	-1.30916018830831	down
BraA02g020140.3C.gene	136	167	145	38	123	25	4.259412	5.33179	4.491835	1.157502	3.653824	0.675787	0.000847210945414912	-1.44636542831684	down
BraA02g020270.3C.gene	614	544	535	5617	6104	5587	6.107885	5.580003	5.253623	43.003933	43.844922	41.997402	1.75506235503452e-149	3.20092626029975	up
BraA02g020340.3C.gene	66	78	66	555	691	688	1.471734	2.081367	1.654409	9.389476	11.296239	11.66483	5.84007094374921e-40	3.04719524697038	up
BraA02g020380.3C.gene	344	428	386	76	78	97	12.770164	16.373638	14.116637	2.118605	2.05103	2.688401	4.55176760890027e-21	-2.35817364252361	down
BraA02g020430.3C.gene	200	110	152	997	927	938	2.64676	1.547009	1.94551	9.877799	8.585069	9.080334	1.88964588170994e-39	2.48350538153625	up
BraA02g020540.3C.gene	238	243	250	23129	25262	23422	2.898358	3.057375	3.002115	213.346237	219.95224	213.6371	0	6.46513736703355	up
BraA02g020600.3C.gene	100	76	87	450	422	471	1.349703	1.055023	1.158399	4.597001	4.070871	4.756907	2.20337986864983e-19	2.20336387196871	up
BraA02g020620.3C.gene	419	385	420	181	183	170	3.426216	2.987433	3.13681	1.043033	0.994843	1.016467	1.92396038428897e-09	-1.34810120777471	down
BraA02g020640.3C.gene	799	855	811	357	382	408	23.661612	26.087921	23.694302	7.982443	8.043898	9.003475	2.1492044271671e-13	-1.25648188589691	down
BraA02g020650.3C.gene	2017	1832	2070	910	878	912	33.789562	31.620802	34.197865	11.494413	10.468647	11.390832	1.88599333573327e-22	-1.28254722909979	down
BraA02g020700.3C.gene	0	0	0	347	456	378	0	0	0	3.544584	4.398534	3.824735	7.95447000119009e-77	Inf	up
BraA02g020720.3C.gene	277	231	279	884	1165	1057	3.629653	3.114253	3.602641	8.749028	10.881507	10.340576	3.65414121029323e-26	1.82617063935928	up
BraA02g020820.3C.gene	298	294	270	53	94	92	5.723576	5.80641	5.114505	0.764276	1.27422	1.308492	7.20849126206647e-14	-2.01000223985967	down
BraA02g020830.3C.gene	7	12	10	119	132	115	0.110391	0.197313	0.168625	1.556472	1.625895	1.48135	2.63317846784567e-19	3.50158104552639	up
BraA02g020880.3C.gene	1119	1090	1098	273	448	348	5.46954	5.455398	5.76239	0.924028	1.678327	1.468144	4.09821806360946e-28	-1.78872491326851	down
BraA02g020890.3C.gene	4059	3812	4092	8929	9457	8843	112.350494	108.721161	111.65815	186.487488	186.441132	182.623047	2.61365085121099e-21	1.0343792731153	up
BraA02g020900.3C.gene	138201	130087	139414	31443	31168	30513	3859.415039	3743.871826	3838.794189	662.555786	619.943481	635.814392	1.57837496141281e-22	-2.28137855024811	down
BraA02g020920.3C.gene	6	13	5	1023	1042	1140	0.164306	0.368585	0.117484	22.860628	21.996674	25.202904	1.95406215954799e-143	6.90231471155381	up
BraA02g021010.3C.gene	197	229	195	25	14	46	1.524953	1.630263	1.36415	0.12247	0.081645	0.228373	4.29853316927563e-21	-3.01238960150552	down
BraA02g021020.3C.gene	1059	1050	1058	2563	2828	2815	23.389445	24.46523	23.363784	43.811664	45.564476	47.714391	1.24195978118093e-22	1.22060915159522	up
BraA02g021030.3C.gene	0	0	0	905	879	768	0	0	0	6.847796	6.282734	5.751933	5.23697968229004e-141	Inf	up
BraA02g021080.3C.gene	238	290	267	775	754	736	8.934339	11.221357	9.881855	21.993261	20.197315	20.635063	1.71653642103124e-13	1.35816508948162	up
BraA02g021270.3C.gene	1211	1183	1294	301	408	344	20.442421	19.411749	24.354614	4.691446	5.412242	5.005503	5.38560807506328e-35	-1.96442821452656	down
BraA02g021310.3C.gene	258	207	269	4586	5107	4651	3.026342	2.49572	3.0194	40.287087	42.383642	40.459688	1.10481927947898e-205	4.13682058551654	up
BraA02g021320.3C.gene	45	28	49	957	1089	1061	0.415892	0.305678	0.539899	8.351512	8.917838	9.206173	2.27803438540145e-95	4.52071830317905	up
BraA02g021370.3C.gene	93	62	99	5	0	20	1.27948	0.87893	1.34775	0.049514	0	0.20083	3.40112488009498e-14	-3.47625033906263	down
BraA02g021500.3C.gene	4	14	34	99	115	81	0.056294	0.217096	0.506281	1.123248	1.236513	0.91002	1.05773326590084e-10	2.35270693503735	up
BraA02g021510.3C.gene	334	416	405	51	112	105	4.822123	6.045798	5.99225	0.45738	0.971437	0.943648	9.67343530001516e-20	-2.26989114626594	down
BraA02g021580.3C.gene	306	337	217	112	90	111	3.408233	3.629366	2.495362	0.967683	0.709355	0.912893	2.17736054366e-07	-1.60841488606239	down
BraA02g021610.3C.gene	208	131	224	0	0	0	2.315063	1.486834	2.354886	0	0	0	1.68699795524297e-31	-Inf	down
BraA02g021670.3C.gene	0	3	0	1607	1878	1736	0	0.034276	0	14.187263	15.646347	15.155259	7.86853835386305e-240	10.5882092221375	up
BraA02g021740.3C.gene	123	148	98	0	0	0	1.551281	1.930837	1.222621	0	0	0	6.53938537771675e-35	-Inf	down
BraA02g021760.3C.gene	581	589	673	384	150	173	8.419258	8.794138	9.620088	4.19947	1.549625	1.869176	4.03870341791797e-08	-1.51907652191872	down
BraA02g021770.3C.gene	4	9	4	213	221	266	0.044477	0.122229	0.043778	2.944075	2.71053	4.699498	4.91820761536976e-39	5.20558539044505	up
BraA02g021820.3C.gene	2740	2715	2509	593	733	462	55.159524	53.701181	48.093248	13.19708	15.888073	8.55428	8.07838804279698e-69	-2.31208479675737	down
BraA02g021850.3C.gene	1587	1440	1655	434	433	453	16.15727	15.106073	16.614267	3.334139	3.136187	3.438387	8.51692589794009e-41	-1.97709709422723	down
BraA02g021870.3C.gene	11	25	23	572	713	624	0.102398	0.251419	0.222339	4.28756	5.046078	4.62652	2.81986030029293e-70	4.85812544888096	up
BraA02g021910.3C.gene	343	399	269	86	112	50	8.453926	9.444381	6.509188	1.529625	1.963738	0.86891	2.06947930173056e-11	-2.18848319655344	down
BraA02g021930.3C.gene	8	0	18	135	156	160	0.118579	0	0.255422	2.343041	2.590829	2.695581	4.75707598333988e-24	3.97562590115965	up
BraA02g022000.3C.gene	0	9	7	168	161	175	0	0.282486	0.208973	4.091292	3.708455	4.228385	7.46657684889007e-31	4.81981318530238	up
BraA02g022050.3C.gene	28	23	24	10082	11481	10909	0.518351	0.449539	0.440827	145.280518	156.171906	155.447876	0	8.60522287891203	up
BraA02g022100.3C.gene	5155	4978	5293	2721	2608	2778	95.257629	94.797241	96.441483	37.938103	34.32267	38.307102	1.44223897266645e-22	-1.07855301146609	down
BraA02g022250.3C.gene	11350	12215	10837	5980	6331	5722	333.64136	370.035217	314.152998	131.561274	131.259833	124.648198	1.90050493838432e-22	-1.08546787626781	down
BraA02g022300.3C.gene	176	184	212	3	4	5	2.190154	2.266512	2.168285	0.015201	0.049011	0.027538	3.79306502194183e-41	-5.7285752029897	down
BraA02g022320.3C.gene	0	2	0	449	549	525	0	0.025167	0	5.784213	6.667664	6.684993	2.70801760275802e-89	9.39530642379637	up
BraA02g022330.3C.gene	8753	8013	9206	18762	19859	19140	117.765228	111.105583	122.120735	190.473358	190.30838	192.15564	2.13632997476468e-17	1.00146920433829	up
BraA02g022380.3C.gene	2906	2833	2549	735	865	878	100.858589	101.34304	87.246048	19.240063	21.376703	22.730644	1.84190688531786e-50	-1.89604552373971	down
BraA02g022420.3C.gene	137	120	160	648	714	638	2.383715	2.205486	2.782462	8.813927	9.012218	8.432253	4.40975671995047e-24	2.11015879366796	up
BraA02g022450.3C.gene	69	74	48	616	698	705	2.988207	3.028885	1.72728	21.883941	23.138847	20.724576	5.13205002266461e-45	3.24652781278273	up
BraA02g022480.3C.gene	386	408	411	39	58	44	3.50389	3.810357	3.678264	0.261937	0.374588	0.29289	4.59908374584772e-34	-3.25380472680503	down
BraA02g022490.3C.gene	359	270	310	1171	1075	1021	11.535893	8.960207	9.842805	28.463684	24.651541	24.544085	5.92060352320038e-23	1.64963086115646	up
BraA02g022500.3C.gene	38	26	30	158	213	171	0.288446	0.198932	0.269818	0.998008	1.198863	1.114227	2.79867781086473e-13	2.37252456855391	up
BraA02g022550.3C.gene	1	0	0	174	168	164	0.009775	0	0	1.533222	1.362259	1.825531	5.10807102469757e-43	8.84062078022334	up
BraA02g022580.3C.gene	0	0	0	233	268	202	0	0	0	4.443707	4.827801	3.806136	3.79341163330745e-54	Inf	up
BraA02g022620.3C.gene	0	0	0	2875	2999	2593	0	0	0	34.514763	33.995498	30.787006	0	Inf	up
BraA02g022630.3C.gene	123	118	143	514	369	397	8.882942	8.720156	10.116919	27.96447	18.963312	21.35309	1.9644287815539e-08	1.59136951601654	up
BraA02g022650.3C.gene	214	254	212	40	46	46	10.901024	13.353791	10.662907	1.51121	1.669123	1.718502	4.41003293690588e-17	-2.51994232275114	down
BraA02g022660.3C.gene	1319	1160	881	3141	3659	3247	11.502865	10.405496	7.483533	20.285071	22.645137	20.817341	4.28153548137794e-32	1.42521415680417	up
BraA02g022670.3C.gene	1274	1104	1518	441	184	991	27.13077	24.22101	31.871834	7.080468	2.787854	15.734308	0.000703554635011251	-1.40720265449438	down
BraA02g022700.3C.gene	53	10	31	555	678	564	0.966754	0.171383	0.559816	7.677076	8.85559	7.720452	1.65559052611091e-55	4.10879001456508	up
BraA02g022740.3C.gene	145	128	174	369	497	499	5.479113	4.95751	6.473502	10.5115	13.382636	14.067645	1.43949339229877e-10	1.4567748632029	up
BraA02g022760.3C.gene	224	193	249	1009	959	989	2.858449	2.616348	3.23032	10.034812	9.04021	9.649053	4.02593017129394e-29	2.00133063178932	up
BraA02g022790.3C.gene	96	84	100	576	560	612	2.195942	1.976925	2.238963	9.95703	9.137421	10.458016	7.40732209612425e-28	2.4924697926932	up
BraA02g022810.3C.gene	7674	6620	8073	1466	1706	1568	91.843605	81.652153	95.257378	13.233906	14.54276	13.9986	2.77129119013784e-74	-2.39116440813167	down
BraA02g022840.3C.gene	119	109	128	266	254	290	2.171266	2.040183	2.296372	3.674108	3.311486	3.959598	7.97240509314865e-05	1.03652298086081	up
BraA02g022870.3C.gene	62	91	52	9	25	18	1.26581	1.931432	1.063248	0.135053	0.355584	0.263159	1.46221349424419e-05	-2.14911971423995	down
BraA02g022910.3C.gene	208	177	138	0	0	0	16.509394	14.431642	10.760953	0	0	0	1.9189431734096e-42	-Inf	down
BraA02g023010.3C.gene	63	80	93	209	276	202	2.566572	3.381396	3.789279	6.517446	8.1033	6.206285	9.13429068545202e-07	1.38473766708568	up
BraA02g023030.3C.gene	83	58	127	1153	1264	1137	1.164641	0.718808	1.739957	12.191071	12.636119	11.892158	1.53712848081634e-77	3.58027536856206	up
BraA02g023050.3C.gene	587	600	652	1890	1787	1922	5.606054	6.23792	5.239892	12.413558	12.749851	14.471037	1.83296692469079e-25	1.4559883535403	up
BraA02g023090.3C.gene	0	2	0	1162	1516	1113	0	0.083402	0	67.985489	83.720566	64.368874	2.79624140222825e-112	10.7088054707561	up
BraA02g023130.3C.gene	13	0	0	1028	1266	1173	0.157436	0	0	10.148427	11.797436	11.449246	7.4805098718136e-162	7.91305857883163	up
BraA02g023140.3C.gene	0	0	0	1956	2623	2427	0	0	0	16.411605	20.710997	20.079775	1.45190312529996e-175	Inf	up
BraA02g023150.3C.gene	0	0	0	147	157	229	0	0	0	1.228504	1.250079	1.905919	2.15899022627171e-28	Inf	up
BraA02g023170.3C.gene	1	6	5	201	187	251	0.003903	0.059155	0.055466	1.724833	1.514048	2.132903	2.61535841820549e-39	5.58024071434097	up
BraA02g023240.3C.gene	6246	6089	6484	24906	24223	24561	72.405815	72.743927	74.113968	217.867477	200.016693	212.458466	1.89844344729365e-50	1.8184546320644	up
BraA02g023280.3C.gene	500	539	553	1661	1675	1687	4.485731	4.991651	4.885143	8.868947	8.082795	8.938963	1.8338184833512e-25	1.50589028422897	up
BraA02g023300.3C.gene	8289	8020	8681	2911	3255	2928	141.179467	140.815615	145.485574	38.167127	39.778643	37.575578	1.5051918359576e-48	-1.61151760527419	down
BraA02g023380.3C.gene	1740	1612	1853	618	619	653	27.761308	26.146981	28.986738	7.421252	6.86791	7.731138	6.56340453564828e-31	-1.61209985433515	down
BraA02g023430.3C.gene	202	179	178	92	105	84	6.179944	5.289108	5.304165	1.807224	1.951223	1.635368	5.93459651836914e-05	-1.1463446037553	down
BraA02g023440.3C.gene	1160	1185	1413	396	437	408	17.742653	19.521627	20.596689	4.416597	4.466682	4.566564	1.69660092555109e-29	-1.7509442164048	down
BraA02g023460.3C.gene	205	171	225	1916	2074	1970	6.858902	5.886769	7.435314	48.554337	49.619579	49.369045	1.62811389557625e-90	3.15870550682311	up
BraA02g023490.3C.gene	97	124	141	59	34	43	1.877634	2.491491	2.6982	0.857869	0.470234	0.625317	1.47023960157151e-06	-1.55557023074989	down
BraA02g023500.3C.gene	217	284	229	37	0	16	2.51857	3.400635	2.621796	0.317969	0	0.137833	6.20243619508448e-32	-3.90500599752831	down
BraA02g023510.3C.gene	8321	7471	8251	4306	4253	4165	89.825989	83.117844	87.829384	35.074997	32.69949	33.552216	9.40926496227148e-23	-1.06882871512277	down
BraA02g023530.3C.gene	634	621	548	2126	2179	1989	8.471413	8.677688	7.218123	21.313675	20.781675	19.721415	2.07765071175836e-33	1.65074677697178	up
BraA02g023540.3C.gene	971	762	982	356	332	406	17.785335	14.362838	17.770564	5.011683	4.383671	5.634949	3.67340682076991e-18	-1.45948377854926	down
BraA02g023550.3C.gene	1451	1272	1510	4484	5071	4904	7.307362	6.559034	7.430468	17.022339	18.143583	18.41698	6.13843920236868e-45	1.6199127309869	up
BraA02g023560.3C.gene	237	397	320	6143	6261	6298	6.968819	12.056811	9.29759	136.723282	131.548813	138.615631	2.63351723265575e-225	4.13855793225767	up
BraA02g023590.3C.gene	390	344	299	161	157	113	6.427841	5.84306	4.858239	1.992665	1.833661	1.384428	3.97145039125377e-09	-1.41366643424546	down
BraA02g023610.3C.gene	48	69	53	10	7	21	0.897292	1.571489	1.19316	0.127574	0.129916	0.259335	9.00164435696626e-10	-2.3081868708987	down
BraA02g023660.3C.gene	60	65	54	10	38	0	0.107844	0.119611	0.095077	0.013273	0.047665	0	5.89912599291231e-06	-2.08521928695639	down
BraA02g023670.3C.gene	173	166	135	24	41	24	5.563257	5.510202	4.271897	0.581581	0.938687	0.555902	7.63721456003262e-15	-2.5756114584831	down
BraA02g023780.3C.gene	20	18	18	357	317	424	0.231938	0.222664	0.210005	3.259697	2.73804	3.82982	1.86095165395813e-37	4.14458412721407	up
BraA02g023960.3C.gene	133	118	137	47	31	76	1.706526	1.473125	1.729474	0.419263	0.252715	0.688418	3.16399686856311e-06	-1.47617566912839	down
BraA02g023990.3C.gene	310	328	294	980	1048	1039	2.728058	2.967946	2.542619	6.551113	6.593534	6.874563	2.37024405872454e-20	1.56513680857996	up
BraA02g024030.3C.gene	44	33	38	1535	1531	1557	0.879984	0.672143	0.758807	23.551908	22.170227	23.613972	1.38577789149655e-145	5.17904663572206	up
BraA02g024040.3C.gene	130	160	132	9	43	75	1.708906	2.164004	1.708731	0.082711	0.401533	0.728181	1.14681945637007e-07	-1.89416348590822	down
BraA02g024080.3C.gene	234	241	248	32	37	40	5.715558	5.858257	5.601657	0.450403	0.480989	0.543901	2.32222341924673e-21	-2.88288362198945	down
BraA02g024100.3C.gene	460	475	421	162	170	188	8.03735	8.555744	7.261728	2.129935	2.11872	2.453308	2.8658930339195e-12	-1.53534104468296	down
BraA02g024110.3C.gene	435	484	427	4	9	4	5.955242	6.923802	5.811381	0.039857	0.07845	0.033767	4.08260368491557e-77	-6.47524530378053	down
BraA02g024120.3C.gene	352	433	376	17	15	27	4.899088	6.218611	5.166599	0.17666	0.146562	0.271326	2.11461889527285e-49	-4.44780919125472	down
BraA02g024140.3C.gene	5	6	2	93	114	109	0.073978	0.092206	0.028934	1.112354	1.304684	1.320627	8.78113666444452e-24	4.44369848681327	up
BraA02g024180.3C.gene	12	2	15	98	140	145	0.185057	0.030488	0.231678	1.229998	1.654577	1.803613	4.83609488403083e-20	3.5765284529224	up
BraA02g024200.3C.gene	2	1	0	87	95	90	0.013178	0.00679	0	0.84974	0.884488	0.875349	4.48523006432577e-29	6.34764095035643	up
BraA02g024220.3C.gene	1888	1548	1715	643	709	731	28.043659	23.697065	25.107182	7.202341	7.500239	8.099968	5.80358627026126e-26	-1.45800281933644	down
BraA02g024260.3C.gene	13	8	15	421	381	251	0.130753	0.073008	0.162158	3.581018	3.088257	2.10169	1.51765750414777e-19	4.72296621416354	up
BraA02g024270.3C.gene	31	0	0	157	283	213	0.202475	0	0	1.69951	2.619599	1.821768	1.2779474506482e-15	4.24462808928061	up
BraA02g024300.3C.gene	296	237	273	956	1204	1157	3.553309	3.019955	3.058888	8.97692	11.026377	10.753188	9.20972556619535e-29	1.88736321327319	up
BraA02g024320.3C.gene	69	77	97	47	42	29	0.635292	1.148887	1.376496	0.328384	0.274332	0.198585	0.000463523267754115	-1.19234881567216	down
BraA02g024350.3C.gene	0	5	0	286	297	224	0	0.100678	0	5.2279	5.116684	4.047713	1.23383882184222e-52	7.15847976929933	up
BraA02g024390.3C.gene	264	273	317	54	34	27	1.823698	1.942758	2.161259	0.28207	0.163739	0.135128	2.7991097977307e-25	-3.03695652751017	down
BraA02g024420.3C.gene	215	199	229	625	544	606	5.169591	4.925584	5.431966	11.3417	9.323505	10.880092	8.53187122512083e-11	1.31647574238251	up
BraA02g024460.3C.gene	5	2	10	1321	1446	1350	0.033779	0.009919	0.062946	7.515305	7.906304	7.955449	2.3323157658495e-183	7.77499581612986	up
BraA02g024470.3C.gene	259	277	224	1154	1444	1275	9.918288	10.917842	8.454494	33.345753	39.389526	36.441643	3.24376721906863e-40	2.19291190597778	up
BraA02g024490.3C.gene	97	77	82	359	352	366	1.784648	1.138695	1.08462	3.908817	3.41816	3.566911	7.79567445026412e-14	1.9225489372982	up
BraA02g024520.3C.gene	7	6	11	5077	5678	5877	0.082963	0.071566	0.127256	53.15719	55.856397	60.750161	0	9.28700851696687	up
BraA02g024550.3C.gene	175	236	214	548	507	487	3.459574	4.810828	4.17259	8.186	7.145619	7.19076	4.67353554955233e-08	1.15085703910726	up
BraA02g024590.3C.gene	0	0	0	222	219	206	0	0	0	1.92133	1.786994	1.763542	1.78918138823633e-51	Inf	up
BraA02g024680.3C.gene	433	408	360	16	14	12	25.862947	25.13069	21.219025	0.689141	0.595014	0.531029	4.30345012571264e-57	-4.98823751506732	down
BraA02g024710.3C.gene	1261	1296	1252	128	156	115	23.392916	24.767098	22.834048	1.553055	2.097263	1.533621	1.17432605912679e-82	-3.41091724280762	down
BraA02g024720.3C.gene	439	479	444	2341	2367	2414	9.563983	10.758306	9.537988	38.537941	36.776657	39.294071	1.74899766397381e-58	2.23421496307335	up
BraA02g024770.3C.gene	146	163	287	0	0	16	1.964198	1.788275	2.618755	0	0	0.304062	2.79939442305076e-11	-5.3572122594711	down
BraA02g024810.3C.gene	6	6	9	156	127	148	0.099583	0.09674	0.143703	2.166227	1.681311	2.049567	3.35150534318258e-25	4.21297995045817	up
BraA02g024840.3C.gene	234	238	209	78	59	84	3.718229	3.679999	3.347718	0.932252	0.611812	1.00074	3.07443262159922e-10	-1.77105000451554	down
BraA02g024900.3C.gene	320	306	342	55	59	57	10.459594	10.31413	11.010335	1.345742	1.369175	1.379102	2.08725158090105e-22	-2.65310520401705	down
BraA02g024950.3C.gene	0	0	0	949	1039	935	0	0	0	4.911947	5.076412	4.785465	4.6466964548782e-158	Inf	up
BraA02g025140.3C.gene	0	9	3	500	443	392	0	0.112066	0.024978	4.635518	4.356148	3.798334	1.5766348080592e-70	6.63376524527755	up
BraA02g025170.3C.gene	71	75	65	275	290	328	1.07027	1.188621	0.961617	3.136443	3.115818	3.701254	1.58996972207682e-12	1.92870018967901	up
BraA02g025190.3C.gene	0	0	0	1328	1254	1397	0	0	0	8.878584	7.763913	9.043217	5.91624647495933e-201	Inf	up
BraA02g025210.3C.gene	98	79	89	214	271	252	1.162956	0.98942	1.028173	2.013577	2.282073	2.255691	1.74704015637283e-06	1.31622242298396	up
BraA02g025220.3C.gene	19	19	24	3358	3543	3755	0.266874	0.278484	0.336907	37.107895	36.952339	41.035019	0	7.27417599938814	up
BraA02g025230.3C.gene	467	512	441	266	278	230	5.641597	6.370558	5.248075	2.420133	2.392311	2.070049	6.01040250366744e-07	-1.02944103719128	down
BraA02g025240.3C.gene	2	0	0	377	400	381	0.012639	0	0	2.280537	2.285328	2.28033	1.54619599603934e-72	9.03361751661059	up
BraA02g025280.3C.gene	312	334	252	102	78	108	3.703214	4.353496	2.848874	1.17833	0.696597	1.013567	4.89593594594675e-12	-1.78915106126423	down
BraA02g025290.3C.gene	120	66	89	0	0	0	2.306594	1.299732	1.682455	0	0	0	1.30129330009904e-21	-Inf	down
BraA02g025300.3C.gene	333	429	242	0	2	0	2.450217	3.252214	1.756482	0	0.005282	0	2.87192133697068e-27	-9.18071057107202	down
BraA02g025380.3C.gene	7188	6099	7289	19996	20263	20070	82.068527	71.752251	82.053062	172.26387	164.783173	170.981415	1.2450973209041e-32	1.40131919508543	up
BraA02g025420.3C.gene	1808	1451	1877	5169	5577	5137	13.772504	11.68731	15.672347	33.907931	34.667515	33.356506	5.67678762255782e-39	1.47753512490033	up
BraA02g025430.3C.gene	578	438	563	314	239	222	3.33248	2.607618	3.194708	1.364624	1.001434	0.97989	3.87603678094573e-09	-1.17264209047691	down
BraA02g025440.3C.gene	195	157	131	680	737	741	2.500335	2.087353	1.626903	6.638854	6.728829	6.773749	1.14141901682146e-23	2.006802330873	up
BraA02g025470.3C.gene	131	117	150	324	267	300	5.165598	4.901167	6.086997	10.055603	7.817362	9.156885	6.77245672187982e-05	1.01560361765353	up
BraA02g025490.3C.gene	1932	1861	2113	886	864	736	17.955448	17.826569	19.356739	6.210599	5.714402	5.104033	5.85727468512853e-26	-1.39947009174406	down
BraA02g025510.3C.gene	1660	1989	1536	80	91	82	30.390114	37.926636	28.127508	0.88519	0.88657	0.603958	4.00122370285149e-56	-4.51278965987447	down
BraA02g025530.3C.gene	309	283	331	960	1233	941	3.622031	3.414171	3.799286	8.349453	10.177239	8.178619	1.48535977838463e-21	1.60825760916584	up
BraA02g025580.3C.gene	325	254	279	1064	994	961	6.6588	5.35729	5.63386	16.482706	14.527775	14.714129	3.72271232655394e-22	1.6653857192385	up
BraA02g025710.3C.gene	420	355	409	66	33	97	6.733524	5.869769	6.592274	0.823414	0.434358	1.125891	1.14436709866699e-26	-2.73462591883967	down
BraA02g025740.3C.gene	5	2	7	207	199	158	0.201045	0.074687	0.305191	7.78444	7.059514	5.852396	1.16373453430657e-34	5.18733327722648	up
BraA02g025790.3C.gene	68	52	72	272	324	303	0.900988	0.710579	0.945614	2.75023	3.095454	3.026937	5.51268926410125e-14	2.07509836191629	up
BraA02g025820.3C.gene	1718	1602	1492	415	562	416	20.153212	19.442427	17.272848	3.666903	4.686012	3.633204	3.93173490077319e-40	-1.94579003311864	down
BraA02g025840.3C.gene	6	7	10	228	167	219	0.074747	0.082167	0.127582	2.318997	1.641173	2.988114	3.48494103969692e-30	4.59346438713517	up
BraA02g025860.3C.gene	0	0	1	822	859	754	0	0	0.008666	7.257474	7.152716	6.581993	1.77965549808534e-133	11.1112038435197	up
BraA02g025880.3C.gene	2391	2249	2533	5293	5751	5324	15.01266	15.065006	15.914257	25.913904	26.57588	25.775848	8.23798876841646e-21	1.03786522579702	up
BraA02g025890.3C.gene	478	467	546	36	32	58	12.139461	12.231964	13.681436	0.674028	0.574711	1.089294	4.91115298749981e-47	-3.7120154256949	down
BraA02g025900.3C.gene	978	944	1021	54	69	69	18.897039	18.790426	19.444359	0.779553	0.940722	0.984406	4.82558040615189e-88	-4.09256657186745	down
BraA02g025960.3C.gene	648	515	556	206	243	251	6.656244	5.44932	5.635471	1.624254	1.794015	1.938653	3.0231154299016e-13	-1.44886033464523	down
BraA02g025980.3C.gene	1272	1265	1133	2762	3023	2697	14.307232	15.637024	13.378293	23.476025	24.306417	22.752745	7.14006197603737e-18	1.05477832688789	up
BraA02g026040.3C.gene	1853	1710	2068	5889	5489	5380	16.138109	15.171857	17.642165	38.405596	34.050113	34.748213	8.40628137329176e-37	1.42381066482927	up
BraA02g026090.3C.gene	56	86	42	172	126	199	1.775268	2.826642	1.303916	4.168649	2.875672	4.783662	0.000465891228474491	1.28257759863736	up
BraA02g026110.3C.gene	96	94	91	245	272	261	4.749198	4.796741	4.474173	9.19966	9.633929	9.704062	1.18629717376319e-06	1.31585841318319	up
BraA02g026120.3C.gene	6	0	0	716	856	677	0.179821	0	0	20.009678	22.585246	18.727293	1.5021971513887e-117	8.40382344158337	up
BraA02g026160.3C.gene	5427	5482	4720	165	184	100	111.662369	116.075452	95.739601	2.545378	2.624297	1.519018	1.57469476291887e-180	-5.27755690747006	down
BraA02g026250.3C.gene	0	0	0	8128	9223	7582	0	0	0	87.436162	93.573663	80.376263	0	Inf	up
BraA02g026280.3C.gene	363	322	383	31	14	33	2.088328	1.910418	2.17465	0.134522	0.057235	0.13848	2.29516460792248e-40	-3.9139863083367	down
BraA02g026300.3C.gene	1226	1072	1190	4029	4551	4447	13.839633	17.442058	15.638042	41.638969	43.806711	45.418817	6.86144847886207e-50	1.74849033238639	up
BraA02g026330.3C.gene	524	435	524	5928	6311	5956	6.472669	5.542865	6.386014	55.318058	55.592926	54.961639	1.86967975554052e-171	3.46559621904334	up
BraA02g026390.3C.gene	2661	2485	2470	1013	1227	1272	30.068861	24.615779	28.650444	9.9274	11.200991	12.195685	1.48950762132937e-24	-1.27062892418548	down
BraA02g026420.3C.gene	0	0	0	79	80	66	0	0	0	5.940837	5.683143	4.856775	1.2128966469013e-30	Inf	up
BraA02g026530.3C.gene	0	0	0	81	119	118	0	0	0	0.560282	0.77432	0.825184	2.06503602770634e-35	Inf	up
BraA02g026560.3C.gene	168	157	197	2103	2035	2138	1.530598	1.474329	1.774577	14.522095	13.250795	14.582428	1.94910410340198e-105	3.43799611217715	up
BraA02g026630.3C.gene	0	0	0	1121	1292	1105	0	0	0	11.185542	12.167349	10.905107	5.06153321855964e-182	Inf	up
BraA02g026840.3C.gene	109	95	129	28	9	15	1.58259	1.365166	1.787028	0.273005	0.091373	0.153268	5.24579557554548e-15	-2.81219961503748	down
BraA02g026860.3C.gene	1137	1067	1171	199	281	205	13.979695	13.476814	14.141842	1.793775	2.431508	1.85922	4.50842599890722e-47	-2.45799607748993	down
BraA02g026890.3C.gene	6409	5752	6385	2110	2380	2067	60.433926	55.891277	59.366032	15.010903	15.979526	14.537476	5.6818644911663e-50	-1.65309753340723	down
BraA02g026910.3C.gene	0	0	0	2500	2806	2240	0	0	0	64.06929	67.858528	56.751499	9.43686124614874e-265	Inf	up
BraA02g026940.3C.gene	4878	4361	5254	1231	1497	1493	59.504242	54.831459	63.204494	11.33196	13.004949	13.587999	4.89207480851398e-63	-1.93281379589783	down
BraA02g026960.3C.gene	166	196	249	891	898	856	6.171196	7.51847	9.147915	25.117739	23.922302	23.885618	3.59666291013898e-26	1.96289906509141	up
BraA02g026970.3C.gene	27	57	49	1063	1172	876	1.744691	3.857713	3.207434	53.601635	55.779835	43.664642	4.2664935903373e-68	4.39088616738369	up
BraA02g026980.3C.gene	60	86	50	13	15	22	0.556207	0.802284	0.471426	0.084493	0.094253	0.147338	4.05199617152981e-06	-2.12641276655027	down
BraA02g027010.3C.gene	119	121	114	0	3	3	1.113288	1.165986	1.049343	0	0.01983	0.014132	5.85946314625139e-34	-6.05582335498319	down
BraA02g027050.3C.gene	459	381	455	89	99	107	6.517873	5.619958	5.775293	0.853833	0.911674	1.136774	1.26567093164435e-21	-2.28559074123329	down
BraA02g027080.3C.gene	4679	4303	4795	820	804	849	21.892295	20.758011	22.078503	3.433158	3.214567	3.530095	1.96880056232996e-105	-2.62834493270127	down
BraA02g027150.3C.gene	1051	1051	989	497	419	447	7.798532	8.042693	7.238106	2.786284	2.246478	2.507223	6.32320386438146e-17	-1.33057581636014	down
BraA02g027180.3C.gene	37	29	28	197	200	249	0.442707	0.359072	0.324983	1.803244	1.72842	2.254912	1.29926779988914e-16	2.63039939532253	up
BraA02g027300.3C.gene	1192	1031	1102	2495	2724	2582	22.898975	20.414207	20.889743	36.206345	37.298414	37.058824	6.73397923779277e-18	1.07796281684605	up
BraA02g027330.3C.gene	261	288	363	1489	1557	1450	5.658576	6.451836	7.780552	24.41844	24.107656	23.510496	1.47842939598143e-42	2.14990772837932	up
BraA02g027360.3C.gene	0	0	0	251	213	180	0	0	0	6.081738	4.882444	4.327192	1.89039152244038e-48	Inf	up
BraA02g027510.3C.gene	143	135	109	5	15	24	1.585868	1.495036	1.165245	0.032748	0.083281	0.147777	2.87784000156488e-19	-3.29651847189306	down
BraA02g027540.3C.gene	368	412	313	23	24	35	24.281017	28.068335	20.365351	1.13285	1.112582	1.685036	1.74164567383125e-40	-3.88884708805093	down
BraA02g027550.3C.gene	1336	1285	1365	494	449	572	10.36823	10.714979	10.605989	2.515915	2.06451	2.919422	5.75547735179741e-25	-1.54472526471099	down
BraA02g027610.3C.gene	752	762	590	1539	1632	1570	24.056614	26.038498	19.463136	44.49304	47.657485	45.461752	5.75084131806519e-13	1.01825102492606	up
BraA02g027670.3C.gene	118	93	100	8	0	0	1.231855	1.00102	1.025491	0.058525	0	0	5.13952638534757e-30	-5.38986292413461	down
BraA02g027690.3C.gene	157	103	168	7	18	0	1.43564	0.95977	1.505411	0.041747	0.113903	0	2.85929712399305e-19	-4.27262553478773	down
BraA02g027740.3C.gene	2384	2715	2486	1105	1239	1341	116.111633	136.244446	119.360947	40.607155	42.983284	48.718143	4.58441850469699e-22	-1.19516269564013	down
BraA02g027850.3C.gene	116	64	74	408	501	542	1.518187	0.855747	0.906869	4.307544	4.817618	5.604508	1.3241995737407e-22	2.36248498791169	up
BraA02g027900.3C.gene	499	615	558	1339	1545	1508	4.80759	6.300381	5.339737	9.792365	11.40685	10.930875	3.30901007570293e-17	1.23850326532365	up
BraA02g027960.3C.gene	327	311	237	767	593	701	3.962555	3.888142	2.828506	7.028761	5.131519	6.355676	3.04826532861477e-07	1.08743940676969	up
BraA02g027990.3C.gene	5160	4853	5179	10476	12208	12114	43.328855	41.812128	42.846587	66.490425	72.976521	75.797983	3.56000607086733e-21	1.04241179644947	up
BraA02g028000.3C.gene	160	164	195	640	569	655	2.336931	2.458486	2.800579	7.050165	5.912629	7.133743	1.9497740062647e-16	1.69584560852866	up
BraA02g028020.3C.gene	9	9	17	499	587	515	0.102369	0.116544	0.211883	5.157054	5.668177	4.96297	7.28965889827632e-68	5.36427294955439	up
BraA02g028100.3C.gene	767	876	745	1780	1983	1784	27.833986	32.775024	26.673378	48.758308	51.274071	48.330578	5.0763511208343e-15	1.06115421053723	up
BraA02g028140.3C.gene	682	652	764	2178	2963	2436	3.983696	4.099865	4.702369	10.22712	13.183702	11.331626	3.1848418839569e-24	1.696726224667	up
BraA02g028310.3C.gene	159	212	219	4	4	23	4.061963	5.600583	5.528993	0.074018	0.073069	0.421725	8.86100090856748e-33	-4.39594947776866	down
BraA02g028360.3C.gene	781	775	815	375	430	260	9.776872	9.65842	10.005124	2.957373	4.018011	1.77893	6.6609565114308e-14	-1.3099423010142	down
BraA02g028430.3C.gene	0	0	0	311	521	379	0	0	0	3.989943	6.494167	4.74523	8.45042985624714e-42	Inf	up
BraA02g028450.3C.gene	12438	11685	12083	159	135	182	74.17292	70.890763	75.923014	0.702684	0.772639	0.790529	0	-6.39722034951342	down
BraA02g028460.3C.gene	3522	3486	4090	1315	1389	1463	38.955421	39.73732	44.604618	10.975945	10.943846	12.075691	1.50624069600779e-40	-1.56460817707659	down
BraA02g028480.3C.gene	13	22	24	417	502	533	0.087969	0.155272	0.161736	4.429589	5.232381	5.550158	1.18395435181215e-52	4.46644778021305	up
BraA02g028490.3C.gene	1204	1336	1330	119	138	147	40.217388	46.005203	43.797997	2.990281	3.278639	3.662962	1.11003177878945e-83	-3.4136034392329	down
BraA02g028530.3C.gene	113	104	114	324	469	439	1.618139	1.562575	1.839333	3.49034	4.799097	4.651247	5.96693744205573e-13	1.73989875471692	up
BraA02g028540.3C.gene	239	256	232	8	32	25	4.201927	4.542971	3.892666	0.101193	0.389921	0.27443	3.29297935759053e-29	-3.65258025794095	down
BraA02g028550.3C.gene	0	0	4	1449	1652	1321	0	0	0.031146	8.735834	9.394435	7.831744	3.4713816861033e-210	9.97033844138538	up
BraA02g028590.3C.gene	6550	6118	6404	14685	15205	14498	174.383209	167.855621	168.097839	295.022156	288.329987	288.012421	4.19821692419886e-21	1.06682244365608	up
BraA02g028710.3C.gene	19	10	16	1592	1458	1298	0.187481	0.09921	0.149768	12.150358	10.504058	9.79631	1.31021244786041e-121	6.44720196661081	up
BraA02g028930.3C.gene	358	366	351	33	29	15	3.933764	4.03747	3.859448	0.17403	0.17337	0.074424	6.78353850515317e-41	-3.95503365978981	down
BraA02g028960.3C.gene	763	822	774	1902	1896	2035	15.970454	17.726901	15.957502	30.049654	28.281482	31.802986	1.20870405374459e-17	1.15422157026605	up
BraA02g028970.3C.gene	349	214	329	18848	20963	20297	1.540286	0.959258	1.415724	62.950748	66.04157	67.045412	0	5.92429592462194	up
BraA02g029210.3C.gene	0	0	0	1142	1492	1168	0	0	0	26.031006	32.088058	26.320679	6.2621432993388e-149	Inf	up
BraA02g029390.3C.gene	59	60	100	222	303	227	0.138085	0.200538	0.240024	0.417295	0.523393	0.410131	6.79470948670564e-09	1.62506430333465	up
BraA02g029520.3C.gene	573	564	585	1283	1252	1362	7.738881	7.809686	7.704922	13.102706	12.078089	13.716042	7.88285349363962e-12	1.02750540244282	up
BraA02g029630.3C.gene	92	67	145	3	21	31	3.481858	2.609395	5.39016	0.08051	0.539395	0.861907	5.73496951717105e-05	-2.62567913232001	down
BraA02g029650.3C.gene	34	21	31	9810	11755	9589	0.537476	0.356977	0.494843	89.658094	101.710835	86.595058	0	8.34882060921396	up
BraA02g029730.3C.gene	0	0	0	112	132	134	0	0	0	1.128718	1.168331	1.251972	2.16370213615782e-38	Inf	up
BraA02g029820.3C.gene	48	36	18	823	946	794	0.278994	0.21501	0.100012	3.673395	3.988994	3.508122	2.00559710277826e-81	4.49542156922749	up
BraA02g029850.3C.gene	136	119	136	31	36	54	3.008856	2.715519	2.95661	0.510365	0.555945	0.882053	1.51039502551974e-08	-1.84291116440115	down
BraA02g029900.3C.gene	17	29	12	100	101	123	0.255661	0.49974	0.235244	1.389413	1.323282	1.816193	7.99856713887778e-11	2.32487738805865	up
BraA02g029910.3C.gene	33	55	78	218	241	206	0.622405	1.062848	1.391665	3.410898	3.226042	3.139398	3.98150062746385e-10	1.84929657889933	up
BraA02g030050.3C.gene	2799	2496	2658	7430	7875	7773	33.178688	30.488258	31.061493	66.460739	66.494499	68.758278	1.69543973729109e-36	1.38507554024841	up
BraA02g030080.3C.gene	554	480	472	121	116	128	9.599839	8.480588	8.157595	1.610202	1.372105	1.621839	1.22910602871411e-22	-2.19509491195511	down
BraA02g030240.3C.gene	42	62	98	375	411	321	0.761658	1.160441	1.76388	5.190835	5.372186	4.394317	2.30544311512306e-18	2.30198547004359	up
BraA02g030530.3C.gene	51	42	39	331	385	349	0.29301	0.264888	0.221603	1.482609	1.609424	1.530385	1.7672327667673e-24	2.85837980662994	up
BraA02g030540.3C.gene	5	18	5	1075	1365	1106	0.07716	0.318346	0.076392	13.924991	16.690458	14.159513	6.39244495284938e-152	6.81809809333991	up
BraA02g030590.3C.gene	0	0	0	455	515	401	0	0	0	4.155708	4.445264	3.622495	1.03711963189027e-85	Inf	up
BraA02g030720.3C.gene	1627	1667	1573	353	382	342	21.934081	23.145387	20.792834	3.617505	3.702561	3.476679	4.08296762376228e-54	-2.329537663999	down
BraA02g030820.3C.gene	1024	677	915	2124	2258	2296	12.201268	8.317561	10.753203	19.10655	19.173416	20.417774	4.52812748468845e-20	1.20209661882193	up
BraA02g030920.3C.gene	136	153	133	27	31	44	1.878079	2.180276	1.815551	0.280436	0.299014	0.454032	2.24605230023404e-11	-2.20159489517463	down
BraA02g030930.3C.gene	2	2	0	116	88	77	0.02603	0.029424	0	1.365577	0.98266	0.898437	3.35693374950636e-22	5.97948396706792	up
BraA02g030940.3C.gene	0	0	0	118	101	112	0	0	0	1.178394	0.920855	1.13838	4.6217407850843e-36	Inf	up
BraA02g030960.3C.gene	4163	3894	4165	801	924	833	35.743565	34.014578	35.086924	5.922089	6.467394	6.063925	1.0669608795457e-87	-2.40993571796117	down
BraA02g031000.3C.gene	599	687	541	23	60	45	13.717561	16.226683	12.222638	0.382194	0.966218	0.764949	1.8705483778991e-54	-4.00197291485874	down
BraA02g031060.3C.gene	3636	3415	3590	428	472	407	37.774948	36.574095	36.785484	3.349309	3.492592	3.148298	4.72933499419303e-130	-3.17848513068431	down
BraA02g031110.3C.gene	779	713	830	119	67	125	13.188708	12.443553	13.849828	1.511002	0.804353	1.576955	1.75818857917498e-50	-3.04199920772976	down
BraA02g031160.3C.gene	482	367	448	185	264	235	4.872916	3.608756	5.102272	1.694867	2.614866	2.244678	5.31397078056557e-07	-1.07841552434183	down
BraA02g031230.3C.gene	63	80	73	38	42	16	1.185772	1.5685	1.35711	0.539208	0.569146	0.222654	0.000145491344326393	-1.32743797845603	down
BraA02g031420.3C.gene	753	828	776	2940	3250	2928	12.958187	14.686935	13.15881	38.189087	39.839893	37.601906	6.79957228218584e-46	1.79771717016185	up
BraA02g031450.3C.gene	19	19	27	1004	1109	1166	0.074831	0.077521	0.10705	3.14262	3.277703	3.60953	1.80503183945034e-120	5.50562308697637	up
BraA02g031510.3C.gene	1525	1820	1912	505	460	482	23.395905	29.76858	29.156303	6.959839	6.036959	6.711895	6.86608334587481e-33	-2.01158242796838	down
BraA02g031580.3C.gene	140	139	162	35	74	55	1.405338	1.208067	1.607624	0.213747	0.464492	0.362509	4.07316902477707e-07	-1.58928613427172	down
BraA02g031610.3C.gene	734	625	697	19	28	12	4.715284	4.317372	4.527224	0.086863	0.120162	0.053953	1.14421195235839e-89	-5.28307334563952	down
BraA02g031640.3C.gene	618	612	614	8	14	3	2.757045	2.802845	2.797813	0.029144	0.043108	0.006545	1.22387711700826e-96	-6.37135523466428	down
BraA02g031720.3C.gene	814	726	847	276	293	217	8.952817	8.253623	9.183217	2.285285	2.286628	1.775759	3.45096442430757e-22	-1.75515848034523	down
BraA02g031730.3C.gene	0	0	0	127	99	172	0	0	0	1.261449	0.922778	1.68984	7.78127618399578e-22	Inf	up
BraA02g031770.3C.gene	1197	1345	1274	422	421	469	11.156296	12.303166	11.457662	3.169748	2.983612	3.492625	3.49287011686355e-28	-1.69210312973666	down
BraA02g031890.3C.gene	2017	1887	1942	5239	5275	5124	33.866838	32.727039	32.675555	67.2716	65.326378	66.067695	1.4889029110276e-29	1.26802543958306	up
BraA02g031900.3C.gene	0	0	0	160	280	206	0	0	0	3.04245	4.59865	3.803493	5.94717504298057e-32	Inf	up
BraA02g032010.3C.gene	1272	1108	1167	456	472	441	9.706534	8.717643	8.778649	2.624437	2.563744	2.506587	8.29959330140943e-23	-1.52520891732234	down
BraA02g032020.3C.gene	2482	2184	2507	511	450	364	18.13188	16.437496	18.058422	2.816003	2.337278	1.983392	8.86846399051523e-79	-2.58598607731291	down
BraA02g032030.3C.gene	1969	1847	1912	179	180	200	32.800831	31.72205	31.406471	2.246511	2.127191	2.484908	1.44843765457301e-110	-3.50808258773038	down
BraA02g032040.3C.gene	327	255	384	24	56	34	2.80013	2.254425	3.246843	0.149974	0.33935	0.214997	2.19950753207607e-22	-3.24607267057859	down
BraA02g032050.3C.gene	4973	4197	5198	2458	2694	2722	23.295048	20.312868	24.023406	8.629807	8.932481	9.436039	2.09101858210074e-19	-1.01908569094687	down
BraA02g032090.3C.gene	257	267	315	104	75	47	9.888328	10.574491	11.958036	3.017286	2.052634	1.348991	4.33186681902207e-14	-2.0392336300822	down
BraA02g032170.3C.gene	0	0	0	699	765	612	0	0	0	7.598313	7.84834	6.574261	1.53597063170615e-118	Inf	up
BraA02g032180.3C.gene	601	593	680	2322	2063	2297	2.617968	2.773534	2.965349	10.439654	7.043316	7.967026	1.60723880671255e-35	1.68523306188209	up
BraA02g032220.3C.gene	86	54	51	4	12	15	2.954007	1.908167	1.714308	0.100707	0.286834	0.381765	8.94833485603163e-08	-2.78345696585982	down
BraA02g032230.3C.gene	2	6	3	7909	8412	6943	0.059762	0.194698	0.079638	214.260544	215.113068	185.988876	0	10.8860849789601	up
BraA02g032300.3C.gene	88	75	65	6	4	4	1.583155	1.387193	1.15646	0.080514	0.047579	0.053864	1.42072393066064e-21	-4.17128527920211	down
BraA02g032330.3C.gene	112	201	76	493	574	521	2.450163	4.206675	1.44381	9.105872	10.287054	9.464129	4.0003185594301e-17	1.86865870487326	up
BraA02g032350.3C.gene	3315	2949	3209	9356	10084	9596	57.601044	52.575414	55.081828	123.131614	125.392651	124.954435	1.51569761029705e-40	1.46380338714831	up
BraA02g032400.3C.gene	65	131	110	303	314	327	1.278305	2.984807	2.276832	5.878891	5.780853	6.268541	1.17157308872303e-08	1.4704060682493	up
BraA02g032600.3C.gene	13590	12193	13181	30518	30162	30122	157.959105	146.120898	151.094002	267.685284	249.761892	261.489734	2.25868625854854e-16	1.06978262993376	up
BraA02g032620.3C.gene	114	92	88	50	30	32	6.247518	5.220461	4.737967	2.073078	1.146929	1.294528	4.55884581668416e-06	-1.53579010520089	down
BraA02g032670.3C.gene	0	0	0	391	399	332	0	0	0	23.143847	22.294775	19.429169	3.94052309089041e-74	Inf	up
BraA02g032720.3C.gene	0	0	0	352	374	352	0	0	0	3.535308	3.539623	3.493473	4.70322819362635e-72	Inf	up
BraA02g032740.3C.gene	1999	1978	2332	622	617	649	14.066538	14.367826	16.043977	3.319242	3.103504	3.424337	2.03747634712003e-44	-1.89106667089763	down
BraA02g032840.3C.gene	202	227	229	2	0	7	0.922588	1.298318	1.07448	0.006626	0	0.01979	8.19591449014796e-48	-6.32619322402966	down
[truncated: 10,712 more rows]
