# Supplementary material for: Comparative Transcriptome Analysis of Early- and Late-Bolting Traits in Chinese Cabbage (Brassica rapa)
Source: Front Genet. 2021 Mar 4;12:590830. doi: 10.3389/fgene.2021.590830 (PMC7969806; doi:10.3389/fgene.2021.590830)
Supplement: Supplementary file 7 [file Table_7.XLSX]

## Sheet: Table S6 T1_T2_T3_vs_T4_T5_T6.t
#Domain	GO_ID	Term	Annotated	Significant	Expected	KS	Gene
Biological Process	GO:0009611	response to wounding	368	76	40.6	3.5e-05	BraA01g003610.3C.gene;BraA01g008840.3C.gene;BraA01g036660.3C.gene;BraA01g044460.3C.gene;BraA02g004360.3C.gene;BraA02g020000.3C.gene;BraA02g020930.3C.gene;BraA02g021800.3C.gene;BraA02g022730.3C.gene;BraA02g025510.3C.gene;BraA03g003120.3C.gene;BraA03g007090.3C.gene;BraA03g011120.3C.gene;BraA03g014060.3C.gene;BraA03g014300.3C.gene;BraA03g016250.3C.gene;BraA03g025720.3C.gene;BraA03g026180.3C.gene;Bra…
Biological Process	GO:0071492	cellular response to UV-A	9	6	0.99	6e-05	BraA01g031350.3C.gene;BraA01g044460.3C.gene;BraA03g007090.3C.gene;BraA03g040550.3C.gene;BraA05g024380.3C.gene;BraA10g023780.3C.gene
Biological Process	GO:0019748	secondary metabolic process	744	140	82.09	0.00034	BraA01g000790.3C.gene;BraA01g001490.3C.gene;BraA01g006340.3C.gene;BraA01g018010.3C.gene;BraA01g021540.3C.gene;BraA01g033430.3C.gene;BraA01g035980.3C.gene;BraA01g039550.3C.gene;BraA02g000320.3C.gene;BraA02g001710.3C.gene;BraA02g006790.3C.gene;BraA02g006880.3C.gene;BraA02g012430.3C.gene;BraA02g015560.3C.gene;BraA02g018000.3C.gene;BraA02g021800.3C.gene;BraA02g024180.3C.gene;BraA02g025540.3C.gene;Bra…
Biological Process	GO:0010371	regulation of gibberellin biosynthetic process	15	5	1.66	0.00038	BraA01g021540.3C.gene;BraA03g057620.3C.gene;BraA09g008640.3C.gene;BraA09g012860.3C.gene;BraA09g060680.3C.gene
Biological Process	GO:0009753	response to jasmonic acid	384	56	42.37	0.00107	BraA01g003610.3C.gene;BraA01g036660.3C.gene;BraA01g040680.3C.gene;BraA02g010710.3C.gene;BraA02g020000.3C.gene;BraA03g003120.3C.gene;BraA03g018120.3C.gene;BraA03g025720.3C.gene;BraA03g026910.3C.gene;BraA03g027780.3C.gene;BraA03g032740.3C.gene;BraA03g040750.3C.gene;BraA03g042600.3C.gene;BraA03g048470.3C.gene;BraA03g060620.3C.gene;BraA04g015110.3C.gene;BraA04g031330.3C.gene;BraA05g006330.3C.gene;Bra…
Biological Process	GO:0010200	response to chitin	247	44	27.25	0.00132	BraA01g014490.3C.gene;BraA01g019380.3C.gene;BraA01g023290.3C.gene;BraA02g010710.3C.gene;BraA02g025510.3C.gene;BraA02g045510.3C.gene;BraA03g011120.3C.gene;BraA03g018120.3C.gene;BraA03g037630.3C.gene;BraA03g040750.3C.gene;BraA03g044990.3C.gene;BraA03g046070.3C.gene;BraA03g051140.3C.gene;BraA03g054900.3C.gene;BraA03g060620.3C.gene;BraA03g060860.3C.gene;BraA04g003780.3C.gene;BraA04g022530.3C.gene;Bra…
Biological Process	GO:0050665	hydrogen peroxide biosynthetic process	22	6	2.43	0.00136	BraA01g037490.3C.gene;BraA03g036460.3C.gene;BraA03g048220.3C.gene;BraA05g032640.3C.gene;BraA05g032950.3C.gene;BraA09g014740.3C.gene
Biological Process	GO:0006952	defense response	2056	313	226.86	0.0014	BraA01g000020.3C.gene;BraA01g001110.3C.gene;BraA01g001490.3C.gene;BraA01g004270.3C.gene;BraA01g006340.3C.gene;BraA01g009460.3C.gene;BraA01g009470.3C.gene;BraA01g010280.3C.gene;BraA01g012120.3C.gene;BraA01g014490.3C.gene;BraA01g015010.3C.gene;BraA01g017950.3C.gene;BraA01g023890.3C.gene;BraA01g028180.3C.gene;BraA01g028780.3C.gene;BraA01g029930.3C.gene;BraA01g035370.3C.gene;BraA01g037490.3C.gene;Bra…
Biological Process	GO:0009751	response to salicylic acid	330	49	36.41	0.0014	BraA01g014490.3C.gene;BraA01g023290.3C.gene;BraA01g039710.3C.gene;BraA01g040680.3C.gene;BraA01g044280.3C.gene;BraA02g009840.3C.gene;BraA02g010710.3C.gene;BraA02g021800.3C.gene;BraA02g025510.3C.gene;BraA03g003120.3C.gene;BraA03g014030.3C.gene;BraA03g021610.3C.gene;BraA03g026910.3C.gene;BraA03g042430.3C.gene;BraA03g042600.3C.gene;BraA03g044990.3C.gene;BraA03g048470.3C.gene;BraA03g048640.3C.gene;Bra…
Biological Process	GO:0042128	nitrate assimilation	74	16	8.17	0.00189	BraA01g012370.3C.gene;BraA01g032090.3C.gene;BraA01g034660.3C.gene;BraA02g005540.3C.gene;BraA02g006550.3C.gene;BraA02g016970.3C.gene;BraA02g024390.3C.gene;BraA03g026180.3C.gene;BraA03g038160.3C.gene;BraA05g023200.3C.gene;BraA05g025490.3C.gene;BraA06g018400.3C.gene;BraA07g005240.3C.gene;BraA07g026900.3C.gene;BraA07g030700.3C.gene;BraA07g040960.3C.gene
Biological Process	GO:0042538	hyperosmotic salinity response	119	16	13.13	0.00241	BraA02g045510.3C.gene;BraA03g011120.3C.gene;BraA03g032330.3C.gene;BraA03g036470.3C.gene;BraA04g016730.3C.gene;BraA04g018550.3C.gene;BraA05g032610.3C.gene;BraA05g039480.3C.gene;BraA05g041910.3C.gene;BraA08g016780.3C.gene;BraA08g034260.3C.gene;BraA09g004550.3C.gene;BraA10g016090.3C.gene;Brassica_rapa_newGene_1568;Brassica_rapa_newGene_4895;Brassica_rapa_newGene_502
Biological Process	GO:0080167	response to karrikin	226	49	24.94	0.00252	BraA01g003250.3C.gene;BraA01g003610.3C.gene;BraA01g004800.3C.gene;BraA01g008460.3C.gene;BraA01g014840.3C.gene;BraA01g031350.3C.gene;BraA02g001820.3C.gene;BraA02g006790.3C.gene;BraA02g015640.3C.gene;BraA02g016960.3C.gene;BraA02g019770.3C.gene;BraA02g043580.3C.gene;BraA02g043810.3C.gene;BraA02g044590.3C.gene;BraA03g002170.3C.gene;BraA03g002970.3C.gene;BraA03g016250.3C.gene;BraA03g021240.3C.gene;Bra…
Biological Process	GO:0002215	defense response to nematode	4	2	0.44	0.00316	BraA10g029410.3C.gene;BraA10g029420.3C.gene
Biological Process	GO:0035601	protein deacylation	44	9	4.85	0.00363	BraA01g004600.3C.gene;BraA02g022730.3C.gene;BraA03g050150.3C.gene;BraA06g018680.3C.gene;BraA06g024220.3C.gene;BraA09g036970.3C.gene;BraA10g016330.3C.gene;BraA10g030710.3C.gene;Brassica_rapa_newGene_6895
Biological Process	GO:0042753	positive regulation of circadian rhythm	23	8	2.54	0.00365	BraA01g040680.3C.gene;BraA03g021240.3C.gene;BraA04g028140.3C.gene;BraA05g006050.3C.gene;BraA05g012660.3C.gene;BraA05g015760.3C.gene;BraA05g025120.3C.gene;BraA06g020220.3C.gene
Biological Process	GO:0009691	cytokinin biosynthetic process	35	8	3.86	0.00387	BraA01g003220.3C.gene;BraA03g019410.3C.gene;BraA04g019910.3C.gene;BraA04g020220.3C.gene;BraA07g021270.3C.gene;BraA08g015440.3C.gene;BraA09g015930.3C.gene;BraA10g021200.3C.gene
Biological Process	GO:0071486	cellular response to high light intensity	13	6	1.43	0.00396	BraA01g031350.3C.gene;BraA01g044460.3C.gene;BraA03g007090.3C.gene;BraA03g040550.3C.gene;BraA05g024380.3C.gene;BraA10g023780.3C.gene
Biological Process	GO:0008646	high-affinity hexose transport	4	0	0.44	0.00416	--
Biological Process	GO:0009809	lignin biosynthetic process	134	23	14.79	0.0045	BraA02g000320.3C.gene;BraA02g001710.3C.gene;BraA02g018000.3C.gene;BraA02g024180.3C.gene;BraA02g025540.3C.gene;BraA03g014080.3C.gene;BraA03g020710.3C.gene;BraA03g029790.3C.gene;BraA04g024790.3C.gene;BraA04g026170.3C.gene;BraA06g035820.3C.gene;BraA06g043210.3C.gene;BraA06g044350.3C.gene;BraA07g026990.3C.gene;BraA08g008550.3C.gene;BraA08g021810.3C.gene;BraA08g021820.3C.gene;BraA09g046410.3C.gene;Bra…
Biological Process	GO:0098542	defense response to other organism	1183	171	130.53	0.00465	BraA01g001490.3C.gene;BraA01g004270.3C.gene;BraA01g006340.3C.gene;BraA01g010280.3C.gene;BraA01g014490.3C.gene;BraA01g023890.3C.gene;BraA01g035370.3C.gene;BraA01g037490.3C.gene;BraA01g039470.3C.gene;BraA02g002840.3C.gene;BraA02g002960.3C.gene;BraA02g003090.3C.gene;BraA02g005650.3C.gene;BraA02g009410.3C.gene;BraA02g009840.3C.gene;BraA02g012430.3C.gene;BraA02g015560.3C.gene;BraA02g021800.3C.gene;Bra…
Biological Process	GO:0034605	cellular response to heat	54	14	5.96	0.00465	BraA01g021540.3C.gene;BraA01g031350.3C.gene;BraA01g042050.3C.gene;BraA02g004360.3C.gene;BraA03g040550.3C.gene;BraA05g024380.3C.gene;BraA07g007820.3C.gene;BraA07g040200.3C.gene;BraA07g040930.3C.gene;BraA08g027120.3C.gene;BraA09g041020.3C.gene;BraA09g051800.3C.gene;BraA10g020400.3C.gene;BraA10g027910.3C.gene
Biological Process	GO:0033320	UDP-D-xylose biosynthetic process	14	4	1.54	0.00478	BraA04g000560.3C.gene;BraA04g020590.3C.gene;BraA07g019060.3C.gene;BraA09g044500.3C.gene
Biological Process	GO:0009620	response to fungus	538	86	59.36	0.00478	BraA01g023890.3C.gene;BraA01g028180.3C.gene;BraA01g035370.3C.gene;BraA02g002700.3C.gene;BraA02g002960.3C.gene;BraA02g012430.3C.gene;BraA02g015560.3C.gene;BraA02g021800.3C.gene;BraA02g022730.3C.gene;BraA02g025510.3C.gene;BraA02g028310.3C.gene;BraA02g032300.3C.gene;BraA02g035380.3C.gene;BraA02g044460.3C.gene;BraA02g045240.3C.gene;BraA03g003120.3C.gene;BraA03g019340.3C.gene;BraA03g020740.3C.gene;Bra…
Biological Process	GO:0006268	DNA unwinding involved in DNA replication	17	2	1.88	0.00497	BraA05g037500.3C.gene;BraA08g005680.3C.gene
Biological Process	GO:0042744	hydrogen peroxide catabolic process	140	25	15.45	0.005	BraA01g023890.3C.gene;BraA02g001710.3C.gene;BraA02g011630.3C.gene;BraA02g044460.3C.gene;BraA03g019340.3C.gene;BraA03g020080.3C.gene;BraA03g043300.3C.gene;BraA03g056260.3C.gene;BraA04g016370.3C.gene;BraA04g026300.3C.gene;BraA04g027200.3C.gene;BraA06g016090.3C.gene;BraA06g017920.3C.gene;BraA06g027590.3C.gene;BraA06g027600.3C.gene;BraA07g004440.3C.gene;BraA07g015670.3C.gene;BraA07g029480.3C.gene;Bra…
Biological Process	GO:0015976	carbon utilization	17	7	1.88	0.00525	BraA02g005650.3C.gene;BraA02g019760.3C.gene;BraA03g057920.3C.gene;BraA05g035640.3C.gene;BraA05g040570.3C.gene;BraA07g035140.3C.gene;BraA08g016540.3C.gene
Biological Process	GO:0009854	oxidative photosynthetic carbon pathway	18	6	1.99	0.00627	BraA01g037490.3C.gene;BraA03g036460.3C.gene;BraA03g048220.3C.gene;BraA05g032640.3C.gene;BraA05g032950.3C.gene;BraA06g009130.3C.gene
Biological Process	GO:0045893	positive regulation of transcription, DNA-templated	495	85	54.62	0.00636	BraA01g002400.3C.gene;BraA01g004230.3C.gene;BraA01g005150.3C.gene;BraA01g008990.3C.gene;BraA01g009460.3C.gene;BraA01g009470.3C.gene;BraA01g010840.3C.gene;BraA01g014490.3C.gene;BraA01g025720.3C.gene;BraA01g033920.3C.gene;BraA01g038550.3C.gene;BraA01g044460.3C.gene;BraA02g021800.3C.gene;BraA02g025270.3C.gene;BraA02g044910.3C.gene;BraA02g045120.3C.gene;BraA03g007090.3C.gene;BraA03g009520.3C.gene;Bra…
Biological Process	GO:0010120	camalexin biosynthetic process	16	5	1.77	0.00639	BraA01g018010.3C.gene;BraA02g021800.3C.gene;BraA03g053600.3C.gene;BraA04g016310.3C.gene;BraA06g020840.3C.gene
Biological Process	GO:0009813	flavonoid biosynthetic process	216	41	23.83	0.0064	BraA01g009460.3C.gene;BraA01g009470.3C.gene;BraA01g016370.3C.gene;BraA01g020510.3C.gene;BraA02g001820.3C.gene;BraA02g005190.3C.gene;BraA02g006790.3C.gene;BraA02g006880.3C.gene;BraA02g024800.3C.gene;BraA02g036610.3C.gene;BraA03g002170.3C.gene;BraA03g014080.3C.gene;BraA03g024500.3C.gene;BraA03g024680.3C.gene;BraA03g029790.3C.gene;BraA03g033060.3C.gene;BraA03g046260.3C.gene;BraA04g005570.3C.gene;Bra…
Biological Process	GO:1901463	regulation of tetrapyrrole biosynthetic process	31	7	3.42	0.00708	BraA01g031350.3C.gene;BraA02g012660.3C.gene;BraA03g009000.3C.gene;BraA03g012760.3C.gene;BraA03g040550.3C.gene;BraA05g024380.3C.gene;BraA10g014690.3C.gene
Biological Process	GO:0080029	cellular response to boron-containing substance levels	7	3	0.77	0.00726	BraA02g025580.3C.gene;BraA07g042780.3C.gene;BraA09g016030.3C.gene
Biological Process	GO:0009908	flower development	857	108	94.56	0.00738	BraA01g000210.3C.gene;BraA01g010430.3C.gene;BraA01g016370.3C.gene;BraA01g042050.3C.gene;BraA01g044250.3C.gene;BraA01g044460.3C.gene;BraA02g000560.3C.gene;BraA02g001100.3C.gene;BraA02g002700.3C.gene;BraA02g003880.3C.gene;BraA02g009410.3C.gene;BraA02g012660.3C.gene;BraA02g014610.3C.gene;BraA02g015640.3C.gene;BraA02g018970.3C.gene;BraA02g019930.3C.gene;BraA02g025270.3C.gene;BraA02g032300.3C.gene;Bra…
Biological Process	GO:0010162	seed dormancy process	46	5	5.08	0.00739	BraA05g041910.3C.gene;BraA06g001670.3C.gene;BraA07g023690.3C.gene;BraA09g034930.3C.gene;BraA09g052470.3C.gene
Biological Process	GO:0050896	response to stimulus	9552	1249	1053.96	0.00768	BraA01g000020.3C.gene;BraA01g000210.3C.gene;BraA01g000660.3C.gene;BraA01g000860.3C.gene;BraA01g000880.3C.gene;BraA01g001110.3C.gene;BraA01g001490.3C.gene;BraA01g001510.3C.gene;BraA01g001610.3C.gene;BraA01g002010.3C.gene;BraA01g002080.3C.gene;BraA01g002400.3C.gene;BraA01g002560.3C.gene;BraA01g003020.3C.gene;BraA01g003250.3C.gene;BraA01g003530.3C.gene;BraA01g003610.3C.gene;BraA01g003860.3C.gene;Bra…
Biological Process	GO:0009744	response to sucrose	99	18	10.92	0.00788	BraA02g001100.3C.gene;BraA02g032300.3C.gene;BraA03g058910.3C.gene;BraA03g060940.3C.gene;BraA05g035640.3C.gene;BraA06g012750.3C.gene;BraA06g038170.3C.gene;BraA07g018470.3C.gene;BraA07g034650.3C.gene;BraA08g016120.3C.gene;BraA08g027370.3C.gene;BraA08g027570.3C.gene;BraA09g051800.3C.gene;BraA10g027420.3C.gene;BraA10g032420.3C.gene;Brassica_rapa_newGene_2062;Brassica_rapa_newGene_2429;Brassica_rapa_n…
Biological Process	GO:0006182	cGMP biosynthetic process	3	3	0.33	0.00856	BraA07g026110.3C.gene;BraA07g028930.3C.gene;Brassica_rapa_newGene_4236
Biological Process	GO:0071497	cellular response to freezing	6	4	0.66	0.00888	BraA07g040930.3C.gene;BraA08g027120.3C.gene;BraA09g041020.3C.gene;BraA09g046410.3C.gene
Biological Process	GO:0090470	shoot organ boundary specification	3	1	0.33	0.00969	BraA03g057620.3C.gene
Biological Process	GO:0043086	negative regulation of catalytic activity	299	30	32.99	0.00976	BraA01g004740.3C.gene;BraA01g037360.3C.gene;BraA01g040060.3C.gene;BraA02g003170.3C.gene;BraA02g004360.3C.gene;BraA03g001860.3C.gene;BraA03g024320.3C.gene;BraA03g025420.3C.gene;BraA03g038760.3C.gene;BraA03g045190.3C.gene;BraA04g000830.3C.gene;BraA04g023550.3C.gene;BraA04g030600.3C.gene;BraA05g004950.3C.gene;BraA05g016640.3C.gene;BraA05g032750.3C.gene;BraA05g039640.3C.gene;BraA05g041390.3C.gene;Bra…
Biological Process	GO:0009396	folic acid-containing compound biosynthetic process	30	2	3.31	0.00981	BraA03g012180.3C.gene;Brassica_rapa_newGene_6036
Biological Process	GO:0050832	defense response to fungus	419	70	46.23	0.01046	BraA01g023890.3C.gene;BraA01g035370.3C.gene;BraA02g002960.3C.gene;BraA02g012430.3C.gene;BraA02g015560.3C.gene;BraA02g022730.3C.gene;BraA02g025510.3C.gene;BraA02g028310.3C.gene;BraA02g032300.3C.gene;BraA02g035380.3C.gene;BraA02g044460.3C.gene;BraA02g045240.3C.gene;BraA03g003120.3C.gene;BraA03g019340.3C.gene;BraA03g020740.3C.gene;BraA03g022330.3C.gene;BraA03g022340.3C.gene;BraA03g027930.3C.gene;Bra…
Biological Process	GO:0071490	cellular response to far red light	20	6	2.21	0.01152	BraA01g031350.3C.gene;BraA03g040550.3C.gene;BraA05g012660.3C.gene;BraA05g015760.3C.gene;BraA05g024380.3C.gene;BraA05g025120.3C.gene
Biological Process	GO:0019760	glucosinolate metabolic process	216	40	23.83	0.01198	BraA01g000790.3C.gene;BraA01g001490.3C.gene;BraA01g035980.3C.gene;BraA01g039550.3C.gene;BraA02g012430.3C.gene;BraA02g015560.3C.gene;BraA02g038280.3C.gene;BraA03g003120.3C.gene;BraA03g017510.3C.gene;BraA03g027780.3C.gene;BraA03g028740.3C.gene;BraA03g039020.3C.gene;BraA03g043730.3C.gene;BraA03g060620.3C.gene;BraA04g016310.3C.gene;BraA04g023310.3C.gene;BraA04g031100.3C.gene;BraA05g003910.3C.gene;Bra…
Biological Process	GO:0019757	glycosinolate metabolic process	216	40	23.83	0.01198	BraA01g000790.3C.gene;BraA01g001490.3C.gene;BraA01g035980.3C.gene;BraA01g039550.3C.gene;BraA02g012430.3C.gene;BraA02g015560.3C.gene;BraA02g038280.3C.gene;BraA03g003120.3C.gene;BraA03g017510.3C.gene;BraA03g027780.3C.gene;BraA03g028740.3C.gene;BraA03g039020.3C.gene;BraA03g043730.3C.gene;BraA03g060620.3C.gene;BraA04g016310.3C.gene;BraA04g023310.3C.gene;BraA04g031100.3C.gene;BraA05g003910.3C.gene;Bra…
Biological Process	GO:0016143	S-glycoside metabolic process	216	40	23.83	0.01198	BraA01g000790.3C.gene;BraA01g001490.3C.gene;BraA01g035980.3C.gene;BraA01g039550.3C.gene;BraA02g012430.3C.gene;BraA02g015560.3C.gene;BraA02g038280.3C.gene;BraA03g003120.3C.gene;BraA03g017510.3C.gene;BraA03g027780.3C.gene;BraA03g028740.3C.gene;BraA03g039020.3C.gene;BraA03g043730.3C.gene;BraA03g060620.3C.gene;BraA04g016310.3C.gene;BraA04g023310.3C.gene;BraA04g031100.3C.gene;BraA05g003910.3C.gene;Bra…
Biological Process	GO:0015979	photosynthesis	372	63	41.05	0.01246	BraA01g019360.3C.gene;BraA01g031350.3C.gene;BraA01g038700.3C.gene;BraA01g044250.3C.gene;BraA01g044460.3C.gene;BraA01g044840.3C.gene;BraA02g014020.3C.gene;BraA02g023540.3C.gene;BraA02g024110.3C.gene;BraA03g007090.3C.gene;BraA03g015130.3C.gene;BraA03g015410.3C.gene;BraA03g018080.3C.gene;BraA03g036720.3C.gene;BraA03g040550.3C.gene;BraA03g041940.3C.gene;BraA03g051540.3C.gene;BraA04g004360.3C.gene;Bra…
Biological Process	GO:0009828	plant-type cell wall loosening	59	12	6.51	0.01298	BraA01g007440.3C.gene;BraA01g019010.3C.gene;BraA02g019240.3C.gene;BraA03g054290.3C.gene;BraA03g055650.3C.gene;BraA05g006390.3C.gene;BraA06g036610.3C.gene;BraA07g015910.3C.gene;BraA07g034440.3C.gene;BraA09g012770.3C.gene;BraA09g038640.3C.gene;BraA10g033350.3C.gene
Biological Process	GO:0032787	monocarboxylic acid metabolic process	1022	120	112.77	0.01353	BraA01g004270.3C.gene;BraA01g023870.3C.gene;BraA01g025720.3C.gene;BraA01g026140.3C.gene;BraA01g038700.3C.gene;BraA01g042810.3C.gene;BraA01g044090.3C.gene;BraA01g044410.3C.gene;BraA02g006790.3C.gene;BraA02g006840.3C.gene;BraA02g015010.3C.gene;BraA02g015020.3C.gene;BraA02g031780.3C.gene;BraA02g033670.3C.gene;BraA03g012180.3C.gene;BraA03g012880.3C.gene;BraA03g018600.3C.gene;BraA03g024680.3C.gene;Bra…
Biological Process	GO:0016998	cell wall macromolecule catabolic process	59	12	6.51	0.01376	BraA01g016210.3C.gene;BraA02g002640.3C.gene;BraA03g022860.3C.gene;BraA03g022910.3C.gene;BraA03g035300.3C.gene;BraA05g003700.3C.gene;BraA05g009820.3C.gene;BraA06g021220.3C.gene;BraA08g027140.3C.gene;BraA09g009580.3C.gene;BraA09g045350.3C.gene;BraA10g009650.3C.gene
Biological Process	GO:0006638	neutral lipid metabolic process	48	6	5.3	0.01408	BraA01g004270.3C.gene;BraA02g005020.3C.gene;BraA02g014610.3C.gene;BraA05g009700.3C.gene;BraA07g025810.3C.gene;BraA09g015400.3C.gene
Biological Process	GO:0006639	acylglycerol metabolic process	48	6	5.3	0.01408	BraA01g004270.3C.gene;BraA02g005020.3C.gene;BraA02g014610.3C.gene;BraA05g009700.3C.gene;BraA07g025810.3C.gene;BraA09g015400.3C.gene
Biological Process	GO:0001101	response to acid chemical	2029	293	223.88	0.01417	BraA01g003610.3C.gene;BraA01g004020.3C.gene;BraA01g004230.3C.gene;BraA01g004270.3C.gene;BraA01g007440.3C.gene;BraA01g008840.3C.gene;BraA01g009230.3C.gene;BraA01g009560.3C.gene;BraA01g012370.3C.gene;BraA01g012890.3C.gene;BraA01g014490.3C.gene;BraA01g015820.3C.gene;BraA01g019340.3C.gene;BraA01g023290.3C.gene;BraA01g036660.3C.gene;BraA01g039710.3C.gene;BraA01g040680.3C.gene;BraA01g044070.3C.gene;Bra…
Biological Process	GO:0042221	response to chemical	4858	635	536.03	0.01425	BraA01g001110.3C.gene;BraA01g001510.3C.gene;BraA01g002010.3C.gene;BraA01g002080.3C.gene;BraA01g003530.3C.gene;BraA01g003610.3C.gene;BraA01g004020.3C.gene;BraA01g004230.3C.gene;BraA01g004270.3C.gene;BraA01g005780.3C.gene;BraA01g006580.3C.gene;BraA01g007440.3C.gene;BraA01g008460.3C.gene;BraA01g008840.3C.gene;BraA01g009230.3C.gene;BraA01g009560.3C.gene;BraA01g012370.3C.gene;BraA01g012890.3C.gene;Bra…
Biological Process	GO:0008284	positive regulation of cell proliferation	49	7	5.41	0.01437	BraA02g005880.3C.gene;BraA05g035640.3C.gene;BraA06g009950.3C.gene;BraA08g016820.3C.gene;BraA09g028350.3C.gene;BraA10g024200.3C.gene;Brassica_rapa_newGene_4050
Biological Process	GO:0043207	response to external biotic stimulus	1589	231	175.33	0.01452	BraA01g001490.3C.gene;BraA01g004270.3C.gene;BraA01g006340.3C.gene;BraA01g010280.3C.gene;BraA01g011080.3C.gene;BraA01g014490.3C.gene;BraA01g015020.3C.gene;BraA01g023890.3C.gene;BraA01g028180.3C.gene;BraA01g034660.3C.gene;BraA01g035370.3C.gene;BraA01g037490.3C.gene;BraA01g039470.3C.gene;BraA02g002700.3C.gene;BraA02g002840.3C.gene;BraA02g002960.3C.gene;BraA02g003090.3C.gene;BraA02g005650.3C.gene;Bra…
Biological Process	GO:0072330	monocarboxylic acid biosynthetic process	501	63	55.28	0.01468	BraA01g004270.3C.gene;BraA01g025720.3C.gene;BraA01g026140.3C.gene;BraA01g042810.3C.gene;BraA01g044090.3C.gene;BraA02g006840.3C.gene;BraA02g015010.3C.gene;BraA02g015020.3C.gene;BraA03g012180.3C.gene;BraA03g018600.3C.gene;BraA03g036470.3C.gene;BraA03g041460.3C.gene;BraA03g048470.3C.gene;BraA03g054820.3C.gene;BraA03g054910.3C.gene;BraA04g006280.3C.gene;BraA04g009880.3C.gene;BraA04g016310.3C.gene;Bra…
Biological Process	GO:0006672	ceramide metabolic process	26	4	2.87	0.0147	BraA02g002700.3C.gene;BraA02g002710.3C.gene;BraA02g007680.3C.gene;BraA07g007700.3C.gene
Biological Process	GO:0009063	cellular amino acid catabolic process	117	24	12.91	0.01471	BraA01g001110.3C.gene;BraA01g003610.3C.gene;BraA01g004800.3C.gene;BraA02g039240.3C.gene;BraA03g026730.3C.gene;BraA03g054970.3C.gene;BraA03g057730.3C.gene;BraA04g006280.3C.gene;BraA04g016310.3C.gene;BraA05g008320.3C.gene;BraA05g015170.3C.gene;BraA06g006950.3C.gene;BraA06g033980.3C.gene;BraA06g036100.3C.gene;BraA07g009290.3C.gene;BraA07g021160.3C.gene;BraA08g032270.3C.gene;BraA09g012250.3C.gene;Bra…
Biological Process	GO:0019684	photosynthesis, light reaction	184	37	20.3	0.01477	BraA01g019360.3C.gene;BraA01g044460.3C.gene;BraA01g044840.3C.gene;BraA02g014020.3C.gene;BraA02g023540.3C.gene;BraA02g024110.3C.gene;BraA03g015130.3C.gene;BraA03g015410.3C.gene;BraA03g018080.3C.gene;BraA03g041940.3C.gene;BraA03g051540.3C.gene;BraA04g016740.3C.gene;BraA04g024630.3C.gene;BraA04g028170.3C.gene;BraA05g010700.3C.gene;BraA05g030950.3C.gene;BraA06g011900.3C.gene;BraA06g012020.3C.gene;Bra…
Biological Process	GO:0009617	response to bacterium	775	114	85.51	0.0148	BraA01g004270.3C.gene;BraA01g010280.3C.gene;BraA01g014490.3C.gene;BraA01g023890.3C.gene;BraA01g028180.3C.gene;BraA01g035370.3C.gene;BraA01g037490.3C.gene;BraA02g002840.3C.gene;BraA02g003090.3C.gene;BraA02g005650.3C.gene;BraA02g006840.3C.gene;BraA02g009840.3C.gene;BraA02g012430.3C.gene;BraA02g021800.3C.gene;BraA02g025510.3C.gene;BraA02g027670.3C.gene;BraA02g028310.3C.gene;BraA02g036980.3C.gene;Bra…
Biological Process	GO:0010380	regulation of chlorophyll biosynthetic process	29	7	3.2	0.01495	BraA01g031350.3C.gene;BraA02g012660.3C.gene;BraA03g009000.3C.gene;BraA03g012760.3C.gene;BraA03g040550.3C.gene;BraA05g024380.3C.gene;BraA10g014690.3C.gene
Biological Process	GO:0051707	response to other organism	1587	231	175.11	0.01498	BraA01g001490.3C.gene;BraA01g004270.3C.gene;BraA01g006340.3C.gene;BraA01g010280.3C.gene;BraA01g011080.3C.gene;BraA01g014490.3C.gene;BraA01g015020.3C.gene;BraA01g023890.3C.gene;BraA01g028180.3C.gene;BraA01g034660.3C.gene;BraA01g035370.3C.gene;BraA01g037490.3C.gene;BraA01g039470.3C.gene;BraA02g002700.3C.gene;BraA02g002840.3C.gene;BraA02g002960.3C.gene;BraA02g003090.3C.gene;BraA02g005650.3C.gene;Bra…
Biological Process	GO:0009909	regulation of flower development	255	32	28.14	0.01535	BraA02g001100.3C.gene;BraA02g002700.3C.gene;BraA02g003880.3C.gene;BraA02g012660.3C.gene;BraA02g044910.3C.gene;BraA03g010250.3C.gene;BraA03g012760.3C.gene;BraA03g017890.3C.gene;BraA03g020470.3C.gene;BraA03g021240.3C.gene;BraA03g043880.3C.gene;BraA03g054260.3C.gene;BraA04g028140.3C.gene;BraA05g005360.3C.gene;BraA05g006050.3C.gene;BraA05g015000.3C.gene;BraA06g025660.3C.gene;BraA06g028520.3C.gene;Bra…
Biological Process	GO:0033993	response to lipid	1339	184	147.74	0.01569	BraA01g003610.3C.gene;BraA01g004020.3C.gene;BraA01g004230.3C.gene;BraA01g004270.3C.gene;BraA01g007440.3C.gene;BraA01g009230.3C.gene;BraA01g009560.3C.gene;BraA01g012890.3C.gene;BraA01g019340.3C.gene;BraA01g039710.3C.gene;BraA01g040680.3C.gene;BraA01g043290.3C.gene;BraA01g044280.3C.gene;BraA02g000780.3C.gene;BraA02g002080.3C.gene;BraA02g005890.3C.gene;BraA02g006240.3C.gene;BraA02g006570.3C.gene;Bra…
Biological Process	GO:0080112	seed growth	13	2	1.43	0.01589	BraA01g039550.3C.gene;BraA05g035330.3C.gene
Biological Process	GO:0080113	regulation of seed growth	13	2	1.43	0.01589	BraA01g039550.3C.gene;BraA05g035330.3C.gene
Biological Process	GO:0009704	de-etiolation	28	7	3.09	0.01595	BraA01g000210.3C.gene;BraA02g043680.3C.gene;BraA03g044270.3C.gene;BraA04g030640.3C.gene;BraA06g006410.3C.gene;BraA06g044750.3C.gene;BraA08g024640.3C.gene
Biological Process	GO:0043650	dicarboxylic acid biosynthetic process	48	5	5.3	0.0162	BraA03g012180.3C.gene;BraA03g015130.3C.gene;BraA03g039020.3C.gene;BraA06g006950.3C.gene;BraA08g032270.3C.gene
Biological Process	GO:0009628	response to abiotic stimulus	3274	458	361.25	0.01623	BraA01g000210.3C.gene;BraA01g000880.3C.gene;BraA01g001110.3C.gene;BraA01g002400.3C.gene;BraA01g003250.3C.gene;BraA01g003610.3C.gene;BraA01g004020.3C.gene;BraA01g004230.3C.gene;BraA01g004270.3C.gene;BraA01g004800.3C.gene;BraA01g005150.3C.gene;BraA01g006340.3C.gene;BraA01g008460.3C.gene;BraA01g008840.3C.gene;BraA01g009230.3C.gene;BraA01g011600.3C.gene;BraA01g012570.3C.gene;BraA01g014840.3C.gene;Bra…
Biological Process	GO:0009891	positive regulation of biosynthetic process	596	100	65.76	0.01632	BraA01g002400.3C.gene;BraA01g004230.3C.gene;BraA01g005150.3C.gene;BraA01g008990.3C.gene;BraA01g009460.3C.gene;BraA01g009470.3C.gene;BraA01g010840.3C.gene;BraA01g014490.3C.gene;BraA01g018010.3C.gene;BraA01g021540.3C.gene;BraA01g025720.3C.gene;BraA01g033920.3C.gene;BraA01g038550.3C.gene;BraA01g044460.3C.gene;BraA02g001710.3C.gene;BraA02g021800.3C.gene;BraA02g025270.3C.gene;BraA02g044910.3C.gene;Bra…
Biological Process	GO:0006629	lipid metabolic process	1682	191	185.59	0.0164	BraA01g000700.3C.gene;BraA01g001700.3C.gene;BraA01g002290.3C.gene;BraA01g004270.3C.gene;BraA01g009560.3C.gene;BraA01g011910.3C.gene;BraA01g016590.3C.gene;BraA01g017460.3C.gene;BraA01g021540.3C.gene;BraA01g024550.3C.gene;BraA01g025720.3C.gene;BraA01g033430.3C.gene;BraA01g034180.3C.gene;BraA01g042810.3C.gene;BraA01g043290.3C.gene;BraA01g044090.3C.gene;BraA01g044250.3C.gene;BraA01g044740.3C.gene;Bra…
Biological Process	GO:2000112	regulation of cellular macromolecule biosynthetic process	4329	512	477.66	0.01651	BraA01g000210.3C.gene;BraA01g001260.3C.gene;BraA01g002080.3C.gene;BraA01g002110.3C.gene;BraA01g002400.3C.gene;BraA01g004230.3C.gene;BraA01g004600.3C.gene;BraA01g005150.3C.gene;BraA01g005240.3C.gene;BraA01g005780.3C.gene;BraA01g006750.3C.gene;BraA01g008370.3C.gene;BraA01g008410.3C.gene;BraA01g008460.3C.gene;BraA01g008990.3C.gene;BraA01g009460.3C.gene;BraA01g009470.3C.gene;BraA01g010130.3C.gene;Bra…
Biological Process	GO:0061615	glycolytic process through fructose-6-phosphate	19	5	2.1	0.01655	BraA01g038700.3C.gene;BraA03g012880.3C.gene;BraA07g040190.3C.gene;BraA08g027570.3C.gene;Brassica_rapa_newGene_5584
Biological Process	GO:0009765	photosynthesis, light harvesting	57	17	6.29	0.01659	BraA01g044460.3C.gene;BraA02g014020.3C.gene;BraA02g023540.3C.gene;BraA03g018080.3C.gene;BraA03g041940.3C.gene;BraA04g024630.3C.gene;BraA04g028170.3C.gene;BraA05g010700.3C.gene;BraA06g011900.3C.gene;BraA07g010770.3C.gene;BraA08g005510.3C.gene;BraA08g023650.3C.gene;BraA08g028350.3C.gene;BraA08g035330.3C.gene;BraA09g003290.3C.gene;BraA09g035160.3C.gene;Brassica_rapa_newGene_3779
Biological Process	GO:0033120	positive regulation of RNA splicing	4	0	0.44	0.01666	--
Biological Process	GO:0009723	response to ethylene	443	59	48.88	0.01708	BraA01g023290.3C.gene;BraA01g030980.3C.gene;BraA01g040680.3C.gene;BraA02g010710.3C.gene;BraA02g014680.3C.gene;BraA02g015560.3C.gene;BraA02g021800.3C.gene;BraA02g032300.3C.gene;BraA03g013330.3C.gene;BraA03g024500.3C.gene;BraA03g031840.3C.gene;BraA03g032740.3C.gene;BraA03g040750.3C.gene;BraA03g042600.3C.gene;BraA03g044990.3C.gene;BraA03g048470.3C.gene;BraA03g048640.3C.gene;BraA03g060620.3C.gene;Bra…
Biological Process	GO:0046654	tetrahydrofolate biosynthetic process	18	1	1.99	0.01713	BraA03g012180.3C.gene
Biological Process	GO:0070542	response to fatty acid	11	5	1.21	0.01723	BraA06g009580.3C.gene;BraA07g001190.3C.gene;BraA07g001240.3C.gene;BraA09g056530.3C.gene;BraA09g061030.3C.gene
Biological Process	GO:0071398	cellular response to fatty acid	11	5	1.21	0.01723	BraA06g009580.3C.gene;BraA07g001190.3C.gene;BraA07g001240.3C.gene;BraA09g056530.3C.gene;BraA09g061030.3C.gene
Biological Process	GO:0010941	regulation of cell death	142	17	15.67	0.01795	BraA01g002290.3C.gene;BraA01g029930.3C.gene;BraA02g025220.3C.gene;BraA02g033670.3C.gene;BraA02g044630.3C.gene;BraA03g050150.3C.gene;BraA04g024790.3C.gene;BraA04g029340.3C.gene;BraA05g001540.3C.gene;BraA05g013390.3C.gene;BraA05g034160.3C.gene;BraA06g027990.3C.gene;BraA09g014740.3C.gene;BraA09g018880.3C.gene;BraA09g062580.3C.gene;BraA10g019670.3C.gene;BraA10g027520.3C.gene
Biological Process	GO:0031408	oxylipin biosynthetic process	45	9	4.97	0.01899	BraA04g023760.3C.gene;BraA05g040640.3C.gene;BraA06g015190.3C.gene;BraA07g030990.3C.gene;BraA07g031010.3C.gene;BraA07g037710.3C.gene;BraA08g028140.3C.gene;BraA08g029260.3C.gene;BraA09g057750.3C.gene
Biological Process	GO:0071277	cellular response to calcium ion	5	0	0.55	0.01914	--
Biological Process	GO:0051052	regulation of DNA metabolic process	113	8	12.47	0.01919	BraA02g016460.3C.gene;BraA03g020470.3C.gene;BraA03g028760.3C.gene;BraA03g052160.3C.gene;BraA05g024530.3C.gene;BraA06g016320.3C.gene;BraA09g054240.3C.gene;BraA10g023320.3C.gene
Biological Process	GO:0031326	regulation of cellular biosynthetic process	4453	532	491.34	0.01931	BraA01g000210.3C.gene;BraA01g000790.3C.gene;BraA01g001260.3C.gene;BraA01g002080.3C.gene;BraA01g002110.3C.gene;BraA01g002400.3C.gene;BraA01g004230.3C.gene;BraA01g004600.3C.gene;BraA01g005150.3C.gene;BraA01g005240.3C.gene;BraA01g005780.3C.gene;BraA01g006750.3C.gene;BraA01g008370.3C.gene;BraA01g008410.3C.gene;BraA01g008460.3C.gene;BraA01g008990.3C.gene;BraA01g009460.3C.gene;BraA01g009470.3C.gene;Bra…
Biological Process	GO:0010556	regulation of macromolecule biosynthetic process	4336	512	478.43	0.01945	BraA01g000210.3C.gene;BraA01g001260.3C.gene;BraA01g002080.3C.gene;BraA01g002110.3C.gene;BraA01g002400.3C.gene;BraA01g004230.3C.gene;BraA01g004600.3C.gene;BraA01g005150.3C.gene;BraA01g005240.3C.gene;BraA01g005780.3C.gene;BraA01g006750.3C.gene;BraA01g008370.3C.gene;BraA01g008410.3C.gene;BraA01g008460.3C.gene;BraA01g008990.3C.gene;BraA01g009460.3C.gene;BraA01g009470.3C.gene;BraA01g010130.3C.gene;Bra…
Biological Process	GO:0010088	phloem development	10	4	1.1	0.01996	BraA01g044790.3C.gene;BraA02g025270.3C.gene;BraA03g030360.3C.gene;BraA07g042390.3C.gene
Biological Process	GO:0050776	regulation of immune response	176	19	19.42	0.02002	BraA01g023890.3C.gene;BraA01g037490.3C.gene;BraA03g005610.3C.gene;BraA03g048220.3C.gene;BraA03g050150.3C.gene;BraA04g016310.3C.gene;BraA05g006410.3C.gene;BraA05g032950.3C.gene;BraA05g036800.3C.gene;BraA06g013720.3C.gene;BraA06g016350.3C.gene;BraA06g017920.3C.gene;BraA06g026170.3C.gene;BraA07g028550.3C.gene;BraA07g037800.3C.gene;BraA08g012440.3C.gene;BraA09g010080.3C.gene;BraA09g053330.3C.gene;Bra…
Biological Process	GO:1901700	response to oxygen-containing compound	2802	404	309.17	0.02036	BraA01g003610.3C.gene;BraA01g004020.3C.gene;BraA01g004230.3C.gene;BraA01g004270.3C.gene;BraA01g007440.3C.gene;BraA01g008840.3C.gene;BraA01g009230.3C.gene;BraA01g009560.3C.gene;BraA01g012370.3C.gene;BraA01g012890.3C.gene;BraA01g014490.3C.gene;BraA01g015820.3C.gene;BraA01g019340.3C.gene;BraA01g019380.3C.gene;BraA01g023290.3C.gene;BraA01g023890.3C.gene;BraA01g034870.3C.gene;BraA01g036660.3C.gene;Bra…
Biological Process	GO:0002084	protein depalmitoylation	8	1	0.88	0.02106	BraA03g050150.3C.gene
Biological Process	GO:0042159	lipoprotein catabolic process	8	1	0.88	0.02106	BraA03g050150.3C.gene
Biological Process	GO:0080135	regulation of cellular response to stress	77	8	8.5	0.02128	BraA01g042050.3C.gene;BraA03g009470.3C.gene;BraA03g050150.3C.gene;BraA04g006150.3C.gene;BraA05g014450.3C.gene;BraA06g020840.3C.gene;BraA07g042810.3C.gene;BraA10g021910.3C.gene
Biological Process	GO:0030154	cell differentiation	1319	137	145.54	0.02165	BraA01g002110.3C.gene;BraA01g002400.3C.gene;BraA01g005150.3C.gene;BraA01g008460.3C.gene;BraA01g009230.3C.gene;BraA01g010430.3C.gene;BraA01g017460.3C.gene;BraA01g023290.3C.gene;BraA01g023480.3C.gene;BraA01g026140.3C.gene;BraA01g026290.3C.gene;BraA01g044460.3C.gene;BraA02g001100.3C.gene;BraA02g002080.3C.gene;BraA02g006510.3C.gene;BraA02g006570.3C.gene;BraA02g006730.3C.gene;BraA02g010200.3C.gene;Bra…
Biological Process	GO:0009814	defense response, incompatible interaction	272	38	30.01	0.02195	BraA01g014490.3C.gene;BraA02g021800.3C.gene;BraA02g028310.3C.gene;BraA02g032300.3C.gene;BraA03g005610.3C.gene;BraA03g020740.3C.gene;BraA03g031840.3C.gene;BraA03g042430.3C.gene;BraA03g042600.3C.gene;BraA03g050150.3C.gene;BraA03g060710.3C.gene;BraA04g016310.3C.gene;BraA04g017350.3C.gene;BraA05g001540.3C.gene;BraA05g006080.3C.gene;BraA05g013230.3C.gene;BraA05g018200.3C.gene;BraA05g028430.3C.gene;Bra…
Biological Process	GO:0010218	response to far red light	94	18	10.37	0.02198	BraA01g031350.3C.gene;BraA02g023540.3C.gene;BraA02g035880.3C.gene;BraA03g024140.3C.gene;BraA03g040550.3C.gene;BraA03g041940.3C.gene;BraA05g009430.3C.gene;BraA05g010460.3C.gene;BraA05g012660.3C.gene;BraA05g015760.3C.gene;BraA05g024380.3C.gene;BraA05g025120.3C.gene;BraA08g028350.3C.gene;BraA09g003290.3C.gene;BraA09g006240.3C.gene;BraA09g038100.3C.gene;BraA10g001080.3C.gene;Brassica_rapa_newGene_3779
Biological Process	GO:0010080	regulation of floral meristem growth	3	1	0.33	0.02214	BraA03g054260.3C.gene
Biological Process	GO:0009768	photosynthesis, light harvesting in photosystem I	31	11	3.42	0.0225	BraA02g014020.3C.gene;BraA02g023540.3C.gene;BraA03g041940.3C.gene;BraA04g024630.3C.gene;BraA05g010700.3C.gene;BraA07g010770.3C.gene;BraA08g005510.3C.gene;BraA08g028350.3C.gene;BraA09g003290.3C.gene;BraA09g035160.3C.gene;Brassica_rapa_newGene_3779
Biological Process	GO:0009415	response to water	607	99	66.98	0.02254	BraA01g004020.3C.gene;BraA01g004230.3C.gene;BraA01g004270.3C.gene;BraA01g008840.3C.gene;BraA01g009230.3C.gene;BraA01g036660.3C.gene;BraA02g002030.3C.gene;BraA02g004360.3C.gene;BraA02g011640.3C.gene;BraA02g015450.3C.gene;BraA02g025250.3C.gene;BraA02g025260.3C.gene;BraA02g025540.3C.gene;BraA02g031780.3C.gene;BraA02g033670.3C.gene;BraA03g003120.3C.gene;BraA03g011540.3C.gene;BraA03g015170.3C.gene;Bra…
Biological Process	GO:0042127	regulation of cell proliferation	118	16	13.02	0.02264	BraA01g025720.3C.gene;BraA02g005880.3C.gene;BraA03g057620.3C.gene;BraA05g035640.3C.gene;BraA06g009950.3C.gene;BraA06g019710.3C.gene;BraA07g034150.3C.gene;BraA08g005680.3C.gene;BraA08g011230.3C.gene;BraA08g016120.3C.gene;BraA08g016820.3C.gene;BraA09g028350.3C.gene;BraA10g002620.3C.gene;BraA10g016540.3C.gene;BraA10g024200.3C.gene;Brassica_rapa_newGene_4050
Biological Process	GO:1902358	sulfate transmembrane transport	24	3	2.65	0.02269	BraA02g003380.3C.gene;BraA09g040820.3C.gene;BraA09g043100.3C.gene
Biological Process	GO:0006026	aminoglycan catabolic process	36	7	3.97	0.02276	BraA03g022860.3C.gene;BraA03g022910.3C.gene;BraA03g035300.3C.gene;BraA05g003700.3C.gene;BraA05g009820.3C.gene;BraA09g045350.3C.gene;BraA10g009650.3C.gene
Biological Process	GO:0006030	chitin metabolic process	36	7	3.97	0.02276	BraA03g022860.3C.gene;BraA03g022910.3C.gene;BraA03g035300.3C.gene;BraA05g003700.3C.gene;BraA05g009820.3C.gene;BraA09g045350.3C.gene;BraA10g009650.3C.gene
Biological Process	GO:0006032	chitin catabolic process	36	7	3.97	0.02276	BraA03g022860.3C.gene;BraA03g022910.3C.gene;BraA03g035300.3C.gene;BraA05g003700.3C.gene;BraA05g009820.3C.gene;BraA09g045350.3C.gene;BraA10g009650.3C.gene
Biological Process	GO:1901072	glucosamine-containing compound catabolic process	36	7	3.97	0.02276	BraA03g022860.3C.gene;BraA03g022910.3C.gene;BraA03g035300.3C.gene;BraA05g003700.3C.gene;BraA05g009820.3C.gene;BraA09g045350.3C.gene;BraA10g009650.3C.gene
Biological Process	GO:0046348	amino sugar catabolic process	36	7	3.97	0.02276	BraA03g022860.3C.gene;BraA03g022910.3C.gene;BraA03g035300.3C.gene;BraA05g003700.3C.gene;BraA05g009820.3C.gene;BraA09g045350.3C.gene;BraA10g009650.3C.gene
Biological Process	GO:0009414	response to water deprivation	595	98	65.65	0.02288	BraA01g004020.3C.gene;BraA01g004230.3C.gene;BraA01g004270.3C.gene;BraA01g008840.3C.gene;BraA01g009230.3C.gene;BraA01g036660.3C.gene;BraA02g002030.3C.gene;BraA02g004360.3C.gene;BraA02g011640.3C.gene;BraA02g015450.3C.gene;BraA02g025250.3C.gene;BraA02g025260.3C.gene;BraA02g025540.3C.gene;BraA02g031780.3C.gene;BraA02g033670.3C.gene;BraA03g003120.3C.gene;BraA03g011540.3C.gene;BraA03g015170.3C.gene;Bra…
Biological Process	GO:0051171	regulation of nitrogen compound metabolic process	4384	516	483.73	0.0231	BraA01g000210.3C.gene;BraA01g001260.3C.gene;BraA01g002080.3C.gene;BraA01g002110.3C.gene;BraA01g002400.3C.gene;BraA01g003020.3C.gene;BraA01g004230.3C.gene;BraA01g004600.3C.gene;BraA01g005150.3C.gene;BraA01g005240.3C.gene;BraA01g005780.3C.gene;BraA01g006750.3C.gene;BraA01g008370.3C.gene;BraA01g008410.3C.gene;BraA01g008460.3C.gene;BraA01g008990.3C.gene;BraA01g009460.3C.gene;BraA01g009470.3C.gene;Bra…
Biological Process	GO:0009074	aromatic amino acid family catabolic process	22	8	2.43	0.02333	BraA04g006280.3C.gene;BraA04g016310.3C.gene;BraA05g008320.3C.gene;BraA05g015170.3C.gene;BraA07g021160.3C.gene;BraA09g012250.3C.gene;BraA09g018880.3C.gene;BraA09g044270.3C.gene
Biological Process	GO:0042545	cell wall modification	292	42	32.22	0.02374	BraA01g004740.3C.gene;BraA01g007440.3C.gene;BraA01g019010.3C.gene;BraA01g037360.3C.gene;BraA01g040060.3C.gene;BraA02g003170.3C.gene;BraA02g012430.3C.gene;BraA02g019240.3C.gene;BraA02g038580.3C.gene;BraA03g001860.3C.gene;BraA03g024320.3C.gene;BraA03g025420.3C.gene;BraA03g048470.3C.gene;BraA03g054290.3C.gene;BraA03g055650.3C.gene;BraA04g000830.3C.gene;BraA04g003240.3C.gene;BraA04g016310.3C.gene;Bra…
Biological Process	GO:0009889	regulation of biosynthetic process	4488	538	495.2	0.02394	BraA01g000210.3C.gene;BraA01g000790.3C.gene;BraA01g001260.3C.gene;BraA01g002080.3C.gene;BraA01g002110.3C.gene;BraA01g002400.3C.gene;BraA01g004230.3C.gene;BraA01g004600.3C.gene;BraA01g005150.3C.gene;BraA01g005240.3C.gene;BraA01g005780.3C.gene;BraA01g006750.3C.gene;BraA01g008370.3C.gene;BraA01g008410.3C.gene;BraA01g008460.3C.gene;BraA01g008990.3C.gene;BraA01g009460.3C.gene;BraA01g009470.3C.gene;Bra…
Biological Process	GO:0006022	aminoglycan metabolic process	47	9	5.19	0.02409	BraA03g006880.3C.gene;BraA03g022860.3C.gene;BraA03g022910.3C.gene;BraA03g035300.3C.gene;BraA04g011590.3C.gene;BraA05g003700.3C.gene;BraA05g009820.3C.gene;BraA09g045350.3C.gene;BraA10g009650.3C.gene
Biological Process	GO:0051592	response to calcium ion	22	0	2.43	0.02423	--
Biological Process	GO:0071555	cell wall organization	898	114	99.08	0.02434	BraA01g004740.3C.gene;BraA01g007420.3C.gene;BraA01g007440.3C.gene;BraA01g014870.3C.gene;BraA01g015020.3C.gene;BraA01g017460.3C.gene;BraA01g019010.3C.gene;BraA01g027690.3C.gene;BraA01g037360.3C.gene;BraA01g040060.3C.gene;BraA01g043890.3C.gene;BraA01g044420.3C.gene;BraA01g044490.3C.gene;BraA02g002700.3C.gene;BraA02g002710.3C.gene;BraA02g003170.3C.gene;BraA02g006110.3C.gene;BraA02g006510.3C.gene;Bra…
Biological Process	GO:0009827	plant-type cell wall modification	96	14	10.59	0.02456	BraA01g007440.3C.gene;BraA01g019010.3C.gene;BraA02g019240.3C.gene;BraA03g054290.3C.gene;BraA03g055650.3C.gene;BraA04g003240.3C.gene;BraA05g006390.3C.gene;BraA06g036610.3C.gene;BraA07g015910.3C.gene;BraA07g034440.3C.gene;BraA08g032010.3C.gene;BraA09g012770.3C.gene;BraA09g038640.3C.gene;BraA10g033350.3C.gene
Biological Process	GO:0009831	plant-type cell wall modification involved in multidimensional cell growth	45	7	4.97	0.02473	BraA05g006390.3C.gene;BraA06g036610.3C.gene;BraA07g015910.3C.gene;BraA08g032010.3C.gene;BraA09g012770.3C.gene;BraA09g038640.3C.gene;BraA10g033350.3C.gene
Biological Process	GO:0051252	regulation of RNA metabolic process	4141	496	456.91	0.02484	BraA01g000210.3C.gene;BraA01g001260.3C.gene;BraA01g002080.3C.gene;BraA01g002110.3C.gene;BraA01g002400.3C.gene;BraA01g004230.3C.gene;BraA01g004600.3C.gene;BraA01g005150.3C.gene;BraA01g005240.3C.gene;BraA01g005780.3C.gene;BraA01g006750.3C.gene;BraA01g008370.3C.gene;BraA01g008410.3C.gene;BraA01g008460.3C.gene;BraA01g008990.3C.gene;BraA01g009460.3C.gene;BraA01g009470.3C.gene;BraA01g010130.3C.gene;Bra…
Biological Process	GO:0002682	regulation of immune system process	196	22	21.63	0.02489	BraA01g023890.3C.gene;BraA01g037490.3C.gene;BraA02g025510.3C.gene;BraA03g005610.3C.gene;BraA03g048220.3C.gene;BraA03g050150.3C.gene;BraA04g016310.3C.gene;BraA05g006410.3C.gene;BraA05g032950.3C.gene;BraA05g036800.3C.gene;BraA06g013720.3C.gene;BraA06g016350.3C.gene;BraA06g017920.3C.gene;BraA06g026170.3C.gene;BraA07g028550.3C.gene;BraA07g037800.3C.gene;BraA07g042700.3C.gene;BraA08g012440.3C.gene;Bra…
Biological Process	GO:0048646	anatomical structure formation involved in morphogenesis	324	36	35.75	0.02516	BraA01g019010.3C.gene;BraA01g043290.3C.gene;BraA02g019240.3C.gene;BraA02g043990.3C.gene;BraA03g009520.3C.gene;BraA03g015360.3C.gene;BraA03g023260.3C.gene;BraA03g031420.3C.gene;BraA03g038570.3C.gene;BraA03g054290.3C.gene;BraA03g057620.3C.gene;BraA04g005470.3C.gene;BraA05g006390.3C.gene;BraA06g009950.3C.gene;BraA06g028450.3C.gene;BraA07g003460.3C.gene;BraA07g008780.3C.gene;BraA07g023150.3C.gene;Bra…
Biological Process	GO:1901141	regulation of lignin biosynthetic process	16	5	1.77	0.02521	BraA02g001710.3C.gene;BraA06g044350.3C.gene;BraA09g046410.3C.gene;BraA10g020350.3C.gene;BraA10g028260.3C.gene
Biological Process	GO:0097237	cellular response to toxic substance	2	2	0.22	0.02542	BraA02g001820.3C.gene;BraA03g002170.3C.gene
Biological Process	GO:0072488	ammonium transmembrane transport	11	1	1.21	0.02548	BraA07g008780.3C.gene
Biological Process	GO:0015696	ammonium transport	11	1	1.21	0.02548	BraA07g008780.3C.gene
Biological Process	GO:1902222	erythrose 4-phosphate/phosphoenolpyruvate family amino acid catabolic process	13	6	1.43	0.02549	BraA04g006280.3C.gene;BraA05g008320.3C.gene;BraA05g015170.3C.gene;BraA07g021160.3C.gene;BraA09g012250.3C.gene;BraA09g044270.3C.gene
Biological Process	GO:0006559	L-phenylalanine catabolic process	13	6	1.43	0.02549	BraA04g006280.3C.gene;BraA05g008320.3C.gene;BraA05g015170.3C.gene;BraA07g021160.3C.gene;BraA09g012250.3C.gene;BraA09g044270.3C.gene
Biological Process	GO:0048831	regulation of shoot system development	327	41	36.08	0.0257	BraA01g002110.3C.gene;BraA01g036660.3C.gene;BraA02g001100.3C.gene;BraA02g002700.3C.gene;BraA02g003880.3C.gene;BraA02g012660.3C.gene;BraA02g044910.3C.gene;BraA03g010250.3C.gene;BraA03g012760.3C.gene;BraA03g017890.3C.gene;BraA03g020470.3C.gene;BraA03g021240.3C.gene;BraA03g021610.3C.gene;BraA03g023650.3C.gene;BraA03g043880.3C.gene;BraA03g048640.3C.gene;BraA03g054260.3C.gene;BraA04g028140.3C.gene;Bra…
Biological Process	GO:0019219	regulation of nucleobase-containing compound metabolic process	4319	507	476.55	0.02663	BraA01g000210.3C.gene;BraA01g001260.3C.gene;BraA01g002080.3C.gene;BraA01g002110.3C.gene;BraA01g002400.3C.gene;BraA01g003020.3C.gene;BraA01g004230.3C.gene;BraA01g004600.3C.gene;BraA01g005150.3C.gene;BraA01g005240.3C.gene;BraA01g005780.3C.gene;BraA01g006750.3C.gene;BraA01g008370.3C.gene;BraA01g008410.3C.gene;BraA01g008460.3C.gene;BraA01g008990.3C.gene;BraA01g009460.3C.gene;BraA01g009470.3C.gene;Bra…
Biological Process	GO:0016054	organic acid catabolic process	220	39	24.27	0.02665	BraA01g001110.3C.gene;BraA01g003610.3C.gene;BraA01g004800.3C.gene;BraA02g024710.3C.gene;BraA02g031780.3C.gene;BraA02g039240.3C.gene;BraA03g018600.3C.gene;BraA03g026730.3C.gene;BraA03g054820.3C.gene;BraA03g054970.3C.gene;BraA03g057730.3C.gene;BraA04g006280.3C.gene;BraA04g007440.3C.gene;BraA04g016310.3C.gene;BraA04g023760.3C.gene;BraA05g008320.3C.gene;BraA05g015170.3C.gene;BraA05g040640.3C.gene;Bra…
Biological Process	GO:0046395	carboxylic acid catabolic process	220	39	24.27	0.02665	BraA01g001110.3C.gene;BraA01g003610.3C.gene;BraA01g004800.3C.gene;BraA02g024710.3C.gene;BraA02g031780.3C.gene;BraA02g039240.3C.gene;BraA03g018600.3C.gene;BraA03g026730.3C.gene;BraA03g054820.3C.gene;BraA03g054970.3C.gene;BraA03g057730.3C.gene;BraA04g006280.3C.gene;BraA04g007440.3C.gene;BraA04g016310.3C.gene;BraA04g023760.3C.gene;BraA05g008320.3C.gene;BraA05g015170.3C.gene;BraA05g040640.3C.gene;Bra…
Biological Process	GO:0090056	regulation of chlorophyll metabolic process	33	7	3.64	0.02722	BraA01g031350.3C.gene;BraA02g012660.3C.gene;BraA03g009000.3C.gene;BraA03g012760.3C.gene;BraA03g040550.3C.gene;BraA05g024380.3C.gene;BraA10g014690.3C.gene
Biological Process	GO:0007610	behavior	8	2	0.88	0.02773	BraA03g015360.3C.gene;BraA07g004530.3C.gene
Biological Process	GO:0031407	oxylipin metabolic process	46	9	5.08	0.02785	BraA04g023760.3C.gene;BraA05g040640.3C.gene;BraA06g015190.3C.gene;BraA07g030990.3C.gene;BraA07g031010.3C.gene;BraA07g037710.3C.gene;BraA08g028140.3C.gene;BraA08g029260.3C.gene;BraA09g057750.3C.gene
Biological Process	GO:0046218	indolalkylamine catabolic process	5	2	0.55	0.02871	BraA04g016310.3C.gene;BraA09g018880.3C.gene
Biological Process	GO:0006569	tryptophan catabolic process	5	2	0.55	0.02871	BraA04g016310.3C.gene;BraA09g018880.3C.gene
Biological Process	GO:0009162	deoxyribonucleoside monophosphate metabolic process	13	1	1.43	0.02872	BraA07g036510.3C.gene
Biological Process	GO:0009157	deoxyribonucleoside monophosphate biosynthetic process	13	1	1.43	0.02872	BraA07g036510.3C.gene
Biological Process	GO:2001141	regulation of RNA biosynthetic process	4091	493	451.4	0.02902	BraA01g000210.3C.gene;BraA01g001260.3C.gene;BraA01g002080.3C.gene;BraA01g002110.3C.gene;BraA01g002400.3C.gene;BraA01g004230.3C.gene;BraA01g004600.3C.gene;BraA01g005150.3C.gene;BraA01g005240.3C.gene;BraA01g005780.3C.gene;BraA01g006750.3C.gene;BraA01g008370.3C.gene;BraA01g008410.3C.gene;BraA01g008460.3C.gene;BraA01g008990.3C.gene;BraA01g009460.3C.gene;BraA01g009470.3C.gene;BraA01g010130.3C.gene;Bra…
Biological Process	GO:0006355	regulation of transcription, DNA-templated	4091	493	451.4	0.02902	BraA01g000210.3C.gene;BraA01g001260.3C.gene;BraA01g002080.3C.gene;BraA01g002110.3C.gene;BraA01g002400.3C.gene;BraA01g004230.3C.gene;BraA01g004600.3C.gene;BraA01g005150.3C.gene;BraA01g005240.3C.gene;BraA01g005780.3C.gene;BraA01g006750.3C.gene;BraA01g008370.3C.gene;BraA01g008410.3C.gene;BraA01g008460.3C.gene;BraA01g008990.3C.gene;BraA01g009460.3C.gene;BraA01g009470.3C.gene;BraA01g010130.3C.gene;Bra…
Biological Process	GO:0009409	response to cold	642	105	70.84	0.02926	BraA01g001110.3C.gene;BraA01g003610.3C.gene;BraA01g009230.3C.gene;BraA01g015090.3C.gene;BraA01g019450.3C.gene;BraA01g031350.3C.gene;BraA01g043890.3C.gene;BraA02g004360.3C.gene;BraA02g006730.3C.gene;BraA02g008980.3C.gene;BraA02g015450.3C.gene;BraA02g025250.3C.gene;BraA02g025260.3C.gene;BraA02g025540.3C.gene;BraA02g044910.3C.gene;BraA02g045510.3C.gene;BraA03g009710.3C.gene;BraA03g011120.3C.gene;Bra…
Biological Process	GO:0018298	protein-chromophore linkage	61	17	6.73	0.02936	BraA02g014020.3C.gene;BraA02g023540.3C.gene;BraA03g018080.3C.gene;BraA03g041940.3C.gene;BraA04g024630.3C.gene;BraA04g028170.3C.gene;BraA05g010700.3C.gene;BraA06g006450.3C.gene;BraA06g011900.3C.gene;BraA07g010770.3C.gene;BraA08g005510.3C.gene;BraA08g023650.3C.gene;BraA08g028350.3C.gene;BraA09g003290.3C.gene;BraA09g035160.3C.gene;Brassica_rapa_newGene_2935;Brassica_rapa_newGene_3779
Biological Process	GO:0044255	cellular lipid metabolic process	1210	135	133.51	0.02953	BraA01g000700.3C.gene;BraA01g002290.3C.gene;BraA01g004270.3C.gene;BraA01g009560.3C.gene;BraA01g011910.3C.gene;BraA01g021540.3C.gene;BraA01g025720.3C.gene;BraA01g034180.3C.gene;BraA01g042810.3C.gene;BraA01g043290.3C.gene;BraA01g044090.3C.gene;BraA01g044250.3C.gene;BraA01g044740.3C.gene;BraA02g002700.3C.gene;BraA02g002710.3C.gene;BraA02g005020.3C.gene;BraA02g007680.3C.gene;BraA02g014610.3C.gene;Bra…
Biological Process	GO:1901071	glucosamine-containing compound metabolic process	40	7	4.41	0.02967	BraA03g022860.3C.gene;BraA03g022910.3C.gene;BraA03g035300.3C.gene;BraA05g003700.3C.gene;BraA05g009820.3C.gene;BraA09g045350.3C.gene;BraA10g009650.3C.gene
Biological Process	GO:0051365	cellular response to potassium ion starvation	23	8	2.54	0.03043	BraA02g027540.3C.gene;BraA06g000720.3C.gene;BraA07g001190.3C.gene;BraA07g001240.3C.gene;BraA09g056530.3C.gene;BraA09g066000.3C.gene;BraA10g000740.3C.gene;BraA10g007880.3C.gene
Biological Process	GO:0016129	phytosteroid biosynthetic process	55	6	6.07	0.03095	BraA01g033430.3C.gene;BraA02g031780.3C.gene;BraA03g058950.3C.gene;BraA04g017050.3C.gene;BraA06g042600.3C.gene;Brassica_rapa_newGene_3302
Biological Process	GO:0055114	oxidation-reduction process	2851	366	314.58	0.03105	BraA01g000370.3C.gene;BraA01g001490.3C.gene;BraA01g004020.3C.gene;BraA01g004800.3C.gene;BraA01g006340.3C.gene;BraA01g006370.3C.gene;BraA01g006630.3C.gene;BraA01g010710.3C.gene;BraA01g011600.3C.gene;BraA01g012560.3C.gene;BraA01g012700.3C.gene;BraA01g015820.3C.gene;BraA01g015970.3C.gene;BraA01g019340.3C.gene;BraA01g019360.3C.gene;BraA01g020510.3C.gene;BraA01g020990.3C.gene;BraA01g022980.3C.gene;Bra…
Biological Process	GO:0080090	regulation of primary metabolic process	4879	558	538.34	0.0314	BraA01g000210.3C.gene;BraA01g000790.3C.gene;BraA01g001260.3C.gene;BraA01g002080.3C.gene;BraA01g002110.3C.gene;BraA01g002400.3C.gene;BraA01g003020.3C.gene;BraA01g004230.3C.gene;BraA01g004600.3C.gene;BraA01g005150.3C.gene;BraA01g005240.3C.gene;BraA01g005780.3C.gene;BraA01g006750.3C.gene;BraA01g008370.3C.gene;BraA01g008410.3C.gene;BraA01g008460.3C.gene;BraA01g008990.3C.gene;BraA01g009250.3C.gene;Bra…
Biological Process	GO:0007154	cell communication	3472	439	383.1	0.03142	BraA01g000860.3C.gene;BraA01g000880.3C.gene;BraA01g001610.3C.gene;BraA01g003020.3C.gene;BraA01g003860.3C.gene;BraA01g004230.3C.gene;BraA01g004270.3C.gene;BraA01g005780.3C.gene;BraA01g007440.3C.gene;BraA01g008460.3C.gene;BraA01g009230.3C.gene;BraA01g009560.3C.gene;BraA01g010280.3C.gene;BraA01g010420.3C.gene;BraA01g010920.3C.gene;BraA01g018040.3C.gene;BraA01g022150.3C.gene;BraA01g022270.3C.gene;Bra…
Biological Process	GO:0045088	regulation of innate immune response	165	19	18.21	0.03154	BraA01g023890.3C.gene;BraA01g037490.3C.gene;BraA03g005610.3C.gene;BraA03g048220.3C.gene;BraA03g050150.3C.gene;BraA04g016310.3C.gene;BraA05g006410.3C.gene;BraA05g032950.3C.gene;BraA05g036800.3C.gene;BraA06g013720.3C.gene;BraA06g016350.3C.gene;BraA06g017920.3C.gene;BraA06g026170.3C.gene;BraA07g028550.3C.gene;BraA07g037800.3C.gene;BraA08g012440.3C.gene;BraA09g010080.3C.gene;BraA09g053330.3C.gene;Bra…
Biological Process	GO:0031323	regulation of cellular metabolic process	4991	578	550.7	0.03211	BraA01g000210.3C.gene;BraA01g000790.3C.gene;BraA01g001260.3C.gene;BraA01g002080.3C.gene;BraA01g002110.3C.gene;BraA01g002400.3C.gene;BraA01g003020.3C.gene;BraA01g004230.3C.gene;BraA01g004270.3C.gene;BraA01g004600.3C.gene;BraA01g005150.3C.gene;BraA01g005240.3C.gene;BraA01g005780.3C.gene;BraA01g006750.3C.gene;BraA01g008370.3C.gene;BraA01g008410.3C.gene;BraA01g008460.3C.gene;BraA01g008990.3C.gene;Bra…
Biological Process	GO:0072583	clathrin-dependent endocytosis	13	0	1.43	0.0322	--
Biological Process	GO:0010451	floral meristem growth	6	1	0.66	0.03247	BraA03g054260.3C.gene
Biological Process	GO:0060255	regulation of macromolecule metabolic process	4957	563	546.95	0.03273	BraA01g000210.3C.gene;BraA01g001260.3C.gene;BraA01g001420.3C.gene;BraA01g001430.3C.gene;BraA01g002080.3C.gene;BraA01g002110.3C.gene;BraA01g002400.3C.gene;BraA01g003250.3C.gene;BraA01g004230.3C.gene;BraA01g004600.3C.gene;BraA01g005150.3C.gene;BraA01g005240.3C.gene;BraA01g005780.3C.gene;BraA01g006750.3C.gene;BraA01g008370.3C.gene;BraA01g008410.3C.gene;BraA01g008460.3C.gene;BraA01g008990.3C.gene;Bra…
Biological Process	GO:0009643	photosynthetic acclimation	18	3	1.99	0.03293	BraA03g011120.3C.gene;Brassica_rapa_newGene_3591;Brassica_rapa_newGene_6767
Biological Process	GO:0044550	secondary metabolite biosynthetic process	468	81	51.64	0.033	BraA01g000790.3C.gene;BraA01g001490.3C.gene;BraA01g006340.3C.gene;BraA01g018010.3C.gene;BraA02g000320.3C.gene;BraA02g001710.3C.gene;BraA02g012430.3C.gene;BraA02g018000.3C.gene;BraA02g021800.3C.gene;BraA02g024180.3C.gene;BraA02g025540.3C.gene;BraA02g026330.3C.gene;BraA02g027960.3C.gene;BraA02g036820.3C.gene;BraA02g038280.3C.gene;BraA03g003120.3C.gene;BraA03g014080.3C.gene;BraA03g016250.3C.gene;Bra…
Biological Process	GO:0045828	positive regulation of isoprenoid metabolic process	17	3	1.88	0.03317	BraA01g021540.3C.gene;BraA03g048470.3C.gene;Brassica_rapa_newGene_2062
Biological Process	GO:0061077	chaperone-mediated protein folding	72	10	7.94	0.03341	BraA01g000210.3C.gene;BraA02g007850.3C.gene;BraA02g043680.3C.gene;BraA03g017640.3C.gene;BraA04g005800.3C.gene;BraA04g008220.3C.gene;BraA05g014450.3C.gene;BraA08g024640.3C.gene;BraA09g021440.3C.gene;BraA09g025930.3C.gene
Biological Process	GO:0048581	negative regulation of post-embryonic development	154	23	16.99	0.03466	BraA02g001100.3C.gene;BraA02g012660.3C.gene;BraA02g019760.3C.gene;BraA02g036130.3C.gene;BraA02g044910.3C.gene;BraA03g010250.3C.gene;BraA03g012760.3C.gene;BraA03g024140.3C.gene;BraA05g009140.3C.gene;BraA05g013260.3C.gene;BraA05g040570.3C.gene;BraA05g041910.3C.gene;BraA06g012080.3C.gene;BraA06g028520.3C.gene;BraA06g039260.3C.gene;BraA07g027100.3C.gene;BraA07g035140.3C.gene;BraA07g040560.3C.gene;Bra…
Biological Process	GO:0046839	phospholipid dephosphorylation	43	8	4.74	0.03481	BraA01g009560.3C.gene;BraA03g031060.3C.gene;BraA03g047970.3C.gene;BraA07g029460.3C.gene;BraA07g036160.3C.gene;BraA08g034280.3C.gene;BraA09g052480.3C.gene;Brassica_rapa_newGene_139
Biological Process	GO:0052320	positive regulation of phytoalexin metabolic process	2	2	0.22	0.03501	BraA01g018010.3C.gene;BraA03g053600.3C.gene
Biological Process	GO:0052322	positive regulation of phytoalexin biosynthetic process	2	2	0.22	0.03501	BraA01g018010.3C.gene;BraA03g053600.3C.gene
Biological Process	GO:0052318	regulation of phytoalexin metabolic process	2	2	0.22	0.03501	BraA01g018010.3C.gene;BraA03g053600.3C.gene
Biological Process	GO:0052319	regulation of phytoalexin biosynthetic process	2	2	0.22	0.03501	BraA01g018010.3C.gene;BraA03g053600.3C.gene
Biological Process	GO:1901182	regulation of camalexin biosynthetic process	2	2	0.22	0.03501	BraA01g018010.3C.gene;BraA03g053600.3C.gene
Biological Process	GO:1901183	positive regulation of camalexin biosynthetic process	2	2	0.22	0.03501	BraA01g018010.3C.gene;BraA03g053600.3C.gene
Biological Process	GO:0006282	regulation of DNA repair	12	0	1.32	0.03526	--
Biological Process	GO:0007165	signal transduction	3070	383	338.74	0.03556	BraA01g000860.3C.gene;BraA01g000880.3C.gene;BraA01g001610.3C.gene;BraA01g003020.3C.gene;BraA01g003860.3C.gene;BraA01g004230.3C.gene;BraA01g004270.3C.gene;BraA01g005780.3C.gene;BraA01g007440.3C.gene;BraA01g008460.3C.gene;BraA01g009230.3C.gene;BraA01g009560.3C.gene;BraA01g010280.3C.gene;BraA01g010420.3C.gene;BraA01g010920.3C.gene;BraA01g022150.3C.gene;BraA01g022270.3C.gene;BraA01g030980.3C.gene;Bra…
Biological Process	GO:0051259	protein oligomerization	78	12	8.61	0.03581	BraA02g037570.3C.gene;BraA03g028090.3C.gene;BraA03g036720.3C.gene;BraA04g016600.3C.gene;BraA06g024680.3C.gene;BraA06g031080.3C.gene;BraA06g032990.3C.gene;BraA07g000930.3C.gene;BraA07g037210.3C.gene;BraA08g005640.3C.gene;BraA09g006480.3C.gene;BraA10g007210.3C.gene
Biological Process	GO:0051173	positive regulation of nitrogen compound metabolic process	553	92	61.02	0.03622	BraA01g002400.3C.gene;BraA01g004230.3C.gene;BraA01g005150.3C.gene;BraA01g008990.3C.gene;BraA01g009460.3C.gene;BraA01g009470.3C.gene;BraA01g010840.3C.gene;BraA01g014490.3C.gene;BraA01g018010.3C.gene;BraA01g025720.3C.gene;BraA01g033920.3C.gene;BraA01g038550.3C.gene;BraA01g044460.3C.gene;BraA02g021800.3C.gene;BraA02g025270.3C.gene;BraA02g044910.3C.gene;BraA02g045120.3C.gene;BraA03g007090.3C.gene;Bra…
Biological Process	GO:0048466	androecium development	152	18	16.77	0.03663	BraA01g010430.3C.gene;BraA01g016370.3C.gene;BraA02g036180.3C.gene;BraA03g018370.3C.gene;BraA03g036990.3C.gene;BraA03g056550.3C.gene;BraA04g003240.3C.gene;BraA05g013450.3C.gene;BraA06g011390.3C.gene;BraA06g018410.3C.gene;BraA07g008810.3C.gene;BraA08g001140.3C.gene;BraA08g029260.3C.gene;BraA09g024120.3C.gene;BraA09g057750.3C.gene;BraA09g066400.3C.gene;BraA10g000080.3C.gene;Brassica_rapa_newGene_4899
Biological Process	GO:0048443	stamen development	152	18	16.77	0.03663	BraA01g010430.3C.gene;BraA01g016370.3C.gene;BraA02g036180.3C.gene;BraA03g018370.3C.gene;BraA03g036990.3C.gene;BraA03g056550.3C.gene;BraA04g003240.3C.gene;BraA05g013450.3C.gene;BraA06g011390.3C.gene;BraA06g018410.3C.gene;BraA07g008810.3C.gene;BraA08g001140.3C.gene;BraA08g029260.3C.gene;BraA09g024120.3C.gene;BraA09g057750.3C.gene;BraA09g066400.3C.gene;BraA10g000080.3C.gene;Brassica_rapa_newGene_4899
Biological Process	GO:0010381	peroxisome-chloroplast membrane tethering	2	2	0.22	0.03706	BraA09g052160.3C.gene;BraA09g052680.3C.gene
Biological Process	GO:1901606	alpha-amino acid catabolic process	106	22	11.7	0.03717	BraA01g001110.3C.gene;BraA01g003610.3C.gene;BraA01g004800.3C.gene;BraA02g039240.3C.gene;BraA03g026730.3C.gene;BraA03g057730.3C.gene;BraA04g006280.3C.gene;BraA04g016310.3C.gene;BraA05g008320.3C.gene;BraA05g015170.3C.gene;BraA06g006950.3C.gene;BraA06g033980.3C.gene;BraA06g036100.3C.gene;BraA07g009290.3C.gene;BraA07g021160.3C.gene;BraA08g032270.3C.gene;BraA09g012250.3C.gene;BraA09g015930.3C.gene;Bra…
Biological Process	GO:0001678	cellular glucose homeostasis	37	8	4.08	0.03738	BraA02g012660.3C.gene;BraA02g040390.3C.gene;BraA03g012760.3C.gene;BraA05g019040.3C.gene;BraA08g002960.3C.gene;BraA10g014690.3C.gene;Brassica_rapa_newGene_2062;Brassica_rapa_newGene_5792
Biological Process	GO:0045229	external encapsulating structure organization	961	119	106.04	0.0374	BraA01g004740.3C.gene;BraA01g007420.3C.gene;BraA01g007440.3C.gene;BraA01g014870.3C.gene;BraA01g015020.3C.gene;BraA01g017460.3C.gene;BraA01g019010.3C.gene;BraA01g027690.3C.gene;BraA01g037360.3C.gene;BraA01g040060.3C.gene;BraA01g043890.3C.gene;BraA01g044420.3C.gene;BraA01g044490.3C.gene;BraA02g002700.3C.gene;BraA02g002710.3C.gene;BraA02g003170.3C.gene;BraA02g006110.3C.gene;BraA02g006510.3C.gene;Bra…
Biological Process	GO:0045490	pectin catabolic process	176	33	19.42	0.03741	BraA01g004740.3C.gene;BraA01g015530.3C.gene;BraA01g037360.3C.gene;BraA01g040060.3C.gene;BraA02g003170.3C.gene;BraA02g013160.3C.gene;BraA02g017840.3C.gene;BraA02g037710.3C.gene;BraA02g038580.3C.gene;BraA03g001520.3C.gene;BraA03g001860.3C.gene;BraA03g024320.3C.gene;BraA03g025420.3C.gene;BraA03g052060.3C.gene;BraA04g000830.3C.gene;BraA04g030600.3C.gene;BraA05g004950.3C.gene;BraA05g016640.3C.gene;Bra…
Biological Process	GO:0006869	lipid transport	241	27	26.59	0.03761	BraA01g013110.3C.gene;BraA01g016590.3C.gene;BraA01g034520.3C.gene;BraA01g039370.3C.gene;BraA02g002000.3C.gene;BraA02g044440.3C.gene;BraA03g015170.3C.gene;BraA03g027930.3C.gene;BraA03g034950.3C.gene;BraA03g050230.3C.gene;BraA03g057620.3C.gene;BraA04g027270.3C.gene;BraA05g007090.3C.gene;BraA05g035150.3C.gene;BraA06g008560.3C.gene;BraA06g011580.3C.gene;BraA07g029320.3C.gene;BraA07g037030.3C.gene;Bra…
Biological Process	GO:0016999	antibiotic metabolic process	6	0	0.66	0.03768	--
Biological Process	GO:0017001	antibiotic catabolic process	6	0	0.66	0.03768	--
Biological Process	GO:0017144	drug metabolic process	6	0	0.66	0.03768	--
Biological Process	GO:1900376	regulation of secondary metabolite biosynthetic process	40	11	4.41	0.03773	BraA01g000790.3C.gene;BraA01g018010.3C.gene;BraA02g001710.3C.gene;BraA03g003120.3C.gene;BraA03g017510.3C.gene;BraA03g053600.3C.gene;BraA06g044350.3C.gene;BraA09g028560.3C.gene;BraA09g046410.3C.gene;BraA10g020350.3C.gene;BraA10g028260.3C.gene
Biological Process	GO:0006949	syncytium formation	25	7	2.76	0.03791	BraA01g019010.3C.gene;BraA02g019240.3C.gene;BraA03g054290.3C.gene;BraA05g006390.3C.gene;BraA07g034440.3C.gene;BraA09g012070.3C.gene;BraA09g038640.3C.gene
Biological Process	GO:0046461	neutral lipid catabolic process	10	0	1.1	0.03817	--
Biological Process	GO:0046464	acylglycerol catabolic process	10	0	1.1	0.03817	--
Biological Process	GO:2000603	regulation of secondary growth	5	1	0.55	0.03823	BraA10g028100.3C.gene
Biological Process	GO:0043328	protein transport to vacuole involved in ubiquitin-dependent protein catabolic process via the multivesicular body sorting pathway	6	1	0.66	0.03899	BraA03g053460.3C.gene
Biological Process	GO:0043162	ubiquitin-dependent protein catabolic process via the multivesicular body sorting pathway	6	1	0.66	0.03899	BraA03g053460.3C.gene
Biological Process	GO:0032511	late endosome to vacuole transport via multivesicular body sorting pathway	6	1	0.66	0.03899	BraA03g053460.3C.gene
Biological Process	GO:0031328	positive regulation of cellular biosynthetic process	586	98	64.66	0.03934	BraA01g002400.3C.gene;BraA01g004230.3C.gene;BraA01g005150.3C.gene;BraA01g008990.3C.gene;BraA01g009460.3C.gene;BraA01g009470.3C.gene;BraA01g010840.3C.gene;BraA01g014490.3C.gene;BraA01g018010.3C.gene;BraA01g021540.3C.gene;BraA01g025720.3C.gene;BraA01g033920.3C.gene;BraA01g038550.3C.gene;BraA01g044460.3C.gene;BraA02g001710.3C.gene;BraA02g021800.3C.gene;BraA02g025270.3C.gene;BraA02g044910.3C.gene;Bra…
Biological Process	GO:0006476	protein deacetylation	36	8	3.97	0.03979	BraA01g004600.3C.gene;BraA02g022730.3C.gene;BraA06g018680.3C.gene;BraA06g024220.3C.gene;BraA09g036970.3C.gene;BraA10g016330.3C.gene;BraA10g030710.3C.gene;Brassica_rapa_newGene_6895
Biological Process	GO:0048878	chemical homeostasis	704	101	77.68	0.03985	BraA01g001510.3C.gene;BraA01g003590.3C.gene;BraA01g014850.3C.gene;BraA01g018010.3C.gene;BraA01g018800.3C.gene;BraA01g024930.3C.gene;BraA01g034870.3C.gene;BraA01g036290.3C.gene;BraA01g044740.3C.gene;BraA02g000480.3C.gene;BraA02g000560.3C.gene;BraA02g000780.3C.gene;BraA02g007060.3C.gene;BraA02g012320.3C.gene;BraA02g012660.3C.gene;BraA02g020930.3C.gene;BraA02g025580.3C.gene;BraA02g031780.3C.gene;Bra…
Biological Process	GO:0009816	defense response to bacterium, incompatible interaction	87	12	9.6	0.03992	BraA01g014490.3C.gene;BraA02g028310.3C.gene;BraA03g005610.3C.gene;BraA03g050150.3C.gene;BraA03g060710.3C.gene;BraA05g006080.3C.gene;BraA05g013230.3C.gene;BraA06g026170.3C.gene;BraA07g017970.3C.gene;BraA07g022510.3C.gene;BraA07g030350.3C.gene;BraA08g031130.3C.gene
Biological Process	GO:0008272	sulfate transport	29	4	3.2	0.04078	BraA02g003380.3C.gene;BraA08g007040.3C.gene;BraA09g040820.3C.gene;BraA09g043100.3C.gene
Biological Process	GO:0048437	floral organ development	392	45	43.25	0.04153	BraA01g010430.3C.gene;BraA01g016370.3C.gene;BraA01g044460.3C.gene;BraA02g009410.3C.gene;BraA02g014610.3C.gene;BraA02g032300.3C.gene;BraA02g036180.3C.gene;BraA03g007090.3C.gene;BraA03g009520.3C.gene;BraA03g018370.3C.gene;BraA03g036990.3C.gene;BraA03g056550.3C.gene;BraA03g057620.3C.gene;BraA04g003240.3C.gene;BraA04g005470.3C.gene;BraA04g013970.3C.gene;BraA05g001160.3C.gene;BraA05g003110.3C.gene;Bra…
Biological Process	GO:0050685	positive regulation of mRNA processing	8	0	0.88	0.04163	--
Biological Process	GO:0090059	protoxylem development	5	1	0.55	0.04191	BraA10g019670.3C.gene
Biological Process	GO:0052033	pathogen-associated molecular pattern dependent induction by symbiont of host innate immune response	17	6	1.88	0.04234	BraA01g023890.3C.gene;BraA05g006410.3C.gene;BraA05g036800.3C.gene;BraA06g017920.3C.gene;BraA09g010080.3C.gene;BraA09g053330.3C.gene
Biological Process	GO:0052305	positive regulation by organism of innate immune response in other organism involved in symbiotic interaction	17	6	1.88	0.04234	BraA01g023890.3C.gene;BraA05g006410.3C.gene;BraA05g036800.3C.gene;BraA06g017920.3C.gene;BraA09g010080.3C.gene;BraA09g053330.3C.gene
Biological Process	GO:0052306	modulation by organism of innate immune response in other organism involved in symbiotic interaction	17	6	1.88	0.04234	BraA01g023890.3C.gene;BraA05g006410.3C.gene;BraA05g036800.3C.gene;BraA06g017920.3C.gene;BraA09g010080.3C.gene;BraA09g053330.3C.gene
Biological Process	GO:0052308	pathogen-associated molecular pattern dependent modulation by organism of innate immune response in other organism involved in symbiotic interaction	17	6	1.88	0.04234	BraA01g023890.3C.gene;BraA05g006410.3C.gene;BraA05g036800.3C.gene;BraA06g017920.3C.gene;BraA09g010080.3C.gene;BraA09g053330.3C.gene
Biological Process	GO:0052166	positive regulation by symbiont of host innate immune response	17	6	1.88	0.04234	BraA01g023890.3C.gene;BraA05g006410.3C.gene;BraA05g036800.3C.gene;BraA06g017920.3C.gene;BraA09g010080.3C.gene;BraA09g053330.3C.gene
Biological Process	GO:0052167	modulation by symbiont of host innate immune response	17	6	1.88	0.04234	BraA01g023890.3C.gene;BraA05g006410.3C.gene;BraA05g036800.3C.gene;BraA06g017920.3C.gene;BraA09g010080.3C.gene;BraA09g053330.3C.gene
Biological Process	GO:0052169	pathogen-associated molecular pattern dependent modulation by symbiont of host innate immune response	17	6	1.88	0.04234	BraA01g023890.3C.gene;BraA05g006410.3C.gene;BraA05g036800.3C.gene;BraA06g017920.3C.gene;BraA09g010080.3C.gene;BraA09g053330.3C.gene
Biological Process	GO:0052257	pathogen-associated molecular pattern dependent induction by organism of innate immune response of other organism involved in symbiotic interaction	17	6	1.88	0.04234	BraA01g023890.3C.gene;BraA05g006410.3C.gene;BraA05g036800.3C.gene;BraA06g017920.3C.gene;BraA09g010080.3C.gene;BraA09g053330.3C.gene
Biological Process	GO:0052510	positive regulation by organism of defense response of other organism involved in symbiotic interaction	17	6	1.88	0.04234	BraA01g023890.3C.gene;BraA05g006410.3C.gene;BraA05g036800.3C.gene;BraA06g017920.3C.gene;BraA09g010080.3C.gene;BraA09g053330.3C.gene
Biological Process	GO:0052509	positive regulation by symbiont of host defense response	17	6	1.88	0.04234	BraA01g023890.3C.gene;BraA05g006410.3C.gene;BraA05g036800.3C.gene;BraA06g017920.3C.gene;BraA09g010080.3C.gene;BraA09g053330.3C.gene
Biological Process	GO:1900458	negative regulation of brassinosteroid mediated signaling pathway	2	1	0.22	0.04238	BraA08g022680.3C.gene
Biological Process	GO:1901642	nucleoside transmembrane transport	21	3	2.32	0.04261	BraA08g035630.3C.gene;BraA09g012560.3C.gene;BraA09g025070.3C.gene
Biological Process	GO:1903313	positive regulation of mRNA metabolic process	12	1	1.32	0.04275	BraA10g020400.3C.gene
Biological Process	GO:1901617	organic hydroxy compound biosynthetic process	296	49	32.66	0.04316	BraA01g000700.3C.gene;BraA01g008840.3C.gene;BraA01g033430.3C.gene;BraA02g005070.3C.gene;BraA02g006880.3C.gene;BraA02g011640.3C.gene;BraA02g016400.3C.gene;BraA02g031780.3C.gene;BraA03g014080.3C.gene;BraA03g024500.3C.gene;BraA03g033060.3C.gene;BraA03g036470.3C.gene;BraA03g048470.3C.gene;BraA03g051360.3C.gene;BraA03g058950.3C.gene;BraA04g012960.3C.gene;BraA04g016220.3C.gene;BraA04g017050.3C.gene;Bra…
Biological Process	GO:0034196	acylglycerol transport	4	0	0.44	0.04318	--
Biological Process	GO:0009098	leucine biosynthetic process	24	5	2.65	0.04324	BraA03g012180.3C.gene;BraA03g039020.3C.gene;BraA06g006950.3C.gene;BraA07g042910.3C.gene;BraA08g032270.3C.gene
Biological Process	GO:0042742	defense response to bacterium	649	91	71.61	0.0434	BraA01g004270.3C.gene;BraA01g010280.3C.gene;BraA01g014490.3C.gene;BraA01g023890.3C.gene;BraA01g035370.3C.gene;BraA01g037490.3C.gene;BraA02g002840.3C.gene;BraA02g003090.3C.gene;BraA02g005650.3C.gene;BraA02g009840.3C.gene;BraA02g012430.3C.gene;BraA02g021800.3C.gene;BraA02g025510.3C.gene;BraA02g027670.3C.gene;BraA02g028310.3C.gene;BraA02g036980.3C.gene;BraA02g038580.3C.gene;BraA02g044610.3C.gene;Bra…
Biological Process	GO:0046271	phenylpropanoid catabolic process	30	4	3.31	0.04358	BraA02g000320.3C.gene;BraA05g008320.3C.gene;BraA10g017800.3C.gene;BraA10g028320.3C.gene
Biological Process	GO:0046274	lignin catabolic process	30	4	3.31	0.04358	BraA02g000320.3C.gene;BraA05g008320.3C.gene;BraA10g017800.3C.gene;BraA10g028320.3C.gene
Biological Process	GO:0006265	DNA topological change	27	4	2.98	0.0442	BraA03g056460.3C.gene;BraA05g037500.3C.gene;BraA09g018900.3C.gene;BraA10g032190.3C.gene
Biological Process	GO:0018198	peptidyl-cysteine modification	16	6	1.77	0.04465	BraA02g002840.3C.gene;BraA02g013500.3C.gene;BraA03g003420.3C.gene;BraA03g022390.3C.gene;BraA09g051800.3C.gene;BraA10g024230.3C.gene
Biological Process	GO:0030242	autophagy of peroxisome	4	1	0.44	0.04494	BraA03g056180.3C.gene
Biological Process	GO:0008610	lipid biosynthetic process	968	107	106.81	0.04522	BraA01g000700.3C.gene;BraA01g002290.3C.gene;BraA01g004270.3C.gene;BraA01g011910.3C.gene;BraA01g021540.3C.gene;BraA01g025720.3C.gene;BraA01g033430.3C.gene;BraA01g034180.3C.gene;BraA01g042810.3C.gene;BraA01g043290.3C.gene;BraA01g044090.3C.gene;BraA01g044250.3C.gene;BraA02g005020.3C.gene;BraA02g005070.3C.gene;BraA02g007680.3C.gene;BraA02g014610.3C.gene;BraA02g015010.3C.gene;BraA02g015020.3C.gene;Bra…
Biological Process	GO:0000272	polysaccharide catabolic process	325	53	35.86	0.04543	BraA01g004740.3C.gene;BraA01g015020.3C.gene;BraA01g015530.3C.gene;BraA01g019450.3C.gene;BraA01g037360.3C.gene;BraA01g040060.3C.gene;BraA02g003170.3C.gene;BraA02g013160.3C.gene;BraA02g017840.3C.gene;BraA02g020430.3C.gene;BraA02g037710.3C.gene;BraA02g038580.3C.gene;BraA03g001520.3C.gene;BraA03g001860.3C.gene;BraA03g022860.3C.gene;BraA03g022910.3C.gene;BraA03g024320.3C.gene;BraA03g025420.3C.gene;Bra…
Biological Process	GO:0009739	response to gibberellin	255	44	28.14	0.04585	BraA01g007440.3C.gene;BraA01g039710.3C.gene;BraA01g040680.3C.gene;BraA01g044280.3C.gene;BraA02g002080.3C.gene;BraA02g005890.3C.gene;BraA02g010710.3C.gene;BraA02g012660.3C.gene;BraA02g015640.3C.gene;BraA02g019240.3C.gene;BraA02g036130.3C.gene;BraA02g045650.3C.gene;BraA03g003120.3C.gene;BraA03g006750.3C.gene;BraA03g012760.3C.gene;BraA03g026910.3C.gene;BraA03g042690.3C.gene;BraA03g050670.3C.gene;Bra…
Biological Process	GO:1900378	positive regulation of secondary metabolite biosynthetic process	7	4	0.77	0.04597	BraA01g018010.3C.gene;BraA02g001710.3C.gene;BraA03g053600.3C.gene;BraA10g028260.3C.gene
Biological Process	GO:0006002	fructose 6-phosphate metabolic process	28	6	3.09	0.04597	BraA01g038700.3C.gene;BraA03g012880.3C.gene;BraA04g004360.3C.gene;BraA05g011720.3C.gene;BraA07g040190.3C.gene;Brassica_rapa_newGene_5584
Biological Process	GO:0043090	amino acid import	19	7	2.1	0.04604	BraA04g013370.3C.gene;BraA07g015020.3C.gene;BraA07g015670.3C.gene;BraA08g014510.3C.gene;BraA09g029080.3C.gene;BraA09g029120.3C.gene;BraA10g007340.3C.gene
Biological Process	GO:0090344	negative regulation of cell aging	3	2	0.33	0.0462	BraA02g001100.3C.gene;BraA10g032420.3C.gene
Biological Process	GO:2000306	positive regulation of photomorphogenesis	4	1	0.44	0.04624	BraA08g022680.3C.gene
Biological Process	GO:0048026	positive regulation of mRNA splicing, via spliceosome	3	0	0.33	0.04638	--
Biological Process	GO:0019852	L-ascorbic acid metabolic process	38	4	4.19	0.04649	BraA04g015090.3C.gene;BraA07g029080.3C.gene;BraA07g036960.3C.gene;BraA09g012070.3C.gene
Biological Process	GO:0019853	L-ascorbic acid biosynthetic process	38	4	4.19	0.04649	BraA04g015090.3C.gene;BraA07g029080.3C.gene;BraA07g036960.3C.gene;BraA09g012070.3C.gene
Biological Process	GO:0030148	sphingolipid biosynthetic process	43	6	4.74	0.04655	BraA01g002290.3C.gene;BraA02g007680.3C.gene;BraA04g001120.3C.gene;BraA04g005770.3C.gene;BraA07g007700.3C.gene;BraA10g027410.3C.gene
Biological Process	GO:0048640	negative regulation of developmental growth	7	1	0.77	0.04666	BraA10g027410.3C.gene
Biological Process	GO:0016128	phytosteroid metabolic process	59	6	6.51	0.04676	BraA01g033430.3C.gene;BraA02g031780.3C.gene;BraA03g058950.3C.gene;BraA04g017050.3C.gene;BraA06g042600.3C.gene;Brassica_rapa_newGene_3302
Biological Process	GO:0044700	single organism signaling	3088	383	340.73	0.04762	BraA01g000860.3C.gene;BraA01g000880.3C.gene;BraA01g001610.3C.gene;BraA01g003020.3C.gene;BraA01g003860.3C.gene;BraA01g004230.3C.gene;BraA01g004270.3C.gene;BraA01g005780.3C.gene;BraA01g007440.3C.gene;BraA01g008460.3C.gene;BraA01g009230.3C.gene;BraA01g009560.3C.gene;BraA01g010280.3C.gene;BraA01g010420.3C.gene;BraA01g010920.3C.gene;BraA01g022150.3C.gene;BraA01g022270.3C.gene;BraA01g030980.3C.gene;Bra…
Biological Process	GO:0006641	triglyceride metabolic process	37	5	4.08	0.0478	BraA01g004270.3C.gene;BraA02g005020.3C.gene;BraA02g014610.3C.gene;BraA07g025810.3C.gene;BraA09g015400.3C.gene
Biological Process	GO:0071474	cellular hyperosmotic response	4	2	0.44	0.04793	BraA03g028090.3C.gene;BraA08g034260.3C.gene
Biological Process	GO:0009863	salicylic acid mediated signaling pathway	75	12	8.28	0.04824	BraA02g009840.3C.gene;BraA02g021800.3C.gene;BraA03g042430.3C.gene;BraA03g048470.3C.gene;BraA05g028430.3C.gene;BraA05g041910.3C.gene;BraA06g043400.3C.gene;BraA07g016630.3C.gene;BraA08g026970.3C.gene;BraA09g033340.3C.gene;BraA10g007410.3C.gene;BraA10g018860.3C.gene
Biological Process	GO:0007229	integrin-mediated signaling pathway	5	3	0.55	0.04828	BraA01g010420.3C.gene;BraA07g024070.3C.gene;BraA08g013210.3C.gene
Biological Process	GO:0045944	positive regulation of transcription from RNA polymerase II promoter	120	24	13.24	0.04848	BraA01g010840.3C.gene;BraA01g025720.3C.gene;BraA01g033920.3C.gene;BraA01g044460.3C.gene;BraA02g044910.3C.gene;BraA03g007090.3C.gene;BraA03g009520.3C.gene;BraA03g043880.3C.gene;BraA04g005470.3C.gene;BraA05g003110.3C.gene;BraA05g005360.3C.gene;BraA06g014390.3C.gene;BraA06g025660.3C.gene;BraA07g023600.3C.gene;BraA07g029500.3C.gene;BraA08g013560.3C.gene;BraA08g025700.3C.gene;BraA09g006770.3C.gene;Bra…
Biological Process	GO:0031990	mRNA export from nucleus in response to heat stress	3	1	0.33	0.04856	BraA10g027910.3C.gene
Biological Process	GO:0023052	signaling	3089	383	340.84	0.04888	BraA01g000860.3C.gene;BraA01g000880.3C.gene;BraA01g001610.3C.gene;BraA01g003020.3C.gene;BraA01g003860.3C.gene;BraA01g004230.3C.gene;BraA01g004270.3C.gene;BraA01g005780.3C.gene;BraA01g007440.3C.gene;BraA01g008460.3C.gene;BraA01g009230.3C.gene;BraA01g009560.3C.gene;BraA01g010280.3C.gene;BraA01g010420.3C.gene;BraA01g010920.3C.gene;BraA01g022150.3C.gene;BraA01g022270.3C.gene;BraA01g030980.3C.gene;Bra…
Biological Process	GO:0040009	regulation of growth rate	5	3	0.55	0.04901	BraA06g009950.3C.gene;BraA07g003460.3C.gene;BraA09g010950.3C.gene
Biological Process	GO:0032774	RNA biosynthetic process	4423	526	488.03	0.0494	BraA01g000210.3C.gene;BraA01g000980.3C.gene;BraA01g001260.3C.gene;BraA01g002080.3C.gene;BraA01g002110.3C.gene;BraA01g002400.3C.gene;BraA01g004230.3C.gene;BraA01g004600.3C.gene;BraA01g005150.3C.gene;BraA01g005240.3C.gene;BraA01g005780.3C.gene;BraA01g006750.3C.gene;BraA01g008370.3C.gene;BraA01g008410.3C.gene;BraA01g008460.3C.gene;BraA01g008990.3C.gene;BraA01g009460.3C.gene;BraA01g009470.3C.gene;Bra…
Biological Process	GO:0033481	galacturonate biosynthetic process	7	0	0.77	0.04996	--
Biological Process	GO:0010107	potassium ion import	11	5	1.21	0.05045	BraA01g009230.3C.gene;BraA03g016010.3C.gene;BraA03g047600.3C.gene;BraA05g014200.3C.gene;BraA09g034780.3C.gene
Biological Process	GO:0050730	regulation of peptidyl-tyrosine phosphorylation	4	1	0.44	0.05059	BraA10g027410.3C.gene
Biological Process	GO:0050732	negative regulation of peptidyl-tyrosine phosphorylation	4	1	0.44	0.05059	BraA10g027410.3C.gene
Biological Process	GO:0045454	cell redox homeostasis	273	36	30.12	0.05064	BraA01g006630.3C.gene;BraA01g012700.3C.gene;BraA01g036970.3C.gene;BraA01g039310.3C.gene;BraA02g006450.3C.gene;BraA02g008910.3C.gene;BraA02g024110.3C.gene;BraA03g001380.3C.gene;BraA03g005910.3C.gene;BraA03g006750.3C.gene;BraA03g031470.3C.gene;BraA03g054660.3C.gene;BraA03g057650.3C.gene;BraA03g060560.3C.gene;BraA04g000450.3C.gene;BraA04g030720.3C.gene;BraA05g000160.3C.gene;BraA05g003020.3C.gene;Bra…
Biological Process	GO:0046470	phosphatidylcholine metabolic process	34	4	3.75	0.05068	BraA06g000720.3C.gene;BraA06g004430.3C.gene;BraA06g032680.3C.gene;BraA08g022580.3C.gene
Biological Process	GO:0071244	cellular response to carbon dioxide	2	1	0.22	0.05101	BraA03g050490.3C.gene
Biological Process	GO:0042886	amide transport	135	27	14.9	0.05144	BraA01g012370.3C.gene;BraA01g014850.3C.gene;BraA01g032090.3C.gene;BraA01g034660.3C.gene;BraA02g013080.3C.gene;BraA02g025580.3C.gene;BraA02g031860.3C.gene;BraA02g036140.3C.gene;BraA02g043810.3C.gene;BraA02g044590.3C.gene;BraA03g037440.3C.gene;BraA05g007680.3C.gene;BraA05g023200.3C.gene;BraA05g025490.3C.gene;BraA05g031010.3C.gene;BraA06g009470.3C.gene;BraA07g021490.3C.gene;BraA07g030700.3C.gene;Bra…
Biological Process	GO:0051193	regulation of cofactor metabolic process	40	7	4.41	0.05175	BraA01g031350.3C.gene;BraA02g012660.3C.gene;BraA03g009000.3C.gene;BraA03g012760.3C.gene;BraA03g040550.3C.gene;BraA05g024380.3C.gene;BraA10g014690.3C.gene
Biological Process	GO:0090342	regulation of cell aging	8	2	0.88	0.05192	BraA02g001100.3C.gene;BraA10g032420.3C.gene
Biological Process	GO:0019627	urea metabolic process	7	1	0.77	0.05207	BraA03g026730.3C.gene
Biological Process	GO:0009416	response to light stimulus	1146	168	126.45	0.0524	BraA01g000210.3C.gene;BraA01g001110.3C.gene;BraA01g002400.3C.gene;BraA01g005150.3C.gene;BraA01g015820.3C.gene;BraA01g023890.3C.gene;BraA01g024420.3C.gene;BraA01g031350.3C.gene;BraA01g033430.3C.gene;BraA01g038780.3C.gene;BraA01g040680.3C.gene;BraA01g043400.3C.gene;BraA01g044070.3C.gene;BraA01g044460.3C.gene;BraA02g005090.3C.gene;BraA02g005890.3C.gene;BraA02g006450.3C.gene;BraA02g007760.3C.gene;Bra…
Biological Process	GO:0010286	heat acclimation	82	12	9.05	0.05247	BraA01g006340.3C.gene;BraA01g044280.3C.gene;BraA04g003790.3C.gene;BraA05g030500.3C.gene;BraA07g007820.3C.gene;BraA07g027100.3C.gene;BraA08g005640.3C.gene;BraA08g030620.3C.gene;BraA10g007210.3C.gene;BraA10g016090.3C.gene;BraA10g020400.3C.gene;Brassica_rapa_newGene_4904
Biological Process	GO:0010468	regulation of gene expression	4640	536	511.97	0.05339	BraA01g000210.3C.gene;BraA01g001260.3C.gene;BraA01g001420.3C.gene;BraA01g001430.3C.gene;BraA01g002080.3C.gene;BraA01g002110.3C.gene;BraA01g002400.3C.gene;BraA01g003250.3C.gene;BraA01g004230.3C.gene;BraA01g004600.3C.gene;BraA01g005150.3C.gene;BraA01g005240.3C.gene;BraA01g005780.3C.gene;BraA01g006750.3C.gene;BraA01g008370.3C.gene;BraA01g008410.3C.gene;BraA01g008460.3C.gene;BraA01g008990.3C.gene;Bra…
Biological Process	GO:0051776	detection of redox state	2	1	0.22	0.05369	BraA07g031110.3C.gene
Biological Process	GO:0006527	arginine catabolic process	10	3	1.1	0.05389	BraA01g003610.3C.gene;BraA03g026730.3C.gene;BraA10g029480.3C.gene
Biological Process	GO:0046416	D-amino acid metabolic process	9	0	0.99	0.05399	--
Biological Process	GO:0009099	valine biosynthetic process	20	5	2.21	0.05411	BraA03g012180.3C.gene;BraA03g039020.3C.gene;BraA06g006950.3C.gene;BraA08g032270.3C.gene;Brassica_rapa_newGene_1838
Biological Process	GO:0046323	glucose import	57	9	6.29	0.05426	BraA01g033330.3C.gene;BraA03g038570.3C.gene;BraA05g027400.3C.gene;BraA06g005930.3C.gene;BraA06g005950.3C.gene;BraA06g016280.3C.gene;BraA07g016340.3C.gene;BraA08g032930.3C.gene;BraA08g032940.3C.gene
Biological Process	GO:0015758	glucose transport	57	9	6.29	0.05426	BraA01g033330.3C.gene;BraA03g038570.3C.gene;BraA05g027400.3C.gene;BraA06g005930.3C.gene;BraA06g005950.3C.gene;BraA06g016280.3C.gene;BraA07g016340.3C.gene;BraA08g032930.3C.gene;BraA08g032940.3C.gene
Biological Process	GO:0006573	valine metabolic process	28	5	3.09	0.05473	BraA03g012180.3C.gene;BraA03g039020.3C.gene;BraA06g006950.3C.gene;BraA08g032270.3C.gene;Brassica_rapa_newGene_1838
Biological Process	GO:0010081	regulation of inflorescence meristem growth	2	1	0.22	0.05512	BraA03g054260.3C.gene
Biological Process	GO:0043290	apocarotenoid catabolic process	10	2	1.1	0.05533	BraA02g031780.3C.gene;BraA06g042600.3C.gene
Biological Process	GO:0046345	abscisic acid catabolic process	10	2	1.1	0.05533	BraA02g031780.3C.gene;BraA06g042600.3C.gene
Biological Process	GO:0016107	sesquiterpenoid catabolic process	10	2	1.1	0.05533	BraA02g031780.3C.gene;BraA06g042600.3C.gene
Biological Process	GO:0009625	response to insect	63	13	6.95	0.05534	BraA01g011080.3C.gene;BraA02g012430.3C.gene;BraA02g038280.3C.gene;BraA03g003120.3C.gene;BraA03g018600.3C.gene;BraA03g043730.3C.gene;BraA04g016310.3C.gene;BraA05g032820.3C.gene;BraA05g032830.3C.gene;BraA06g018410.3C.gene;BraA07g038640.3C.gene;Brassica_rapa_newGene_4186;Brassica_rapa_newGene_4687
Biological Process	GO:0048869	cellular developmental process	1701	179	187.69	0.05555	BraA01g002110.3C.gene;BraA01g002400.3C.gene;BraA01g005150.3C.gene;BraA01g008460.3C.gene;BraA01g009230.3C.gene;BraA01g010430.3C.gene;BraA01g017460.3C.gene;BraA01g019010.3C.gene;BraA01g022530.3C.gene;BraA01g023290.3C.gene;BraA01g023480.3C.gene;BraA01g023890.3C.gene;BraA01g026140.3C.gene;BraA01g026290.3C.gene;BraA01g033430.3C.gene;BraA01g044460.3C.gene;BraA02g000100.3C.gene;BraA02g001100.3C.gene;Bra…
Biological Process	GO:0006040	amino sugar metabolic process	55	10	6.07	0.05581	BraA03g022860.3C.gene;BraA03g022910.3C.gene;BraA03g031840.3C.gene;BraA03g035300.3C.gene;BraA05g003700.3C.gene;BraA05g009820.3C.gene;BraA06g035820.3C.gene;BraA07g007380.3C.gene;BraA09g045350.3C.gene;BraA10g009650.3C.gene
Biological Process	GO:0009911	positive regulation of flower development	61	10	6.73	0.05587	BraA02g002700.3C.gene;BraA02g003880.3C.gene;BraA03g017890.3C.gene;BraA03g043880.3C.gene;BraA05g005360.3C.gene;BraA06g032180.3C.gene;BraA08g025700.3C.gene;BraA09g006030.3C.gene;BraA09g006770.3C.gene;BraA09g038100.3C.gene
Biological Process	GO:0046073	dTMP metabolic process	4	0	0.44	0.05601	--
Biological Process	GO:0006231	dTMP biosynthetic process	4	0	0.44	0.05601	--
Biological Process	GO:0042439	ethanolamine-containing compound metabolic process	39	5	4.3	0.05625	BraA02g044610.3C.gene;BraA06g000720.3C.gene;BraA06g004430.3C.gene;BraA06g032680.3C.gene;BraA08g022580.3C.gene
Biological Process	GO:0045089	positive regulation of innate immune response	104	12	11.48	0.05735	BraA01g023890.3C.gene;BraA01g037490.3C.gene;BraA03g005610.3C.gene;BraA03g048220.3C.gene;BraA05g006410.3C.gene;BraA05g032950.3C.gene;BraA05g036800.3C.gene;BraA06g013720.3C.gene;BraA06g017920.3C.gene;BraA08g012440.3C.gene;BraA09g010080.3C.gene;BraA09g053330.3C.gene
Biological Process	GO:0051053	negative regulation of DNA metabolic process	32	2	3.53	0.05757	BraA02g016460.3C.gene;BraA10g023320.3C.gene
Biological Process	GO:0010450	inflorescence meristem growth	5	2	0.55	0.05764	BraA03g054260.3C.gene;BraA07g023150.3C.gene
Biological Process	GO:0032106	positive regulation of response to extracellular stimulus	5	2	0.55	0.05769	BraA03g009470.3C.gene;BraA10g021910.3C.gene
Biological Process	GO:0032109	positive regulation of response to nutrient levels	5	2	0.55	0.05769	BraA03g009470.3C.gene;BraA10g021910.3C.gene
Biological Process	GO:0080040	positive regulation of cellular response to phosphate starvation	5	2	0.55	0.05769	BraA03g009470.3C.gene;BraA10g021910.3C.gene
Biological Process	GO:0006351	transcription, DNA-templated	4403	522	485.82	0.0578	BraA01g000210.3C.gene;BraA01g000980.3C.gene;BraA01g001260.3C.gene;BraA01g002080.3C.gene;BraA01g002110.3C.gene;BraA01g002400.3C.gene;BraA01g004230.3C.gene;BraA01g004600.3C.gene;BraA01g005150.3C.gene;BraA01g005240.3C.gene;BraA01g005780.3C.gene;BraA01g006750.3C.gene;BraA01g008370.3C.gene;BraA01g008410.3C.gene;BraA01g008460.3C.gene;BraA01g008990.3C.gene;BraA01g009460.3C.gene;BraA01g009470.3C.gene;Bra…
Biological Process	GO:0010102	lateral root morphogenesis	108	12	11.92	0.05897	BraA03g038570.3C.gene;BraA03g041660.3C.gene;BraA06g033000.3C.gene;BraA07g003460.3C.gene;BraA07g008780.3C.gene;BraA07g027100.3C.gene;BraA08g010620.3C.gene;BraA08g027360.3C.gene;BraA09g005750.3C.gene;BraA09g010950.3C.gene;BraA09g054240.3C.gene;BraA09g063060.3C.gene
Biological Process	GO:0044282	small molecule catabolic process	263	44	29.02	0.05902	BraA01g001110.3C.gene;BraA01g003610.3C.gene;BraA01g004800.3C.gene;BraA01g009560.3C.gene;BraA01g030720.3C.gene;BraA02g024710.3C.gene;BraA02g031780.3C.gene;BraA02g039240.3C.gene;BraA03g018600.3C.gene;BraA03g026730.3C.gene;BraA03g054820.3C.gene;BraA03g054970.3C.gene;BraA03g057730.3C.gene;BraA04g006280.3C.gene;BraA04g007440.3C.gene;BraA04g016310.3C.gene;BraA04g023760.3C.gene;BraA05g008320.3C.gene;Bra…
Biological Process	GO:0097305	response to alcohol	1151	144	127	0.05943	BraA01g003610.3C.gene;BraA01g004020.3C.gene;BraA01g004230.3C.gene;BraA01g004270.3C.gene;BraA01g007440.3C.gene;BraA01g009230.3C.gene;BraA01g009560.3C.gene;BraA01g012890.3C.gene;BraA01g019340.3C.gene;BraA01g040680.3C.gene;BraA02g000780.3C.gene;BraA02g006240.3C.gene;BraA02g006570.3C.gene;BraA02g011640.3C.gene;BraA02g014020.3C.gene;BraA02g015440.3C.gene;BraA02g015450.3C.gene;BraA02g027540.3C.gene;Bra…
Biological Process	GO:0044106	cellular amine metabolic process	163	20	17.99	0.05961	BraA01g003610.3C.gene;BraA01g026140.3C.gene;BraA02g014200.3C.gene;BraA02g044610.3C.gene;BraA03g005860.3C.gene;BraA03g008880.3C.gene;BraA03g026730.3C.gene;BraA03g030940.3C.gene;BraA04g016310.3C.gene;BraA04g030630.3C.gene;BraA06g000720.3C.gene;BraA06g004430.3C.gene;BraA06g032680.3C.gene;BraA08g022580.3C.gene;BraA08g031570.3C.gene;BraA09g011320.3C.gene;BraA09g018880.3C.gene;BraA09g047230.3C.gene;Bra…
Biological Process	GO:0044210	'de novo' CTP biosynthetic process	9	3	0.99	0.05979	BraA01g011390.3C.gene;BraA05g010180.3C.gene;BraA07g010340.3C.gene
Biological Process	GO:0044036	cell wall macromolecule metabolic process	275	43	30.34	0.05986	BraA01g007420.3C.gene;BraA01g007440.3C.gene;BraA01g016210.3C.gene;BraA01g017460.3C.gene;BraA01g027690.3C.gene;BraA01g044070.3C.gene;BraA02g002640.3C.gene;BraA03g022860.3C.gene;BraA03g022910.3C.gene;BraA03g028660.3C.gene;BraA03g035300.3C.gene;BraA03g041470.3C.gene;BraA03g042150.3C.gene;BraA03g055650.3C.gene;BraA03g055660.3C.gene;BraA03g061080.3C.gene;BraA05g003700.3C.gene;BraA05g008290.3C.gene;Bra…
Biological Process	GO:0015918	sterol transport	8	4	0.88	0.06	BraA01g039370.3C.gene;BraA02g002000.3C.gene;BraA03g034950.3C.gene;BraA05g035150.3C.gene
Biological Process	GO:0032366	intracellular sterol transport	8	4	0.88	0.06	BraA01g039370.3C.gene;BraA02g002000.3C.gene;BraA03g034950.3C.gene;BraA05g035150.3C.gene
Biological Process	GO:0048653	anther development	109	13	12.03	0.06039	BraA01g016370.3C.gene;BraA03g018370.3C.gene;BraA03g056550.3C.gene;BraA04g003240.3C.gene;BraA05g013450.3C.gene;BraA06g018410.3C.gene;BraA07g008810.3C.gene;BraA08g001140.3C.gene;BraA08g029260.3C.gene;BraA09g057750.3C.gene;BraA09g066400.3C.gene;BraA10g000080.3C.gene;Brassica_rapa_newGene_4899
Biological Process	GO:0009607	response to biotic stimulus	1646	243	181.62	0.06064	BraA01g001490.3C.gene;BraA01g004270.3C.gene;BraA01g006340.3C.gene;BraA01g010280.3C.gene;BraA01g011080.3C.gene;BraA01g014490.3C.gene;BraA01g015010.3C.gene;BraA01g015020.3C.gene;BraA01g023890.3C.gene;BraA01g028180.3C.gene;BraA01g034660.3C.gene;BraA01g035370.3C.gene;BraA01g037490.3C.gene;BraA01g039470.3C.gene;BraA02g002700.3C.gene;BraA02g002840.3C.gene;BraA02g002960.3C.gene;BraA02g003090.3C.gene;Bra…
Biological Process	GO:0009821	alkaloid biosynthetic process	15	3	1.66	0.06092	BraA01g025360.3C.gene;BraA04g003590.3C.gene;BraA10g019270.3C.gene
Biological Process	GO:0009773	photosynthetic electron transport in photosystem I	28	7	3.09	0.06126	BraA01g019360.3C.gene;BraA04g016740.3C.gene;BraA05g030950.3C.gene;BraA06g012020.3C.gene;BraA06g014360.3C.gene;BraA06g044130.3C.gene;BraA08g000440.3C.gene
Biological Process	GO:0016575	histone deacetylation	35	8	3.86	0.06133	BraA01g004600.3C.gene;BraA02g022730.3C.gene;BraA06g018680.3C.gene;BraA06g024220.3C.gene;BraA09g036970.3C.gene;BraA10g016330.3C.gene;BraA10g030710.3C.gene;Brassica_rapa_newGene_6895
Biological Process	GO:0018108	peptidyl-tyrosine phosphorylation	36	4	3.97	0.06149	BraA04g002400.3C.gene;BraA08g000900.3C.gene;BraA09g063770.3C.gene;BraA10g027410.3C.gene
Biological Process	GO:0018212	peptidyl-tyrosine modification	36	4	3.97	0.06149	BraA04g002400.3C.gene;BraA08g000900.3C.gene;BraA09g063770.3C.gene;BraA10g027410.3C.gene
Biological Process	GO:0015714	phosphoenolpyruvate transport	2	1	0.22	0.06175	BraA03g030440.3C.gene
Biological Process	GO:0046503	glycerolipid catabolic process	15	1	1.66	0.0624	BraA01g044740.3C.gene
Biological Process	GO:0006797	polyphosphate metabolic process	2	1	0.22	0.06255	BraA07g009670.3C.gene
Biological Process	GO:0006799	polyphosphate biosynthetic process	2	1	0.22	0.06255	BraA07g009670.3C.gene
Biological Process	GO:0048569	post-embryonic animal organ development	602	65	66.42	0.06269	BraA01g010430.3C.gene;BraA01g016370.3C.gene;BraA01g023290.3C.gene;BraA01g044460.3C.gene;BraA02g009410.3C.gene;BraA02g014610.3C.gene;BraA02g032300.3C.gene;BraA02g036180.3C.gene;BraA03g007090.3C.gene;BraA03g009520.3C.gene;BraA03g018370.3C.gene;BraA03g036990.3C.gene;BraA03g038570.3C.gene;BraA03g041660.3C.gene;BraA03g044990.3C.gene;BraA03g056550.3C.gene;BraA03g057620.3C.gene;BraA04g003240.3C.gene;Bra…
Biological Process	GO:0046500	S-adenosylmethionine metabolic process	20	2	2.21	0.06348	BraA04g026170.3C.gene;BraA07g009290.3C.gene
Biological Process	GO:0009800	cinnamic acid biosynthetic process	9	4	0.99	0.06372	BraA04g006280.3C.gene;BraA05g008320.3C.gene;BraA07g021160.3C.gene;BraA09g044270.3C.gene
Biological Process	GO:0042754	negative regulation of circadian rhythm	5	3	0.55	0.06394	BraA02g025540.3C.gene;BraA03g020710.3C.gene;BraA10g000820.3C.gene
Biological Process	GO:0071705	nitrogen compound transport	534	76	58.92	0.06466	BraA01g000030.3C.gene;BraA01g006180.3C.gene;BraA01g012370.3C.gene;BraA01g014850.3C.gene;BraA01g032090.3C.gene;BraA01g034660.3C.gene;BraA02g000600.3C.gene;BraA02g005540.3C.gene;BraA02g007020.3C.gene;BraA02g012100.3C.gene;BraA02g013080.3C.gene;BraA02g025540.3C.gene;BraA02g025580.3C.gene;BraA02g031860.3C.gene;BraA02g036140.3C.gene;BraA02g037480.3C.gene;BraA02g042970.3C.gene;BraA02g043810.3C.gene;Bra…
Biological Process	GO:0006063	uronic acid metabolic process	102	11	11.25	0.06494	BraA02g006790.3C.gene;BraA03g024680.3C.gene;BraA03g029790.3C.gene;BraA03g033060.3C.gene;BraA03g046260.3C.gene;BraA04g022840.3C.gene;BraA07g005400.3C.gene;BraA08g016160.3C.gene;BraA08g034260.3C.gene;BraA09g040620.3C.gene;BraA10g028650.3C.gene
Biological Process	GO:0034090	maintenance of meiotic sister chromatid cohesion	6	0	0.66	0.06505	--
Biological Process	GO:0034086	maintenance of sister chromatid cohesion	6	0	0.66	0.06505	--
Biological Process	GO:0009725	response to hormone	2819	364	311.05	0.06506	BraA01g001510.3C.gene;BraA01g002010.3C.gene;BraA01g002080.3C.gene;BraA01g003530.3C.gene;BraA01g003610.3C.gene;BraA01g004020.3C.gene;BraA01g004230.3C.gene;BraA01g004270.3C.gene;BraA01g005780.3C.gene;BraA01g006580.3C.gene;BraA01g007440.3C.gene;BraA01g008460.3C.gene;BraA01g009230.3C.gene;BraA01g009560.3C.gene;BraA01g012890.3C.gene;BraA01g018010.3C.gene;BraA01g019340.3C.gene;BraA01g023290.3C.gene;Bra…
Biological Process	GO:0009641	shade avoidance	33	5	3.64	0.06506	BraA02g024800.3C.gene;BraA06g014030.3C.gene;BraA07g039090.3C.gene;BraA07g041700.3C.gene;BraA09g022670.3C.gene
Biological Process	GO:0016132	brassinosteroid biosynthetic process	49	5	5.41	0.0651	BraA01g033430.3C.gene;BraA02g031780.3C.gene;BraA04g017050.3C.gene;BraA06g042600.3C.gene;Brassica_rapa_newGene_3302
Biological Process	GO:0071446	cellular response to salicylic acid stimulus	83	13	9.16	0.06537	BraA02g009840.3C.gene;BraA02g021800.3C.gene;BraA03g042430.3C.gene;BraA03g048470.3C.gene;BraA05g028430.3C.gene;BraA05g040640.3C.gene;BraA05g041910.3C.gene;BraA06g043400.3C.gene;BraA07g016630.3C.gene;BraA08g026970.3C.gene;BraA09g033340.3C.gene;BraA10g007410.3C.gene;BraA10g018860.3C.gene
Biological Process	GO:0043067	regulation of programmed cell death	110	16	12.14	0.06541	BraA01g002290.3C.gene;BraA01g029930.3C.gene;BraA02g025220.3C.gene;BraA02g033670.3C.gene;BraA02g044630.3C.gene;BraA03g050150.3C.gene;BraA04g024790.3C.gene;BraA04g029340.3C.gene;BraA05g001540.3C.gene;BraA05g013390.3C.gene;BraA05g034160.3C.gene;BraA06g027990.3C.gene;BraA09g014740.3C.gene;BraA09g018880.3C.gene;BraA10g019670.3C.gene;BraA10g027520.3C.gene
Biological Process	GO:0061086	negative regulation of histone H3-K27 methylation	4	1	0.44	0.06566	BraA03g040960.3C.gene
Biological Process	GO:0010377	guard cell fate commitment	4	1	0.44	0.06566	BraA03g040960.3C.gene
Biological Process	GO:0007163	establishment or maintenance of cell polarity	22	3	2.43	0.06691	BraA03g013050.3C.gene;BraA04g016600.3C.gene;BraA06g034450.3C.gene
Biological Process	GO:0015755	fructose transport	6	2	0.66	0.0672	BraA03g046580.3C.gene;Brassica_rapa_newGene_4698
Biological Process	GO:0008215	spermine metabolic process	18	4	1.99	0.06749	BraA03g005860.3C.gene;BraA03g008880.3C.gene;BraA03g030940.3C.gene;BraA10g021310.3C.gene
Biological Process	GO:0010114	response to red light	104	23	11.48	0.06761	BraA01g031350.3C.gene;BraA02g019240.3C.gene;BraA02g035880.3C.gene;BraA03g021240.3C.gene;BraA03g024140.3C.gene;BraA03g040550.3C.gene;BraA03g041940.3C.gene;BraA04g028140.3C.gene;BraA04g030640.3C.gene;BraA05g006050.3C.gene;BraA05g010460.3C.gene;BraA05g024380.3C.gene;BraA06g007290.3C.gene;BraA07g010700.3C.gene;BraA07g034440.3C.gene;BraA08g028350.3C.gene;BraA08g032060.3C.gene;BraA09g003290.3C.gene;Bra…
Biological Process	GO:1902644	tertiary alcohol metabolic process	61	11	6.73	0.06774	BraA02g031780.3C.gene;BraA03g036470.3C.gene;BraA03g048470.3C.gene;BraA05g032610.3C.gene;BraA06g022060.3C.gene;BraA06g023170.3C.gene;BraA06g042600.3C.gene;BraA09g034930.3C.gene;BraA10g019670.3C.gene;Brassica_rapa_newGene_2062;Brassica_rapa_newGene_3944
Biological Process	GO:0009687	abscisic acid metabolic process	61	11	6.73	0.06774	BraA02g031780.3C.gene;BraA03g036470.3C.gene;BraA03g048470.3C.gene;BraA05g032610.3C.gene;BraA06g022060.3C.gene;BraA06g023170.3C.gene;BraA06g042600.3C.gene;BraA09g034930.3C.gene;BraA10g019670.3C.gene;Brassica_rapa_newGene_2062;Brassica_rapa_newGene_3944
Biological Process	GO:0043288	apocarotenoid metabolic process	61	11	6.73	0.06774	BraA02g031780.3C.gene;BraA03g036470.3C.gene;BraA03g048470.3C.gene;BraA05g032610.3C.gene;BraA06g022060.3C.gene;BraA06g023170.3C.gene;BraA06g042600.3C.gene;BraA09g034930.3C.gene;BraA10g019670.3C.gene;Brassica_rapa_newGene_2062;Brassica_rapa_newGene_3944
Biological Process	GO:0055081	anion homeostasis	81	16	8.94	0.06779	BraA01g034870.3C.gene;BraA01g044740.3C.gene;BraA02g000780.3C.gene;BraA04g024250.3C.gene;BraA04g029340.3C.gene;BraA05g029790.3C.gene;BraA06g010150.3C.gene;BraA06g019600.3C.gene;BraA07g015020.3C.gene;BraA07g030700.3C.gene;BraA09g004810.3C.gene;BraA09g029080.3C.gene;BraA09g029120.3C.gene;BraA09g059740.3C.gene;BraA10g007340.3C.gene;BraA10g016090.3C.gene
Biological Process	GO:0090207	regulation of triglyceride metabolic process	5	0	0.55	0.06848	--
Biological Process	GO:0071554	cell wall organization or biogenesis	1231	155	135.83	0.06953	BraA01g000860.3C.gene;BraA01g004740.3C.gene;BraA01g007420.3C.gene;BraA01g007440.3C.gene;BraA01g008990.3C.gene;BraA01g014870.3C.gene;BraA01g015020.3C.gene;BraA01g016210.3C.gene;BraA01g017460.3C.gene;BraA01g019010.3C.gene;BraA01g027690.3C.gene;BraA01g033430.3C.gene;BraA01g037360.3C.gene;BraA01g040060.3C.gene;BraA01g043890.3C.gene;BraA01g044070.3C.gene;BraA01g044420.3C.gene;BraA01g044490.3C.gene;Bra…
Biological Process	GO:0019222	regulation of metabolic process	5637	638	621.98	0.06971	BraA01g000210.3C.gene;BraA01g000790.3C.gene;BraA01g001260.3C.gene;BraA01g001420.3C.gene;BraA01g001430.3C.gene;BraA01g002080.3C.gene;BraA01g002110.3C.gene;BraA01g002400.3C.gene;BraA01g003020.3C.gene;BraA01g003250.3C.gene;BraA01g004230.3C.gene;BraA01g004270.3C.gene;BraA01g004600.3C.gene;BraA01g004740.3C.gene;BraA01g005150.3C.gene;BraA01g005240.3C.gene;BraA01g005780.3C.gene;BraA01g006750.3C.gene;Bra…
Biological Process	GO:0046856	phosphatidylinositol dephosphorylation	35	7	3.86	0.06971	BraA01g009560.3C.gene;BraA03g047970.3C.gene;BraA07g029460.3C.gene;BraA07g036160.3C.gene;BraA08g034280.3C.gene;BraA09g052480.3C.gene;Brassica_rapa_newGene_139
Biological Process	GO:0080144	amino acid homeostasis	18	6	1.99	0.06983	BraA02g000780.3C.gene;BraA07g015020.3C.gene;BraA09g004810.3C.gene;BraA09g029080.3C.gene;BraA09g029120.3C.gene;BraA10g007340.3C.gene
Biological Process	GO:0008643	carbohydrate transport	219	33	24.16	0.07058	BraA01g015710.3C.gene;BraA01g033330.3C.gene;BraA01g042840.3C.gene;BraA02g010760.3C.gene;BraA02g020540.3C.gene;BraA02g025580.3C.gene;BraA03g015850.3C.gene;BraA03g030440.3C.gene;BraA03g038570.3C.gene;BraA03g046580.3C.gene;BraA03g052170.3C.gene;BraA04g018770.3C.gene;BraA04g020240.3C.gene;BraA05g027400.3C.gene;BraA05g032650.3C.gene;BraA06g005930.3C.gene;BraA06g005950.3C.gene;BraA06g016280.3C.gene;Bra…
Biological Process	GO:0006714	sesquiterpenoid metabolic process	78	12	8.61	0.0708	BraA01g043290.3C.gene;BraA02g031780.3C.gene;BraA03g036470.3C.gene;BraA03g048470.3C.gene;BraA05g032610.3C.gene;BraA06g022060.3C.gene;BraA06g023170.3C.gene;BraA06g042600.3C.gene;BraA09g034930.3C.gene;BraA10g019670.3C.gene;Brassica_rapa_newGene_2062;Brassica_rapa_newGene_3944
Biological Process	GO:0080142	regulation of salicylic acid biosynthetic process	6	3	0.66	0.07134	BraA05g036800.3C.gene;BraA07g028550.3C.gene;BraA07g037800.3C.gene
Biological Process	GO:0009639	response to red or far red light	354	57	39.06	0.07143	BraA01g000210.3C.gene;BraA01g031350.3C.gene;BraA02g005890.3C.gene;BraA02g015640.3C.gene;BraA02g019240.3C.gene;BraA02g023540.3C.gene;BraA02g024800.3C.gene;BraA02g025610.3C.gene;BraA02g031780.3C.gene;BraA02g035880.3C.gene;BraA02g043680.3C.gene;BraA03g009000.3C.gene;BraA03g021240.3C.gene;BraA03g024140.3C.gene;BraA03g040550.3C.gene;BraA03g041940.3C.gene;BraA03g044270.3C.gene;BraA03g057620.3C.gene;Bra…
Biological Process	GO:0007062	sister chromatid cohesion	54	8	5.96	0.07172	BraA01g003250.3C.gene;BraA03g056550.3C.gene;BraA04g004310.3C.gene;BraA08g015480.3C.gene;BraA08g022990.3C.gene;BraA08g034690.3C.gene;BraA10g023350.3C.gene;BraAnng006390.3C.gene
Biological Process	GO:0042891	antibiotic transport	4	0	0.44	0.07186	--
Biological Process	GO:0044699	single-organism process	16703	1953	1842.99	0.07197	BraA01g000020.3C.gene;BraA01g000030.3C.gene;BraA01g000210.3C.gene;BraA01g000370.3C.gene;BraA01g000660.3C.gene;BraA01g000700.3C.gene;BraA01g000790.3C.gene;BraA01g000860.3C.gene;BraA01g000880.3C.gene;BraA01g001110.3C.gene;BraA01g001490.3C.gene;BraA01g001610.3C.gene;BraA01g001700.3C.gene;BraA01g002010.3C.gene;BraA01g002060.3C.gene;BraA01g002110.3C.gene;BraA01g002290.3C.gene;BraA01g002400.3C.gene;Bra…
aA09g007520.3C.gene;BraA09g007560.3C.gene;BraA09g007720.3C.gene;BraA09g008260.3C.gene;BraA09g008640.3C.gene;BraA09g008880.3C.gene;BraA09g009160.3C.gene;BraA09g009290.3C.gene;BraA09g009360.3C.gene;BraA09g009580.3C.gene;BraA09g009640.3C.gene;BraA09g009840.3C.gene;BraA09g009920.3C.gene;BraA09g009970.3C.gene;BraA09g010050.3C.gene;BraA09g010080.3C.gene;BraA09g010440.3C.gene;BraA09g010740.3C.gene;BraA0…
Biological Process	GO:2000144	positive regulation of DNA-templated transcription, initiation	3	1	0.33	0.07231	BraA10g031080.3C.gene
Biological Process	GO:0060261	positive regulation of transcription initiation from RNA polymerase II promoter	3	1	0.33	0.07231	BraA10g031080.3C.gene
Biological Process	GO:0070601	centromeric sister chromatid cohesion	8	2	0.88	0.07233	BraA10g023350.3C.gene;BraAnng006390.3C.gene
Biological Process	GO:0010507	negative regulation of autophagy	9	1	0.99	0.07248	Brassica_rapa_newGene_2062
Biological Process	GO:0000018	regulation of DNA recombination	17	1	1.88	0.07252	BraA02g016460.3C.gene
Biological Process	GO:0055073	cadmium ion homeostasis	5	3	0.55	0.07259	BraA02g007060.3C.gene;BraA07g035730.3C.gene;BraA10g022530.3C.gene
Biological Process	GO:0010372	positive regulation of gibberellin biosynthetic process	5	1	0.55	0.07263	BraA01g021540.3C.gene
Biological Process	GO:0009738	abscisic acid-activated signaling pathway	365	45	40.27	0.07273	BraA01g004230.3C.gene;BraA01g004270.3C.gene;BraA01g009230.3C.gene;BraA01g009560.3C.gene;BraA02g000780.3C.gene;BraA02g015450.3C.gene;BraA02g045120.3C.gene;BraA02g045510.3C.gene;BraA03g012850.3C.gene;BraA03g020010.3C.gene;BraA03g047600.3C.gene;BraA03g058530.3C.gene;BraA04g007410.3C.gene;BraA04g019390.3C.gene;BraA04g023760.3C.gene;BraA05g001160.3C.gene;BraA05g006890.3C.gene;BraA05g009140.3C.gene;Bra…
Biological Process	GO:0051674	localization of cell	2	1	0.22	0.07282	BraA04g016600.3C.gene
Biological Process	GO:0048870	cell motility	2	1	0.22	0.07282	BraA04g016600.3C.gene
Biological Process	GO:0006654	phosphatidic acid biosynthetic process	2	1	0.22	0.07282	BraA03g050150.3C.gene
Biological Process	GO:0006857	oligopeptide transport	118	22	13.02	0.07325	BraA01g012370.3C.gene;BraA01g014850.3C.gene;BraA01g032090.3C.gene;BraA01g034660.3C.gene;BraA02g013080.3C.gene;BraA02g043810.3C.gene;BraA02g044590.3C.gene;BraA05g007680.3C.gene;BraA05g023200.3C.gene;BraA05g025490.3C.gene;BraA05g031010.3C.gene;BraA06g009470.3C.gene;BraA07g021490.3C.gene;BraA07g030700.3C.gene;BraA07g031750.3C.gene;BraA08g020980.3C.gene;BraA08g031180.3C.gene;BraA09g027830.3C.gene;Bra…
Biological Process	GO:0015833	peptide transport	118	22	13.02	0.07325	BraA01g012370.3C.gene;BraA01g014850.3C.gene;BraA01g032090.3C.gene;BraA01g034660.3C.gene;BraA02g013080.3C.gene;BraA02g043810.3C.gene;BraA02g044590.3C.gene;BraA05g007680.3C.gene;BraA05g023200.3C.gene;BraA05g025490.3C.gene;BraA05g031010.3C.gene;BraA06g009470.3C.gene;BraA07g021490.3C.gene;BraA07g030700.3C.gene;BraA07g031750.3C.gene;BraA08g020980.3C.gene;BraA08g031180.3C.gene;BraA09g027830.3C.gene;Bra…
Biological Process	GO:0006878	cellular copper ion homeostasis	14	5	1.54	0.07347	BraA02g000480.3C.gene;BraA04g004140.3C.gene;BraA05g031790.3C.gene;BraA09g012740.3C.gene;BraA09g060730.3C.gene
Biological Process	GO:0006631	fatty acid metabolic process	478	54	52.74	0.07372	BraA01g004270.3C.gene;BraA01g025720.3C.gene;BraA01g042810.3C.gene;BraA01g044090.3C.gene;BraA02g015010.3C.gene;BraA02g015020.3C.gene;BraA02g033670.3C.gene;BraA03g018600.3C.gene;BraA03g041460.3C.gene;BraA03g050150.3C.gene;BraA03g054820.3C.gene;BraA03g054910.3C.gene;BraA04g007440.3C.gene;BraA04g009880.3C.gene;BraA04g023760.3C.gene;BraA04g024790.3C.gene;BraA04g026750.3C.gene;BraA05g007850.3C.gene;Bra…
Biological Process	GO:0045087	innate immune response	558	76	61.57	0.07372	BraA01g000020.3C.gene;BraA01g001110.3C.gene;BraA01g010280.3C.gene;BraA01g014490.3C.gene;BraA01g023890.3C.gene;BraA01g037490.3C.gene;BraA02g012430.3C.gene;BraA02g014080.3C.gene;BraA02g021800.3C.gene;BraA02g025540.3C.gene;BraA02g028310.3C.gene;BraA02g032300.3C.gene;BraA03g003120.3C.gene;BraA03g005610.3C.gene;BraA03g010250.3C.gene;BraA03g020710.3C.gene;BraA03g020740.3C.gene;BraA03g027930.3C.gene;Bra…
Biological Process	GO:0055085	transmembrane transport	1713	223	189.01	0.07398	BraA01g003590.3C.gene;BraA01g007590.3C.gene;BraA01g008460.3C.gene;BraA01g009230.3C.gene;BraA01g011150.3C.gene;BraA01g012890.3C.gene;BraA01g014850.3C.gene;BraA01g015350.3C.gene;BraA01g016370.3C.gene;BraA01g027940.3C.gene;BraA01g028180.3C.gene;BraA01g029430.3C.gene;BraA01g030530.3C.gene;BraA01g031350.3C.gene;BraA01g032040.3C.gene;BraA01g033330.3C.gene;BraA01g034820.3C.gene;BraA01g038360.3C.gene;Bra…
Biological Process	GO:0042964	thioredoxin reduction	4	1	0.44	0.07408	BraA08g020810.3C.gene
Biological Process	GO:0015669	gas transport	6	1	0.66	0.07557	BraA03g024000.3C.gene
Biological Process	GO:0009900	dehiscence	47	5	5.19	0.07603	BraA01g016370.3C.gene;BraA04g003240.3C.gene;BraA07g016830.3C.gene;BraA08g029260.3C.gene;BraA09g057750.3C.gene
Biological Process	GO:0080165	callose deposition in phloem sieve plate	5	3	0.55	0.07629	BraA05g015010.3C.gene;BraA07g028740.3C.gene;BraA07g037520.3C.gene
Biological Process	GO:0006898	receptor-mediated endocytosis	14	0	1.54	0.07639	--
Biological Process	GO:0034654	nucleobase-containing compound biosynthetic process	4832	577	533.16	0.07652	BraA01g000210.3C.gene;BraA01g000980.3C.gene;BraA01g001260.3C.gene;BraA01g002080.3C.gene;BraA01g002110.3C.gene;BraA01g002400.3C.gene;BraA01g004230.3C.gene;BraA01g004600.3C.gene;BraA01g005150.3C.gene;BraA01g005240.3C.gene;BraA01g005780.3C.gene;BraA01g006750.3C.gene;BraA01g008370.3C.gene;BraA01g008410.3C.gene;BraA01g008460.3C.gene;BraA01g008990.3C.gene;BraA01g009460.3C.gene;BraA01g009470.3C.gene;Bra…
Biological Process	GO:0009262	deoxyribonucleotide metabolic process	18	3	1.99	0.07689	BraA01g004850.3C.gene;BraA07g009520.3C.gene;BraA10g029930.3C.gene
Biological Process	GO:0031112	positive regulation of microtubule polymerization or depolymerization	9	0	0.99	0.07717	--
Biological Process	GO:0050778	positive regulation of immune response	112	12	12.36	0.07723	BraA01g023890.3C.gene;BraA01g037490.3C.gene;BraA03g005610.3C.gene;BraA03g048220.3C.gene;BraA05g006410.3C.gene;BraA05g032950.3C.gene;BraA05g036800.3C.gene;BraA06g013720.3C.gene;BraA06g017920.3C.gene;BraA08g012440.3C.gene;BraA09g010080.3C.gene;BraA09g053330.3C.gene
Biological Process	GO:0002684	positive regulation of immune system process	112	12	12.36	0.07723	BraA01g023890.3C.gene;BraA01g037490.3C.gene;BraA03g005610.3C.gene;BraA03g048220.3C.gene;BraA05g006410.3C.gene;BraA05g032950.3C.gene;BraA05g036800.3C.gene;BraA06g013720.3C.gene;BraA06g017920.3C.gene;BraA08g012440.3C.gene;BraA09g010080.3C.gene;BraA09g053330.3C.gene
Biological Process	GO:2000021	regulation of ion homeostasis	11	1	1.21	0.07751	BraA08g016780.3C.gene
Biological Process	GO:0010116	positive regulation of abscisic acid biosynthetic process	12	2	1.32	0.07768	BraA03g048470.3C.gene;Brassica_rapa_newGene_2062
Biological Process	GO:0018343	protein farnesylation	4	0	0.44	0.07773	--
Biological Process	GO:0060154	cellular process regulating host cell cycle in response to virus	4	1	0.44	0.07784	BraA09g027660.3C.gene
Biological Process	GO:0010942	positive regulation of cell death	50	3	5.52	0.07829	BraA02g025220.3C.gene;BraA05g001540.3C.gene;BraA10g027520.3C.gene
Biological Process	GO:0071333	cellular response to glucose stimulus	30	6	3.31	0.07973	BraA02g012660.3C.gene;BraA02g040390.3C.gene;BraA03g012760.3C.gene;BraA10g014690.3C.gene;Brassica_rapa_newGene_2062;Brassica_rapa_newGene_5792
Biological Process	GO:0015706	nitrate transport	45	9	4.97	0.07982	BraA01g034660.3C.gene;BraA02g005540.3C.gene;BraA02g037480.3C.gene;BraA03g026180.3C.gene;BraA04g015280.3C.gene;BraA05g023200.3C.gene;BraA05g031010.3C.gene;BraA06g037830.3C.gene;BraA09g056980.3C.gene
Biological Process	GO:0034059	response to anoxia	14	4	1.54	0.08005	BraA01g039600.3C.gene;BraA07g040200.3C.gene;BraA09g051800.3C.gene;BraAnng003630.3C.gene
Biological Process	GO:0071470	cellular response to osmotic stress	84	11	9.27	0.08022	BraA01g034660.3C.gene;BraA02g025250.3C.gene;BraA02g025260.3C.gene;BraA03g028090.3C.gene;BraA05g039150.3C.gene;BraA06g012300.3C.gene;BraA06g020950.3C.gene;BraA07g018100.3C.gene;BraA08g007040.3C.gene;BraA08g034260.3C.gene;BraA09g014740.3C.gene
Biological Process	GO:0051254	positive regulation of RNA metabolic process	522	87	57.6	0.08024	BraA01g002400.3C.gene;BraA01g004230.3C.gene;BraA01g005150.3C.gene;BraA01g008990.3C.gene;BraA01g009460.3C.gene;BraA01g009470.3C.gene;BraA01g010840.3C.gene;BraA01g014490.3C.gene;BraA01g025720.3C.gene;BraA01g033920.3C.gene;BraA01g038550.3C.gene;BraA01g044460.3C.gene;BraA02g021800.3C.gene;BraA02g025270.3C.gene;BraA02g044910.3C.gene;BraA02g045120.3C.gene;BraA03g007090.3C.gene;BraA03g009520.3C.gene;Bra…
Biological Process	GO:0009314	response to radiation	1183	169	130.53	0.08049	BraA01g000210.3C.gene;BraA01g001110.3C.gene;BraA01g002400.3C.gene;BraA01g005150.3C.gene;BraA01g015820.3C.gene;BraA01g023890.3C.gene;BraA01g024420.3C.gene;BraA01g025720.3C.gene;BraA01g031350.3C.gene;BraA01g033430.3C.gene;BraA01g038780.3C.gene;BraA01g040680.3C.gene;BraA01g043400.3C.gene;BraA01g044070.3C.gene;BraA01g044460.3C.gene;BraA02g005090.3C.gene;BraA02g005890.3C.gene;BraA02g006450.3C.gene;Bra…
Biological Process	GO:0042435	indole-containing compound biosynthetic process	91	14	10.04	0.08073	BraA01g018010.3C.gene;BraA02g006840.3C.gene;BraA02g012430.3C.gene;BraA02g021800.3C.gene;BraA03g014080.3C.gene;BraA03g053600.3C.gene;BraA04g016310.3C.gene;BraA04g022180.3C.gene;BraA06g020840.3C.gene;BraA06g021550.3C.gene;BraA08g031570.3C.gene;BraA09g011320.3C.gene;BraA09g012050.3C.gene;BraA10g012310.3C.gene
Biological Process	GO:0071219	cellular response to molecule of bacterial origin	9	2	0.99	0.08108	BraA07g028550.3C.gene;BraA07g037800.3C.gene
Biological Process	GO:0009698	phenylpropanoid metabolic process	285	50	31.45	0.0811	BraA01g033430.3C.gene;BraA02g000320.3C.gene;BraA02g001710.3C.gene;BraA02g006790.3C.gene;BraA02g018000.3C.gene;BraA02g024180.3C.gene;BraA02g025540.3C.gene;BraA02g044460.3C.gene;BraA03g014080.3C.gene;BraA03g016250.3C.gene;BraA03g020710.3C.gene;BraA03g023230.3C.gene;BraA03g029790.3C.gene;BraA03g036020.3C.gene;BraA03g039690.3C.gene;BraA03g051360.3C.gene;BraA04g006280.3C.gene;BraA04g024790.3C.gene;Bra…
Biological Process	GO:0015689	molybdate ion transport	7	1	0.77	0.08139	BraA09g052960.3C.gene
Biological Process	GO:0006820	anion transport	538	70	59.36	0.08187	BraA01g000030.3C.gene;BraA01g002980.3C.gene;BraA01g006180.3C.gene;BraA01g015350.3C.gene;BraA01g034660.3C.gene;BraA02g003380.3C.gene;BraA02g005540.3C.gene;BraA02g010170.3C.gene;BraA02g012100.3C.gene;BraA02g025580.3C.gene;BraA02g037480.3C.gene;BraA02g042970.3C.gene;BraA02g043620.3C.gene;BraA02g044320.3C.gene;BraA02g044530.3C.gene;BraA03g003820.3C.gene;BraA03g015170.3C.gene;BraA03g026180.3C.gene;Bra…
Biological Process	GO:0007569	cell aging	15	2	1.66	0.08259	BraA02g001100.3C.gene;BraA10g032420.3C.gene
Biological Process	GO:0080181	lateral root branching	5	1	0.55	0.08267	BraA07g008780.3C.gene
Biological Process	GO:0044283	small molecule biosynthetic process	1235	144	136.27	0.08269	BraA01g000700.3C.gene;BraA01g000790.3C.gene;BraA01g004270.3C.gene;BraA01g012700.3C.gene;BraA01g021540.3C.gene;BraA01g025720.3C.gene;BraA01g026140.3C.gene;BraA01g033430.3C.gene;BraA01g042810.3C.gene;BraA01g044090.3C.gene;BraA02g005070.3C.gene;BraA02g006550.3C.gene;BraA02g006840.3C.gene;BraA02g007980.3C.gene;BraA02g010750.3C.gene;BraA02g011640.3C.gene;BraA02g015010.3C.gene;BraA02g015020.3C.gene;Bra…
Biological Process	GO:0008283	cell proliferation	191	21	21.07	0.08315	BraA01g023480.3C.gene;BraA01g025720.3C.gene;BraA02g005880.3C.gene;BraA03g057620.3C.gene;BraA04g016840.3C.gene;BraA05g035640.3C.gene;BraA06g009950.3C.gene;BraA06g019710.3C.gene;BraA07g025200.3C.gene;BraA07g034150.3C.gene;BraA08g005680.3C.gene;BraA08g011230.3C.gene;BraA08g016120.3C.gene;BraA08g016820.3C.gene;BraA08g019870.3C.gene;BraA09g028350.3C.gene;BraA10g000730.3C.gene;BraA10g002620.3C.gene;Bra…
Biological Process	GO:0006955	immune response	583	79	64.33	0.08349	BraA01g000020.3C.gene;BraA01g001110.3C.gene;BraA01g010280.3C.gene;BraA01g014490.3C.gene;BraA01g023890.3C.gene;BraA01g037490.3C.gene;BraA02g012430.3C.gene;BraA02g014080.3C.gene;BraA02g021800.3C.gene;BraA02g025540.3C.gene;BraA02g028310.3C.gene;BraA02g032300.3C.gene;BraA03g003120.3C.gene;BraA03g005610.3C.gene;BraA03g010250.3C.gene;BraA03g010760.3C.gene;BraA03g020500.3C.gene;BraA03g020710.3C.gene;Bra…
Biological Process	GO:0032890	regulation of organic acid transport	12	3	1.32	0.08354	BraA01g006180.3C.gene;BraA02g012100.3C.gene;BraA06g036110.3C.gene
Biological Process	GO:0051952	regulation of amine transport	12	3	1.32	0.08354	BraA01g006180.3C.gene;BraA02g012100.3C.gene;BraA06g036110.3C.gene
Biological Process	GO:0051955	regulation of amino acid transport	12	3	1.32	0.08354	BraA01g006180.3C.gene;BraA02g012100.3C.gene;BraA06g036110.3C.gene
Biological Process	GO:0080143	regulation of amino acid export	12	3	1.32	0.08354	BraA01g006180.3C.gene;BraA02g012100.3C.gene;BraA06g036110.3C.gene
Biological Process	GO:0030244	cellulose biosynthetic process	103	12	11.36	0.08422	BraA01g043890.3C.gene;BraA01g044490.3C.gene;BraA02g006730.3C.gene;BraA02g007030.3C.gene;BraA03g033060.3C.gene;BraA03g048470.3C.gene;BraA03g051590.3C.gene;BraA04g023370.3C.gene;BraA06g035820.3C.gene;BraA06g043400.3C.gene;BraA08g006700.3C.gene;Brassica_rapa_newGene_1940
Biological Process	GO:0072512	trivalent inorganic cation transport	2	1	0.22	0.08433	BraA10g020350.3C.gene
Biological Process	GO:0015690	aluminum cation transport	2	1	0.22	0.08433	BraA10g020350.3C.gene
Biological Process	GO:0046460	neutral lipid biosynthetic process	32	5	3.53	0.08454	BraA01g004270.3C.gene;BraA02g005020.3C.gene;BraA02g014610.3C.gene;BraA05g009700.3C.gene;BraA09g015400.3C.gene
Biological Process	GO:0046463	acylglycerol biosynthetic process	32	5	3.53	0.08454	BraA01g004270.3C.gene;BraA02g005020.3C.gene;BraA02g014610.3C.gene;BraA05g009700.3C.gene;BraA09g015400.3C.gene
Biological Process	GO:0009769	photosynthesis, light harvesting in photosystem II	8	4	0.88	0.08507	BraA02g014020.3C.gene;BraA03g041940.3C.gene;BraA05g010700.3C.gene;BraA09g003290.3C.gene
Biological Process	GO:0006517	protein deglycosylation	7	0	0.77	0.08514	--
Biological Process	GO:0009808	lignin metabolic process	169	29	18.65	0.08628	BraA01g033430.3C.gene;BraA02g000320.3C.gene;BraA02g001710.3C.gene;BraA02g018000.3C.gene;BraA02g024180.3C.gene;BraA02g025540.3C.gene;BraA02g044460.3C.gene;BraA03g014080.3C.gene;BraA03g016250.3C.gene;BraA03g020710.3C.gene;BraA03g029790.3C.gene;BraA04g024790.3C.gene;BraA04g026170.3C.gene;BraA05g008320.3C.gene;BraA06g027600.3C.gene;BraA06g035820.3C.gene;BraA06g043210.3C.gene;BraA06g044350.3C.gene;Bra…
Biological Process	GO:0015790	UDP-xylose transport	5	3	0.55	0.08637	BraA04g020240.3C.gene;BraA07g018690.3C.gene;Brassica_rapa_newGene_6263
Biological Process	GO:0090333	regulation of stomatal closure	24	3	2.65	0.08663	BraA03g016010.3C.gene;BraA03g041940.3C.gene;BraA05g014200.3C.gene
Biological Process	GO:0006071	glycerol metabolic process	45	6	4.97	0.08667	BraA01g017460.3C.gene;BraA01g044740.3C.gene;BraA02g005020.3C.gene;BraA05g029810.3C.gene;BraA07g025810.3C.gene;BraA10g015330.3C.gene
Biological Process	GO:1901562	response to paraquat	5	1	0.55	0.0868	BraA10g016090.3C.gene
Biological Process	GO:0016042	lipid catabolic process	347	44	38.29	0.08709	BraA01g044740.3C.gene;BraA02g001010.3C.gene;BraA02g002700.3C.gene;BraA02g002710.3C.gene;BraA02g002960.3C.gene;BraA02g024710.3C.gene;BraA02g031780.3C.gene;BraA03g018600.3C.gene;BraA03g020770.3C.gene;BraA03g048600.3C.gene;BraA03g054820.3C.gene;BraA04g007440.3C.gene;BraA04g021760.3C.gene;BraA04g023760.3C.gene;BraA04g028310.3C.gene;BraA05g022470.3C.gene;BraA05g032820.3C.gene;BraA05g032830.3C.gene;Bra…
Biological Process	GO:0002376	immune system process	642	88	70.84	0.08731	BraA01g000020.3C.gene;BraA01g001110.3C.gene;BraA01g010280.3C.gene;BraA01g014490.3C.gene;BraA01g023890.3C.gene;BraA01g037490.3C.gene;BraA01g039470.3C.gene;BraA02g009410.3C.gene;BraA02g012430.3C.gene;BraA02g014080.3C.gene;BraA02g021800.3C.gene;BraA02g025510.3C.gene;BraA02g025540.3C.gene;BraA02g028310.3C.gene;BraA02g032300.3C.gene;BraA03g003120.3C.gene;BraA03g005610.3C.gene;BraA03g010250.3C.gene;Bra…
Biological Process	GO:0031337	positive regulation of sulfur amino acid metabolic process	3	0	0.33	0.0878	--
Biological Process	GO:1900910	positive regulation of olefin metabolic process	3	0	0.33	0.0878	--
Biological Process	GO:1900913	positive regulation of olefin biosynthetic process	3	0	0.33	0.0878	--
Biological Process	GO:0010365	positive regulation of ethylene biosynthetic process	3	0	0.33	0.0878	--
Biological Process	GO:0044763	single-organism cellular process	12581	1473	1388.17	0.08794	BraA01g000020.3C.gene;BraA01g000210.3C.gene;BraA01g000660.3C.gene;BraA01g000700.3C.gene;BraA01g000790.3C.gene;BraA01g000860.3C.gene;BraA01g000880.3C.gene;BraA01g001110.3C.gene;BraA01g001490.3C.gene;BraA01g001610.3C.gene;BraA01g002110.3C.gene;BraA01g002290.3C.gene;BraA01g002400.3C.gene;BraA01g002560.3C.gene;BraA01g003020.3C.gene;BraA01g003250.3C.gene;BraA01g003390.3C.gene;BraA01g003590.3C.gene;Bra…
Biological Process	GO:0052564	response to immune response of other organism involved in symbiotic interaction	25	6	2.76	0.08841	BraA01g023890.3C.gene;BraA05g006410.3C.gene;BraA05g036800.3C.gene;BraA06g017920.3C.gene;BraA09g010080.3C.gene;BraA09g053330.3C.gene
Biological Process	GO:0052552	modulation by organism of immune response of other organism involved in symbiotic interaction	25	6	2.76	0.08841	BraA01g023890.3C.gene;BraA05g006410.3C.gene;BraA05g036800.3C.gene;BraA06g017920.3C.gene;BraA09g010080.3C.gene;BraA09g053330.3C.gene
Biological Process	GO:0052553	modulation by symbiont of host immune response	25	6	2.76	0.08841	BraA01g023890.3C.gene;BraA05g006410.3C.gene;BraA05g036800.3C.gene;BraA06g017920.3C.gene;BraA09g010080.3C.gene;BraA09g053330.3C.gene
Biological Process	GO:0052555	positive regulation by organism of immune response of other organism involved in symbiotic interaction	25	6	2.76	0.08841	BraA01g023890.3C.gene;BraA05g006410.3C.gene;BraA05g036800.3C.gene;BraA06g017920.3C.gene;BraA09g010080.3C.gene;BraA09g053330.3C.gene
Biological Process	GO:0052556	positive regulation by symbiont of host immune response	25	6	2.76	0.08841	BraA01g023890.3C.gene;BraA05g006410.3C.gene;BraA05g036800.3C.gene;BraA06g017920.3C.gene;BraA09g010080.3C.gene;BraA09g053330.3C.gene
Biological Process	GO:0052572	response to host immune response	25	6	2.76	0.08841	BraA01g023890.3C.gene;BraA05g006410.3C.gene;BraA05g036800.3C.gene;BraA06g017920.3C.gene;BraA09g010080.3C.gene;BraA09g053330.3C.gene
Biological Process	GO:0009963	positive regulation of flavonoid biosynthetic process	9	1	0.99	0.08978	BraA09g028560.3C.gene
Biological Process	GO:0019400	alditol metabolic process	49	8	5.41	0.09018	BraA01g017460.3C.gene;BraA01g044740.3C.gene;BraA02g005020.3C.gene;BraA02g011640.3C.gene;BraA04g012960.3C.gene;BraA05g029810.3C.gene;BraA07g025810.3C.gene;BraA10g015330.3C.gene
Biological Process	GO:0006556	S-adenosylmethionine biosynthetic process	8	1	0.88	0.0905	BraA04g026170.3C.gene
Biological Process	GO:0006597	spermine biosynthetic process	16	3	1.77	0.09108	BraA03g008880.3C.gene;BraA03g030940.3C.gene;BraA10g021310.3C.gene
Biological Process	GO:0042364	water-soluble vitamin biosynthetic process	97	10	10.7	0.09155	BraA02g010750.3C.gene;BraA03g013750.3C.gene;BraA03g039860.3C.gene;BraA04g015090.3C.gene;BraA04g015110.3C.gene;BraA04g031330.3C.gene;BraA07g029080.3C.gene;BraA07g036960.3C.gene;BraA09g012070.3C.gene;BraA09g051080.3C.gene
Biological Process	GO:0019586	galacturonate metabolic process	10	0	1.1	0.09159	--
Biological Process	GO:0009745	sucrose mediated signaling	9	1	0.99	0.09181	Brassica_rapa_newGene_2062
Biological Process	GO:0097032	mitochondrial respiratory chain complex II biogenesis	2	1	0.22	0.09244	BraA10g009290.3C.gene
Biological Process	GO:0034552	respiratory chain complex II assembly	2	1	0.22	0.09244	BraA10g009290.3C.gene
Biological Process	GO:0034553	mitochondrial respiratory chain complex II assembly	2	1	0.22	0.09244	BraA10g009290.3C.gene
Biological Process	GO:0018293	protein-FAD linkage	2	1	0.22	0.09244	BraA10g009290.3C.gene
Biological Process	GO:0009741	response to brassinosteroid	189	20	20.85	0.09309	BraA01g007440.3C.gene;BraA03g013980.3C.gene;BraA03g023210.3C.gene;BraA03g026740.3C.gene;BraA03g055650.3C.gene;BraA05g003020.3C.gene;BraA06g039950.3C.gene;BraA06g044750.3C.gene;BraA07g002430.3C.gene;BraA07g006850.3C.gene;BraA07g041760.3C.gene;BraA08g013160.3C.gene;BraA08g016120.3C.gene;BraA08g022680.3C.gene;BraA09g001840.3C.gene;BraA10g012470.3C.gene;BraA10g015660.3C.gene;Brassica_rapa_newGene_206…
Biological Process	GO:0045935	positive regulation of nucleobase-containing compound metabolic process	541	90	59.69	0.09316	BraA01g002400.3C.gene;BraA01g004230.3C.gene;BraA01g005150.3C.gene;BraA01g008990.3C.gene;BraA01g009460.3C.gene;BraA01g009470.3C.gene;BraA01g010840.3C.gene;BraA01g014490.3C.gene;BraA01g025720.3C.gene;BraA01g033920.3C.gene;BraA01g038550.3C.gene;BraA01g044460.3C.gene;BraA02g021800.3C.gene;BraA02g025270.3C.gene;BraA02g044910.3C.gene;BraA02g045120.3C.gene;BraA03g007090.3C.gene;BraA03g009520.3C.gene;Bra…
Biological Process	GO:0006995	cellular response to nitrogen starvation	40	6	4.41	0.09368	BraA02g031860.3C.gene;BraA03g049890.3C.gene;BraA03g056180.3C.gene;BraA06g000720.3C.gene;BraA06g016090.3C.gene;BraA07g015670.3C.gene
Biological Process	GO:0031567	mitotic cell size control checkpoint	2	1	0.22	0.09369	BraA07g032340.3C.gene
Biological Process	GO:0006066	alcohol metabolic process	335	44	36.96	0.09375	BraA01g000700.3C.gene;BraA01g004360.3C.gene;BraA01g009560.3C.gene;BraA01g017460.3C.gene;BraA01g030720.3C.gene;BraA01g033430.3C.gene;BraA01g044740.3C.gene;BraA02g005020.3C.gene;BraA02g005070.3C.gene;BraA02g011640.3C.gene;BraA02g031780.3C.gene;BraA02g044610.3C.gene;BraA03g033060.3C.gene;BraA03g036470.3C.gene;BraA03g048470.3C.gene;BraA03g058950.3C.gene;BraA04g012960.3C.gene;BraA04g016220.3C.gene;Bra…
Biological Process	GO:0016131	brassinosteroid metabolic process	53	5	5.85	0.09387	BraA01g033430.3C.gene;BraA02g031780.3C.gene;BraA04g017050.3C.gene;BraA06g042600.3C.gene;Brassica_rapa_newGene_3302
Biological Process	GO:0009695	jasmonic acid biosynthetic process	43	10	4.74	0.09426	BraA03g018600.3C.gene;BraA03g054820.3C.gene;BraA04g023760.3C.gene;BraA06g015190.3C.gene;BraA06g038770.3C.gene;BraA08g027790.3C.gene;BraA08g028140.3C.gene;BraA08g029260.3C.gene;BraA09g024530.3C.gene;BraA09g057750.3C.gene
Biological Process	GO:0035428	hexose transmembrane transport	55	10	6.07	0.09447	BraA01g033330.3C.gene;BraA03g046580.3C.gene;BraA05g027400.3C.gene;BraA06g005930.3C.gene;BraA06g005950.3C.gene;BraA06g016280.3C.gene;BraA07g016340.3C.gene;BraA08g032930.3C.gene;BraA08g032940.3C.gene;Brassica_rapa_newGene_4698
Biological Process	GO:0090208	positive regulation of triglyceride metabolic process	3	0	0.33	0.09473	--
Biological Process	GO:0010866	regulation of triglyceride biosynthetic process	3	0	0.33	0.09473	--
Biological Process	GO:0010867	positive regulation of triglyceride biosynthetic process	3	0	0.33	0.09473	--
Biological Process	GO:0034197	triglyceride transport	3	0	0.33	0.09473	--
Biological Process	GO:0010321	regulation of vegetative phase change	9	1	0.99	0.09474	BraA03g017890.3C.gene
Biological Process	GO:0048511	rhythmic process	229	40	25.27	0.09487	BraA01g001110.3C.gene;BraA01g002400.3C.gene;BraA01g005150.3C.gene;BraA01g015820.3C.gene;BraA01g040680.3C.gene;BraA02g012660.3C.gene;BraA02g025540.3C.gene;BraA02g044460.3C.gene;BraA03g005140.3C.gene;BraA03g012760.3C.gene;BraA03g019340.3C.gene;BraA03g020710.3C.gene;BraA03g021240.3C.gene;BraA03g032530.3C.gene;BraA03g044360.3C.gene;BraA03g055710.3C.gene;BraA04g026300.3C.gene;BraA04g028140.3C.gene;Bra…
Biological Process	GO:0002253	activation of immune response	74	7	8.17	0.09506	BraA01g037490.3C.gene;BraA03g005610.3C.gene;BraA03g048220.3C.gene;BraA05g032950.3C.gene;BraA05g036800.3C.gene;BraA06g013720.3C.gene;BraA08g012440.3C.gene
Biological Process	GO:0002218	activation of innate immune response	74	7	8.17	0.09506	BraA01g037490.3C.gene;BraA03g005610.3C.gene;BraA03g048220.3C.gene;BraA05g032950.3C.gene;BraA05g036800.3C.gene;BraA06g013720.3C.gene;BraA08g012440.3C.gene
Biological Process	GO:0009864	induced systemic resistance, jasmonic acid mediated signaling pathway	21	1	2.32	0.09524	BraA08g012440.3C.gene
Biological Process	GO:0030100	regulation of endocytosis	7	0	0.77	0.0956	--
Biological Process	GO:0006883	cellular sodium ion homeostasis	9	2	0.99	0.09569	BraA10g016090.3C.gene;Brassica_rapa_newGene_502
Biological Process	GO:0046900	tetrahydrofolylpolyglutamate metabolic process	8	2	0.88	0.09613	BraA02g024840.3C.gene;Brassica_rapa_newGene_6036
Biological Process	GO:0098661	inorganic anion transmembrane transport	58	8	6.4	0.09619	BraA02g003380.3C.gene;BraA02g037480.3C.gene;BraA04g015280.3C.gene;BraA04g024250.3C.gene;BraA06g037830.3C.gene;BraA07g008780.3C.gene;BraA09g040820.3C.gene;BraA09g043100.3C.gene
Biological Process	GO:0048280	vesicle fusion with Golgi apparatus	15	1	1.66	0.09626	BraA03g018330.3C.gene
Biological Process	GO:0006298	mismatch repair	25	2	2.76	0.09652	BraA02g016460.3C.gene;BraA09g000530.3C.gene
Biological Process	GO:0080027	response to herbivore	22	5	2.43	0.09666	BraA03g025720.3C.gene;BraA03g031840.3C.gene;BraA03g042600.3C.gene;BraA08g011170.3C.gene;BraA09g016510.3C.gene
Biological Process	GO:0052863	1-deoxy-D-xylulose 5-phosphate metabolic process	3	1	0.33	0.09701	BraA03g039860.3C.gene
Biological Process	GO:0052865	1-deoxy-D-xylulose 5-phosphate biosynthetic process	3	1	0.33	0.09701	BraA03g039860.3C.gene
Biological Process	GO:0070734	histone H3-K27 methylation	20	1	2.21	0.09703	BraA03g040960.3C.gene
Biological Process	GO:0009605	response to external stimulus	2177	311	240.21	0.09703	BraA01g001490.3C.gene;BraA01g004270.3C.gene;BraA01g006340.3C.gene;BraA01g010280.3C.gene;BraA01g011080.3C.gene;BraA01g014490.3C.gene;BraA01g015020.3C.gene;BraA01g023890.3C.gene;BraA01g024930.3C.gene;BraA01g028180.3C.gene;BraA01g034660.3C.gene;BraA01g035370.3C.gene;BraA01g037490.3C.gene;BraA01g039470.3C.gene;BraA01g044070.3C.gene;BraA02g002700.3C.gene;BraA02g002840.3C.gene;BraA02g002960.3C.gene;Bra…
Biological Process	GO:0015749	monosaccharide transport	64	11	7.06	0.09725	BraA01g033330.3C.gene;BraA03g038570.3C.gene;BraA03g046580.3C.gene;BraA05g027400.3C.gene;BraA06g005930.3C.gene;BraA06g005950.3C.gene;BraA06g016280.3C.gene;BraA07g016340.3C.gene;BraA08g032930.3C.gene;BraA08g032940.3C.gene;Brassica_rapa_newGene_4698
Biological Process	GO:0019761	glucosinolate biosynthetic process	86	12	9.49	0.09767	BraA01g000790.3C.gene;BraA02g012430.3C.gene;BraA03g003120.3C.gene;BraA03g017510.3C.gene;BraA03g027780.3C.gene;BraA03g028740.3C.gene;BraA03g039020.3C.gene;BraA03g043730.3C.gene;BraA04g016310.3C.gene;BraA07g038080.3C.gene;BraA09g012050.3C.gene;BraA09g026540.3C.gene
Biological Process	GO:0019758	glycosinolate biosynthetic process	86	12	9.49	0.09767	BraA01g000790.3C.gene;BraA02g012430.3C.gene;BraA03g003120.3C.gene;BraA03g017510.3C.gene;BraA03g027780.3C.gene;BraA03g028740.3C.gene;BraA03g039020.3C.gene;BraA03g043730.3C.gene;BraA04g016310.3C.gene;BraA07g038080.3C.gene;BraA09g012050.3C.gene;BraA09g026540.3C.gene
Biological Process	GO:0016144	S-glycoside biosynthetic process	86	12	9.49	0.09767	BraA01g000790.3C.gene;BraA02g012430.3C.gene;BraA03g003120.3C.gene;BraA03g017510.3C.gene;BraA03g027780.3C.gene;BraA03g028740.3C.gene;BraA03g039020.3C.gene;BraA03g043730.3C.gene;BraA04g016310.3C.gene;BraA07g038080.3C.gene;BraA09g012050.3C.gene;BraA09g026540.3C.gene
Biological Process	GO:0071466	cellular response to xenobiotic stimulus	6	2	0.66	0.09772	BraA03g029790.3C.gene;BraA03g054970.3C.gene
Biological Process	GO:0006805	xenobiotic metabolic process	6	2	0.66	0.09772	BraA03g029790.3C.gene;BraA03g054970.3C.gene
Biological Process	GO:0031063	regulation of histone deacetylation	6	3	0.66	0.09813	BraA02g022730.3C.gene;BraA09g036970.3C.gene;BraA10g016330.3C.gene
Biological Process	GO:0090311	regulation of protein deacetylation	6	3	0.66	0.09813	BraA02g022730.3C.gene;BraA09g036970.3C.gene;BraA10g016330.3C.gene
Biological Process	GO:0032365	intracellular lipid transport	12	4	1.32	0.09831	BraA01g039370.3C.gene;BraA02g002000.3C.gene;BraA03g034950.3C.gene;BraA05g035150.3C.gene
Biological Process	GO:0071241	cellular response to inorganic substance	100	14	11.03	0.09836	BraA02g035060.3C.gene;BraA03g013330.3C.gene;BraA03g050490.3C.gene;BraA05g015060.3C.gene;BraA05g040640.3C.gene;BraA07g001190.3C.gene;BraA07g001240.3C.gene;BraA07g015310.3C.gene;BraA07g018580.3C.gene;BraA07g040340.3C.gene;BraA08g009650.3C.gene;BraA08g009670.3C.gene;BraA09g056530.3C.gene;BraA10g032720.3C.gene
Biological Process	GO:2001020	regulation of response to DNA damage stimulus	16	1	1.77	0.09843	BraA07g042810.3C.gene
Biological Process	GO:0045910	negative regulation of DNA recombination	15	1	1.66	0.09876	BraA02g016460.3C.gene
Biological Process	GO:0006357	regulation of transcription from RNA polymerase II promoter	467	55	51.53	0.09877	BraA01g008460.3C.gene;BraA01g010840.3C.gene;BraA01g023290.3C.gene;BraA01g025720.3C.gene;BraA01g033920.3C.gene;BraA01g044460.3C.gene;BraA02g006570.3C.gene;BraA02g008580.3C.gene;BraA02g010710.3C.gene;BraA02g044910.3C.gene;BraA03g003120.3C.gene;BraA03g007090.3C.gene;BraA03g009520.3C.gene;BraA03g014030.3C.gene;BraA03g014870.3C.gene;BraA03g024500.3C.gene;BraA03g026910.3C.gene;BraA03g032740.3C.gene;Bra…
Biological Process	GO:0010022	meristem determinacy	34	3	3.75	0.09894	BraA03g054260.3C.gene;BraA08g025700.3C.gene;BraA10g032440.3C.gene
Biological Process	GO:0048024	regulation of mRNA splicing, via spliceosome	16	0	1.77	0.09908	--
Biological Process	GO:0034635	glutathione transport	4	0	0.44	0.09911	--
Biological Process	GO:2000116	regulation of cysteine-type endopeptidase activity	11	1	1.21	0.09927	BraA02g004360.3C.gene
Biological Process	GO:2000117	negative regulation of cysteine-type endopeptidase activity	11	1	1.21	0.09927	BraA02g004360.3C.gene
Biological Process	GO:2000904	regulation of starch metabolic process	16	0	1.77	0.09941	--
Biological Process	GO:0007050	cell cycle arrest	22	6	2.43	0.09975	BraA01g025720.3C.gene;BraA03g038760.3C.gene;BraA03g045190.3C.gene;BraA04g023550.3C.gene;BraA09g054240.3C.gene;Brassica_rapa_newGene_8875
Biological Process	GO:0019433	triglyceride catabolic process	8	0	0.88	0.10035	--
Biological Process	GO:0042391	regulation of membrane potential	40	9	4.41	0.10044	BraA01g012890.3C.gene;BraA01g028180.3C.gene;BraA02g014080.3C.gene;BraA03g016010.3C.gene;BraA03g029750.3C.gene;BraA03g038060.3C.gene;BraA05g014200.3C.gene;BraA07g005720.3C.gene;BraA10g012390.3C.gene
Biological Process	GO:0050794	regulation of cellular process	7937	933	875.76	0.10049	BraA01g000210.3C.gene;BraA01g000790.3C.gene;BraA01g000860.3C.gene;BraA01g000880.3C.gene;BraA01g001260.3C.gene;BraA01g001610.3C.gene;BraA01g002080.3C.gene;BraA01g002110.3C.gene;BraA01g002290.3C.gene;BraA01g002400.3C.gene;BraA01g003020.3C.gene;BraA01g003860.3C.gene;BraA01g004230.3C.gene;BraA01g004270.3C.gene;BraA01g004600.3C.gene;BraA01g005150.3C.gene;BraA01g005210.3C.gene;BraA01g005240.3C.gene;Bra…
Biological Process	GO:0031061	negative regulation of histone methylation	7	1	0.77	0.10076	BraA03g040960.3C.gene
Biological Process	GO:0046513	ceramide biosynthetic process	10	2	1.1	0.10108	BraA02g007680.3C.gene;BraA07g007700.3C.gene
Biological Process	GO:0080134	regulation of response to stress	531	65	58.59	0.1011	BraA01g010280.3C.gene;BraA01g014490.3C.gene;BraA01g023890.3C.gene;BraA01g029930.3C.gene;BraA01g037490.3C.gene;BraA01g042050.3C.gene;BraA02g020000.3C.gene;BraA02g020930.3C.gene;BraA02g025510.3C.gene;BraA02g044910.3C.gene;BraA03g005610.3C.gene;BraA03g009470.3C.gene;BraA03g015170.3C.gene;BraA03g021610.3C.gene;BraA03g048220.3C.gene;BraA03g048640.3C.gene;BraA03g050150.3C.gene;BraA03g052160.3C.gene;Bra…
Biological Process	GO:0030026	cellular manganese ion homeostasis	17	3	1.88	0.10182	BraA02g035060.3C.gene;BraA07g015310.3C.gene;BraA07g040340.3C.gene
Biological Process	GO:0008295	spermidine biosynthetic process	23	5	2.54	0.10206	BraA01g003610.3C.gene;BraA03g008880.3C.gene;BraA03g030940.3C.gene;BraA10g021310.3C.gene;BraA10g029480.3C.gene
Biological Process	GO:0042592	homeostatic process	1073	144	118.39	0.10221	BraA01g001510.3C.gene;BraA01g003590.3C.gene;BraA01g006630.3C.gene;BraA01g012700.3C.gene;BraA01g014850.3C.gene;BraA01g018010.3C.gene;BraA01g018800.3C.gene;BraA01g024930.3C.gene;BraA01g026290.3C.gene;BraA01g034870.3C.gene;BraA01g036290.3C.gene;BraA01g036970.3C.gene;BraA01g039310.3C.gene;BraA01g044740.3C.gene;BraA02g000480.3C.gene;BraA02g000560.3C.gene;BraA02g000780.3C.gene;BraA02g005160.3C.gene;Bra…
Biological Process	GO:0007231	osmosensory signaling pathway	8	2	0.88	0.10273	BraA08g007040.3C.gene;BraA09g014740.3C.gene
Biological Process	GO:0009651	response to salt stress	1003	128	110.67	0.10288	BraA01g000880.3C.gene;BraA01g003610.3C.gene;BraA01g004230.3C.gene;BraA01g004270.3C.gene;BraA01g009230.3C.gene;BraA01g011600.3C.gene;BraA01g019340.3C.gene;BraA01g021540.3C.gene;BraA01g034660.3C.gene;BraA01g040680.3C.gene;BraA01g043400.3C.gene;BraA01g044410.3C.gene;BraA01g044490.3C.gene;BraA02g002350.3C.gene;BraA02g003090.3C.gene;BraA02g005260.3C.gene;BraA02g015450.3C.gene;BraA02g016970.3C.gene;Bra…
Biological Process	GO:0032880	regulation of protein localization	35	1	3.86	0.10296	BraA04g014500.3C.gene
Biological Process	GO:0008645	hexose transport	62	11	6.84	0.10318	BraA01g033330.3C.gene;BraA03g038570.3C.gene;BraA03g046580.3C.gene;BraA05g027400.3C.gene;BraA06g005930.3C.gene;BraA06g005950.3C.gene;BraA06g016280.3C.gene;BraA07g016340.3C.gene;BraA08g032930.3C.gene;BraA08g032940.3C.gene;Brassica_rapa_newGene_4698
Biological Process	GO:0032973	amino acid export	26	8	2.87	0.10336	BraA01g006180.3C.gene;BraA02g012100.3C.gene;BraA05g001920.3C.gene;BraA06g036110.3C.gene;BraA07g015020.3C.gene;BraA09g029080.3C.gene;BraA09g029120.3C.gene;BraA10g007340.3C.gene
Biological Process	GO:1901362	organic cyclic compound biosynthetic process	5536	661	610.84	0.10349	BraA01g000210.3C.gene;BraA01g000980.3C.gene;BraA01g001260.3C.gene;BraA01g002080.3C.gene;BraA01g002110.3C.gene;BraA01g002400.3C.gene;BraA01g004230.3C.gene;BraA01g004600.3C.gene;BraA01g005150.3C.gene;BraA01g005240.3C.gene;BraA01g005780.3C.gene;BraA01g006750.3C.gene;BraA01g008370.3C.gene;BraA01g008410.3C.gene;BraA01g008460.3C.gene;BraA01g008840.3C.gene;BraA01g008990.3C.gene;BraA01g009460.3C.gene;Bra…
Biological Process	GO:0019953	sexual reproduction	181	9	19.97	0.10376	BraA01g000790.3C.gene;BraA01g019010.3C.gene;BraA01g044410.3C.gene;BraA02g002960.3C.gene;BraA03g030180.3C.gene;BraA03g054290.3C.gene;BraA04g031460.3C.gene;BraA06g040750.3C.gene;BraA09g014650.3C.gene
Biological Process	GO:0031117	positive regulation of microtubule depolymerization	5	0	0.55	0.10412	--
Biological Process	GO:1901881	positive regulation of protein depolymerization	5	0	0.55	0.10412	--
Biological Process	GO:0052031	modulation by symbiont of host defense response	26	6	2.87	0.10432	BraA01g023890.3C.gene;BraA05g006410.3C.gene;BraA05g036800.3C.gene;BraA06g017920.3C.gene;BraA09g010080.3C.gene;BraA09g053330.3C.gene
Biological Process	GO:0052173	response to defenses of other organism involved in symbiotic interaction	26	6	2.87	0.10432	BraA01g023890.3C.gene;BraA05g006410.3C.gene;BraA05g036800.3C.gene;BraA06g017920.3C.gene;BraA09g010080.3C.gene;BraA09g053330.3C.gene
Biological Process	GO:0052255	modulation by organism of defense response of other organism involved in symbiotic interaction	26	6	2.87	0.10432	BraA01g023890.3C.gene;BraA05g006410.3C.gene;BraA05g036800.3C.gene;BraA06g017920.3C.gene;BraA09g010080.3C.gene;BraA09g053330.3C.gene
Biological Process	GO:0052200	response to host defenses	26	6	2.87	0.10432	BraA01g023890.3C.gene;BraA05g006410.3C.gene;BraA05g036800.3C.gene;BraA06g017920.3C.gene;BraA09g010080.3C.gene;BraA09g053330.3C.gene
Biological Process	GO:0075136	response to host	26	6	2.87	0.10432	BraA01g023890.3C.gene;BraA05g006410.3C.gene;BraA05g036800.3C.gene;BraA06g017920.3C.gene;BraA09g010080.3C.gene;BraA09g053330.3C.gene
Biological Process	GO:0031542	positive regulation of anthocyanin biosynthetic process	5	1	0.55	0.10441	BraA09g028560.3C.gene
Biological Process	GO:0010101	post-embryonic root morphogenesis	111	12	12.25	0.1045	BraA03g038570.3C.gene;BraA03g041660.3C.gene;BraA06g033000.3C.gene;BraA07g003460.3C.gene;BraA07g008780.3C.gene;BraA07g027100.3C.gene;BraA08g010620.3C.gene;BraA08g027360.3C.gene;BraA09g005750.3C.gene;BraA09g010950.3C.gene;BraA09g054240.3C.gene;BraA09g063060.3C.gene
Biological Process	GO:0046116	queuosine metabolic process	6	0	0.66	0.10454	--
Biological Process	GO:0008616	queuosine biosynthetic process	6	0	0.66	0.10454	--
Biological Process	GO:0042761	very long-chain fatty acid biosynthetic process	35	3	3.86	0.10523	BraA03g054910.3C.gene;BraA07g007700.3C.gene;BraA10g027410.3C.gene
Biological Process	GO:0009266	response to temperature stimulus	930	138	102.62	0.10554	BraA01g001110.3C.gene;BraA01g003610.3C.gene;BraA01g006340.3C.gene;BraA01g009230.3C.gene;BraA01g012570.3C.gene;BraA01g015090.3C.gene;BraA01g019450.3C.gene;BraA01g021540.3C.gene;BraA01g026290.3C.gene;BraA01g031350.3C.gene;BraA01g042050.3C.gene;BraA01g043890.3C.gene;BraA01g044280.3C.gene;BraA02g004360.3C.gene;BraA02g006730.3C.gene;BraA02g008980.3C.gene;BraA02g009260.3C.gene;BraA02g015450.3C.gene;Bra…
Biological Process	GO:0030243	cellulose metabolic process	153	19	16.88	0.10567	BraA01g015020.3C.gene;BraA01g017460.3C.gene;BraA01g043890.3C.gene;BraA01g044490.3C.gene;BraA02g006730.3C.gene;BraA02g007030.3C.gene;BraA02g020430.3C.gene;BraA03g033060.3C.gene;BraA03g048470.3C.gene;BraA03g051590.3C.gene;BraA04g023370.3C.gene;BraA05g015060.3C.gene;BraA06g015540.3C.gene;BraA06g035820.3C.gene;BraA06g043400.3C.gene;BraA07g035940.3C.gene;BraA08g006700.3C.gene;BraA09g001870.3C.gene;Bra…
Biological Process	GO:0006811	ion transport	1485	192	163.85	0.10599	BraA01g000030.3C.gene;BraA01g002980.3C.gene;BraA01g003590.3C.gene;BraA01g006180.3C.gene;BraA01g007590.3C.gene;BraA01g009230.3C.gene;BraA01g011150.3C.gene;BraA01g012890.3C.gene;BraA01g014850.3C.gene;BraA01g015350.3C.gene;BraA01g028180.3C.gene;BraA01g029430.3C.gene;BraA01g034660.3C.gene;BraA01g034820.3C.gene;BraA02g000560.3C.gene;BraA02g002830.3C.gene;BraA02g003380.3C.gene;BraA02g005540.3C.gene;Bra…
Biological Process	GO:0001763	morphogenesis of a branching structure	33	2	3.64	0.10599	BraA01g043290.3C.gene;BraA07g008780.3C.gene
Biological Process	GO:0016122	xanthophyll metabolic process	26	5	2.87	0.10605	BraA01g034180.3C.gene;BraA03g031380.3C.gene;BraA09g020930.3C.gene;BraA09g053420.3C.gene;Brassica_rapa_newGene_3944
Biological Process	GO:0001560	regulation of cell growth by extracellular stimulus	4	1	0.44	0.10607	BraA09g012050.3C.gene
Biological Process	GO:0002188	translation reinitiation	2	1	0.22	0.1062	BraA03g050990.3C.gene
Biological Process	GO:0050789	regulation of biological process	8910	1029	983.12	0.10778	BraA01g000210.3C.gene;BraA01g000790.3C.gene;BraA01g000860.3C.gene;BraA01g000880.3C.gene;BraA01g001260.3C.gene;BraA01g001420.3C.gene;BraA01g001430.3C.gene;BraA01g001610.3C.gene;BraA01g002080.3C.gene;BraA01g002110.3C.gene;BraA01g002290.3C.gene;BraA01g002400.3C.gene;BraA01g003020.3C.gene;BraA01g003250.3C.gene;BraA01g003860.3C.gene;BraA01g004230.3C.gene;BraA01g004270.3C.gene;BraA01g004600.3C.gene;Bra…
Biological Process	GO:0080005	photosystem stoichiometry adjustment	3	1	0.33	0.10837	BraA07g031110.3C.gene
Biological Process	GO:0031347	regulation of defense response	399	52	44.03	0.10889	BraA01g010280.3C.gene;BraA01g014490.3C.gene;BraA01g023890.3C.gene;BraA01g029930.3C.gene;BraA01g037490.3C.gene;BraA02g020000.3C.gene;BraA02g020930.3C.gene;BraA02g025510.3C.gene;BraA03g005610.3C.gene;BraA03g021610.3C.gene;BraA03g048220.3C.gene;BraA03g048640.3C.gene;BraA03g050150.3C.gene;BraA03g052160.3C.gene;BraA03g054910.3C.gene;BraA03g056960.3C.gene;BraA03g060710.3C.gene;BraA04g016310.3C.gene;Bra…
Biological Process	GO:0010187	negative regulation of seed germination	30	7	3.31	0.10911	BraA02g012660.3C.gene;BraA03g012760.3C.gene;BraA05g009140.3C.gene;BraA05g041910.3C.gene;BraA06g012080.3C.gene;BraA10g014690.3C.gene;BraA10g033140.3C.gene
Biological Process	GO:0071489	cellular response to red or far red light	125	25	13.79	0.10999	BraA01g031350.3C.gene;BraA02g035880.3C.gene;BraA03g009000.3C.gene;BraA03g021240.3C.gene;BraA03g024140.3C.gene;BraA03g040550.3C.gene;BraA03g044270.3C.gene;BraA04g028140.3C.gene;BraA04g030640.3C.gene;BraA04g032300.3C.gene;BraA05g001070.3C.gene;BraA05g006050.3C.gene;BraA05g010460.3C.gene;BraA05g012660.3C.gene;BraA05g015760.3C.gene;BraA05g024380.3C.gene;BraA05g025120.3C.gene;BraA06g006410.3C.gene;Bra…
Biological Process	GO:0015698	inorganic anion transport	201	26	22.18	0.11021	BraA01g002980.3C.gene;BraA01g034660.3C.gene;BraA02g003380.3C.gene;BraA02g005540.3C.gene;BraA02g037480.3C.gene;BraA02g043620.3C.gene;BraA03g026180.3C.gene;BraA04g000750.3C.gene;BraA04g015280.3C.gene;BraA04g024250.3C.gene;BraA05g006880.3C.gene;BraA05g023200.3C.gene;BraA05g031010.3C.gene;BraA06g010150.3C.gene;BraA06g037830.3C.gene;BraA07g008780.3C.gene;BraA07g009670.3C.gene;BraA07g040000.3C.gene;Bra…
Biological Process	GO:0006914	autophagy	89	7	9.82	0.11025	BraA03g044500.3C.gene;BraA03g049890.3C.gene;BraA03g056180.3C.gene;BraA05g001540.3C.gene;BraA08g004000.3C.gene;BraA09g049830.3C.gene;Brassica_rapa_newGene_2062
Biological Process	GO:0051716	cellular response to stimulus	4595	580	507.01	0.1107	BraA01g000020.3C.gene;BraA01g000660.3C.gene;BraA01g000860.3C.gene;BraA01g000880.3C.gene;BraA01g001110.3C.gene;BraA01g001610.3C.gene;BraA01g002560.3C.gene;BraA01g003020.3C.gene;BraA01g003860.3C.gene;BraA01g004230.3C.gene;BraA01g004270.3C.gene;BraA01g005780.3C.gene;BraA01g007440.3C.gene;BraA01g008460.3C.gene;BraA01g009230.3C.gene;BraA01g009560.3C.gene;BraA01g010280.3C.gene;BraA01g010420.3C.gene;Bra…
Biological Process	GO:0006532	aspartate biosynthetic process	11	4	1.21	0.112	BraA03g012180.3C.gene;BraA03g039020.3C.gene;BraA06g006950.3C.gene;BraA08g032270.3C.gene
Biological Process	GO:0009082	branched-chain amino acid biosynthetic process	45	6	4.97	0.11246	BraA03g012180.3C.gene;BraA03g039020.3C.gene;BraA06g006950.3C.gene;BraA07g042910.3C.gene;BraA08g032270.3C.gene;Brassica_rapa_newGene_1838
Biological Process	GO:0033500	carbohydrate homeostasis	50	9	5.52	0.11251	BraA02g012660.3C.gene;BraA02g040390.3C.gene;BraA03g012760.3C.gene;BraA05g019040.3C.gene;BraA08g002960.3C.gene;BraA09g014740.3C.gene;BraA10g014690.3C.gene;Brassica_rapa_newGene_2062;Brassica_rapa_newGene_5792
Biological Process	GO:0071454	cellular response to anoxia	3	2	0.33	0.11261	BraA07g040200.3C.gene;BraA09g051800.3C.gene
Biological Process	GO:0000041	transition metal ion transport	140	12	15.45	0.11336	BraA02g035060.3C.gene;BraA02g042050.3C.gene;BraA04g004140.3C.gene;BraA04g006030.3C.gene;BraA05g014190.3C.gene;BraA05g034330.3C.gene;BraA07g015310.3C.gene;BraA07g016340.3C.gene;BraA07g018580.3C.gene;BraA07g040340.3C.gene;BraA09g012740.3C.gene;BraA09g060730.3C.gene
Biological Process	GO:0090322	regulation of superoxide metabolic process	11	3	1.21	0.11368	BraA04g006150.3C.gene;BraA05g014450.3C.gene;Brassica_rapa_newGene_3591
Biological Process	GO:2000604	negative regulation of secondary growth	4	0	0.44	0.11372	--
Biological Process	GO:0009861	jasmonic acid and ethylene-dependent systemic resistance	21	5	2.32	0.11434	BraA07g038080.3C.gene;BraA08g007040.3C.gene;BraA10g007410.3C.gene;BraA10g032720.3C.gene;Brassica_rapa_newGene_4186
Biological Process	GO:0051241	negative regulation of multicellular organismal process	167	23	18.43	0.11446	BraA02g001100.3C.gene;BraA02g012660.3C.gene;BraA02g019760.3C.gene;BraA02g036130.3C.gene;BraA02g044910.3C.gene;BraA03g010250.3C.gene;BraA03g012760.3C.gene;BraA03g024140.3C.gene;BraA05g009140.3C.gene;BraA05g013260.3C.gene;BraA05g040570.3C.gene;BraA05g041910.3C.gene;BraA06g012080.3C.gene;BraA06g028520.3C.gene;BraA06g039260.3C.gene;BraA07g027100.3C.gene;BraA07g035140.3C.gene;BraA07g040560.3C.gene;Bra…
Biological Process	GO:0044111	development involved in symbiotic interaction	5	1	0.55	0.11448	BraA03g015360.3C.gene
Biological Process	GO:0019441	tryptophan catabolic process to kynurenine	3	1	0.33	0.11471	BraA09g018880.3C.gene
Biological Process	GO:0070189	kynurenine metabolic process	3	1	0.33	0.11471	BraA09g018880.3C.gene
Biological Process	GO:0071156	regulation of cell cycle arrest	5	1	0.55	0.11486	BraA01g025720.3C.gene
Biological Process	GO:0071158	positive regulation of cell cycle arrest	5	1	0.55	0.11486	BraA01g025720.3C.gene
Biological Process	GO:0007019	microtubule depolymerization	13	0	1.43	0.11505	--
Biological Process	GO:0000212	meiotic spindle organization	4	0	0.44	0.11523	--
Biological Process	GO:0006513	protein monoubiquitination	9	4	0.99	0.11566	BraA05g042550.3C.gene;BraA09g014980.3C.gene;BraA09g052160.3C.gene;BraA09g052680.3C.gene
Biological Process	GO:0042402	cellular biogenic amine catabolic process	12	4	1.32	0.11569	BraA03g005860.3C.gene;BraA04g016310.3C.gene;BraA04g030630.3C.gene;BraA09g018880.3C.gene
Biological Process	GO:0009310	amine catabolic process	12	4	1.32	0.11569	BraA03g005860.3C.gene;BraA04g016310.3C.gene;BraA04g030630.3C.gene;BraA09g018880.3C.gene
Biological Process	GO:0072348	sulfur compound transport	40	5	4.41	0.11575	BraA02g003380.3C.gene;BraA02g043810.3C.gene;BraA08g007040.3C.gene;BraA09g040820.3C.gene;BraA09g043100.3C.gene
Biological Process	GO:0046473	phosphatidic acid metabolic process	3	1	0.33	0.11655	BraA03g050150.3C.gene
Biological Process	GO:1990110	callus formation	3	1	0.33	0.1169	BraA07g002650.3C.gene
Biological Process	GO:0097439	acquisition of desiccation tolerance	4	0	0.44	0.11718	--
Biological Process	GO:0048700	acquisition of desiccation tolerance in seed	4	0	0.44	0.11718	--
Biological Process	GO:0018065	protein-cofactor linkage	19	4	2.1	0.11728	BraA02g002840.3C.gene;BraA03g003420.3C.gene;BraA08g017750.3C.gene;BraA10g009290.3C.gene
Biological Process	GO:0030104	water homeostasis	76	12	8.39	0.11763	BraA02g025580.3C.gene;BraA02g036980.3C.gene;BraA03g024000.3C.gene;BraA03g037440.3C.gene;BraA03g041940.3C.gene;BraA03g051030.3C.gene;BraA04g003680.3C.gene;BraA06g038250.3C.gene;BraA07g042780.3C.gene;BraA09g000600.3C.gene;BraA09g045630.3C.gene;BraA10g021800.3C.gene
Biological Process	GO:0046189	phenol-containing compound biosynthetic process	35	9	3.86	0.11783	BraA01g008840.3C.gene;BraA03g051360.3C.gene;BraA05g036800.3C.gene;BraA06g007020.3C.gene;BraA07g023690.3C.gene;BraA07g028550.3C.gene;BraA07g037800.3C.gene;BraA09g019140.3C.gene;BraA09g028560.3C.gene
Biological Process	GO:0010582	floral meristem determinacy	31	3	3.42	0.11876	BraA03g054260.3C.gene;BraA08g025700.3C.gene;BraA10g032440.3C.gene
Biological Process	GO:0006809	nitric oxide biosynthetic process	6	3	0.66	0.11879	BraA02g024390.3C.gene;BraA07g026900.3C.gene;BraA07g040960.3C.gene
Biological Process	GO:0052325	cell wall pectin biosynthetic process	21	3	2.32	0.11887	BraA01g027690.3C.gene;BraA03g041470.3C.gene;BraA09g000220.3C.gene
Biological Process	GO:0031330	negative regulation of cellular catabolic process	11	2	1.21	0.11888	BraA06g028450.3C.gene;Brassica_rapa_newGene_2062
Biological Process	GO:0006264	mitochondrial DNA replication	7	0	0.77	0.11936	--
Biological Process	GO:0010094	specification of carpel identity	4	1	0.44	0.11998	Brassica_rapa_newGene_4899
Biological Process	GO:0019755	one-carbon compound transport	16	5	1.77	0.12018	BraA02g025580.3C.gene;BraA02g031860.3C.gene;BraA03g024000.3C.gene;BraA03g037440.3C.gene;BraA07g042780.3C.gene
Biological Process	GO:0010092	specification of animal organ identity	22	6	2.43	0.1202	BraA03g009520.3C.gene;BraA04g005470.3C.gene;BraA07g023150.3C.gene;BraA09g045310.3C.gene;BraA10g020330.3C.gene;Brassica_rapa_newGene_4899
Biological Process	GO:0010093	specification of floral organ identity	22	6	2.43	0.1202	BraA03g009520.3C.gene;BraA04g005470.3C.gene;BraA07g023150.3C.gene;BraA09g045310.3C.gene;BraA10g020330.3C.gene;Brassica_rapa_newGene_4899
Biological Process	GO:0009803	cinnamic acid metabolic process	11	4	1.21	0.12026	BraA04g006280.3C.gene;BraA05g008320.3C.gene;BraA07g021160.3C.gene;BraA09g044270.3C.gene
Biological Process	GO:0051093	negative regulation of developmental process	285	38	31.45	0.12076	BraA01g010430.3C.gene;BraA01g026290.3C.gene;BraA02g001100.3C.gene;BraA02g012660.3C.gene;BraA02g019760.3C.gene;BraA02g036130.3C.gene;BraA02g036180.3C.gene;BraA02g044910.3C.gene;BraA03g010250.3C.gene;BraA03g012760.3C.gene;BraA03g021610.3C.gene;BraA03g024140.3C.gene;BraA03g043880.3C.gene;BraA03g048640.3C.gene;BraA05g001160.3C.gene;BraA05g009140.3C.gene;BraA05g013260.3C.gene;BraA05g040570.3C.gene;Bra…
Biological Process	GO:0050829	defense response to Gram-negative bacterium	25	4	2.76	0.12096	BraA02g038580.3C.gene;BraA05g004950.3C.gene;BraA05g032750.3C.gene;BraA10g009330.3C.gene
Biological Process	GO:0019438	aromatic compound biosynthetic process	5330	639	588.11	0.12209	BraA01g000210.3C.gene;BraA01g000980.3C.gene;BraA01g001260.3C.gene;BraA01g002080.3C.gene;BraA01g002110.3C.gene;BraA01g002400.3C.gene;BraA01g004230.3C.gene;BraA01g004600.3C.gene;BraA01g005150.3C.gene;BraA01g005240.3C.gene;BraA01g005780.3C.gene;BraA01g006750.3C.gene;BraA01g008370.3C.gene;BraA01g008410.3C.gene;BraA01g008460.3C.gene;BraA01g008840.3C.gene;BraA01g008990.3C.gene;BraA01g009460.3C.gene;Bra…
Biological Process	GO:0042547	cell wall modification involved in multidimensional cell growth	49	7	5.41	0.12212	BraA05g006390.3C.gene;BraA06g036610.3C.gene;BraA07g015910.3C.gene;BraA08g032010.3C.gene;BraA09g012770.3C.gene;BraA09g038640.3C.gene;BraA10g033350.3C.gene
Biological Process	GO:0009719	response to endogenous stimulus	3003	390	331.35	0.1227	BraA01g001510.3C.gene;BraA01g002010.3C.gene;BraA01g002080.3C.gene;BraA01g003530.3C.gene;BraA01g003610.3C.gene;BraA01g004020.3C.gene;BraA01g004230.3C.gene;BraA01g004270.3C.gene;BraA01g005780.3C.gene;BraA01g006580.3C.gene;BraA01g007440.3C.gene;BraA01g008460.3C.gene;BraA01g009230.3C.gene;BraA01g009560.3C.gene;BraA01g012890.3C.gene;BraA01g014490.3C.gene;BraA01g018010.3C.gene;BraA01g019340.3C.gene;Bra…
Biological Process	GO:1901419	regulation of response to alcohol	144	12	15.89	0.1228	BraA02g045120.3C.gene;BraA04g023760.3C.gene;BraA06g001670.3C.gene;BraA06g011160.3C.gene;BraA08g002420.3C.gene;BraA08g022680.3C.gene;BraA10g000300.3C.gene;BraA10g016990.3C.gene;BraA10g032720.3C.gene;Brassica_rapa_newGene_2062;Brassica_rapa_newGene_3013;Brassica_rapa_newGene_6787
Biological Process	GO:0046351	disaccharide biosynthetic process	93	19	10.26	0.12311	BraA01g000660.3C.gene;BraA01g013200.3C.gene;BraA01g019450.3C.gene;BraA02g008800.3C.gene;BraA02g011640.3C.gene;BraA02g028970.3C.gene;BraA02g045000.3C.gene;BraA03g004140.3C.gene;BraA03g025720.3C.gene;BraA04g004360.3C.gene;BraA04g012960.3C.gene;BraA05g011720.3C.gene;BraA05g015010.3C.gene;BraA06g028610.3C.gene;BraA07g028740.3C.gene;BraA07g037520.3C.gene;BraA07g041220.3C.gene;BraA08g022190.3C.gene;Bra…
Biological Process	GO:0070417	cellular response to cold	47	12	5.19	0.12331	BraA02g004360.3C.gene;BraA02g025250.3C.gene;BraA02g025260.3C.gene;BraA04g001120.3C.gene;BraA07g040200.3C.gene;BraA07g040930.3C.gene;BraA08g027120.3C.gene;BraA08g027640.3C.gene;BraA09g041020.3C.gene;BraA09g046410.3C.gene;BraA09g051800.3C.gene;BraA10g020350.3C.gene
Biological Process	GO:0006865	amino acid transport	143	24	15.78	0.1237	BraA01g000030.3C.gene;BraA01g006180.3C.gene;BraA02g012100.3C.gene;BraA02g042970.3C.gene;BraA02g044320.3C.gene;BraA02g044530.3C.gene;BraA03g003820.3C.gene;BraA04g013370.3C.gene;BraA05g001920.3C.gene;BraA05g006180.3C.gene;BraA06g027280.3C.gene;BraA06g036110.3C.gene;BraA07g015020.3C.gene;BraA07g015670.3C.gene;BraA07g025840.3C.gene;BraA07g040800.3C.gene;BraA08g014510.3C.gene;BraA08g033240.3C.gene;Bra…
Biological Process	GO:0071396	cellular response to lipid	665	91	73.38	0.12463	BraA01g004230.3C.gene;BraA01g004270.3C.gene;BraA01g007440.3C.gene;BraA01g009230.3C.gene;BraA01g009560.3C.gene;BraA01g043290.3C.gene;BraA01g044280.3C.gene;BraA02g000780.3C.gene;BraA02g005890.3C.gene;BraA02g012660.3C.gene;BraA02g015450.3C.gene;BraA02g015640.3C.gene;BraA02g036130.3C.gene;BraA02g040390.3C.gene;BraA02g045120.3C.gene;BraA02g045510.3C.gene;BraA02g045650.3C.gene;BraA03g006750.3C.gene;Bra…
Biological Process	GO:0071326	cellular response to monosaccharide stimulus	32	6	3.53	0.12485	BraA02g012660.3C.gene;BraA02g040390.3C.gene;BraA03g012760.3C.gene;BraA10g014690.3C.gene;Brassica_rapa_newGene_2062;Brassica_rapa_newGene_5792
Biological Process	GO:0071331	cellular response to hexose stimulus	32	6	3.53	0.12485	BraA02g012660.3C.gene;BraA02g040390.3C.gene;BraA03g012760.3C.gene;BraA10g014690.3C.gene;Brassica_rapa_newGene_2062;Brassica_rapa_newGene_5792
Biological Process	GO:0019401	alditol biosynthetic process	6	3	0.66	0.12531	BraA02g011640.3C.gene;BraA04g012960.3C.gene;BraA10g015330.3C.gene
Biological Process	GO:0035445	borate transmembrane transport	4	2	0.44	0.12533	BraA02g025580.3C.gene;BraA07g042780.3C.gene
Biological Process	GO:0046482	para-aminobenzoic acid metabolic process	10	1	1.1	0.12537	BraA03g012180.3C.gene
Biological Process	GO:0010221	negative regulation of vernalization response	2	1	0.22	0.12542	BraA02g044910.3C.gene
Biological Process	GO:0006493	protein O-linked glycosylation	19	2	2.1	0.12546	BraA07g013650.3C.gene;BraA09g038970.3C.gene
Biological Process	GO:0009867	jasmonic acid mediated signaling pathway	146	20	16.11	0.12613	BraA01g036660.3C.gene;BraA02g020000.3C.gene;BraA03g048470.3C.gene;BraA04g015110.3C.gene;BraA04g031330.3C.gene;BraA05g029670.3C.gene;BraA05g031610.3C.gene;BraA05g041910.3C.gene;BraA06g013190.3C.gene;BraA06g015190.3C.gene;BraA06g027440.3C.gene;BraA06g043400.3C.gene;BraA07g016630.3C.gene;BraA07g029850.3C.gene;BraA08g012440.3C.gene;BraA08g028140.3C.gene;BraA08g029290.3C.gene;BraA09g028560.3C.gene;Bra…
Biological Process	GO:0010035	response to inorganic substance	1765	237	194.75	0.12617	BraA01g001110.3C.gene;BraA01g004020.3C.gene;BraA01g004230.3C.gene;BraA01g004270.3C.gene;BraA01g008840.3C.gene;BraA01g009230.3C.gene;BraA01g012370.3C.gene;BraA01g014490.3C.gene;BraA01g014850.3C.gene;BraA01g015090.3C.gene;BraA01g015820.3C.gene;BraA01g021540.3C.gene;BraA01g023890.3C.gene;BraA01g034870.3C.gene;BraA01g036660.3C.gene;BraA01g038700.3C.gene;BraA01g040680.3C.gene;BraA01g043400.3C.gene;Bra…
Biological Process	GO:0019585	glucuronate metabolic process	92	11	10.15	0.1268	BraA02g006790.3C.gene;BraA03g024680.3C.gene;BraA03g029790.3C.gene;BraA03g033060.3C.gene;BraA03g046260.3C.gene;BraA04g022840.3C.gene;BraA07g005400.3C.gene;BraA08g016160.3C.gene;BraA08g034260.3C.gene;BraA09g040620.3C.gene;BraA10g028650.3C.gene
Biological Process	GO:0052695	cellular glucuronidation	92	11	10.15	0.1268	BraA02g006790.3C.gene;BraA03g024680.3C.gene;BraA03g029790.3C.gene;BraA03g033060.3C.gene;BraA03g046260.3C.gene;BraA04g022840.3C.gene;BraA07g005400.3C.gene;BraA08g016160.3C.gene;BraA08g034260.3C.gene;BraA09g040620.3C.gene;BraA10g028650.3C.gene
Biological Process	GO:0052696	flavonoid glucuronidation	92	11	10.15	0.1268	BraA02g006790.3C.gene;BraA03g024680.3C.gene;BraA03g029790.3C.gene;BraA03g033060.3C.gene;BraA03g046260.3C.gene;BraA04g022840.3C.gene;BraA07g005400.3C.gene;BraA08g016160.3C.gene;BraA08g034260.3C.gene;BraA09g040620.3C.gene;BraA10g028650.3C.gene
Biological Process	GO:0010268	brassinosteroid homeostasis	39	3	4.3	0.12773	BraA02g031780.3C.gene;BraA04g017050.3C.gene;BraA06g042600.3C.gene
Biological Process	GO:0030001	metal ion transport	526	69	58.04	0.12803	BraA01g007590.3C.gene;BraA01g009230.3C.gene;BraA01g011150.3C.gene;BraA01g012890.3C.gene;BraA01g034820.3C.gene;BraA02g000560.3C.gene;BraA02g007060.3C.gene;BraA02g007270.3C.gene;BraA02g012500.3C.gene;BraA02g015160.3C.gene;BraA02g015170.3C.gene;BraA02g015180.3C.gene;BraA02g019730.3C.gene;BraA02g028930.3C.gene;BraA02g035060.3C.gene;BraA02g040820.3C.gene;BraA02g042050.3C.gene;BraA02g044530.3C.gene;Bra…
Biological Process	GO:0022412	cellular process involved in reproduction in multicellular organism	66	2	7.28	0.12826	BraA01g044410.3C.gene;BraA09g014650.3C.gene
Biological Process	GO:0006121	mitochondrial electron transport, succinate to ubiquinone	10	3	1.1	0.12848	BraA07g020250.3C.gene;BraA09g003180.3C.gene;BraA10g009290.3C.gene
Biological Process	GO:0048827	phyllome development	816	90	90.04	0.12862	BraA01g004270.3C.gene;BraA01g010430.3C.gene;BraA01g014490.3C.gene;BraA01g016370.3C.gene;BraA01g036660.3C.gene;BraA01g038210.3C.gene;BraA01g044460.3C.gene;BraA02g002700.3C.gene;BraA02g003880.3C.gene;BraA02g009410.3C.gene;BraA02g014610.3C.gene;BraA02g014680.3C.gene;BraA02g015440.3C.gene;BraA02g015450.3C.gene;BraA02g016970.3C.gene;BraA02g017010.3C.gene;BraA02g021800.3C.gene;BraA02g032300.3C.gene;Bra…
Biological Process	GO:0071395	cellular response to jasmonic acid stimulus	149	20	16.44	0.12894	BraA01g036660.3C.gene;BraA02g020000.3C.gene;BraA03g048470.3C.gene;BraA04g015110.3C.gene;BraA04g031330.3C.gene;BraA05g029670.3C.gene;BraA05g031610.3C.gene;BraA05g041910.3C.gene;BraA06g013190.3C.gene;BraA06g015190.3C.gene;BraA06g027440.3C.gene;BraA06g043400.3C.gene;BraA07g016630.3C.gene;BraA07g029850.3C.gene;BraA08g012440.3C.gene;BraA08g028140.3C.gene;BraA08g029290.3C.gene;BraA09g028560.3C.gene;Bra…
Biological Process	GO:0071369	cellular response to ethylene stimulus	266	37	29.35	0.12918	BraA01g030980.3C.gene;BraA02g014680.3C.gene;BraA02g015560.3C.gene;BraA02g021800.3C.gene;BraA03g013330.3C.gene;BraA03g048470.3C.gene;BraA03g048640.3C.gene;BraA04g022530.3C.gene;BraA05g013460.3C.gene;BraA05g015060.3C.gene;BraA05g030500.3C.gene;BraA05g030920.3C.gene;BraA06g012080.3C.gene;BraA06g020950.3C.gene;BraA06g041220.3C.gene;BraA06g043400.3C.gene;BraA07g015310.3C.gene;BraA07g016760.3C.gene;Bra…
Biological Process	GO:0006576	cellular biogenic amine metabolic process	139	18	15.34	0.12963	BraA01g003610.3C.gene;BraA01g026140.3C.gene;BraA02g044610.3C.gene;BraA03g005860.3C.gene;BraA03g008880.3C.gene;BraA03g026730.3C.gene;BraA03g030940.3C.gene;BraA04g016310.3C.gene;BraA04g030630.3C.gene;BraA06g000720.3C.gene;BraA06g004430.3C.gene;BraA06g032680.3C.gene;BraA08g022580.3C.gene;BraA08g031570.3C.gene;BraA09g011320.3C.gene;BraA09g018880.3C.gene;BraA10g021310.3C.gene;BraA10g029480.3C.gene
Biological Process	GO:0007276	gamete generation	86	2	9.49	0.13007	BraA01g000790.3C.gene;BraA09g014650.3C.gene
Biological Process	GO:0000050	urea cycle	6	1	0.66	0.13068	BraA03g026730.3C.gene
Biological Process	GO:2000122	negative regulation of stomatal complex development	8	3	0.88	0.13105	BraA02g019760.3C.gene;BraA05g040570.3C.gene;BraA07g035140.3C.gene
Biological Process	GO:0045683	negative regulation of epidermis development	8	3	0.88	0.13105	BraA02g019760.3C.gene;BraA05g040570.3C.gene;BraA07g035140.3C.gene
Biological Process	GO:0018158	protein oxidation	7	2	0.77	0.13128	BraA03g022390.3C.gene;BraA10g024230.3C.gene
Biological Process	GO:0018171	peptidyl-cysteine oxidation	7	2	0.77	0.13128	BraA03g022390.3C.gene;BraA10g024230.3C.gene
Biological Process	GO:0009683	indoleacetic acid metabolic process	28	5	3.09	0.13171	BraA02g006840.3C.gene;BraA04g016310.3C.gene;BraA04g022180.3C.gene;BraA06g021550.3C.gene;BraA09g012050.3C.gene
Biological Process	GO:0010324	membrane invagination	4	0	0.44	0.13226	--
Biological Process	GO:0071248	cellular response to metal ion	88	12	9.71	0.1323	BraA02g035060.3C.gene;BraA03g013330.3C.gene;BraA05g015060.3C.gene;BraA07g001190.3C.gene;BraA07g001240.3C.gene;BraA07g015310.3C.gene;BraA07g018580.3C.gene;BraA07g040340.3C.gene;BraA08g009650.3C.gene;BraA08g009670.3C.gene;BraA09g056530.3C.gene;BraA10g032720.3C.gene
Biological Process	GO:0071472	cellular response to salt stress	65	8	7.17	0.13243	BraA01g034660.3C.gene;BraA02g025250.3C.gene;BraA02g025260.3C.gene;BraA05g039150.3C.gene;BraA06g012300.3C.gene;BraA06g020950.3C.gene;BraA07g018100.3C.gene;BraA08g034260.3C.gene
Biological Process	GO:0015766	disaccharide transport	29	8	3.2	0.13248	BraA01g033330.3C.gene;BraA02g020540.3C.gene;BraA03g015850.3C.gene;BraA05g027400.3C.gene;BraA06g024680.3C.gene;BraA06g031080.3C.gene;BraA07g014520.3C.gene;BraA09g006480.3C.gene
Biological Process	GO:0015770	sucrose transport	29	8	3.2	0.13248	BraA01g033330.3C.gene;BraA02g020540.3C.gene;BraA03g015850.3C.gene;BraA05g027400.3C.gene;BraA06g024680.3C.gene;BraA06g031080.3C.gene;BraA07g014520.3C.gene;BraA09g006480.3C.gene
Biological Process	GO:0015772	oligosaccharide transport	29	8	3.2	0.13248	BraA01g033330.3C.gene;BraA02g020540.3C.gene;BraA03g015850.3C.gene;BraA05g027400.3C.gene;BraA06g024680.3C.gene;BraA06g031080.3C.gene;BraA07g014520.3C.gene;BraA09g006480.3C.gene
Biological Process	GO:0048768	root hair cell tip growth	28	2	3.09	0.13253	BraA04g016500.3C.gene;BraA10g031340.3C.gene
Biological Process	GO:0016098	monoterpenoid metabolic process	7	2	0.77	0.13264	BraA03g025720.3C.gene;BraA06g038690.3C.gene
Biological Process	GO:0016099	monoterpenoid biosynthetic process	7	2	0.77	0.13264	BraA03g025720.3C.gene;BraA06g038690.3C.gene
Biological Process	GO:0042550	photosystem I stabilization	5	1	0.55	0.13317	BraA08g000440.3C.gene
Biological Process	GO:0042178	xenobiotic catabolic process	4	1	0.44	0.13341	BraA03g029790.3C.gene
Biological Process	GO:0048584	positive regulation of response to stimulus	305	36	33.65	0.1338	BraA01g010280.3C.gene;BraA01g023890.3C.gene;BraA01g037490.3C.gene;BraA01g042050.3C.gene;BraA02g021800.3C.gene;BraA03g005610.3C.gene;BraA03g009470.3C.gene;BraA03g026120.3C.gene;BraA03g048220.3C.gene;BraA03g052160.3C.gene;BraA04g023760.3C.gene;BraA05g006410.3C.gene;BraA05g010460.3C.gene;BraA05g018200.3C.gene;BraA05g032950.3C.gene;BraA05g036800.3C.gene;BraA05g039750.3C.gene;BraA06g011160.3C.gene;Bra…
Biological Process	GO:0090329	regulation of DNA-dependent DNA replication	42	2	4.63	0.13414	BraA03g028760.3C.gene;BraA10g023320.3C.gene
Biological Process	GO:0043461	proton-transporting ATP synthase complex assembly	4	0	0.44	0.13432	--
Biological Process	GO:0032042	mitochondrial DNA metabolic process	8	0	0.88	0.13495	--
Biological Process	GO:0009694	jasmonic acid metabolic process	54	11	5.96	0.13565	BraA03g018600.3C.gene;BraA03g054820.3C.gene;BraA04g023760.3C.gene;BraA06g015190.3C.gene;BraA06g018410.3C.gene;BraA06g038770.3C.gene;BraA08g027790.3C.gene;BraA08g028140.3C.gene;BraA08g029260.3C.gene;BraA09g024530.3C.gene;BraA09g057750.3C.gene
Biological Process	GO:0043044	ATP-dependent chromatin remodeling	15	4	1.66	0.1357	BraA01g038260.3C.gene;BraA01g042050.3C.gene;BraA09g036970.3C.gene;BraA10g016330.3C.gene
Biological Process	GO:0019279	L-methionine biosynthetic process from L-homoserine via cystathionine	1	1	0.11	0.13639	BraA04g003510.3C.gene
Biological Process	GO:0012502	induction of programmed cell death	1	1	0.11	0.13647	BraA05g001540.3C.gene
Biological Process	GO:0001732	formation of cytoplasmic translation initiation complex	4	2	0.44	0.13669	BraA03g050990.3C.gene;Brassica_rapa_newGene_8875
Biological Process	GO:0010067	procambium histogenesis	12	3	1.32	0.13671	BraA06g026580.3C.gene;BraA08g016820.3C.gene;BraA09g007520.3C.gene
Biological Process	GO:0042430	indole-containing compound metabolic process	151	22	16.66	0.13723	BraA01g001490.3C.gene;BraA01g018010.3C.gene;BraA02g006840.3C.gene;BraA02g012430.3C.gene;BraA02g021800.3C.gene;BraA02g038280.3C.gene;BraA03g014080.3C.gene;BraA03g053600.3C.gene;BraA04g016310.3C.gene;BraA04g022180.3C.gene;BraA06g016590.3C.gene;BraA06g020840.3C.gene;BraA06g021550.3C.gene;BraA07g015340.3C.gene;BraA07g015350.3C.gene;BraA08g014920.3C.gene;BraA08g031570.3C.gene;BraA08g034260.3C.gene;Bra…
Biological Process	GO:0009061	anaerobic respiration	20	6	2.21	0.13723	BraA03g022390.3C.gene;BraA04g025790.3C.gene;BraA05g036630.3C.gene;BraA06g037770.3C.gene;BraA09g032090.3C.gene;BraA10g024230.3C.gene
Biological Process	GO:0006102	isocitrate metabolic process	23	4	2.54	0.13724	BraA03g006410.3C.gene;BraA07g001190.3C.gene;BraA07g001240.3C.gene;BraA09g056530.3C.gene
Biological Process	GO:0048235	pollen sperm cell differentiation	47	1	5.19	0.13804	BraA09g014650.3C.gene
Biological Process	GO:0002213	defense response to insect	28	6	3.09	0.13823	BraA02g012430.3C.gene;BraA02g038280.3C.gene;BraA03g018600.3C.gene;BraA06g018410.3C.gene;BraA07g038640.3C.gene;Brassica_rapa_newGene_4687
Biological Process	GO:0080162	intracellular auxin transport	2	1	0.22	0.13835	BraA10g023220.3C.gene
Biological Process	GO:0045324	late endosome to vacuole transport	16	1	1.77	0.1384	BraA03g053460.3C.gene
Biological Process	GO:0070544	histone H3-K36 demethylation	1	1	0.11	0.13874	BraA05g026320.3C.gene
Biological Process	GO:0048438	floral whorl development	315	32	34.76	0.13902	BraA01g010430.3C.gene;BraA01g016370.3C.gene;BraA01g044460.3C.gene;BraA02g009410.3C.gene;BraA02g014610.3C.gene;BraA02g036180.3C.gene;BraA03g007090.3C.gene;BraA03g018370.3C.gene;BraA03g036990.3C.gene;BraA03g056550.3C.gene;BraA04g003240.3C.gene;BraA04g013970.3C.gene;BraA05g003110.3C.gene;BraA05g013450.3C.gene;BraA06g001710.3C.gene;BraA06g011390.3C.gene;BraA06g018410.3C.gene;BraA06g020840.3C.gene;Bra…
Biological Process	GO:0009256	10-formyltetrahydrofolate metabolic process	5	0	0.55	0.13906	--
Biological Process	GO:0009257	10-formyltetrahydrofolate biosynthetic process	5	0	0.55	0.13906	--
Biological Process	GO:0050673	epithelial cell proliferation	2	0	0.22	0.13907	--
Biological Process	GO:0001935	endothelial cell proliferation	2	0	0.22	0.13907	--
Biological Process	GO:0048025	negative regulation of mRNA splicing, via spliceosome	5	0	0.55	0.1392	--
Biological Process	GO:0050686	negative regulation of mRNA processing	5	0	0.55	0.1392	--
Biological Process	GO:0033119	negative regulation of RNA splicing	5	0	0.55	0.1392	--
Biological Process	GO:1903312	negative regulation of mRNA metabolic process	5	0	0.55	0.1392	--
Biological Process	GO:0035434	copper ion transmembrane transport	18	0	1.99	0.13936	--
Biological Process	GO:0048638	regulation of developmental growth	173	18	19.09	0.14011	BraA01g017280.3C.gene;BraA01g039550.3C.gene;BraA02g000100.3C.gene;BraA02g005880.3C.gene;BraA03g013980.3C.gene;BraA03g054260.3C.gene;BraA05g035330.3C.gene;BraA06g009950.3C.gene;BraA06g014390.3C.gene;BraA07g008810.3C.gene;BraA07g032950.3C.gene;BraA08g005680.3C.gene;BraA09g010050.3C.gene;BraA09g036970.3C.gene;BraA10g012470.3C.gene;BraA10g016330.3C.gene;BraA10g024200.3C.gene;BraA10g027410.3C.gene
Biological Process	GO:0031113	regulation of microtubule polymerization	6	0	0.66	0.14025	--
Biological Process	GO:0051131	chaperone-mediated protein complex assembly	11	0	1.21	0.14035	--
Biological Process	GO:0000059	obsolete protein import into nucleus, docking	24	2	2.65	0.14061	BraA05g022950.3C.gene;BraA10g011810.3C.gene
Biological Process	GO:1902609	(R)-2-hydroxy-alpha-linolenic acid biosynthetic process	1	1	0.11	0.14114	BraA05g040640.3C.gene
Biological Process	GO:0001561	fatty acid alpha-oxidation	1	1	0.11	0.14114	BraA05g040640.3C.gene
Biological Process	GO:0044271	cellular nitrogen compound biosynthetic process	5194	619	573.1	0.14146	BraA01g000210.3C.gene;BraA01g000980.3C.gene;BraA01g001260.3C.gene;BraA01g002080.3C.gene;BraA01g002110.3C.gene;BraA01g002400.3C.gene;BraA01g003610.3C.gene;BraA01g004230.3C.gene;BraA01g004600.3C.gene;BraA01g005150.3C.gene;BraA01g005240.3C.gene;BraA01g005780.3C.gene;BraA01g006750.3C.gene;BraA01g008370.3C.gene;BraA01g008410.3C.gene;BraA01g008460.3C.gene;BraA01g008990.3C.gene;BraA01g009460.3C.gene;Bra…
Biological Process	GO:0061640	cytoskeleton-dependent cytokinesis	392	38	43.25	0.14172	BraA01g008990.3C.gene;BraA01g025940.3C.gene;BraA01g027690.3C.gene;BraA01g033430.3C.gene;BraA01g043890.3C.gene;BraA01g044490.3C.gene;BraA02g006110.3C.gene;BraA02g006510.3C.gene;BraA02g006570.3C.gene;BraA02g006730.3C.gene;BraA03g000880.3C.gene;BraA03g007000.3C.gene;BraA03g015360.3C.gene;BraA03g018330.3C.gene;BraA03g028760.3C.gene;BraA03g041470.3C.gene;BraA03g048470.3C.gene;BraA03g051590.3C.gene;Bra…
Biological Process	GO:1901957	regulation of cutin biosynthetic process	3	2	0.33	0.14175	BraA06g012080.3C.gene;BraA07g042580.3C.gene
Biological Process	GO:1901959	positive regulation of cutin biosynthetic process	3	2	0.33	0.14175	BraA06g012080.3C.gene;BraA07g042580.3C.gene
Biological Process	GO:0006525	arginine metabolic process	39	4	4.3	0.14193	BraA01g003610.3C.gene;BraA03g026730.3C.gene;BraA09g021820.3C.gene;BraA10g029480.3C.gene
Biological Process	GO:0071918	urea transmembrane transport	7	3	0.77	0.14205	BraA02g025580.3C.gene;BraA02g031860.3C.gene;BraA07g042780.3C.gene
Biological Process	GO:0006574	valine catabolic process	9	2	0.99	0.14213	BraA06g006950.3C.gene;BraA08g032270.3C.gene
Biological Process	GO:0009901	anther dehiscence	37	4	4.08	0.14272	BraA01g016370.3C.gene;BraA04g003240.3C.gene;BraA08g029260.3C.gene;BraA09g057750.3C.gene
Biological Process	GO:0032876	negative regulation of DNA endoreduplication	13	1	1.43	0.14272	BraA10g023320.3C.gene
Biological Process	GO:1902334	fructose export from vacuole to cytoplasm	5	2	0.55	0.14301	BraA03g046580.3C.gene;Brassica_rapa_newGene_4698
Biological Process	GO:0009410	response to xenobiotic stimulus	11	2	1.21	0.14313	BraA03g029790.3C.gene;BraA03g054970.3C.gene
Biological Process	GO:0000379	tRNA-type intron splice site recognition and cleavage	2	0	0.22	0.14313	--
Biological Process	GO:0043201	response to leucine	4	0	0.44	0.14317	--
Biological Process	GO:0080052	response to histidine	4	0	0.44	0.14317	--
Biological Process	GO:0080053	response to phenylalanine	4	0	0.44	0.14317	--
Biological Process	GO:0033231	carbohydrate export	3	2	0.33	0.14377	BraA03g046580.3C.gene;Brassica_rapa_newGene_4698
Biological Process	GO:0042537	benzene-containing compound metabolic process	85	16	9.38	0.14414	BraA03g012180.3C.gene;BraA04g006280.3C.gene;BraA04g017350.3C.gene;BraA05g008320.3C.gene;BraA05g036800.3C.gene;BraA06g007020.3C.gene;BraA06g012980.3C.gene;BraA06g035820.3C.gene;BraA07g021160.3C.gene;BraA07g028550.3C.gene;BraA07g037800.3C.gene;BraA09g018880.3C.gene;BraA09g019140.3C.gene;BraA09g044270.3C.gene;BraA09g057870.3C.gene;BraA09g057880.3C.gene
Biological Process	GO:1901615	organic hydroxy compound metabolic process	503	67	55.5	0.14432	BraA01g000700.3C.gene;BraA01g004360.3C.gene;BraA01g008840.3C.gene;BraA01g009560.3C.gene;BraA01g017460.3C.gene;BraA01g030720.3C.gene;BraA01g033430.3C.gene;BraA01g044740.3C.gene;BraA02g005020.3C.gene;BraA02g005070.3C.gene;BraA02g006880.3C.gene;BraA02g011640.3C.gene;BraA02g016400.3C.gene;BraA02g031780.3C.gene;BraA02g044610.3C.gene;BraA03g014080.3C.gene;BraA03g024500.3C.gene;BraA03g032670.3C.gene;Bra…
Biological Process	GO:0046437	D-amino acid biosynthetic process	4	0	0.44	0.14443	--
Biological Process	GO:0070178	D-serine metabolic process	4	0	0.44	0.14443	--
Biological Process	GO:0070179	D-serine biosynthetic process	4	0	0.44	0.14443	--
Biological Process	GO:0010311	lateral root formation	86	8	9.49	0.14466	BraA03g038570.3C.gene;BraA07g003460.3C.gene;BraA07g008780.3C.gene;BraA07g027100.3C.gene;BraA08g027360.3C.gene;BraA09g010950.3C.gene;BraA09g054240.3C.gene;BraA09g063060.3C.gene
Biological Process	GO:0006366	transcription from RNA polymerase II promoter	550	60	60.69	0.14469	BraA01g008460.3C.gene;BraA01g010840.3C.gene;BraA01g023290.3C.gene;BraA01g025720.3C.gene;BraA01g033920.3C.gene;BraA01g044460.3C.gene;BraA02g006570.3C.gene;BraA02g008580.3C.gene;BraA02g010710.3C.gene;BraA02g044910.3C.gene;BraA03g003120.3C.gene;BraA03g007090.3C.gene;BraA03g009520.3C.gene;BraA03g014030.3C.gene;BraA03g014870.3C.gene;BraA03g024500.3C.gene;BraA03g026910.3C.gene;BraA03g032740.3C.gene;Bra…
Biological Process	GO:0070897	DNA-templated transcriptional preinitiation complex assembly	22	0	2.43	0.14478	--
Biological Process	GO:0051123	RNA polymerase II transcriptional preinitiation complex assembly	22	0	2.43	0.14478	--
Biological Process	GO:0010396	rhamnogalacturonan II metabolic process	7	2	0.77	0.1453	BraA01g027690.3C.gene;BraA09g000220.3C.gene
Biological Process	GO:0010306	rhamnogalacturonan II biosynthetic process	7	2	0.77	0.1453	BraA01g027690.3C.gene;BraA09g000220.3C.gene
Biological Process	GO:0030644	cellular chloride ion homeostasis	2	1	0.22	0.14535	BraA10g016090.3C.gene
Biological Process	GO:0055064	chloride ion homeostasis	2	1	0.22	0.14535	BraA10g016090.3C.gene
Biological Process	GO:0055083	monovalent inorganic anion homeostasis	2	1	0.22	0.14535	BraA10g016090.3C.gene
Biological Process	GO:0030320	cellular monovalent inorganic anion homeostasis	2	1	0.22	0.14535	BraA10g016090.3C.gene
Biological Process	GO:0006825	copper ion transport	44	3	4.85	0.14555	BraA02g042050.3C.gene;BraA09g012740.3C.gene;BraA09g060730.3C.gene
Biological Process	GO:0097306	cellular response to alcohol	545	65	60.13	0.14562	BraA01g004230.3C.gene;BraA01g004270.3C.gene;BraA01g009230.3C.gene;BraA01g009560.3C.gene;BraA02g000780.3C.gene;BraA02g015450.3C.gene;BraA02g040390.3C.gene;BraA02g045120.3C.gene;BraA02g045510.3C.gene;BraA03g012850.3C.gene;BraA03g013980.3C.gene;BraA03g020010.3C.gene;BraA03g023210.3C.gene;BraA03g026120.3C.gene;BraA03g041940.3C.gene;BraA03g047600.3C.gene;BraA03g058530.3C.gene;BraA04g007410.3C.gene;Bra…
Biological Process	GO:0010876	lipid localization	276	28	30.45	0.14573	BraA01g013110.3C.gene;BraA01g016590.3C.gene;BraA01g034520.3C.gene;BraA01g039370.3C.gene;BraA02g002000.3C.gene;BraA02g044440.3C.gene;BraA03g015170.3C.gene;BraA03g027930.3C.gene;BraA03g034950.3C.gene;BraA03g050230.3C.gene;BraA03g057620.3C.gene;BraA04g027270.3C.gene;BraA05g007090.3C.gene;BraA05g035150.3C.gene;BraA05g039750.3C.gene;BraA06g008560.3C.gene;BraA06g011580.3C.gene;BraA07g029320.3C.gene;Bra…
Biological Process	GO:0035987	endodermal cell differentiation	2	0	0.22	0.14583	--
Biological Process	GO:0007369	gastrulation	2	0	0.22	0.14583	--
Biological Process	GO:0007492	endoderm development	2	0	0.22	0.14583	--
Biological Process	GO:0001704	formation of primary germ layer	2	0	0.22	0.14583	--
Biological Process	GO:0001706	endoderm formation	2	0	0.22	0.14583	--
Biological Process	GO:0071421	manganese ion transmembrane transport	17	3	1.88	0.14588	BraA02g035060.3C.gene;BraA07g015310.3C.gene;BraA07g040340.3C.gene
Biological Process	GO:0009298	GDP-mannose biosynthetic process	15	2	1.66	0.146	BraA01g044070.3C.gene;BraA03g055960.3C.gene
Biological Process	GO:0070476	rRNA (guanine-N7)-methylation	2	0	0.22	0.14622	--
Biological Process	GO:2001257	regulation of cation channel activity	4	0	0.44	0.14623	--
Biological Process	GO:1901979	regulation of inward rectifier potassium channel activity	4	0	0.44	0.14623	--
Biological Process	GO:0009649	entrainment of circadian clock	14	3	1.54	0.14624	BraA03g021240.3C.gene;BraA04g028140.3C.gene;BraA05g006050.3C.gene
Biological Process	GO:0000169	activation of MAPK activity involved in osmosensory signaling pathway	1	1	0.11	0.14686	BraA06g020840.3C.gene
Biological Process	GO:0010033	response to organic substance	3387	443	373.72	0.14703	BraA01g001510.3C.gene;BraA01g002010.3C.gene;BraA01g002080.3C.gene;BraA01g003530.3C.gene;BraA01g003610.3C.gene;BraA01g004020.3C.gene;BraA01g004230.3C.gene;BraA01g004270.3C.gene;BraA01g005780.3C.gene;BraA01g006580.3C.gene;BraA01g007440.3C.gene;BraA01g008460.3C.gene;BraA01g009230.3C.gene;BraA01g009560.3C.gene;BraA01g012890.3C.gene;BraA01g014490.3C.gene;BraA01g018010.3C.gene;BraA01g019340.3C.gene;Bra…
Biological Process	GO:0070584	mitochondrion morphogenesis	1	1	0.11	0.14761	BraA05g012530.3C.gene
Biological Process	GO:0032990	cell part morphogenesis	1	1	0.11	0.14761	BraA05g012530.3C.gene
Biological Process	GO:0010227	floral organ abscission	49	3	5.41	0.14854	BraA03g057620.3C.gene;BraA05g018200.3C.gene;BraA09g050600.3C.gene
Biological Process	GO:0045488	pectin metabolic process	270	43	29.79	0.14903	BraA01g004740.3C.gene;BraA01g015530.3C.gene;BraA01g027690.3C.gene;BraA01g037360.3C.gene;BraA01g040060.3C.gene;BraA01g044420.3C.gene;BraA02g003170.3C.gene;BraA02g013160.3C.gene;BraA02g017840.3C.gene;BraA02g037710.3C.gene;BraA02g038580.3C.gene;BraA03g001520.3C.gene;BraA03g001860.3C.gene;BraA03g006880.3C.gene;BraA03g024320.3C.gene;BraA03g025420.3C.gene;BraA03g030880.3C.gene;BraA03g041470.3C.gene;Bra…
Biological Process	GO:0010393	galacturonan metabolic process	270	43	29.79	0.14903	BraA01g004740.3C.gene;BraA01g015530.3C.gene;BraA01g027690.3C.gene;BraA01g037360.3C.gene;BraA01g040060.3C.gene;BraA01g044420.3C.gene;BraA02g003170.3C.gene;BraA02g013160.3C.gene;BraA02g017840.3C.gene;BraA02g037710.3C.gene;BraA02g038580.3C.gene;BraA03g001520.3C.gene;BraA03g001860.3C.gene;BraA03g006880.3C.gene;BraA03g024320.3C.gene;BraA03g025420.3C.gene;BraA03g030880.3C.gene;BraA03g041470.3C.gene;Bra…
Biological Process	GO:1902478	negative regulation of defense response to bacterium, incompatible interaction	1	1	0.11	0.14904	BraA06g026170.3C.gene
Biological Process	GO:0009115	xanthine catabolic process	15	4	1.66	0.14912	BraA06g022060.3C.gene;BraA06g023170.3C.gene;BraA09g002070.3C.gene;BraA10g019670.3C.gene
Biological Process	GO:0048645	animal organ formation	163	18	17.99	0.14922	BraA03g009520.3C.gene;BraA03g038570.3C.gene;BraA03g057620.3C.gene;BraA04g005470.3C.gene;BraA06g009950.3C.gene;BraA07g003460.3C.gene;BraA07g008780.3C.gene;BraA07g023150.3C.gene;BraA07g027100.3C.gene;BraA07g034460.3C.gene;BraA07g039980.3C.gene;BraA08g027360.3C.gene;BraA09g010950.3C.gene;BraA09g045310.3C.gene;BraA09g054240.3C.gene;BraA09g063060.3C.gene;BraA10g020330.3C.gene;Brassica_rapa_newGene_4899
Biological Process	GO:0031348	negative regulation of defense response	100	9	11.03	0.14926	BraA03g054910.3C.gene;BraA03g060710.3C.gene;BraA06g016350.3C.gene;BraA06g026170.3C.gene;BraA08g002420.3C.gene;BraA08g031690.3C.gene;BraA09g019140.3C.gene;BraA10g032720.3C.gene;Brassica_rapa_newGene_2062
Biological Process	GO:0042816	vitamin B6 metabolic process	12	0	1.32	0.14952	--
Biological Process	GO:0042819	vitamin B6 biosynthetic process	12	0	1.32	0.14952	--
Biological Process	GO:0010411	xyloglucan metabolic process	89	17	9.82	0.1498	BraA01g007420.3C.gene;BraA01g007440.3C.gene;BraA03g028660.3C.gene;BraA03g042150.3C.gene;BraA03g055650.3C.gene;BraA03g055660.3C.gene;BraA03g061080.3C.gene;BraA06g008170.3C.gene;BraA06g014330.3C.gene;BraA06g021220.3C.gene;BraA07g006030.3C.gene;BraA07g009370.3C.gene;BraA07g030020.3C.gene;BraA08g009760.3C.gene;BraA08g032010.3C.gene;BraA09g001170.3C.gene;BraA10g015660.3C.gene
Biological Process	GO:0016567	protein ubiquitination	763	80	84.19	0.1504	BraA01g020570.3C.gene;BraA01g024420.3C.gene;BraA01g028110.3C.gene;BraA01g029930.3C.gene;BraA01g030720.3C.gene;BraA02g000780.3C.gene;BraA02g043050.3C.gene;BraA03g007180.3C.gene;BraA03g008460.3C.gene;BraA03g010070.3C.gene;BraA03g010880.3C.gene;BraA03g016290.3C.gene;BraA03g032170.3C.gene;BraA03g034640.3C.gene;BraA03g039050.3C.gene;BraA03g044580.3C.gene;BraA03g046070.3C.gene;BraA03g053710.3C.gene;Bra…
Biological Process	GO:0010352	lithium ion export	1	1	0.11	0.1507	BraA06g010810.3C.gene
Biological Process	GO:0034402	recruitment of 3'-end processing factors to RNA polymerase II holoenzyme complex	4	1	0.44	0.15082	BraA10g027910.3C.gene
Biological Process	GO:0006551	leucine metabolic process	33	5	3.64	0.15102	BraA03g012180.3C.gene;BraA03g039020.3C.gene;BraA06g006950.3C.gene;BraA07g042910.3C.gene;BraA08g032270.3C.gene
Biological Process	GO:0017009	protein-phycocyanobilin linkage	2	0	0.22	0.15126	--
Biological Process	GO:1901695	tyramine biosynthetic process	1	1	0.11	0.15207	BraA01g008840.3C.gene
Biological Process	GO:1901162	primary amino compound biosynthetic process	1	1	0.11	0.15207	BraA01g008840.3C.gene
Biological Process	GO:0044242	cellular lipid catabolic process	145	21	16	0.15221	BraA01g044740.3C.gene;BraA02g002700.3C.gene;BraA02g002710.3C.gene;BraA02g024710.3C.gene;BraA02g031780.3C.gene;BraA03g018600.3C.gene;BraA03g054820.3C.gene;BraA04g007440.3C.gene;BraA04g023760.3C.gene;BraA05g040640.3C.gene;BraA05g042550.3C.gene;BraA06g000720.3C.gene;BraA06g032680.3C.gene;BraA06g042600.3C.gene;BraA07g010700.3C.gene;BraA09g014980.3C.gene;BraA09g043070.3C.gene;BraA09g052160.3C.gene;Bra…
Biological Process	GO:0009684	indoleacetic acid biosynthetic process	26	5	2.87	0.15225	BraA02g006840.3C.gene;BraA04g016310.3C.gene;BraA04g022180.3C.gene;BraA06g021550.3C.gene;BraA09g012050.3C.gene
Biological Process	GO:0019673	GDP-mannose metabolic process	20	3	2.21	0.15227	BraA01g022530.3C.gene;BraA01g044070.3C.gene;BraA03g055960.3C.gene
Biological Process	GO:0042593	glucose homeostasis	44	8	4.85	0.15235	BraA02g012660.3C.gene;BraA02g040390.3C.gene;BraA03g012760.3C.gene;BraA05g019040.3C.gene;BraA08g002960.3C.gene;BraA10g014690.3C.gene;Brassica_rapa_newGene_2062;Brassica_rapa_newGene_5792
Biological Process	GO:0019419	sulfate reduction	8	1	0.88	0.15242	BraA01g012700.3C.gene
Biological Process	GO:0007623	circadian rhythm	208	36	22.95	0.15297	BraA01g001110.3C.gene;BraA01g002400.3C.gene;BraA01g005150.3C.gene;BraA01g015820.3C.gene;BraA01g040680.3C.gene;BraA02g012660.3C.gene;BraA02g025540.3C.gene;BraA03g005140.3C.gene;BraA03g012760.3C.gene;BraA03g020710.3C.gene;BraA03g021240.3C.gene;BraA03g032530.3C.gene;BraA03g044360.3C.gene;BraA03g055710.3C.gene;BraA04g028140.3C.gene;BraA04g032300.3C.gene;BraA05g001070.3C.gene;BraA05g006050.3C.gene;Bra…
Biological Process	GO:0009664	plant-type cell wall organization	230	32	25.38	0.1531	BraA01g007440.3C.gene;BraA01g017460.3C.gene;BraA01g019010.3C.gene;BraA01g027690.3C.gene;BraA02g006110.3C.gene;BraA02g006510.3C.gene;BraA02g019240.3C.gene;BraA02g044460.3C.gene;BraA03g006880.3C.gene;BraA03g007000.3C.gene;BraA03g041470.3C.gene;BraA03g054290.3C.gene;BraA03g055650.3C.gene;BraA04g003240.3C.gene;BraA04g015380.3C.gene;BraA04g032260.3C.gene;BraA05g003450.3C.gene;BraA05g006390.3C.gene;Bra…
Biological Process	GO:0071229	cellular response to acid chemical	771	111	85.07	0.15337	BraA01g004230.3C.gene;BraA01g004270.3C.gene;BraA01g007440.3C.gene;BraA01g009230.3C.gene;BraA01g009560.3C.gene;BraA01g036660.3C.gene;BraA01g044280.3C.gene;BraA02g000780.3C.gene;BraA02g004360.3C.gene;BraA02g005890.3C.gene;BraA02g009840.3C.gene;BraA02g012660.3C.gene;BraA02g015450.3C.gene;BraA02g015640.3C.gene;BraA02g020000.3C.gene;BraA02g021800.3C.gene;BraA02g025250.3C.gene;BraA02g025260.3C.gene;Bra…
Biological Process	GO:0002221	pattern recognition receptor signaling pathway	7	2	0.77	0.15366	BraA03g005610.3C.gene;BraA05g036800.3C.gene
Biological Process	GO:0002757	immune response-activating signal transduction	7	2	0.77	0.15366	BraA03g005610.3C.gene;BraA05g036800.3C.gene
Biological Process	GO:0002758	innate immune response-activating signal transduction	7	2	0.77	0.15366	BraA03g005610.3C.gene;BraA05g036800.3C.gene
Biological Process	GO:2000185	regulation of phosphate transmembrane transport	1	1	0.11	0.15497	BraA04g024250.3C.gene
Biological Process	GO:0009737	response to abscisic acid	988	125	109.01	0.15544	BraA01g003610.3C.gene;BraA01g004020.3C.gene;BraA01g004230.3C.gene;BraA01g004270.3C.gene;BraA01g009230.3C.gene;BraA01g009560.3C.gene;BraA01g012890.3C.gene;BraA01g019340.3C.gene;BraA01g040680.3C.gene;BraA02g000780.3C.gene;BraA02g006240.3C.gene;BraA02g006570.3C.gene;BraA02g011640.3C.gene;BraA02g014020.3C.gene;BraA02g015440.3C.gene;BraA02g015450.3C.gene;BraA02g027540.3C.gene;BraA02g040390.3C.gene;Bra…
Biological Process	GO:0007043	cell-cell junction assembly	8	0	0.88	0.15549	--
Biological Process	GO:0015800	acidic amino acid transport	15	5	1.66	0.15564	BraA02g044530.3C.gene;BraA03g003820.3C.gene;BraA07g015670.3C.gene;BraA08g014510.3C.gene;BraA10g031070.3C.gene
Biological Process	GO:0070647	protein modification by small protein conjugation or removal	918	88	101.29	0.15586	BraA01g002010.3C.gene;BraA01g020570.3C.gene;BraA01g024420.3C.gene;BraA01g028110.3C.gene;BraA01g029930.3C.gene;BraA01g030720.3C.gene;BraA02g000780.3C.gene;BraA02g013500.3C.gene;BraA02g043050.3C.gene;BraA03g007180.3C.gene;BraA03g007420.3C.gene;BraA03g008460.3C.gene;BraA03g010070.3C.gene;BraA03g010880.3C.gene;BraA03g016290.3C.gene;BraA03g032170.3C.gene;BraA03g034640.3C.gene;BraA03g039050.3C.gene;Bra…
Biological Process	GO:1902005	regulation of proline biosynthetic process	1	1	0.11	0.15615	BraA09g047230.3C.gene
Biological Process	GO:1902006	negative regulation of proline biosynthetic process	1	1	0.11	0.15615	BraA09g047230.3C.gene
Biological Process	GO:2000283	negative regulation of cellular amino acid biosynthetic process	1	1	0.11	0.15615	BraA09g047230.3C.gene
Biological Process	GO:2000214	regulation of proline metabolic process	1	1	0.11	0.15615	BraA09g047230.3C.gene
Biological Process	GO:2000215	negative regulation of proline metabolic process	1	1	0.11	0.15615	BraA09g047230.3C.gene
Biological Process	GO:0015840	urea transport	12	4	1.32	0.1562	BraA02g025580.3C.gene;BraA02g031860.3C.gene;BraA03g037440.3C.gene;BraA07g042780.3C.gene
Biological Process	GO:1903426	regulation of reactive oxygen species biosynthetic process	14	2	1.54	0.15663	BraA03g041940.3C.gene;BraA04g002930.3C.gene
Biological Process	GO:0051260	protein homooligomerization	53	6	5.85	0.15674	BraA02g037570.3C.gene;BraA06g024680.3C.gene;BraA06g031080.3C.gene;BraA06g032990.3C.gene;BraA07g000930.3C.gene;BraA09g006480.3C.gene
Biological Process	GO:0010190	cytochrome b6f complex assembly	11	1	1.21	0.15699	BraA03g056720.3C.gene
Biological Process	GO:0010685	tetracyclic triterpenoid metabolic process	4	0	0.44	0.15748	--
Biological Process	GO:0010686	tetracyclic triterpenoid biosynthetic process	4	0	0.44	0.15748	--
Biological Process	GO:0006613	cotranslational protein targeting to membrane	25	3	2.76	0.15764	BraA04g030170.3C.gene;BraA05g003740.3C.gene;BraA07g031210.3C.gene
Biological Process	GO:0006614	SRP-dependent cotranslational protein targeting to membrane	25	3	2.76	0.15764	BraA04g030170.3C.gene;BraA05g003740.3C.gene;BraA07g031210.3C.gene
Biological Process	GO:0019432	triglyceride biosynthetic process	23	4	2.54	0.15766	BraA01g004270.3C.gene;BraA02g005020.3C.gene;BraA02g014610.3C.gene;BraA09g015400.3C.gene
Biological Process	GO:0090279	regulation of calcium ion import	1	1	0.11	0.15771	BraA03g028090.3C.gene
Biological Process	GO:0070509	calcium ion import	1	1	0.11	0.15771	BraA03g028090.3C.gene
Biological Process	GO:0010037	response to carbon dioxide	13	4	1.43	0.15842	BraA02g019760.3C.gene;BraA03g050490.3C.gene;BraA05g040570.3C.gene;BraA07g035140.3C.gene
Biological Process	GO:0006436	tryptophanyl-tRNA aminoacylation	6	0	0.66	0.1586	--
Biological Process	GO:0009593	detection of chemical stimulus	45	4	4.97	0.15871	BraA03g022390.3C.gene;BraA06g013720.3C.gene;BraA07g031110.3C.gene;BraA10g024230.3C.gene
Biological Process	GO:0000422	autophagy of mitochondrion	18	1	1.99	0.1589	BraA03g056180.3C.gene
Biological Process	GO:0071897	DNA biosynthetic process	43	3	4.74	0.15925	BraA06g003570.3C.gene;BraA06g042350.3C.gene;BraA09g021460.3C.gene
Biological Process	GO:0080145	cysteine homeostasis	1	1	0.11	0.15936	BraA09g004810.3C.gene
Biological Process	GO:0055070	copper ion homeostasis	26	6	2.87	0.15956	BraA02g000480.3C.gene;BraA04g004140.3C.gene;BraA05g031790.3C.gene;BraA07g015790.3C.gene;BraA09g012740.3C.gene;BraA09g060730.3C.gene
Biological Process	GO:0046373	L-arabinose metabolic process	7	1	0.77	0.15988	BraA10g031570.3C.gene
Biological Process	GO:0000103	sulfate assimilation	36	7	3.97	0.15989	BraA01g000790.3C.gene;BraA01g012700.3C.gene;BraA04g030720.3C.gene;BraA06g015540.3C.gene;BraA06g043580.3C.gene;BraA08g009650.3C.gene;BraA08g009670.3C.gene
Biological Process	GO:0010047	fruit dehiscence	20	2	2.21	0.1599	BraA04g003240.3C.gene;BraA07g016830.3C.gene
Biological Process	GO:0018130	heterocycle biosynthetic process	5184	616	572	0.16013	BraA01g000210.3C.gene;BraA01g000980.3C.gene;BraA01g001260.3C.gene;BraA01g002080.3C.gene;BraA01g002110.3C.gene;BraA01g002400.3C.gene;BraA01g004230.3C.gene;BraA01g004600.3C.gene;BraA01g005150.3C.gene;BraA01g005240.3C.gene;BraA01g005780.3C.gene;BraA01g006750.3C.gene;BraA01g008370.3C.gene;BraA01g008410.3C.gene;BraA01g008460.3C.gene;BraA01g008990.3C.gene;BraA01g009460.3C.gene;BraA01g009470.3C.gene;Bra…
Biological Process	GO:0002143	tRNA wobble position uridine thiolation	3	1	0.33	0.16031	BraA02g013500.3C.gene
Biological Process	GO:0071139	resolution of recombination intermediates	5	0	0.55	0.16084	--
Biological Process	GO:0071669	plant-type cell wall organization or biogenesis	446	55	49.21	0.16093	BraA01g007440.3C.gene;BraA01g008990.3C.gene;BraA01g017460.3C.gene;BraA01g019010.3C.gene;BraA01g027690.3C.gene;BraA01g033430.3C.gene;BraA01g043890.3C.gene;BraA01g044490.3C.gene;BraA02g006110.3C.gene;BraA02g006510.3C.gene;BraA02g006570.3C.gene;BraA02g006730.3C.gene;BraA02g019240.3C.gene;BraA02g044460.3C.gene;BraA03g000880.3C.gene;BraA03g006880.3C.gene;BraA03g007000.3C.gene;BraA03g041470.3C.gene;Bra…
Biological Process	GO:0009718	anthocyanin-containing compound biosynthetic process	38	8	4.19	0.1612	BraA01g009460.3C.gene;BraA01g009470.3C.gene;BraA02g024800.3C.gene;BraA02g036610.3C.gene;BraA07g041700.3C.gene;BraA08g009740.3C.gene;BraA09g003850.3C.gene;BraA09g028560.3C.gene
Biological Process	GO:0070407	oxidation-dependent protein catabolic process	6	0	0.66	0.16172	--
Biological Process	GO:0032952	regulation of (1->3)-beta-D-glucan metabolic process	1	1	0.11	0.1619	BraA02g043990.3C.gene
Biological Process	GO:0032953	regulation of (1->3)-beta-D-glucan biosynthetic process	1	1	0.11	0.1619	BraA02g043990.3C.gene
Biological Process	GO:0061085	regulation of histone H3-K27 methylation	13	1	1.43	0.16209	BraA03g040960.3C.gene
Biological Process	GO:0060860	regulation of floral organ abscission	3	0	0.33	0.16257	--
Biological Process	GO:0060862	negative regulation of floral organ abscission	3	0	0.33	0.16257	--
Biological Process	GO:0017007	protein-bilin linkage	4	0	0.44	0.16287	--
Biological Process	GO:0045132	meiotic chromosome segregation	31	2	3.42	0.16295	BraA03g056550.3C.gene;BraA05g037500.3C.gene
Biological Process	GO:0034645	cellular macromolecule biosynthetic process	6319	681	697.23	0.16306	BraA01g000210.3C.gene;BraA01g000980.3C.gene;BraA01g001260.3C.gene;BraA01g002080.3C.gene;BraA01g002110.3C.gene;BraA01g002400.3C.gene;BraA01g004230.3C.gene;BraA01g004600.3C.gene;BraA01g005150.3C.gene;BraA01g005240.3C.gene;BraA01g005780.3C.gene;BraA01g006750.3C.gene;BraA01g008370.3C.gene;BraA01g008410.3C.gene;BraA01g008460.3C.gene;BraA01g008990.3C.gene;BraA01g009460.3C.gene;BraA01g009470.3C.gene;Bra…
Biological Process	GO:2000001	regulation of DNA damage checkpoint	1	1	0.11	0.16307	BraA07g042810.3C.gene
Biological Process	GO:0090391	granum assembly	8	3	0.88	0.1631	BraA05g018680.3C.gene;BraA06g002990.3C.gene;BraA07g038490.3C.gene
Biological Process	GO:2001022	positive regulation of response to DNA damage stimulus	4	0	0.44	0.16356	--
Biological Process	GO:0045739	positive regulation of DNA repair	4	0	0.44	0.16356	--
Biological Process	GO:0018344	protein geranylgeranylation	8	1	0.88	0.16373	BraA01g041980.3C.gene
Biological Process	GO:0046339	diacylglycerol metabolic process	13	1	1.43	0.16392	BraA05g009700.3C.gene
Biological Process	GO:0010089	xylem development	79	16	8.72	0.16454	BraA02g001710.3C.gene;BraA02g010200.3C.gene;BraA02g025270.3C.gene;BraA02g044630.3C.gene;BraA03g026450.3C.gene;BraA06g027990.3C.gene;BraA07g002650.3C.gene;BraA07g017620.3C.gene;BraA07g034290.3C.gene;BraA07g042390.3C.gene;BraA08g016820.3C.gene;BraA09g012790.3C.gene;BraA09g013980.3C.gene;BraA09g015660.3C.gene;BraA10g019670.3C.gene;BraA10g028260.3C.gene
Biological Process	GO:0045995	regulation of embryonic development	23	2	2.54	0.1648	BraA06g001710.3C.gene;Brassica_rapa_newGene_2062
Biological Process	GO:0071428	rRNA-containing ribonucleoprotein complex export from nucleus	17	0	1.88	0.1648	--
Biological Process	GO:0033750	ribosome localization	17	0	1.88	0.1648	--
Biological Process	GO:0033753	ribosome localization	17	0	1.88	0.1648	--
Biological Process	GO:0000054	ribosomal subunit export from nucleus	17	0	1.88	0.1648	--
Biological Process	GO:0044262	cellular carbohydrate metabolic process	781	109	86.17	0.16499	BraA01g000660.3C.gene;BraA01g000700.3C.gene;BraA01g000790.3C.gene;BraA01g004270.3C.gene;BraA01g007420.3C.gene;BraA01g007440.3C.gene;BraA01g009560.3C.gene;BraA01g013200.3C.gene;BraA01g014770.3C.gene;BraA01g015020.3C.gene;BraA01g017460.3C.gene;BraA01g019450.3C.gene;BraA01g027690.3C.gene;BraA01g030720.3C.gene;BraA01g031210.3C.gene;BraA01g038700.3C.gene;BraA01g043890.3C.gene;BraA01g044410.3C.gene;Bra…
Biological Process	GO:0048354	mucilage biosynthetic process involved in seed coat development	22	0	2.43	0.165	--
Biological Process	GO:0045491	xylan metabolic process	77	8	8.5	0.1655	BraA05g008290.3C.gene;BraA06g006500.3C.gene;BraA06g034760.3C.gene;BraA07g012100.3C.gene;BraA09g041470.3C.gene;BraA09g046740.3C.gene;BraA10g001350.3C.gene;BraA10g012780.3C.gene
Biological Process	GO:0090042	tubulin deacetylation	1	1	0.11	0.16561	BraA01g004600.3C.gene
Biological Process	GO:1902932	positive regulation of alcohol biosynthetic process	13	2	1.43	0.16743	BraA03g048470.3C.gene;Brassica_rapa_newGene_2062
Biological Process	GO:0000910	cytokinesis	420	40	46.34	0.16744	BraA01g005210.3C.gene;BraA01g008990.3C.gene;BraA01g025940.3C.gene;BraA01g027690.3C.gene;BraA01g033430.3C.gene;BraA01g043890.3C.gene;BraA01g044490.3C.gene;BraA02g006110.3C.gene;BraA02g006510.3C.gene;BraA02g006570.3C.gene;BraA02g006730.3C.gene;BraA03g000880.3C.gene;BraA03g007000.3C.gene;BraA03g015360.3C.gene;BraA03g018330.3C.gene;BraA03g028760.3C.gene;BraA03g041470.3C.gene;BraA03g048470.3C.gene;Bra…
Biological Process	GO:0050667	homocysteine metabolic process	10	2	1.1	0.168	BraA03g031420.3C.gene;BraA04g003510.3C.gene
Biological Process	GO:0009110	vitamin biosynthetic process	114	12	12.58	0.16847	BraA02g010750.3C.gene;BraA02g016400.3C.gene;BraA03g013750.3C.gene;BraA03g039860.3C.gene;BraA04g015090.3C.gene;BraA04g015110.3C.gene;BraA04g031330.3C.gene;BraA06g016280.3C.gene;BraA07g029080.3C.gene;BraA07g036960.3C.gene;BraA09g012070.3C.gene;BraA09g051080.3C.gene
Biological Process	GO:0046165	alcohol biosynthetic process	206	31	22.73	0.16899	BraA01g000700.3C.gene;BraA01g033430.3C.gene;BraA02g005070.3C.gene;BraA02g011640.3C.gene;BraA02g031780.3C.gene;BraA03g033060.3C.gene;BraA03g036470.3C.gene;BraA03g048470.3C.gene;BraA03g058950.3C.gene;BraA04g012960.3C.gene;BraA04g016220.3C.gene;BraA04g017050.3C.gene;BraA04g024680.3C.gene;BraA05g032610.3C.gene;BraA06g004430.3C.gene;BraA06g015610.3C.gene;BraA06g022060.3C.gene;BraA06g023170.3C.gene;Bra…
Biological Process	GO:0090227	regulation of red or far-red light signaling pathway	1	1	0.11	0.16916	BraA05g010460.3C.gene
Biological Process	GO:0090228	positive regulation of red or far-red light signaling pathway	1	1	0.11	0.16916	BraA05g010460.3C.gene
Biological Process	GO:0071732	cellular response to nitric oxide	41	9	4.52	0.16967	BraA03g013330.3C.gene;BraA05g015060.3C.gene;BraA05g040640.3C.gene;BraA07g001190.3C.gene;BraA07g001240.3C.gene;BraA07g015310.3C.gene;BraA07g018580.3C.gene;BraA07g040340.3C.gene;BraA09g056530.3C.gene
Biological Process	GO:0019725	cellular homeostasis	640	89	70.62	0.16968	BraA01g003590.3C.gene;BraA01g006630.3C.gene;BraA01g012700.3C.gene;BraA01g018800.3C.gene;BraA01g034870.3C.gene;BraA01g036970.3C.gene;BraA01g039310.3C.gene;BraA01g044740.3C.gene;BraA02g000480.3C.gene;BraA02g000560.3C.gene;BraA02g006450.3C.gene;BraA02g007060.3C.gene;BraA02g008910.3C.gene;BraA02g012320.3C.gene;BraA02g012660.3C.gene;BraA02g024110.3C.gene;BraA02g025580.3C.gene;BraA02g035060.3C.gene;Bra…
Biological Process	GO:0048579	negative regulation of long-day photoperiodism, flowering	18	2	1.99	0.16995	BraA02g036130.3C.gene;BraA06g039260.3C.gene
Biological Process	GO:0046244	salicylic acid catabolic process	3	1	0.33	0.1702	BraA05g008320.3C.gene
Biological Process	GO:0046713	borate transport	8	2	0.88	0.17048	BraA02g025580.3C.gene;BraA07g042780.3C.gene
Biological Process	GO:0042762	regulation of sulfur metabolic process	48	6	5.3	0.1707	BraA01g000790.3C.gene;BraA01g018010.3C.gene;BraA02g014200.3C.gene;BraA03g003120.3C.gene;BraA03g017510.3C.gene;BraA03g053600.3C.gene
Biological Process	GO:0046098	guanine metabolic process	1	1	0.11	0.1707	BraA07g036200.3C.gene
Biological Process	GO:0046099	guanine biosynthetic process	1	1	0.11	0.1707	BraA07g036200.3C.gene
Biological Process	GO:0032263	GMP salvage	1	1	0.11	0.1707	BraA07g036200.3C.gene
Biological Process	GO:0006178	guanine salvage	1	1	0.11	0.1707	BraA07g036200.3C.gene
Biological Process	GO:0043182	vacuolar sequestering of sodium ion	3	1	0.33	0.17109	Brassica_rapa_newGene_502
Biological Process	GO:0006812	cation transport	843	104	93.02	0.17109	BraA01g003590.3C.gene;BraA01g006180.3C.gene;BraA01g007590.3C.gene;BraA01g009230.3C.gene;BraA01g011150.3C.gene;BraA01g012890.3C.gene;BraA01g029430.3C.gene;BraA01g034820.3C.gene;BraA02g000560.3C.gene;BraA02g002830.3C.gene;BraA02g007060.3C.gene;BraA02g007270.3C.gene;BraA02g012320.3C.gene;BraA02g012500.3C.gene;BraA02g015160.3C.gene;BraA02g015170.3C.gene;BraA02g015180.3C.gene;BraA02g019730.3C.gene;Bra…
Biological Process	GO:0090071	negative regulation of ribosome biogenesis	1	1	0.11	0.17113	BraA01g038510.3C.gene
Biological Process	GO:0006982	response to lipid hydroperoxide	3	0	0.33	0.17193	--
Biological Process	GO:0033194	response to hydroperoxide	3	0	0.33	0.17193	--
Biological Process	GO:0010335	response to non-ionic osmotic stress	3	0	0.33	0.17193	--
Biological Process	GO:0009910	negative regulation of flower development	87	10	9.6	0.17211	BraA02g001100.3C.gene;BraA02g012660.3C.gene;BraA02g044910.3C.gene;BraA03g010250.3C.gene;BraA03g012760.3C.gene;BraA06g028520.3C.gene;BraA08g030240.3C.gene;BraA10g014690.3C.gene;BraA10g019040.3C.gene;BraA10g032420.3C.gene
Biological Process	GO:2000605	positive regulation of secondary growth	1	1	0.11	0.17256	BraA10g028100.3C.gene
Biological Process	GO:1901701	cellular response to oxygen-containing compound	1205	167	132.96	0.17327	BraA01g004230.3C.gene;BraA01g004270.3C.gene;BraA01g007440.3C.gene;BraA01g009230.3C.gene;BraA01g009560.3C.gene;BraA01g015820.3C.gene;BraA01g023890.3C.gene;BraA01g036660.3C.gene;BraA01g038550.3C.gene;BraA01g043290.3C.gene;BraA01g044280.3C.gene;BraA02g000780.3C.gene;BraA02g001710.3C.gene;BraA02g004360.3C.gene;BraA02g005890.3C.gene;BraA02g009840.3C.gene;BraA02g011630.3C.gene;BraA02g012660.3C.gene;Bra…
Biological Process	GO:0043570	maintenance of DNA repeat elements	7	0	0.77	0.17336	--
Biological Process	GO:0043436	oxoacid metabolic process	2140	268	236.13	0.17357	BraA01g000700.3C.gene;BraA01g000790.3C.gene;BraA01g001110.3C.gene;BraA01g001490.3C.gene;BraA01g003610.3C.gene;BraA01g004270.3C.gene;BraA01g004800.3C.gene;BraA01g008840.3C.gene;BraA01g011390.3C.gene;BraA01g012370.3C.gene;BraA01g012700.3C.gene;BraA01g017450.3C.gene;BraA01g019340.3C.gene;BraA01g021540.3C.gene;BraA01g023870.3C.gene;BraA01g025720.3C.gene;BraA01g026140.3C.gene;BraA01g032090.3C.gene;Bra…
Biological Process	GO:0035865	cellular response to potassium ion	5	0	0.55	0.1744	--
Biological Process	GO:0070482	response to oxygen levels	97	11	10.7	0.17487	BraA01g039600.3C.gene;BraA02g012430.3C.gene;BraA03g022390.3C.gene;BraA03g041320.3C.gene;BraA06g027220.3C.gene;BraA07g040200.3C.gene;BraA08g009790.3C.gene;BraA09g051800.3C.gene;BraA10g009260.3C.gene;BraA10g024230.3C.gene;BraAnng003630.3C.gene
Biological Process	GO:0005976	polysaccharide metabolic process	791	110	87.28	0.17557	BraA01g004740.3C.gene;BraA01g007420.3C.gene;BraA01g007440.3C.gene;BraA01g015020.3C.gene;BraA01g015530.3C.gene;BraA01g017460.3C.gene;BraA01g019450.3C.gene;BraA01g027690.3C.gene;BraA01g031210.3C.gene;BraA01g037360.3C.gene;BraA01g040060.3C.gene;BraA01g043890.3C.gene;BraA01g044420.3C.gene;BraA01g044490.3C.gene;BraA02g003170.3C.gene;BraA02g006730.3C.gene;BraA02g007030.3C.gene;BraA02g013160.3C.gene;Bra…
Biological Process	GO:0018258	protein O-linked glycosylation via hydroxyproline	15	2	1.66	0.17624	BraA07g013650.3C.gene;BraA09g038970.3C.gene
Biological Process	GO:0010384	cell wall proteoglycan metabolic process	15	2	1.66	0.17624	BraA07g013650.3C.gene;BraA09g038970.3C.gene
Biological Process	GO:0010404	cell wall hydroxyproline-rich glycoprotein metabolic process	15	2	1.66	0.17624	BraA07g013650.3C.gene;BraA09g038970.3C.gene
Biological Process	GO:0010405	arabinogalactan protein metabolic process	15	2	1.66	0.17624	BraA07g013650.3C.gene;BraA09g038970.3C.gene
Biological Process	GO:0010109	regulation of photosynthesis	50	7	5.52	0.17633	BraA02g024110.3C.gene;BraA07g031110.3C.gene;BraA07g040200.3C.gene;BraA08g000440.3C.gene;BraA09g050900.3C.gene;BraA09g051800.3C.gene;BraA10g005480.3C.gene
Biological Process	GO:0006145	purine nucleobase catabolic process	23	4	2.54	0.1764	BraA06g022060.3C.gene;BraA06g023170.3C.gene;BraA09g002070.3C.gene;BraA10g019670.3C.gene
Biological Process	GO:0009817	defense response to fungus, incompatible interaction	82	10	9.05	0.17699	BraA02g028310.3C.gene;BraA02g032300.3C.gene;BraA03g020740.3C.gene;BraA03g031840.3C.gene;BraA04g017350.3C.gene;BraA05g001540.3C.gene;BraA05g040570.3C.gene;BraA08g007040.3C.gene;BraA08g031690.3C.gene;BraA09g052440.3C.gene
Biological Process	GO:0000820	regulation of glutamine family amino acid metabolic process	2	1	0.22	0.17734	BraA09g047230.3C.gene
Biological Process	GO:2000282	regulation of cellular amino acid biosynthetic process	2	1	0.22	0.17734	BraA09g047230.3C.gene
Biological Process	GO:0010581	regulation of starch biosynthetic process	8	0	0.88	0.17735	--
Biological Process	GO:0010439	regulation of glucosinolate biosynthetic process	18	3	1.99	0.17792	BraA01g000790.3C.gene;BraA03g003120.3C.gene;BraA03g017510.3C.gene
Biological Process	GO:0061088	regulation of sequestering of zinc ion	8	0	0.88	0.1789	--
Biological Process	GO:2000072	regulation of defense response to fungus, incompatible interaction	5	0	0.55	0.17974	--
Biological Process	GO:0009742	brassinosteroid mediated signaling pathway	137	13	15.12	0.17979	BraA03g013980.3C.gene;BraA03g023210.3C.gene;BraA05g003020.3C.gene;BraA06g039950.3C.gene;BraA06g044750.3C.gene;BraA07g002430.3C.gene;BraA07g006850.3C.gene;BraA07g041760.3C.gene;BraA08g013160.3C.gene;BraA08g022680.3C.gene;BraA10g012470.3C.gene;Brassica_rapa_newGene_2062;Brassica_rapa_newGene_6871
Biological Process	GO:0071383	cellular response to steroid hormone stimulus	137	13	15.12	0.17979	BraA03g013980.3C.gene;BraA03g023210.3C.gene;BraA05g003020.3C.gene;BraA06g039950.3C.gene;BraA06g044750.3C.gene;BraA07g002430.3C.gene;BraA07g006850.3C.gene;BraA07g041760.3C.gene;BraA08g013160.3C.gene;BraA08g022680.3C.gene;BraA10g012470.3C.gene;Brassica_rapa_newGene_2062;Brassica_rapa_newGene_6871
Biological Process	GO:0043401	steroid hormone mediated signaling pathway	137	13	15.12	0.17979	BraA03g013980.3C.gene;BraA03g023210.3C.gene;BraA05g003020.3C.gene;BraA06g039950.3C.gene;BraA06g044750.3C.gene;BraA07g002430.3C.gene;BraA07g006850.3C.gene;BraA07g041760.3C.gene;BraA08g013160.3C.gene;BraA08g022680.3C.gene;BraA10g012470.3C.gene;Brassica_rapa_newGene_2062;Brassica_rapa_newGene_6871
Biological Process	GO:0048545	response to steroid hormone	137	13	15.12	0.17979	BraA03g013980.3C.gene;BraA03g023210.3C.gene;BraA05g003020.3C.gene;BraA06g039950.3C.gene;BraA06g044750.3C.gene;BraA07g002430.3C.gene;BraA07g006850.3C.gene;BraA07g041760.3C.gene;BraA08g013160.3C.gene;BraA08g022680.3C.gene;BraA10g012470.3C.gene;Brassica_rapa_newGene_2062;Brassica_rapa_newGene_6871
Biological Process	GO:0050687	negative regulation of defense response to virus	7	1	0.77	0.17984	Brassica_rapa_newGene_2062
Biological Process	GO:0002698	negative regulation of immune effector process	7	1	0.77	0.17984	Brassica_rapa_newGene_2062
Biological Process	GO:0006633	fatty acid biosynthetic process	350	33	38.62	0.18001	BraA01g004270.3C.gene;BraA01g025720.3C.gene;BraA01g042810.3C.gene;BraA01g044090.3C.gene;BraA02g015010.3C.gene;BraA02g015020.3C.gene;BraA03g041460.3C.gene;BraA03g054910.3C.gene;BraA04g009880.3C.gene;BraA04g023760.3C.gene;BraA04g024790.3C.gene;BraA04g026750.3C.gene;BraA05g007850.3C.gene;BraA05g040640.3C.gene;BraA06g005040.3C.gene;BraA06g012080.3C.gene;BraA06g015190.3C.gene;BraA06g018400.3C.gene;Bra…
Biological Process	GO:0006437	tyrosyl-tRNA aminoacylation	2	0	0.22	0.18008	--
Biological Process	GO:0008300	isoprenoid catabolic process	24	5	2.65	0.18079	BraA02g024710.3C.gene;BraA02g031780.3C.gene;BraA06g042600.3C.gene;BraA07g010700.3C.gene;BraA09g053420.3C.gene
Biological Process	GO:0016115	terpenoid catabolic process	24	5	2.65	0.18079	BraA02g024710.3C.gene;BraA02g031780.3C.gene;BraA06g042600.3C.gene;BraA07g010700.3C.gene;BraA09g053420.3C.gene
Biological Process	GO:0044273	sulfur compound catabolic process	72	13	7.94	0.18106	BraA01g035980.3C.gene;BraA03g054970.3C.gene;BraA04g023310.3C.gene;BraA04g031100.3C.gene;BraA05g003910.3C.gene;BraA05g012860.3C.gene;BraA05g032820.3C.gene;BraA05g032830.3C.gene;BraA07g009290.3C.gene;BraA08g009440.3C.gene;BraA09g049950.3C.gene;Brassica_rapa_newGene_4687;Brassica_rapa_newGene_6793
Biological Process	GO:0009423	chorismate biosynthetic process	10	0	1.1	0.18138	--
Biological Process	GO:0006082	organic acid metabolic process	2144	268	236.57	0.1817	BraA01g000700.3C.gene;BraA01g000790.3C.gene;BraA01g001110.3C.gene;BraA01g001490.3C.gene;BraA01g003610.3C.gene;BraA01g004270.3C.gene;BraA01g004800.3C.gene;BraA01g008840.3C.gene;BraA01g011390.3C.gene;BraA01g012370.3C.gene;BraA01g012700.3C.gene;BraA01g017450.3C.gene;BraA01g019340.3C.gene;BraA01g021540.3C.gene;BraA01g023870.3C.gene;BraA01g025720.3C.gene;BraA01g026140.3C.gene;BraA01g032090.3C.gene;Bra…
Biological Process	GO:0080170	hydrogen peroxide transmembrane transport	6	2	0.66	0.18178	BraA02g036980.3C.gene;BraA06g038250.3C.gene
Biological Process	GO:0051865	protein autoubiquitination	26	4	2.87	0.18181	BraA03g046070.3C.gene;BraA09g043610.3C.gene;BraA10g005440.3C.gene;BraA10g027520.3C.gene
Biological Process	GO:0071475	cellular hyperosmotic salinity response	3	1	0.33	0.18199	BraA08g034260.3C.gene
Biological Process	GO:0015837	amine transport	15	4	1.66	0.18208	BraA01g006180.3C.gene;BraA02g012100.3C.gene;BraA03g037440.3C.gene;BraA06g036110.3C.gene
Biological Process	GO:0043617	cellular response to sucrose starvation	5	1	0.55	0.18219	BraA08g027370.3C.gene
Biological Process	GO:0033353	S-adenosylmethionine cycle	8	1	0.88	0.18255	BraA07g009290.3C.gene
Biological Process	GO:0009176	pyrimidine deoxyribonucleoside monophosphate metabolic process	5	0	0.55	0.18286	--
Biological Process	GO:0009177	pyrimidine deoxyribonucleoside monophosphate biosynthetic process	5	0	0.55	0.18286	--
Biological Process	GO:0019752	carboxylic acid metabolic process	2034	247	224.43	0.18299	BraA01g000700.3C.gene;BraA01g000790.3C.gene;BraA01g001110.3C.gene;BraA01g003610.3C.gene;BraA01g004270.3C.gene;BraA01g004800.3C.gene;BraA01g008840.3C.gene;BraA01g011390.3C.gene;BraA01g012700.3C.gene;BraA01g017450.3C.gene;BraA01g019340.3C.gene;BraA01g021540.3C.gene;BraA01g023870.3C.gene;BraA01g025720.3C.gene;BraA01g026140.3C.gene;BraA01g034890.3C.gene;BraA01g038700.3C.gene;BraA01g042810.3C.gene;Bra…
Biological Process	GO:0000002	mitochondrial genome maintenance	11	0	1.21	0.18315	--
Biological Process	GO:2000241	regulation of reproductive process	419	45	46.23	0.18455	BraA01g039550.3C.gene;BraA02g001100.3C.gene;BraA02g002700.3C.gene;BraA02g003880.3C.gene;BraA02g012660.3C.gene;BraA02g036130.3C.gene;BraA02g044910.3C.gene;BraA03g010250.3C.gene;BraA03g012760.3C.gene;BraA03g017890.3C.gene;BraA03g020470.3C.gene;BraA03g020520.3C.gene;BraA03g021240.3C.gene;BraA03g024140.3C.gene;BraA03g043880.3C.gene;BraA03g054260.3C.gene;BraA04g028140.3C.gene;BraA05g005360.3C.gene;Bra…
Biological Process	GO:0010275	NAD(P)H dehydrogenase complex assembly	3	0	0.33	0.18469	--
Biological Process	GO:0097033	mitochondrial respiratory chain complex III biogenesis	5	0	0.55	0.1848	--
Biological Process	GO:0017062	respiratory chain complex III assembly	5	0	0.55	0.1848	--
Biological Process	GO:0034551	mitochondrial respiratory chain complex III assembly	5	0	0.55	0.1848	--
Biological Process	GO:0043269	regulation of ion transport	85	15	9.38	0.18531	BraA01g006180.3C.gene;BraA01g012890.3C.gene;BraA02g012100.3C.gene;BraA03g016010.3C.gene;BraA03g028090.3C.gene;BraA04g020720.3C.gene;BraA04g024250.3C.gene;BraA05g014200.3C.gene;BraA06g036110.3C.gene;BraA07g005720.3C.gene;BraA07g018580.3C.gene;BraA08g016780.3C.gene;BraA08g027640.3C.gene;BraA09g066000.3C.gene;BraA10g000740.3C.gene
Biological Process	GO:0009833	plant-type primary cell wall biogenesis	26	4	2.87	0.18531	BraA03g051590.3C.gene;BraA04g023370.3C.gene;BraA08g006700.3C.gene;Brassica_rapa_newGene_1940
Biological Process	GO:0055078	sodium ion homeostasis	16	3	1.77	0.18541	BraA02g000560.3C.gene;BraA10g016090.3C.gene;Brassica_rapa_newGene_502
Biological Process	GO:0009312	oligosaccharide biosynthetic process	107	20	11.81	0.18548	BraA01g000660.3C.gene;BraA01g013200.3C.gene;BraA01g019450.3C.gene;BraA02g008800.3C.gene;BraA02g011640.3C.gene;BraA02g028970.3C.gene;BraA02g045000.3C.gene;BraA03g004140.3C.gene;BraA03g025720.3C.gene;BraA04g004360.3C.gene;BraA04g012960.3C.gene;BraA05g011720.3C.gene;BraA05g015010.3C.gene;BraA06g028610.3C.gene;BraA07g007380.3C.gene;BraA07g028740.3C.gene;BraA07g037520.3C.gene;BraA07g041220.3C.gene;Bra…
Biological Process	GO:0046901	tetrahydrofolylpolyglutamate biosynthetic process	7	1	0.77	0.18555	Brassica_rapa_newGene_6036
Biological Process	GO:0046184	aldehyde biosynthetic process	16	0	1.77	0.18616	--
Biological Process	GO:0002237	response to molecule of bacterial origin	45	8	4.97	0.18688	BraA02g025510.3C.gene;BraA03g056960.3C.gene;BraA06g013720.3C.gene;BraA07g025810.3C.gene;BraA07g028550.3C.gene;BraA07g037800.3C.gene;BraA07g042700.3C.gene;BraA10g032720.3C.gene
Biological Process	GO:0080180	2-methylguanosine metabolic process	3	1	0.33	0.18703	BraA02g036930.3C.gene
Biological Process	GO:0006882	cellular zinc ion homeostasis	21	0	2.32	0.18727	--
Biological Process	GO:0097354	prenylation	14	1	1.54	0.18884	BraA01g041980.3C.gene
Biological Process	GO:0018342	protein prenylation	14	1	1.54	0.18884	BraA01g041980.3C.gene
Biological Process	GO:0032269	negative regulation of cellular protein metabolic process	73	12	8.05	0.18904	BraA01g025720.3C.gene;BraA01g038510.3C.gene;BraA03g031160.3C.gene;BraA03g038760.3C.gene;BraA03g040960.3C.gene;BraA03g045190.3C.gene;BraA03g058910.3C.gene;BraA04g023550.3C.gene;BraA06g028450.3C.gene;BraA07g015790.3C.gene;BraA09g054240.3C.gene;BraA10g027410.3C.gene
Biological Process	GO:2001142	nicotinate transport	2	0	0.22	0.18934	--
Biological Process	GO:2001143	N-methylnicotinate transport	2	0	0.22	0.18934	--
Biological Process	GO:0015697	quaternary ammonium group transport	2	0	0.22	0.18934	--
Biological Process	GO:0009308	amine metabolic process	244	33	26.92	0.18988	BraA01g003220.3C.gene;BraA01g003610.3C.gene;BraA01g026140.3C.gene;BraA02g009460.3C.gene;BraA02g014200.3C.gene;BraA02g044610.3C.gene;BraA03g005860.3C.gene;BraA03g008880.3C.gene;BraA03g019410.3C.gene;BraA03g026730.3C.gene;BraA03g030940.3C.gene;BraA04g016310.3C.gene;BraA04g019910.3C.gene;BraA04g020220.3C.gene;BraA04g030630.3C.gene;BraA06g000720.3C.gene;BraA06g004430.3C.gene;BraA06g032680.3C.gene;Bra…
Biological Process	GO:0070887	cellular response to chemical stimulus	2011	265	221.89	0.19036	BraA01g004230.3C.gene;BraA01g004270.3C.gene;BraA01g005780.3C.gene;BraA01g007440.3C.gene;BraA01g008460.3C.gene;BraA01g009230.3C.gene;BraA01g009560.3C.gene;BraA01g015820.3C.gene;BraA01g023890.3C.gene;BraA01g030980.3C.gene;BraA01g036660.3C.gene;BraA01g038210.3C.gene;BraA01g038550.3C.gene;BraA01g043290.3C.gene;BraA01g044280.3C.gene;BraA02g000780.3C.gene;BraA02g001710.3C.gene;BraA02g001820.3C.gene;Bra…
Biological Process	GO:1901976	regulation of cell cycle checkpoint	4	2	0.44	0.19042	BraA07g042810.3C.gene;BraA09g007720.3C.gene
Biological Process	GO:0006817	phosphate ion transport	69	8	7.61	0.19045	BraA04g024250.3C.gene;BraA05g006880.3C.gene;BraA06g010150.3C.gene;BraA07g009670.3C.gene;BraA07g040000.3C.gene;BraA08g027640.3C.gene;BraA09g002880.3C.gene;BraA09g059740.3C.gene
Biological Process	GO:0070602	regulation of centromeric sister chromatid cohesion	2	0	0.22	0.1905	--
Biological Process	GO:2000711	positive regulation of maintenance of meiotic sister chromatid cohesion, centromeric	2	0	0.22	0.1905	--
Biological Process	GO:2000709	regulation of maintenance of meiotic sister chromatid cohesion, centromeric	2	0	0.22	0.1905	--
Biological Process	GO:0035875	maintenance of meiotic sister chromatid cohesion, centromeric	2	0	0.22	0.1905	--
Biological Process	GO:0034091	regulation of maintenance of sister chromatid cohesion	2	0	0.22	0.1905	--
Biological Process	GO:0034093	positive regulation of maintenance of sister chromatid cohesion	2	0	0.22	0.1905	--
Biological Process	GO:0034094	regulation of maintenance of meiotic sister chromatid cohesion	2	0	0.22	0.1905	--
Biological Process	GO:0034096	positive regulation of maintenance of meiotic sister chromatid cohesion	2	0	0.22	0.1905	--
Biological Process	GO:1901420	negative regulation of response to alcohol	70	5	7.72	0.19073	BraA08g022680.3C.gene;BraA10g000300.3C.gene;BraA10g016990.3C.gene;Brassica_rapa_newGene_3013;Brassica_rapa_newGene_6787
Biological Process	GO:0009395	phospholipid catabolic process	16	2	1.77	0.19078	BraA01g044740.3C.gene;BraA06g000720.3C.gene
Biological Process	GO:0051238	sequestering of metal ion	29	3	3.2	0.19083	BraA02g035060.3C.gene;BraA07g015310.3C.gene;BraA07g040340.3C.gene
Biological Process	GO:0032875	regulation of DNA endoreduplication	34	2	3.75	0.19102	BraA03g028760.3C.gene;BraA10g023320.3C.gene
Biological Process	GO:0032504	multicellular organism reproduction	263	26	29.02	0.19117	BraA01g000790.3C.gene;BraA01g016370.3C.gene;BraA01g044410.3C.gene;BraA02g015010.3C.gene;BraA02g015020.3C.gene;BraA02g045650.3C.gene;BraA03g020520.3C.gene;BraA03g056550.3C.gene;BraA04g003240.3C.gene;BraA05g041910.3C.gene;BraA06g001670.3C.gene;BraA06g006260.3C.gene;BraA06g024680.3C.gene;BraA06g031080.3C.gene;BraA07g016830.3C.gene;BraA07g023690.3C.gene;BraA08g029260.3C.gene;BraA09g006480.3C.gene;Bra…
Biological Process	GO:0046466	membrane lipid catabolic process	16	3	1.77	0.19122	BraA02g002700.3C.gene;BraA02g002710.3C.gene;BraA06g032680.3C.gene
Biological Process	GO:0051058	negative regulation of small GTPase mediated signal transduction	3	1	0.33	0.19132	BraA03g051960.3C.gene
Biological Process	GO:0009865	pollen tube adhesion	3	1	0.33	0.19132	BraA03g051960.3C.gene
Biological Process	GO:0035023	regulation of Rho protein signal transduction	3	1	0.33	0.19132	BraA03g051960.3C.gene
Biological Process	GO:0035024	negative regulation of Rho protein signal transduction	3	1	0.33	0.19132	BraA03g051960.3C.gene
Biological Process	GO:0007266	Rho protein signal transduction	3	1	0.33	0.19132	BraA03g051960.3C.gene
Biological Process	GO:0098609	cell-cell adhesion	3	1	0.33	0.19132	BraA03g051960.3C.gene
Biological Process	GO:0046580	negative regulation of Ras protein signal transduction	3	1	0.33	0.19132	BraA03g051960.3C.gene
Biological Process	GO:0034219	carbohydrate transmembrane transport	66	10	7.28	0.19147	BraA01g033330.3C.gene;BraA03g046580.3C.gene;BraA05g027400.3C.gene;BraA06g005930.3C.gene;BraA06g005950.3C.gene;BraA06g016280.3C.gene;BraA07g016340.3C.gene;BraA08g032930.3C.gene;BraA08g032940.3C.gene;Brassica_rapa_newGene_4698
Biological Process	GO:0003156	regulation of animal organ formation	3	0	0.33	0.19151	--
Biological Process	GO:2000025	regulation of leaf formation	3	0	0.33	0.19151	--
Biological Process	GO:0006537	glutamate biosynthetic process	6	0	0.66	0.19194	--
Biological Process	GO:0010921	regulation of phosphatase activity	59	3	6.51	0.19213	BraA03g020010.3C.gene;BraA09g052920.3C.gene;BraA10g010610.3C.gene
Biological Process	GO:0043666	regulation of phosphoprotein phosphatase activity	59	3	6.51	0.19213	BraA03g020010.3C.gene;BraA09g052920.3C.gene;BraA10g010610.3C.gene
Biological Process	GO:0051195	negative regulation of cofactor metabolic process	3	1	0.33	0.19267	BraA03g009000.3C.gene
Biological Process	GO:1902325	negative regulation of chlorophyll biosynthetic process	3	1	0.33	0.19267	BraA03g009000.3C.gene
Biological Process	GO:1901464	negative regulation of tetrapyrrole biosynthetic process	3	1	0.33	0.19267	BraA03g009000.3C.gene
Biological Process	GO:1901402	negative regulation of tetrapyrrole metabolic process	3	1	0.33	0.19267	BraA03g009000.3C.gene
Biological Process	GO:0006144	purine nucleobase metabolic process	45	6	4.97	0.19293	BraA03g050250.3C.gene;BraA06g022060.3C.gene;BraA06g023170.3C.gene;BraA07g036200.3C.gene;BraA09g002070.3C.gene;BraA10g019670.3C.gene
Biological Process	GO:0009059	macromolecule biosynthetic process	6415	692	707.82	0.19295	BraA01g000210.3C.gene;BraA01g000980.3C.gene;BraA01g001260.3C.gene;BraA01g002080.3C.gene;BraA01g002110.3C.gene;BraA01g002400.3C.gene;BraA01g004230.3C.gene;BraA01g004600.3C.gene;BraA01g005150.3C.gene;BraA01g005240.3C.gene;BraA01g005780.3C.gene;BraA01g006750.3C.gene;BraA01g008370.3C.gene;BraA01g008410.3C.gene;BraA01g008460.3C.gene;BraA01g008990.3C.gene;BraA01g009460.3C.gene;BraA01g009470.3C.gene;Bra…
Biological Process	GO:0070589	cellular component macromolecule biosynthetic process	96	10	10.59	0.19303	BraA01g027690.3C.gene;BraA01g044070.3C.gene;BraA03g041470.3C.gene;BraA05g008290.3C.gene;BraA06g006500.3C.gene;BraA07g012100.3C.gene;BraA09g000220.3C.gene;BraA09g041470.3C.gene;BraA09g046740.3C.gene;BraA10g012780.3C.gene
Biological Process	GO:0044038	cell wall macromolecule biosynthetic process	96	10	10.59	0.19303	BraA01g027690.3C.gene;BraA01g044070.3C.gene;BraA03g041470.3C.gene;BraA05g008290.3C.gene;BraA06g006500.3C.gene;BraA07g012100.3C.gene;BraA09g000220.3C.gene;BraA09g041470.3C.gene;BraA09g046740.3C.gene;BraA10g012780.3C.gene
Biological Process	GO:2000022	regulation of jasmonic acid mediated signaling pathway	30	6	3.31	0.19344	BraA02g020000.3C.gene;BraA05g029670.3C.gene;BraA06g013190.3C.gene;BraA07g016630.3C.gene;BraA07g029850.3C.gene;BraA08g029290.3C.gene
Biological Process	GO:0046889	positive regulation of lipid biosynthetic process	31	5	3.42	0.19382	BraA01g021540.3C.gene;BraA03g048470.3C.gene;BraA06g012080.3C.gene;BraA07g042580.3C.gene;Brassica_rapa_newGene_2062
Biological Process	GO:0045834	positive regulation of lipid metabolic process	31	5	3.42	0.19382	BraA01g021540.3C.gene;BraA03g048470.3C.gene;BraA06g012080.3C.gene;BraA07g042580.3C.gene;Brassica_rapa_newGene_2062
Biological Process	GO:0060359	response to ammonium ion	7	0	0.77	0.19439	--
Biological Process	GO:1901136	carbohydrate derivative catabolic process	243	27	26.81	0.19442	BraA01g003020.3C.gene;BraA01g004850.3C.gene;BraA01g035980.3C.gene;BraA02g002700.3C.gene;BraA02g002710.3C.gene;BraA02g043330.3C.gene;BraA03g022860.3C.gene;BraA03g022910.3C.gene;BraA03g035300.3C.gene;BraA04g023310.3C.gene;BraA04g031100.3C.gene;BraA05g003700.3C.gene;BraA05g003910.3C.gene;BraA05g009820.3C.gene;BraA05g012860.3C.gene;BraA05g032820.3C.gene;BraA05g032830.3C.gene;BraA07g001260.3C.gene;Bra…
Biological Process	GO:0009832	plant-type cell wall biogenesis	287	31	31.67	0.19448	BraA01g008990.3C.gene;BraA01g027690.3C.gene;BraA01g033430.3C.gene;BraA01g043890.3C.gene;BraA01g044490.3C.gene;BraA02g006110.3C.gene;BraA02g006510.3C.gene;BraA02g006570.3C.gene;BraA02g006730.3C.gene;BraA03g000880.3C.gene;BraA03g007000.3C.gene;BraA03g041470.3C.gene;BraA03g048470.3C.gene;BraA03g051590.3C.gene;BraA03g054520.3C.gene;BraA04g023370.3C.gene;BraA04g028440.3C.gene;BraA05g008290.3C.gene;Bra…
Biological Process	GO:0080136	priming of cellular response to stress	3	1	0.33	0.19465	BraA06g020840.3C.gene
Biological Process	GO:0045730	respiratory burst	15	5	1.66	0.19477	BraA02g044460.3C.gene;BraA03g046070.3C.gene;BraA06g027600.3C.gene;BraA09g014740.3C.gene;BraA09g043610.3C.gene
Biological Process	GO:0006311	meiotic gene conversion	2	0	0.22	0.19504	--
Biological Process	GO:0035822	gene conversion	2	0	0.22	0.19504	--
Biological Process	GO:2000762	regulation of phenylpropanoid metabolic process	29	7	3.2	0.19539	BraA02g001710.3C.gene;BraA03g023230.3C.gene;BraA06g044350.3C.gene;BraA09g028560.3C.gene;BraA09g046410.3C.gene;BraA10g020350.3C.gene;BraA10g028260.3C.gene
Biological Process	GO:0016119	carotene metabolic process	18	2	1.99	0.19575	BraA03g031380.3C.gene;BraA09g053420.3C.gene
Biological Process	GO:0031930	mitochondria-nucleus signaling pathway	12	4	1.32	0.19603	BraA03g040350.3C.gene;BraA05g013240.3C.gene;BraA05g024920.3C.gene;BraA06g024310.3C.gene
Biological Process	GO:0046653	tetrahydrofolate metabolic process	46	4	5.08	0.19616	BraA01g001110.3C.gene;BraA03g012180.3C.gene;BraA04g018070.3C.gene;BraA09g015930.3C.gene
Biological Process	GO:0015791	polyol transport	9	2	0.99	0.19643	BraA02g025580.3C.gene;BraA07g042780.3C.gene
Biological Process	GO:0015812	gamma-aminobutyric acid transport	5	2	0.55	0.1965	BraA08g033240.3C.gene;Brassica_rapa_newGene_3302
Biological Process	GO:1900030	regulation of pectin biosynthetic process	1	1	0.11	0.19722	BraA10g007410.3C.gene
Biological Process	GO:0030261	chromosome condensation	14	1	1.54	0.19763	BraA04g023400.3C.gene
Biological Process	GO:0006029	proteoglycan metabolic process	23	3	2.54	0.19771	BraA07g013650.3C.gene;BraA08g009440.3C.gene;BraA09g038970.3C.gene
Biological Process	GO:0006610	ribosomal protein import into nucleus	4	1	0.44	0.19786	BraA10g011810.3C.gene
Biological Process	GO:0009806	lignan metabolic process	23	3	2.54	0.19802	BraA03g036020.3C.gene;BraA03g051360.3C.gene;BraA05g016340.3C.gene
Biological Process	GO:0009807	lignan biosynthetic process	23	3	2.54	0.19802	BraA03g036020.3C.gene;BraA03g051360.3C.gene;BraA05g016340.3C.gene
Biological Process	GO:0009627	systemic acquired resistance	90	14	9.93	0.19838	BraA02g021800.3C.gene;BraA03g031840.3C.gene;BraA03g042430.3C.gene;BraA03g042600.3C.gene;BraA04g016310.3C.gene;BraA04g017350.3C.gene;BraA05g028430.3C.gene;BraA05g040640.3C.gene;BraA07g028550.3C.gene;BraA07g037800.3C.gene;BraA08g023800.3C.gene;BraA08g026970.3C.gene;BraA08g032440.3C.gene;BraA09g019140.3C.gene
Biological Process	GO:0044275	cellular carbohydrate catabolic process	140	14	15.45	0.19838	BraA01g015020.3C.gene;BraA01g019450.3C.gene;BraA01g030720.3C.gene;BraA02g020430.3C.gene;BraA05g011720.3C.gene;BraA05g015060.3C.gene;BraA06g015540.3C.gene;BraA07g008810.3C.gene;BraA07g025810.3C.gene;BraA07g035940.3C.gene;BraA08g011170.3C.gene;BraA09g001870.3C.gene;BraA09g009580.3C.gene;BraA09g012070.3C.gene
Biological Process	GO:0019307	mannose biosynthetic process	3	0	0.33	0.19897	--
Biological Process	GO:0007131	reciprocal meiotic recombination	44	2	4.85	0.19909	BraA05g037500.3C.gene;BraA09g008260.3C.gene
Biological Process	GO:0035825	reciprocal DNA recombination	44	2	4.85	0.19909	BraA05g037500.3C.gene;BraA09g008260.3C.gene
Biological Process	GO:0018345	protein palmitoylation	2	0	0.22	0.19916	--
Biological Process	GO:0015670	carbon dioxide transport	3	1	0.33	0.19943	BraA03g024000.3C.gene
Biological Process	GO:0046477	glycosylceramide catabolic process	12	2	1.32	0.19952	BraA02g002700.3C.gene;BraA02g002710.3C.gene
Biological Process	GO:0046479	glycosphingolipid catabolic process	12	2	1.32	0.19952	BraA02g002700.3C.gene;BraA02g002710.3C.gene
Biological Process	GO:0019377	glycolipid catabolic process	12	2	1.32	0.19952	BraA02g002700.3C.gene;BraA02g002710.3C.gene
Biological Process	GO:0046514	ceramide catabolic process	12	2	1.32	0.19952	BraA02g002700.3C.gene;BraA02g002710.3C.gene
Biological Process	GO:0006687	glycosphingolipid metabolic process	12	2	1.32	0.19952	BraA02g002700.3C.gene;BraA02g002710.3C.gene
Biological Process	GO:0006677	glycosylceramide metabolic process	12	2	1.32	0.19952	BraA02g002700.3C.gene;BraA02g002710.3C.gene
Biological Process	GO:0071211	protein targeting to vacuole involved in autophagy	3	0	0.33	0.19956	--
Biological Process	GO:0046967	cytosol to ER transport	4	0	0.44	0.20013	--
Biological Process	GO:0036293	response to decreased oxygen levels	96	11	10.59	0.20061	BraA01g039600.3C.gene;BraA02g012430.3C.gene;BraA03g022390.3C.gene;BraA03g041320.3C.gene;BraA06g027220.3C.gene;BraA07g040200.3C.gene;BraA08g009790.3C.gene;BraA09g051800.3C.gene;BraA10g009260.3C.gene;BraA10g024230.3C.gene;BraAnng003630.3C.gene
Biological Process	GO:0009838	abscission	60	5	6.62	0.20069	BraA03g057620.3C.gene;BraA04g003240.3C.gene;BraA05g018200.3C.gene;BraA06g025660.3C.gene;BraA09g050600.3C.gene
Biological Process	GO:0015680	intracellular copper ion transport	6	2	0.66	0.20078	BraA09g012740.3C.gene;BraA09g060730.3C.gene
Biological Process	GO:0031400	negative regulation of protein modification process	47	7	5.19	0.20081	BraA01g025720.3C.gene;BraA03g038760.3C.gene;BraA03g040960.3C.gene;BraA03g045190.3C.gene;BraA04g023550.3C.gene;BraA09g054240.3C.gene;BraA10g027410.3C.gene
Biological Process	GO:0006089	lactate metabolic process	32	1	3.53	0.20123	BraA07g021800.3C.gene
Biological Process	GO:0030258	lipid modification	209	25	23.06	0.20152	BraA01g009560.3C.gene;BraA03g018600.3C.gene;BraA03g031060.3C.gene;BraA03g033060.3C.gene;BraA03g047970.3C.gene;BraA03g054820.3C.gene;BraA04g007440.3C.gene;BraA04g023760.3C.gene;BraA05g036180.3C.gene;BraA05g040640.3C.gene;BraA05g042550.3C.gene;BraA06g002890.3C.gene;BraA07g029460.3C.gene;BraA07g036160.3C.gene;BraA08g029260.3C.gene;BraA08g034280.3C.gene;BraA09g014980.3C.gene;BraA09g043070.3C.gene;Bra…
Biological Process	GO:0055069	zinc ion homeostasis	30	2	3.31	0.20167	BraA06g010150.3C.gene;BraA09g059740.3C.gene
Biological Process	GO:0009065	glutamine family amino acid catabolic process	23	5	2.54	0.20186	BraA01g003610.3C.gene;BraA02g039240.3C.gene;BraA03g026730.3C.gene;BraA06g036100.3C.gene;BraA10g029480.3C.gene
Biological Process	GO:0052027	modulation by symbiont of host signal transduction pathway	6	2	0.66	0.20189	BraA06g021950.3C.gene;BraA06g023250.3C.gene
Biological Process	GO:0052250	modulation of signal transduction in other organism involved in symbiotic interaction	6	2	0.66	0.20189	BraA06g021950.3C.gene;BraA06g023250.3C.gene
Biological Process	GO:0044501	modulation of signal transduction in other organism	6	2	0.66	0.20189	BraA06g021950.3C.gene;BraA06g023250.3C.gene
Biological Process	GO:0075133	modulation by symbiont of host calcium or calmodulin-mediated signal transduction	6	2	0.66	0.20189	BraA06g021950.3C.gene;BraA06g023250.3C.gene
Biological Process	GO:1902806	regulation of cell cycle G1/S phase transition	12	0	1.32	0.20207	--
Biological Process	GO:0034263	positive regulation of autophagy in response to ER overload	3	0	0.33	0.20217	--
Biological Process	GO:0019310	inositol catabolic process	6	2	0.66	0.20283	BraA01g030720.3C.gene;BraA09g012070.3C.gene
Biological Process	GO:0042822	pyridoxal phosphate metabolic process	11	0	1.21	0.20286	--
Biological Process	GO:0042823	pyridoxal phosphate biosynthetic process	11	0	1.21	0.20286	--
Biological Process	GO:0009697	salicylic acid biosynthetic process	19	5	2.1	0.20308	BraA05g036800.3C.gene;BraA06g007020.3C.gene;BraA07g028550.3C.gene;BraA07g037800.3C.gene;BraA09g019140.3C.gene
Biological Process	GO:0006824	cobalt ion transport	3	1	0.33	0.2034	BraA04g006030.3C.gene
Biological Process	GO:0048232	male gamete generation	71	2	7.83	0.20343	BraA01g000790.3C.gene;BraA09g014650.3C.gene
Biological Process	GO:0034414	tRNA 3'-trailer cleavage, endonucleolytic	4	0	0.44	0.2038	--
Biological Process	GO:0042780	tRNA 3'-end processing	4	0	0.44	0.2038	--
Biological Process	GO:0042779	tRNA 3'-trailer cleavage	4	0	0.44	0.2038	--
Biological Process	GO:0032264	IMP salvage	3	1	0.33	0.20391	BraA07g036200.3C.gene
Biological Process	GO:0048512	circadian behavior	2	1	0.22	0.20399	BraA07g004530.3C.gene
Biological Process	GO:0007622	rhythmic behavior	2	1	0.22	0.20399	BraA07g004530.3C.gene
Biological Process	GO:0070829	heterochromatin maintenance	2	0	0.22	0.20406	--
Biological Process	GO:0018160	peptidyl-pyrromethane cofactor linkage	5	2	0.55	0.20408	BraA02g002840.3C.gene;BraA03g003420.3C.gene
Biological Process	GO:0009962	regulation of flavonoid biosynthetic process	24	2	2.65	0.20445	BraA02g006880.3C.gene;BraA09g028560.3C.gene
Biological Process	GO:0048759	xylem vessel member cell differentiation	16	3	1.77	0.20447	BraA07g002650.3C.gene;BraA07g017620.3C.gene;BraA09g015660.3C.gene
Biological Process	GO:0019762	glucosinolate catabolic process	44	9	4.85	0.20447	BraA01g035980.3C.gene;BraA04g023310.3C.gene;BraA04g031100.3C.gene;BraA05g003910.3C.gene;BraA05g012860.3C.gene;BraA05g032820.3C.gene;BraA05g032830.3C.gene;BraA09g049950.3C.gene;Brassica_rapa_newGene_4687
Biological Process	GO:0019759	glycosinolate catabolic process	44	9	4.85	0.20447	BraA01g035980.3C.gene;BraA04g023310.3C.gene;BraA04g031100.3C.gene;BraA05g003910.3C.gene;BraA05g012860.3C.gene;BraA05g032820.3C.gene;BraA05g032830.3C.gene;BraA09g049950.3C.gene;Brassica_rapa_newGene_4687
Biological Process	GO:0016145	S-glycoside catabolic process	44	9	4.85	0.20447	BraA01g035980.3C.gene;BraA04g023310.3C.gene;BraA04g031100.3C.gene;BraA05g003910.3C.gene;BraA05g012860.3C.gene;BraA05g032820.3C.gene;BraA05g032830.3C.gene;BraA09g049950.3C.gene;Brassica_rapa_newGene_4687
Biological Process	GO:1901985	positive regulation of protein acetylation	7	2	0.77	0.20449	BraA01g025720.3C.gene;BraA05g037980.3C.gene
Biological Process	GO:0035066	positive regulation of histone acetylation	7	2	0.77	0.20449	BraA01g025720.3C.gene;BraA05g037980.3C.gene
Biological Process	GO:2000758	positive regulation of peptidyl-lysine acetylation	7	2	0.77	0.20449	BraA01g025720.3C.gene;BraA05g037980.3C.gene
Biological Process	GO:0046110	xanthine metabolic process	16	4	1.77	0.20455	BraA06g022060.3C.gene;BraA06g023170.3C.gene;BraA09g002070.3C.gene;BraA10g019670.3C.gene
Biological Process	GO:2000243	positive regulation of reproductive process	71	11	7.83	0.20459	BraA02g002700.3C.gene;BraA02g003880.3C.gene;BraA03g017890.3C.gene;BraA03g020520.3C.gene;BraA03g043880.3C.gene;BraA05g005360.3C.gene;BraA06g032180.3C.gene;BraA08g025700.3C.gene;BraA09g006030.3C.gene;BraA09g006770.3C.gene;BraA09g038100.3C.gene
Biological Process	GO:0043486	histone exchange	8	3	0.88	0.20476	BraA01g038260.3C.gene;BraA09g036970.3C.gene;BraA10g016330.3C.gene
Biological Process	GO:1990170	stress response to cadmium ion	8	3	0.88	0.20494	BraA02g007060.3C.gene;BraA07g035730.3C.gene;BraA10g022530.3C.gene
Biological Process	GO:0071585	detoxification of cadmium ion	8	3	0.88	0.20494	BraA02g007060.3C.gene;BraA07g035730.3C.gene;BraA10g022530.3C.gene
Biological Process	GO:0016053	organic acid biosynthetic process	995	113	109.79	0.20498	BraA01g000700.3C.gene;BraA01g000790.3C.gene;BraA01g004270.3C.gene;BraA01g012700.3C.gene;BraA01g021540.3C.gene;BraA01g025720.3C.gene;BraA01g026140.3C.gene;BraA01g042810.3C.gene;BraA01g044090.3C.gene;BraA02g006550.3C.gene;BraA02g006840.3C.gene;BraA02g007980.3C.gene;BraA02g015010.3C.gene;BraA02g015020.3C.gene;BraA02g015640.3C.gene;BraA02g016970.3C.gene;BraA02g024710.3C.gene;BraA03g006530.3C.gene;Bra…
Biological Process	GO:0046394	carboxylic acid biosynthetic process	995	113	109.79	0.20498	BraA01g000700.3C.gene;BraA01g000790.3C.gene;BraA01g004270.3C.gene;BraA01g012700.3C.gene;BraA01g021540.3C.gene;BraA01g025720.3C.gene;BraA01g026140.3C.gene;BraA01g042810.3C.gene;BraA01g044090.3C.gene;BraA02g006550.3C.gene;BraA02g006840.3C.gene;BraA02g007980.3C.gene;BraA02g015010.3C.gene;BraA02g015020.3C.gene;BraA02g015640.3C.gene;BraA02g016970.3C.gene;BraA02g024710.3C.gene;BraA03g006530.3C.gene;Bra…
Biological Process	GO:0080163	regulation of protein serine/threonine phosphatase activity	24	2	2.65	0.20501	BraA03g020010.3C.gene;BraA09g052920.3C.gene
Biological Process	GO:2000029	regulation of proanthocyanidin biosynthetic process	2	1	0.22	0.20513	BraA09g028560.3C.gene
Biological Process	GO:0045848	positive regulation of nitrogen utilization	1	1	0.11	0.20529	BraA06g000720.3C.gene
Biological Process	GO:0010363	regulation of plant-type hypersensitive response	28	1	3.09	0.20542	BraA03g050150.3C.gene
Biological Process	GO:0048609	multicellular organismal reproductive process	251	25	27.7	0.20607	BraA01g000790.3C.gene;BraA01g016370.3C.gene;BraA02g015010.3C.gene;BraA02g015020.3C.gene;BraA02g045650.3C.gene;BraA03g020520.3C.gene;BraA03g056550.3C.gene;BraA04g003240.3C.gene;BraA05g041910.3C.gene;BraA06g001670.3C.gene;BraA06g006260.3C.gene;BraA06g024680.3C.gene;BraA06g031080.3C.gene;BraA07g016830.3C.gene;BraA07g023690.3C.gene;BraA08g029260.3C.gene;BraA09g006480.3C.gene;BraA09g008640.3C.gene;Bra…
Biological Process	GO:0010252	auxin homeostasis	68	13	7.5	0.20639	BraA01g001510.3C.gene;BraA01g018010.3C.gene;BraA01g036290.3C.gene;BraA03g013900.3C.gene;BraA03g053600.3C.gene;BraA03g054910.3C.gene;BraA07g003460.3C.gene;BraA07g040560.3C.gene;BraA08g016720.3C.gene;BraA08g034280.3C.gene;BraA09g010950.3C.gene;BraA10g013240.3C.gene;BraA10g023220.3C.gene
Biological Process	GO:0009938	negative regulation of gibberellic acid mediated signaling pathway	18	3	1.99	0.20704	BraA05g041910.3C.gene;BraA07g018100.3C.gene;BraAnng002890.3C.gene
Biological Process	GO:0042546	cell wall biogenesis	420	56	46.34	0.20758	BraA01g000860.3C.gene;BraA01g007420.3C.gene;BraA01g007440.3C.gene;BraA01g008990.3C.gene;BraA01g027690.3C.gene;BraA01g033430.3C.gene;BraA01g043890.3C.gene;BraA01g044070.3C.gene;BraA01g044490.3C.gene;BraA02g006110.3C.gene;BraA02g006510.3C.gene;BraA02g006570.3C.gene;BraA02g006730.3C.gene;BraA02g011210.3C.gene;BraA03g000880.3C.gene;BraA03g007000.3C.gene;BraA03g028660.3C.gene;BraA03g036780.3C.gene;Bra…
Biological Process	GO:0048519	negative regulation of biological process	1299	137	143.33	0.20763	BraA01g000210.3C.gene;BraA01g010430.3C.gene;BraA01g012730.3C.gene;BraA01g021540.3C.gene;BraA01g025720.3C.gene;BraA01g026290.3C.gene;BraA01g030980.3C.gene;BraA01g038510.3C.gene;BraA02g000100.3C.gene;BraA02g000540.3C.gene;BraA02g001100.3C.gene;BraA02g009410.3C.gene;BraA02g012660.3C.gene;BraA02g016460.3C.gene;BraA02g019760.3C.gene;BraA02g022730.3C.gene;BraA02g024110.3C.gene;BraA02g025510.3C.gene;Bra…
Biological Process	GO:0000710	meiotic mismatch repair	11	0	1.21	0.208	--
Biological Process	GO:0010018	far-red light signaling pathway	16	3	1.77	0.20802	BraA05g012660.3C.gene;BraA05g015760.3C.gene;BraA05g025120.3C.gene
Biological Process	GO:0046108	uridine metabolic process	3	0	0.33	0.20813	--
Biological Process	GO:0009887	animal organ morphogenesis	319	29	35.2	0.20889	BraA01g038210.3C.gene;BraA02g002700.3C.gene;BraA02g014610.3C.gene;BraA03g009520.3C.gene;BraA03g036760.3C.gene;BraA03g038570.3C.gene;BraA03g057620.3C.gene;BraA04g005470.3C.gene;BraA04g017450.3C.gene;BraA05g022950.3C.gene;BraA06g009950.3C.gene;BraA07g003460.3C.gene;BraA07g008780.3C.gene;BraA07g023150.3C.gene;BraA07g025200.3C.gene;BraA07g027100.3C.gene;BraA07g034460.3C.gene;BraA07g034650.3C.gene;Bra…
Biological Process	GO:0070475	rRNA base methylation	9	0	0.99	0.20994	--
Biological Process	GO:0007059	chromosome segregation	104	10	11.48	0.21041	BraA01g003250.3C.gene;BraA03g056550.3C.gene;BraA04g004310.3C.gene;BraA04g023400.3C.gene;BraA05g037500.3C.gene;BraA08g015480.3C.gene;BraA08g022990.3C.gene;BraA08g034690.3C.gene;BraA10g023350.3C.gene;BraAnng006390.3C.gene
Biological Process	GO:2000652	regulation of secondary cell wall biogenesis	38	7	4.19	0.21047	BraA01g008990.3C.gene;BraA02g006570.3C.gene;BraA03g054520.3C.gene;BraA07g002650.3C.gene;BraA07g017620.3C.gene;BraA09g012790.3C.gene;BraA09g015660.3C.gene
Biological Process	GO:0046364	monosaccharide biosynthetic process	79	6	8.72	0.21082	BraA04g004360.3C.gene;BraA04g015090.3C.gene;BraA05g011720.3C.gene;BraA07g029080.3C.gene;BraA07g036960.3C.gene;BraA09g012070.3C.gene
Biological Process	GO:2000142	regulation of DNA-templated transcription, initiation	19	1	2.1	0.21088	BraA10g031080.3C.gene
Biological Process	GO:0060260	regulation of transcription initiation from RNA polymerase II promoter	19	1	2.1	0.21088	BraA10g031080.3C.gene
Biological Process	GO:0071216	cellular response to biotic stimulus	18	3	1.99	0.21113	BraA02g033670.3C.gene;BraA07g028550.3C.gene;BraA07g037800.3C.gene
Biological Process	GO:0010431	seed maturation	107	17	11.81	0.21118	BraA02g015010.3C.gene;BraA02g015020.3C.gene;BraA02g045650.3C.gene;BraA03g020520.3C.gene;BraA05g041910.3C.gene;BraA06g001670.3C.gene;BraA06g006260.3C.gene;BraA06g024680.3C.gene;BraA06g031080.3C.gene;BraA07g023690.3C.gene;BraA09g006480.3C.gene;BraA09g008640.3C.gene;BraA09g034930.3C.gene;BraA09g052470.3C.gene;BraA10g016090.3C.gene;Brassica_rapa_newGene_5883;Brassica_rapa_newGene_5884
Biological Process	GO:0060191	regulation of lipase activity	4	0	0.44	0.2112	--
Biological Process	GO:0005975	carbohydrate metabolic process	2165	270	238.88	0.21124	BraA01g000660.3C.gene;BraA01g000700.3C.gene;BraA01g000790.3C.gene;BraA01g001840.3C.gene;BraA01g004270.3C.gene;BraA01g004740.3C.gene;BraA01g007420.3C.gene;BraA01g007440.3C.gene;BraA01g008460.3C.gene;BraA01g009560.3C.gene;BraA01g013200.3C.gene;BraA01g014770.3C.gene;BraA01g015020.3C.gene;BraA01g015210.3C.gene;BraA01g015530.3C.gene;BraA01g017460.3C.gene;BraA01g019340.3C.gene;BraA01g019450.3C.gene;Bra…
Biological Process	GO:0015675	nickel cation transport	7	0	0.77	0.21202	--
Biological Process	GO:0010224	response to UV-B	114	13	12.58	0.21202	BraA02g032300.3C.gene;BraA03g011120.3C.gene;BraA03g046260.3C.gene;BraA04g005570.3C.gene;BraA04g024790.3C.gene;BraA05g008320.3C.gene;BraA06g020840.3C.gene;BraA07g028550.3C.gene;BraA07g037800.3C.gene;BraA09g042420.3C.gene;BraA09g058190.3C.gene;BraA09g059450.3C.gene;BraA10g031340.3C.gene
Biological Process	GO:0051091	positive regulation of sequence-specific DNA binding transcription factor activity	20	4	2.21	0.21208	BraA01g036660.3C.gene;BraA05g002060.3C.gene;BraA05g031610.3C.gene;BraA07g022510.3C.gene
Biological Process	GO:0043966	histone H3 acetylation	15	2	1.66	0.21263	BraA01g040680.3C.gene;BraA05g035640.3C.gene
Biological Process	GO:0010135	ureide metabolic process	7	0	0.77	0.21275	--
Biological Process	GO:0010136	ureide catabolic process	7	0	0.77	0.21275	--
Biological Process	GO:2000037	regulation of stomatal complex patterning	16	2	1.77	0.21314	BraA05g018200.3C.gene;BraA06g020840.3C.gene
Biological Process	GO:0009873	ethylene-activated signaling pathway	227	30	25.05	0.21332	BraA01g030980.3C.gene;BraA02g014680.3C.gene;BraA02g015560.3C.gene;BraA02g021800.3C.gene;BraA03g048470.3C.gene;BraA03g048640.3C.gene;BraA04g022530.3C.gene;BraA05g013460.3C.gene;BraA05g030500.3C.gene;BraA05g030920.3C.gene;BraA06g012080.3C.gene;BraA06g041220.3C.gene;BraA06g043400.3C.gene;BraA07g016760.3C.gene;BraA07g040560.3C.gene;BraA07g040930.3C.gene;BraA07g042580.3C.gene;BraA08g012440.3C.gene;Bra…
Biological Process	GO:0031349	positive regulation of defense response	144	19	15.89	0.21342	BraA01g010280.3C.gene;BraA01g023890.3C.gene;BraA01g037490.3C.gene;BraA03g005610.3C.gene;BraA03g048220.3C.gene;BraA03g052160.3C.gene;BraA05g006410.3C.gene;BraA05g032950.3C.gene;BraA05g036800.3C.gene;BraA06g013720.3C.gene;BraA06g017920.3C.gene;BraA07g028550.3C.gene;BraA07g037800.3C.gene;BraA08g012440.3C.gene;BraA08g013110.3C.gene;BraA09g010080.3C.gene;BraA09g038100.3C.gene;BraA09g053330.3C.gene;Bra…
Biological Process	GO:0030010	establishment of cell polarity	17	1	1.88	0.21345	BraA03g013050.3C.gene
Biological Process	GO:0080127	fruit septum development	2	0	0.22	0.21345	--
Biological Process	GO:0006694	steroid biosynthetic process	127	13	14.01	0.21352	BraA01g033430.3C.gene;BraA02g005070.3C.gene;BraA02g031780.3C.gene;BraA03g033060.3C.gene;BraA03g058950.3C.gene;BraA04g017050.3C.gene;BraA04g024680.3C.gene;BraA06g015610.3C.gene;BraA06g031540.3C.gene;BraA06g042600.3C.gene;BraA08g031470.3C.gene;BraA10g023320.3C.gene;Brassica_rapa_newGene_3302
Biological Process	GO:1990067	intrachromosomal DNA recombination	1	0	0.11	0.21359	--
Biological Process	GO:0051274	beta-glucan biosynthetic process	129	16	14.23	0.21417	BraA01g043890.3C.gene;BraA01g044490.3C.gene;BraA02g006730.3C.gene;BraA02g007030.3C.gene;BraA02g043990.3C.gene;BraA03g033060.3C.gene;BraA03g048470.3C.gene;BraA03g051590.3C.gene;BraA04g023370.3C.gene;BraA05g012150.3C.gene;BraA05g012170.3C.gene;BraA06g035820.3C.gene;BraA06g043400.3C.gene;BraA08g006700.3C.gene;BraA09g010050.3C.gene;Brassica_rapa_newGene_1940
Biological Process	GO:0001676	long-chain fatty acid metabolic process	30	6	3.31	0.21439	BraA03g018600.3C.gene;BraA03g054910.3C.gene;BraA05g040640.3C.gene;BraA06g033900.3C.gene;BraA07g037710.3C.gene;BraA09g013870.3C.gene
Biological Process	GO:0051560	mitochondrial calcium ion homeostasis	1	0	0.11	0.21442	--
Biological Process	GO:0051562	negative regulation of mitochondrial calcium ion concentration	1	0	0.11	0.21442	--
Biological Process	GO:0008105	asymmetric protein localization	1	0	0.11	0.21464	--
Biological Process	GO:0045176	apical protein localization	1	0	0.11	0.21464	--
Biological Process	GO:0043648	dicarboxylic acid metabolic process	152	21	16.77	0.21482	BraA01g034890.3C.gene;BraA02g008980.3C.gene;BraA02g011660.3C.gene;BraA02g044530.3C.gene;BraA03g009710.3C.gene;BraA03g012180.3C.gene;BraA03g015130.3C.gene;BraA03g039020.3C.gene;BraA03g042430.3C.gene;BraA04g031340.3C.gene;BraA05g008100.3C.gene;BraA06g001460.3C.gene;BraA06g006950.3C.gene;BraA06g032990.3C.gene;BraA07g000930.3C.gene;BraA07g020230.3C.gene;BraA08g032270.3C.gene;BraA08g032550.3C.gene;Bra…
Biological Process	GO:0032446	protein modification by small protein conjugation	811	84	89.48	0.21492	BraA01g002010.3C.gene;BraA01g020570.3C.gene;BraA01g024420.3C.gene;BraA01g028110.3C.gene;BraA01g029930.3C.gene;BraA01g030720.3C.gene;BraA02g000780.3C.gene;BraA02g013500.3C.gene;BraA02g043050.3C.gene;BraA03g007180.3C.gene;BraA03g008460.3C.gene;BraA03g010070.3C.gene;BraA03g010880.3C.gene;BraA03g016290.3C.gene;BraA03g032170.3C.gene;BraA03g034640.3C.gene;BraA03g039050.3C.gene;BraA03g044580.3C.gene;Bra…
Biological Process	GO:0046340	diacylglycerol catabolic process	2	0	0.22	0.21526	--
Biological Process	GO:0046462	monoacylglycerol metabolic process	2	0	0.22	0.21526	--
Biological Process	GO:0052651	monoacylglycerol catabolic process	2	0	0.22	0.21526	--
Biological Process	GO:0009862	systemic acquired resistance, salicylic acid mediated signaling pathway	19	4	2.1	0.21546	BraA02g021800.3C.gene;BraA03g042430.3C.gene;BraA05g028430.3C.gene;BraA08g026970.3C.gene
Biological Process	GO:0071215	cellular response to abscisic acid stimulus	406	52	44.8	0.21547	BraA01g004230.3C.gene;BraA01g004270.3C.gene;BraA01g009230.3C.gene;BraA01g009560.3C.gene;BraA02g000780.3C.gene;BraA02g015450.3C.gene;BraA02g040390.3C.gene;BraA02g045120.3C.gene;BraA02g045510.3C.gene;BraA03g012850.3C.gene;BraA03g020010.3C.gene;BraA03g026120.3C.gene;BraA03g041940.3C.gene;BraA03g047600.3C.gene;BraA03g058530.3C.gene;BraA04g007410.3C.gene;BraA04g014500.3C.gene;BraA04g019390.3C.gene;Bra…
Biological Process	GO:0009561	megagametogenesis	108	8	11.92	0.2156	BraA01g042050.3C.gene;BraA03g010070.3C.gene;BraA03g040810.3C.gene;BraA05g009430.3C.gene;BraA05g013390.3C.gene;BraA07g010790.3C.gene;BraA07g020790.3C.gene;Brassica_rapa_newGene_8875
Biological Process	GO:0015802	basic amino acid transport	11	3	1.21	0.21605	BraA07g015670.3C.gene;BraA07g040800.3C.gene;BraA08g014510.3C.gene
Biological Process	GO:0009740	gibberellic acid mediated signaling pathway	127	22	14.01	0.21686	BraA01g007440.3C.gene;BraA01g044280.3C.gene;BraA02g005890.3C.gene;BraA02g012660.3C.gene;BraA02g015640.3C.gene;BraA02g036130.3C.gene;BraA02g045650.3C.gene;BraA03g006750.3C.gene;BraA03g012760.3C.gene;BraA03g042690.3C.gene;BraA03g055650.3C.gene;BraA05g041910.3C.gene;BraA06g005970.3C.gene;BraA06g006410.3C.gene;BraA06g039260.3C.gene;BraA07g002430.3C.gene;BraA07g018100.3C.gene;BraA07g032500.3C.gene;Bra…
Biological Process	GO:0032026	response to magnesium ion	2	0	0.22	0.21716	--
Biological Process	GO:0071325	cellular response to mannitol stimulus	2	0	0.22	0.21716	--
Biological Process	GO:0071286	cellular response to magnesium ion	2	0	0.22	0.21716	--
Biological Process	GO:0072709	cellular response to sorbitol	2	0	0.22	0.21716	--
Biological Process	GO:0031115	negative regulation of microtubule polymerization	2	0	0.22	0.21716	--
Biological Process	GO:0075733	intracellular transport of virus	2	0	0.22	0.21716	--
Biological Process	GO:0010350	cellular response to magnesium starvation	2	0	0.22	0.21716	--
Biological Process	GO:0072718	response to cisplatin	1	0	0.11	0.21727	--
Biological Process	GO:0006275	regulation of DNA replication	54	3	5.96	0.21767	BraA03g028760.3C.gene;BraA09g054240.3C.gene;BraA10g023320.3C.gene
Biological Process	GO:0009819	drought recovery	10	1	1.1	0.21882	BraA05g008320.3C.gene
Biological Process	GO:0090296	regulation of mitochondrial DNA replication	5	0	0.55	0.2191	--
Biological Process	GO:1901858	regulation of mitochondrial DNA metabolic process	5	0	0.55	0.2191	--
Biological Process	GO:0034727	piecemeal microautophagy of nucleus	3	0	0.33	0.21933	--
Biological Process	GO:0044805	late nucleophagy	3	0	0.33	0.21933	--
Biological Process	GO:0016237	lysosomal microautophagy	3	0	0.33	0.21933	--
Biological Process	GO:1902534	single-organism membrane invagination	3	0	0.33	0.21933	--
Biological Process	GO:0051004	regulation of lipoprotein lipase activity	3	0	0.33	0.21948	--
Biological Process	GO:0010923	negative regulation of phosphatase activity	3	0	0.33	0.21948	--
Biological Process	GO:0032515	negative regulation of phosphoprotein phosphatase activity	3	0	0.33	0.21948	--
Biological Process	GO:0010052	guard cell differentiation	27	2	2.98	0.21974	BraA01g017460.3C.gene;BraA03g040960.3C.gene
Biological Process	GO:0015850	organic hydroxy compound transport	36	9	3.97	0.21987	BraA01g039370.3C.gene;BraA02g002000.3C.gene;BraA02g025580.3C.gene;BraA03g015170.3C.gene;BraA03g034950.3C.gene;BraA05g035150.3C.gene;BraA06g011580.3C.gene;BraA07g029320.3C.gene;BraA07g042780.3C.gene
Biological Process	GO:0006884	cell volume homeostasis	63	10	6.95	0.22011	BraA02g025580.3C.gene;BraA02g043620.3C.gene;BraA03g024000.3C.gene;BraA03g037440.3C.gene;BraA03g051030.3C.gene;BraA04g003680.3C.gene;BraA07g042780.3C.gene;BraA09g000600.3C.gene;BraA09g045630.3C.gene;BraA10g021800.3C.gene
Biological Process	GO:0051572	negative regulation of histone H3-K4 methylation	1	0	0.11	0.22077	--
Biological Process	GO:0048359	mucilage metabolic process involved in seed coat development	34	0	3.75	0.22144	--
Biological Process	GO:0010426	DNA methylation on cytosine within a CHH sequence	1	0	0.11	0.2216	--
Biological Process	GO:0006575	cellular modified amino acid metabolic process	219	29	24.16	0.22198	BraA01g000700.3C.gene;BraA01g001110.3C.gene;BraA02g006880.3C.gene;BraA02g024840.3C.gene;BraA03g012180.3C.gene;BraA03g016430.3C.gene;BraA03g024700.3C.gene;BraA03g031420.3C.gene;BraA03g054970.3C.gene;BraA04g003510.3C.gene;BraA04g018070.3C.gene;BraA04g026170.3C.gene;BraA06g012980.3C.gene;BraA07g009290.3C.gene;BraA07g013660.3C.gene;BraA07g034800.3C.gene;BraA07g034810.3C.gene;BraA09g009970.3C.gene;Bra…
Biological Process	GO:0055090	acylglycerol homeostasis	2	0	0.22	0.22208	--
Biological Process	GO:0055091	phospholipid homeostasis	2	0	0.22	0.22208	--
Biological Process	GO:0070328	triglyceride homeostasis	2	0	0.22	0.22208	--
Biological Process	GO:0033388	putrescine biosynthetic process from arginine	8	2	0.88	0.2221	BraA01g003610.3C.gene;BraA10g029480.3C.gene
Biological Process	GO:0010266	response to vitamin B1	3	1	0.33	0.22223	BraA03g042600.3C.gene
Biological Process	GO:0055062	phosphate ion homeostasis	33	7	3.64	0.22259	BraA01g034870.3C.gene;BraA01g044740.3C.gene;BraA04g024250.3C.gene;BraA05g029790.3C.gene;BraA06g010150.3C.gene;BraA06g019600.3C.gene;BraA09g059740.3C.gene
Biological Process	GO:0072506	trivalent inorganic anion homeostasis	33	7	3.64	0.22259	BraA01g034870.3C.gene;BraA01g044740.3C.gene;BraA04g024250.3C.gene;BraA05g029790.3C.gene;BraA06g010150.3C.gene;BraA06g019600.3C.gene;BraA09g059740.3C.gene
Biological Process	GO:0051554	flavonol metabolic process	23	6	2.54	0.2231	BraA02g006880.3C.gene;BraA03g014080.3C.gene;BraA03g024500.3C.gene;BraA06g034790.3C.gene;BraA10g012310.3C.gene;BraA10g030950.3C.gene
Biological Process	GO:0051555	flavonol biosynthetic process	23	6	2.54	0.2231	BraA02g006880.3C.gene;BraA03g014080.3C.gene;BraA03g024500.3C.gene;BraA06g034790.3C.gene;BraA10g012310.3C.gene;BraA10g030950.3C.gene
Biological Process	GO:0007008	outer mitochondrial membrane organization	14	4	1.54	0.22351	BraA01g008460.3C.gene;BraA06g043460.3C.gene;BraA08g030430.3C.gene;BraA10g002580.3C.gene
Biological Process	GO:0045040	protein import into mitochondrial outer membrane	14	4	1.54	0.22351	BraA01g008460.3C.gene;BraA06g043460.3C.gene;BraA08g030430.3C.gene;BraA10g002580.3C.gene
Biological Process	GO:0000412	histone peptidyl-prolyl isomerization	2	0	0.22	0.22377	--
Biological Process	GO:0060631	regulation of meiosis I	4	0	0.44	0.2243	--
Biological Process	GO:0010520	regulation of reciprocal meiotic recombination	4	0	0.44	0.2243	--
Biological Process	GO:0046444	FMN metabolic process	1	0	0.11	0.22431	--
Biological Process	GO:0009398	FMN biosynthetic process	1	0	0.11	0.22431	--
Biological Process	GO:0006114	glycerol biosynthetic process	2	1	0.22	0.22479	BraA10g015330.3C.gene
Biological Process	GO:0010452	histone H3-K36 methylation	14	3	1.54	0.22508	BraA02g036130.3C.gene;BraA05g026320.3C.gene;BraA06g039260.3C.gene
Biological Process	GO:0006420	arginyl-tRNA aminoacylation	2	1	0.22	0.2254	BraA08g019830.3C.gene
Biological Process	GO:0001172	transcription, RNA-templated	9	3	0.99	0.2256	BraA07g000690.3C.gene;BraA07g000920.3C.gene;BraA10g017810.3C.gene
Biological Process	GO:0031538	negative regulation of anthocyanin metabolic process	4	2	0.44	0.22582	BraA05g035640.3C.gene;BraA09g028350.3C.gene
Biological Process	GO:0009636	response to toxic substance	130	24	14.34	0.22624	BraA01g030530.3C.gene;BraA02g001820.3C.gene;BraA02g006880.3C.gene;BraA02g007060.3C.gene;BraA02g014020.3C.gene;BraA03g002170.3C.gene;BraA03g016430.3C.gene;BraA03g024700.3C.gene;BraA03g029790.3C.gene;BraA03g046260.3C.gene;BraA06g007020.3C.gene;BraA06g012980.3C.gene;BraA07g025810.3C.gene;BraA07g034800.3C.gene;BraA07g034810.3C.gene;BraA07g035730.3C.gene;BraA08g005640.3C.gene;BraA09g009970.3C.gene;Bra…
Biological Process	GO:0051248	negative regulation of protein metabolic process	75	12	8.28	0.22647	BraA01g025720.3C.gene;BraA01g038510.3C.gene;BraA03g031160.3C.gene;BraA03g038760.3C.gene;BraA03g040960.3C.gene;BraA03g045190.3C.gene;BraA03g058910.3C.gene;BraA04g023550.3C.gene;BraA06g028450.3C.gene;BraA07g015790.3C.gene;BraA09g054240.3C.gene;BraA10g027410.3C.gene
Biological Process	GO:0050898	nitrile metabolic process	5	2	0.55	0.22703	BraA01g035980.3C.gene;BraA04g023310.3C.gene
Biological Process	GO:0080028	nitrile biosynthetic process	5	2	0.55	0.22703	BraA01g035980.3C.gene;BraA04g023310.3C.gene
Biological Process	GO:0070651	nonfunctional rRNA decay	2	0	0.22	0.22715	--
Biological Process	GO:0002009	morphogenesis of an epithelium	4	1	0.44	0.22764	BraA10g032720.3C.gene
Biological Process	GO:0001736	establishment of planar polarity	4	1	0.44	0.22764	BraA10g032720.3C.gene
Biological Process	GO:0001738	morphogenesis of a polarized epithelium	4	1	0.44	0.22764	BraA10g032720.3C.gene
Biological Process	GO:0048729	tissue morphogenesis	4	1	0.44	0.22764	BraA10g032720.3C.gene
Biological Process	GO:0000165	MAPK cascade	122	21	13.46	0.22773	BraA01g044460.3C.gene;BraA02g021800.3C.gene;BraA02g044910.3C.gene;BraA03g007090.3C.gene;BraA03g009520.3C.gene;BraA03g043880.3C.gene;BraA04g005470.3C.gene;BraA05g003110.3C.gene;BraA05g005360.3C.gene;BraA05g018200.3C.gene;BraA06g020840.3C.gene;BraA06g025660.3C.gene;BraA07g023600.3C.gene;BraA07g029500.3C.gene;BraA08g025700.3C.gene;BraA09g006770.3C.gene;BraA09g024120.3C.gene;BraA09g045310.3C.gene;Bra…
Biological Process	GO:0046836	glycolipid transport	12	0	1.32	0.22809	--
Biological Process	GO:0002238	response to molecule of fungal origin	18	2	1.99	0.22815	BraA06g013720.3C.gene;BraA10g027520.3C.gene
Biological Process	GO:0010038	response to metal ion	855	96	94.34	0.22865	BraA01g001110.3C.gene;BraA01g012370.3C.gene;BraA01g014850.3C.gene;BraA01g015090.3C.gene;BraA01g015820.3C.gene;BraA01g021540.3C.gene;BraA01g038700.3C.gene;BraA01g040680.3C.gene;BraA01g043400.3C.gene;BraA01g044070.3C.gene;BraA02g002350.3C.gene;BraA02g003090.3C.gene;BraA02g006840.3C.gene;BraA02g007060.3C.gene;BraA02g007980.3C.gene;BraA02g010710.3C.gene;BraA02g015010.3C.gene;BraA02g015020.3C.gene;Bra…
Biological Process	GO:0046459	short-chain fatty acid metabolic process	7	2	0.77	0.2287	BraA04g007440.3C.gene;BraA09g043070.3C.gene
Biological Process	GO:0045597	positive regulation of cell differentiation	16	2	1.77	0.22883	BraA03g040960.3C.gene;BraA08g016820.3C.gene
Biological Process	GO:0072490	toluene-containing compound metabolic process	8	3	0.88	0.22885	BraA06g012980.3C.gene;BraA09g057870.3C.gene;BraA09g057880.3C.gene
Biological Process	GO:0072491	toluene-containing compound catabolic process	8	3	0.88	0.22885	BraA06g012980.3C.gene;BraA09g057870.3C.gene;BraA09g057880.3C.gene
Biological Process	GO:0046260	trinitrotoluene catabolic process	8	3	0.88	0.22885	BraA06g012980.3C.gene;BraA09g057870.3C.gene;BraA09g057880.3C.gene
Biological Process	GO:0046263	nitrotoluene catabolic process	8	3	0.88	0.22885	BraA06g012980.3C.gene;BraA09g057870.3C.gene;BraA09g057880.3C.gene
Biological Process	GO:0046256	2,4,6-trinitrotoluene catabolic process	8	3	0.88	0.22885	BraA06g012980.3C.gene;BraA09g057870.3C.gene;BraA09g057880.3C.gene
Biological Process	GO:0019326	nitrotoluene metabolic process	8	3	0.88	0.22885	BraA06g012980.3C.gene;BraA09g057870.3C.gene;BraA09g057880.3C.gene
Biological Process	GO:0018973	trinitrotoluene metabolic process	8	3	0.88	0.22885	BraA06g012980.3C.gene;BraA09g057870.3C.gene;BraA09g057880.3C.gene
Biological Process	GO:0018974	2,4,6-trinitrotoluene metabolic process	8	3	0.88	0.22885	BraA06g012980.3C.gene;BraA09g057870.3C.gene;BraA09g057880.3C.gene
Biological Process	GO:0016052	carbohydrate catabolic process	547	74	60.36	0.22886	BraA01g004740.3C.gene;BraA01g015020.3C.gene;BraA01g015530.3C.gene;BraA01g019450.3C.gene;BraA01g023870.3C.gene;BraA01g030720.3C.gene;BraA01g037360.3C.gene;BraA01g038700.3C.gene;BraA01g040060.3C.gene;BraA01g044410.3C.gene;BraA02g003170.3C.gene;BraA02g013160.3C.gene;BraA02g015010.3C.gene;BraA02g015020.3C.gene;BraA02g017840.3C.gene;BraA02g020430.3C.gene;BraA02g037710.3C.gene;BraA02g038580.3C.gene;Bra…
Biological Process	GO:0045492	xylan biosynthetic process	58	6	6.4	0.22888	BraA05g008290.3C.gene;BraA06g006500.3C.gene;BraA07g012100.3C.gene;BraA09g041470.3C.gene;BraA09g046740.3C.gene;BraA10g012780.3C.gene
Biological Process	GO:0015824	proline transport	6	1	0.66	0.22916	BraA05g006180.3C.gene
Biological Process	GO:0007130	synaptonemal complex assembly	1	0	0.11	0.2293	--
Biological Process	GO:0070193	synaptonemal complex organization	1	0	0.11	0.2293	--
Biological Process	GO:0046440	L-lysine metabolic process	4	2	0.44	0.22947	BraA01g004800.3C.gene;BraA03g057730.3C.gene
Biological Process	GO:0006554	lysine catabolic process	4	2	0.44	0.22947	BraA01g004800.3C.gene;BraA03g057730.3C.gene
Biological Process	GO:0019477	L-lysine catabolic process	4	2	0.44	0.22947	BraA01g004800.3C.gene;BraA03g057730.3C.gene
Biological Process	GO:0010215	cellulose microfibril organization	37	4	4.08	0.22989	BraA02g006110.3C.gene;BraA02g006510.3C.gene;BraA03g007000.3C.gene;BraA08g032400.3C.gene
Biological Process	GO:0018199	peptidyl-glutamine modification	1	0	0.11	0.23085	--
Biological Process	GO:0017186	peptidyl-pyroglutamic acid biosynthetic process, using glutaminyl-peptide cyclotransferase	1	0	0.11	0.23085	--
Biological Process	GO:0006983	ER overload response	6	1	0.66	0.23085	BraA02g033670.3C.gene
Biological Process	GO:0006388	tRNA splicing, via endonucleolytic cleavage and ligation	11	1	1.21	0.23092	BraA05g005000.3C.gene
Biological Process	GO:0051273	beta-glucan metabolic process	179	23	19.75	0.23151	BraA01g015020.3C.gene;BraA01g017460.3C.gene;BraA01g043890.3C.gene;BraA01g044490.3C.gene;BraA02g006730.3C.gene;BraA02g007030.3C.gene;BraA02g020430.3C.gene;BraA02g043990.3C.gene;BraA03g033060.3C.gene;BraA03g048470.3C.gene;BraA03g051590.3C.gene;BraA04g023370.3C.gene;BraA05g012150.3C.gene;BraA05g012170.3C.gene;BraA05g015060.3C.gene;BraA06g015540.3C.gene;BraA06g035820.3C.gene;BraA06g043400.3C.gene;Bra…
Biological Process	GO:0010413	glucuronoxylan metabolic process	18	3	1.99	0.23189	BraA05g008290.3C.gene;BraA07g012100.3C.gene;BraA10g012780.3C.gene
Biological Process	GO:0010417	glucuronoxylan biosynthetic process	18	3	1.99	0.23189	BraA05g008290.3C.gene;BraA07g012100.3C.gene;BraA10g012780.3C.gene
Biological Process	GO:1902645	tertiary alcohol biosynthetic process	46	9	5.08	0.23206	BraA03g036470.3C.gene;BraA03g048470.3C.gene;BraA05g032610.3C.gene;BraA06g022060.3C.gene;BraA06g023170.3C.gene;BraA09g034930.3C.gene;BraA10g019670.3C.gene;Brassica_rapa_newGene_2062;Brassica_rapa_newGene_3944
Biological Process	GO:0009688	abscisic acid biosynthetic process	46	9	5.08	0.23206	BraA03g036470.3C.gene;BraA03g048470.3C.gene;BraA05g032610.3C.gene;BraA06g022060.3C.gene;BraA06g023170.3C.gene;BraA09g034930.3C.gene;BraA10g019670.3C.gene;Brassica_rapa_newGene_2062;Brassica_rapa_newGene_3944
Biological Process	GO:0043289	apocarotenoid biosynthetic process	46	9	5.08	0.23206	BraA03g036470.3C.gene;BraA03g048470.3C.gene;BraA05g032610.3C.gene;BraA06g022060.3C.gene;BraA06g023170.3C.gene;BraA09g034930.3C.gene;BraA10g019670.3C.gene;Brassica_rapa_newGene_2062;Brassica_rapa_newGene_3944
Biological Process	GO:0045851	pH reduction	21	2	2.32	0.23226	BraA01g003590.3C.gene;BraA02g020930.3C.gene
Biological Process	GO:2000779	regulation of double-strand break repair	1	0	0.11	0.23261	--
Biological Process	GO:0002229	defense response to oomycetes	75	11	8.28	0.2335	BraA01g010280.3C.gene;BraA02g021800.3C.gene;BraA03g052160.3C.gene;BraA04g016310.3C.gene;BraA06g011580.3C.gene;BraA06g017590.3C.gene;BraA07g028550.3C.gene;BraA07g037800.3C.gene;BraA08g013110.3C.gene;BraA10g018080.3C.gene;BraA10g018100.3C.gene
Biological Process	GO:0006526	arginine biosynthetic process	26	1	2.87	0.23364	BraA09g021820.3C.gene
Biological Process	GO:0010269	response to selenium ion	9	3	0.99	0.23398	BraA08g009650.3C.gene;BraA08g009670.3C.gene;BraA09g052490.3C.gene
Biological Process	GO:0019751	polyol metabolic process	100	17	11.03	0.23404	BraA01g000700.3C.gene;BraA01g004360.3C.gene;BraA01g009560.3C.gene;BraA01g017460.3C.gene;BraA01g030720.3C.gene;BraA01g044740.3C.gene;BraA02g005020.3C.gene;BraA02g011640.3C.gene;BraA04g012960.3C.gene;BraA04g016220.3C.gene;BraA05g029810.3C.gene;BraA07g025810.3C.gene;BraA08g007040.3C.gene;BraA08g034280.3C.gene;BraA09g012070.3C.gene;BraA10g015330.3C.gene;BraA10g018500.3C.gene
Biological Process	GO:0015695	organic cation transport	26	2	2.87	0.23447	BraA03g037440.3C.gene;BraA07g008780.3C.gene
Biological Process	GO:0065007	biological regulation	9729	1141	1073.49	0.23567	BraA01g000210.3C.gene;BraA01g000790.3C.gene;BraA01g000860.3C.gene;BraA01g000880.3C.gene;BraA01g001260.3C.gene;BraA01g001420.3C.gene;BraA01g001430.3C.gene;BraA01g001510.3C.gene;BraA01g001610.3C.gene;BraA01g002060.3C.gene;BraA01g002080.3C.gene;BraA01g002110.3C.gene;BraA01g002290.3C.gene;BraA01g002400.3C.gene;BraA01g003020.3C.gene;BraA01g003220.3C.gene;BraA01g003250.3C.gene;BraA01g003590.3C.gene;Bra…
Biological Process	GO:0006968	cellular defense response	13	1	1.43	0.23576	BraA09g062580.3C.gene
Biological Process	GO:0071367	cellular response to brassinosteroid stimulus	141	13	15.56	0.23593	BraA03g013980.3C.gene;BraA03g023210.3C.gene;BraA05g003020.3C.gene;BraA06g039950.3C.gene;BraA06g044750.3C.gene;BraA07g002430.3C.gene;BraA07g006850.3C.gene;BraA07g041760.3C.gene;BraA08g013160.3C.gene;BraA08g022680.3C.gene;BraA10g012470.3C.gene;Brassica_rapa_newGene_2062;Brassica_rapa_newGene_6871
Biological Process	GO:0009251	glucan catabolic process	91	10	10.04	0.23604	BraA01g015020.3C.gene;BraA01g019450.3C.gene;BraA02g020430.3C.gene;BraA05g011720.3C.gene;BraA05g015060.3C.gene;BraA06g015540.3C.gene;BraA07g008810.3C.gene;BraA07g035940.3C.gene;BraA08g011170.3C.gene;BraA09g001870.3C.gene
Biological Process	GO:0044249	cellular biosynthetic process	8679	981	957.63	0.23613	BraA01g000210.3C.gene;BraA01g000660.3C.gene;BraA01g000700.3C.gene;BraA01g000790.3C.gene;BraA01g000980.3C.gene;BraA01g001110.3C.gene;BraA01g001260.3C.gene;BraA01g002080.3C.gene;BraA01g002110.3C.gene;BraA01g002290.3C.gene;BraA01g002400.3C.gene;BraA01g003220.3C.gene;BraA01g003610.3C.gene;BraA01g004230.3C.gene;BraA01g004270.3C.gene;BraA01g004600.3C.gene;BraA01g005150.3C.gene;BraA01g005240.3C.gene;Bra…
Biological Process	GO:0071310	cellular response to organic substance	1628	204	179.63	0.23643	BraA01g004230.3C.gene;BraA01g004270.3C.gene;BraA01g005780.3C.gene;BraA01g007440.3C.gene;BraA01g008460.3C.gene;BraA01g009230.3C.gene;BraA01g009560.3C.gene;BraA01g030980.3C.gene;BraA01g036660.3C.gene;BraA01g038210.3C.gene;BraA01g038550.3C.gene;BraA01g043290.3C.gene;BraA01g044280.3C.gene;BraA02g000780.3C.gene;BraA02g005890.3C.gene;BraA02g009840.3C.gene;BraA02g012660.3C.gene;BraA02g014680.3C.gene;Bra…
Biological Process	GO:0044247	cellular polysaccharide catabolic process	100	11	11.03	0.23658	BraA01g015020.3C.gene;BraA01g019450.3C.gene;BraA02g020430.3C.gene;BraA05g011720.3C.gene;BraA05g015060.3C.gene;BraA06g015540.3C.gene;BraA07g008810.3C.gene;BraA07g035940.3C.gene;BraA08g011170.3C.gene;BraA09g001870.3C.gene;BraA09g009580.3C.gene
Biological Process	GO:0010045	response to nickel cation	6	1	0.66	0.23665	Brassica_rapa_newGene_6207
Biological Process	GO:0045128	negative regulation of reciprocal meiotic recombination	3	0	0.33	0.23669	--
Biological Process	GO:0045835	negative regulation of meiotic nuclear division	3	0	0.33	0.23669	--
Biological Process	GO:0043062	extracellular structure organization	40	5	4.41	0.23676	BraA02g006110.3C.gene;BraA02g006510.3C.gene;BraA03g007000.3C.gene;BraA08g009440.3C.gene;BraA08g032400.3C.gene
Biological Process	GO:0030198	extracellular matrix organization	40	5	4.41	0.23676	BraA02g006110.3C.gene;BraA02g006510.3C.gene;BraA03g007000.3C.gene;BraA08g009440.3C.gene;BraA08g032400.3C.gene
Biological Process	GO:0019478	D-amino acid catabolic process	5	0	0.55	0.23746	--
Biological Process	GO:0010410	hemicellulose metabolic process	164	25	18.1	0.2375	BraA01g007420.3C.gene;BraA01g007440.3C.gene;BraA03g028660.3C.gene;BraA03g042150.3C.gene;BraA03g055650.3C.gene;BraA03g055660.3C.gene;BraA03g061080.3C.gene;BraA05g008290.3C.gene;BraA06g006500.3C.gene;BraA06g008170.3C.gene;BraA06g014330.3C.gene;BraA06g021220.3C.gene;BraA06g034760.3C.gene;BraA07g006030.3C.gene;BraA07g009370.3C.gene;BraA07g012100.3C.gene;BraA07g030020.3C.gene;BraA08g009760.3C.gene;Bra…
Biological Process	GO:0016553	base conversion or substitution editing	13	0	1.43	0.23812	--
Biological Process	GO:0016554	cytidine to uridine editing	13	0	1.43	0.23812	--
Biological Process	GO:0043618	regulation of transcription from RNA polymerase II promoter in response to stress	3	0	0.33	0.23866	--
Biological Process	GO:0044708	single-organism behavior	2	0	0.22	0.23883	--
Biological Process	GO:0007638	mechanosensory behavior	2	0	0.22	0.23883	--
Biological Process	GO:0060772	leaf phyllotactic patterning	5	1	0.55	0.23894	BraA03g056550.3C.gene
Biological Process	GO:0042775	mitochondrial ATP synthesis coupled electron transport	40	3	4.41	0.23951	BraA07g020250.3C.gene;BraA09g003180.3C.gene;BraA10g009290.3C.gene
Biological Process	GO:0010091	trichome branching	57	9	6.29	0.23978	BraA02g045240.3C.gene;BraA03g024240.3C.gene;BraA06g013690.3C.gene;BraA06g029010.3C.gene;BraA06g034450.3C.gene;BraA07g023230.3C.gene;BraA07g032340.3C.gene;BraA08g029000.3C.gene;BraA09g048630.3C.gene
Biological Process	GO:0046133	pyrimidine ribonucleoside catabolic process	6	1	0.66	0.24009	BraA07g001260.3C.gene
Biological Process	GO:0046135	pyrimidine nucleoside catabolic process	6	1	0.66	0.24009	BraA07g001260.3C.gene
Biological Process	GO:2000104	negative regulation of DNA-dependent DNA replication	16	1	1.77	0.24014	BraA10g023320.3C.gene
Biological Process	GO:0008361	regulation of cell size	36	2	3.97	0.2403	BraA03g028760.3C.gene;BraA07g032340.3C.gene
Biological Process	GO:0051176	positive regulation of sulfur metabolic process	10	2	1.1	0.24067	BraA01g018010.3C.gene;BraA03g053600.3C.gene
Biological Process	GO:0009991	response to extracellular stimulus	369	55	40.72	0.24088	BraA01g024930.3C.gene;BraA01g044070.3C.gene;BraA02g004360.3C.gene;BraA02g025250.3C.gene;BraA02g025260.3C.gene;BraA02g025580.3C.gene;BraA02g027540.3C.gene;BraA02g031860.3C.gene;BraA02g033010.3C.gene;BraA02g036610.3C.gene;BraA03g003120.3C.gene;BraA03g009470.3C.gene;BraA03g031380.3C.gene;BraA03g034150.3C.gene;BraA03g036720.3C.gene;BraA03g042600.3C.gene;BraA03g043110.3C.gene;BraA03g043130.3C.gene;Bra…
Biological Process	GO:0000038	very long-chain fatty acid metabolic process	65	6	7.17	0.24094	BraA02g033670.3C.gene;BraA03g054910.3C.gene;BraA04g024790.3C.gene;BraA07g007700.3C.gene;BraA09g010440.3C.gene;BraA10g027410.3C.gene
Biological Process	GO:1901659	glycosyl compound biosynthetic process	282	36	31.12	0.24099	BraA01g000790.3C.gene;BraA01g011390.3C.gene;BraA02g002830.3C.gene;BraA02g012320.3C.gene;BraA02g012430.3C.gene;BraA02g026720.3C.gene;BraA03g000820.3C.gene;BraA03g003120.3C.gene;BraA03g006810.3C.gene;BraA03g008880.3C.gene;BraA03g017510.3C.gene;BraA03g027780.3C.gene;BraA03g028740.3C.gene;BraA03g030940.3C.gene;BraA03g039020.3C.gene;BraA03g043730.3C.gene;BraA03g050250.3C.gene;BraA04g016310.3C.gene;Bra…
Biological Process	GO:0042548	regulation of photosynthesis, light reaction	34	4	3.75	0.24106	BraA02g024110.3C.gene;BraA08g000440.3C.gene;BraA09g050900.3C.gene;BraA10g005480.3C.gene
Biological Process	GO:0033609	oxalate metabolic process	18	5	1.99	0.24127	BraA02g008980.3C.gene;BraA03g009710.3C.gene;BraA07g020230.3C.gene;BraA08g032550.3C.gene;BraA10g020020.3C.gene
Biological Process	GO:0019048	modulation by virus of host morphology or physiology	17	4	1.88	0.2416	BraA02g012100.3C.gene;BraA02g026530.3C.gene;BraA07g017970.3C.gene;BraA09g000470.3C.gene
Biological Process	GO:0042214	terpene metabolic process	36	2	3.97	0.24162	BraA03g031380.3C.gene;BraA09g053420.3C.gene
Biological Process	GO:1902884	positive regulation of response to oxidative stress	6	1	0.66	0.24194	BraA10g016090.3C.gene
Biological Process	GO:0043455	regulation of secondary metabolic process	86	19	9.49	0.24197	BraA01g000790.3C.gene;BraA01g018010.3C.gene;BraA01g021540.3C.gene;BraA02g001710.3C.gene;BraA03g003120.3C.gene;BraA03g017510.3C.gene;BraA03g023230.3C.gene;BraA03g048470.3C.gene;BraA03g053600.3C.gene;BraA03g057620.3C.gene;BraA06g044350.3C.gene;BraA09g008640.3C.gene;BraA09g012860.3C.gene;BraA09g028560.3C.gene;BraA09g046410.3C.gene;BraA09g060680.3C.gene;BraA10g020350.3C.gene;BraA10g028260.3C.gene;Bra…
Biological Process	GO:0042594	response to starvation	256	38	28.25	0.24213	BraA01g024930.3C.gene;BraA02g027540.3C.gene;BraA02g031860.3C.gene;BraA02g033010.3C.gene;BraA02g036610.3C.gene;BraA03g003120.3C.gene;BraA03g009470.3C.gene;BraA03g031380.3C.gene;BraA03g036720.3C.gene;BraA03g043110.3C.gene;BraA03g043130.3C.gene;BraA03g049890.3C.gene;BraA03g056180.3C.gene;BraA04g019310.3C.gene;BraA04g024250.3C.gene;BraA05g042630.3C.gene;BraA06g000720.3C.gene;BraA06g012380.3C.gene;Bra…
Biological Process	GO:2000068	regulation of defense response to insect	3	0	0.33	0.24245	--
Biological Process	GO:1900457	regulation of brassinosteroid mediated signaling pathway	12	2	1.32	0.24257	BraA08g022680.3C.gene;Brassica_rapa_newGene_2062
Biological Process	GO:0002239	response to oomycetes	83	13	9.16	0.24376	BraA01g010280.3C.gene;BraA02g021800.3C.gene;BraA03g052160.3C.gene;BraA03g059810.3C.gene;BraA04g016310.3C.gene;BraA06g011580.3C.gene;BraA06g013720.3C.gene;BraA06g017590.3C.gene;BraA07g028550.3C.gene;BraA07g037800.3C.gene;BraA08g013110.3C.gene;BraA10g018080.3C.gene;BraA10g018100.3C.gene
Biological Process	GO:0048580	regulation of post-embryonic development	528	69	58.26	0.244	BraA01g028110.3C.gene;BraA01g031350.3C.gene;BraA01g039550.3C.gene;BraA02g001100.3C.gene;BraA02g002700.3C.gene;BraA02g003880.3C.gene;BraA02g012660.3C.gene;BraA02g019760.3C.gene;BraA02g024800.3C.gene;BraA02g036130.3C.gene;BraA02g044910.3C.gene;BraA02g045650.3C.gene;BraA03g010250.3C.gene;BraA03g012760.3C.gene;BraA03g017890.3C.gene;BraA03g020470.3C.gene;BraA03g020520.3C.gene;BraA03g021240.3C.gene;Bra…
Biological Process	GO:0098660	inorganic ion transmembrane transport	508	58	56.05	0.24437	BraA01g003590.3C.gene;BraA01g009230.3C.gene;BraA01g011150.3C.gene;BraA01g012890.3C.gene;BraA01g029430.3C.gene;BraA01g034820.3C.gene;BraA02g002830.3C.gene;BraA02g003380.3C.gene;BraA02g012320.3C.gene;BraA02g012500.3C.gene;BraA02g019730.3C.gene;BraA02g026720.3C.gene;BraA02g028930.3C.gene;BraA02g035060.3C.gene;BraA02g037480.3C.gene;BraA02g045670.3C.gene;BraA03g005740.3C.gene;BraA03g006810.3C.gene;Bra…
Biological Process	GO:0030397	membrane disassembly	1	0	0.11	0.24437	--
Biological Process	GO:0022402	cell cycle process	806	73	88.93	0.2445	BraA01g003250.3C.gene;BraA01g005210.3C.gene;BraA01g008990.3C.gene;BraA01g025720.3C.gene;BraA01g025940.3C.gene;BraA01g027690.3C.gene;BraA01g033430.3C.gene;BraA01g038260.3C.gene;BraA01g043890.3C.gene;BraA01g044490.3C.gene;BraA02g006110.3C.gene;BraA02g006510.3C.gene;BraA02g006570.3C.gene;BraA02g006730.3C.gene;BraA03g000880.3C.gene;BraA03g007000.3C.gene;BraA03g015360.3C.gene;BraA03g018330.3C.gene;Bra…
Biological Process	GO:0048564	photosystem I assembly	11	1	1.21	0.24482	BraA08g011230.3C.gene
Biological Process	GO:0080169	cellular response to boron-containing substance deprivation	2	1	0.22	0.24493	BraA09g016030.3C.gene
Biological Process	GO:0046209	nitric oxide metabolic process	8	3	0.88	0.24533	BraA02g024390.3C.gene;BraA07g026900.3C.gene;BraA07g040960.3C.gene
Biological Process	GO:0098734	macromolecule depalmitoylation	11	1	1.21	0.24584	BraA03g050150.3C.gene
Biological Process	GO:0048462	carpel formation	10	1	1.1	0.2459	Brassica_rapa_newGene_4899
Biological Process	GO:0010966	regulation of phosphate transport	4	2	0.44	0.2464	BraA04g024250.3C.gene;BraA08g027640.3C.gene
Biological Process	GO:0032194	ubiquinone biosynthetic process via 3,4-dihydroxy-5-polyprenylbenzoate	1	0	0.11	0.24677	--
Biological Process	GO:0042354	L-fucose metabolic process	5	2	0.55	0.24702	BraA07g029080.3C.gene;BraA07g036960.3C.gene
Biological Process	GO:0006005	L-fucose biosynthetic process	5	2	0.55	0.24702	BraA07g029080.3C.gene;BraA07g036960.3C.gene
Biological Process	GO:0033477	S-methylmethionine metabolic process	2	1	0.22	0.24704	BraA09g052490.3C.gene
Biological Process	GO:0033528	S-methylmethionine cycle	2	1	0.22	0.24704	BraA09g052490.3C.gene
Biological Process	GO:1990267	response to transition metal nanoparticle	115	12	12.69	0.24714	BraA01g015820.3C.gene;BraA01g044070.3C.gene;BraA02g025540.3C.gene;BraA02g034850.3C.gene;BraA03g020080.3C.gene;BraA03g020710.3C.gene;BraA03g031420.3C.gene;BraA05g034330.3C.gene;BraA06g044960.3C.gene;BraA07g015790.3C.gene;BraA09g023180.3C.gene;Brassica_rapa_newGene_6207
Biological Process	GO:0002184	cytoplasmic translational termination	2	1	0.22	0.24717	BraA09g052440.3C.gene
Biological Process	GO:0009987	cellular process	21230	2312	2342.5	0.2472	BraA01g000020.3C.gene;BraA01g000210.3C.gene;BraA01g000660.3C.gene;BraA01g000700.3C.gene;BraA01g000790.3C.gene;BraA01g000860.3C.gene;BraA01g000880.3C.gene;BraA01g000910.3C.gene;BraA01g000980.3C.gene;BraA01g001110.3C.gene;BraA01g001260.3C.gene;BraA01g001490.3C.gene;BraA01g001610.3C.gene;BraA01g001700.3C.gene;BraA01g002010.3C.gene;BraA01g002060.3C.gene;BraA01g002080.3C.gene;BraA01g002110.3C.gene;Bra…
aA07g026110.3C.gene;BraA07g026400.3C.gene;BraA07g026500.3C.gene;BraA07g026820.3C.gene;BraA07g026900.3C.gene;BraA07g026990.3C.gene;BraA07g027100.3C.gene;BraA07g027450.3C.gene;BraA07g027720.3C.gene;BraA07g028550.3C.gene;BraA07g028740.3C.gene;BraA07g028930.3C.gene;BraA07g029030.3C.gene;BraA07g029080.3C.gene;BraA07g029430.3C.gene;BraA07g029460.3C.gene;BraA07g029480.3C.gene;BraA07g029500.3C.gene;BraA0…
Biological Process	GO:0015774	polysaccharide transport	8	2	0.88	0.24733	BraA06g028470.3C.gene;Brassica_rapa_newGene_1721
Biological Process	GO:0006721	terpenoid metabolic process	254	34	28.03	0.24749	BraA01g021540.3C.gene;BraA01g034180.3C.gene;BraA01g043290.3C.gene;BraA02g015640.3C.gene;BraA02g024710.3C.gene;BraA02g025540.3C.gene;BraA02g031780.3C.gene;BraA03g020710.3C.gene;BraA03g025720.3C.gene;BraA03g031380.3C.gene;BraA03g036470.3C.gene;BraA03g039860.3C.gene;BraA03g048470.3C.gene;BraA03g057620.3C.gene;BraA03g058950.3C.gene;BraA05g032610.3C.gene;BraA06g022060.3C.gene;BraA06g023170.3C.gene;Bra…
Biological Process	GO:0006979	response to oxidative stress	780	114	86.06	0.24771	BraA01g003610.3C.gene;BraA01g012560.3C.gene;BraA01g014490.3C.gene;BraA01g015820.3C.gene;BraA01g023890.3C.gene;BraA01g034870.3C.gene;BraA01g036660.3C.gene;BraA02g001710.3C.gene;BraA02g006450.3C.gene;BraA02g011180.3C.gene;BraA02g011630.3C.gene;BraA02g011640.3C.gene;BraA02g017010.3C.gene;BraA02g024680.3C.gene;BraA02g030770.3C.gene;BraA02g044460.3C.gene;BraA03g002970.3C.gene;BraA03g009290.3C.gene;Bra…
Biological Process	GO:0043605	cellular amide catabolic process	8	0	0.88	0.24793	--
Biological Process	GO:0009787	regulation of abscisic acid-activated signaling pathway	132	10	14.56	0.24816	BraA02g045120.3C.gene;BraA04g023760.3C.gene;BraA06g001670.3C.gene;BraA06g011160.3C.gene;BraA08g002420.3C.gene;BraA10g000300.3C.gene;BraA10g016990.3C.gene;BraA10g032720.3C.gene;Brassica_rapa_newGene_3013;Brassica_rapa_newGene_6787
Biological Process	GO:0050999	regulation of nitric-oxide synthase activity	1	0	0.11	0.24821	--
Biological Process	GO:0032768	regulation of monooxygenase activity	1	0	0.11	0.24821	--
Biological Process	GO:0030835	negative regulation of actin filament depolymerization	14	2	1.54	0.24843	BraA03g012480.3C.gene;BraA10g015210.3C.gene
Biological Process	GO:0051693	actin filament capping	14	2	1.54	0.24843	BraA03g012480.3C.gene;BraA10g015210.3C.gene
Biological Process	GO:0015760	glucose-6-phosphate transport	1	0	0.11	0.24852	--
Biological Process	GO:0051782	negative regulation of cell division	9	1	0.99	0.24903	BraA03g040960.3C.gene
Biological Process	GO:0009834	plant-type secondary cell wall biogenesis	121	18	13.35	0.24942	BraA01g008990.3C.gene;BraA01g033430.3C.gene;BraA02g006110.3C.gene;BraA02g006570.3C.gene;BraA03g000880.3C.gene;BraA03g007000.3C.gene;BraA03g048470.3C.gene;BraA03g054520.3C.gene;BraA04g028440.3C.gene;BraA05g008290.3C.gene;BraA06g043400.3C.gene;BraA07g002650.3C.gene;BraA07g012100.3C.gene;BraA07g017620.3C.gene;BraA09g012790.3C.gene;BraA09g015660.3C.gene;BraA09g041470.3C.gene;BraA10g019670.3C.gene
Biological Process	GO:1901576	organic substance biosynthetic process	8859	1000	977.49	0.24962	BraA01g000210.3C.gene;BraA01g000660.3C.gene;BraA01g000700.3C.gene;BraA01g000790.3C.gene;BraA01g000980.3C.gene;BraA01g001260.3C.gene;BraA01g002080.3C.gene;BraA01g002110.3C.gene;BraA01g002290.3C.gene;BraA01g002400.3C.gene;BraA01g003610.3C.gene;BraA01g004230.3C.gene;BraA01g004270.3C.gene;BraA01g004600.3C.gene;BraA01g005150.3C.gene;BraA01g005240.3C.gene;BraA01g005780.3C.gene;BraA01g006750.3C.gene;Bra…
Biological Process	GO:0030002	cellular anion homeostasis	15	4	1.66	0.24966	BraA01g034870.3C.gene;BraA01g044740.3C.gene;BraA05g029790.3C.gene;BraA10g016090.3C.gene
Biological Process	GO:0009585	red, far-red light phototransduction	88	16	9.71	0.24978	BraA02g035880.3C.gene;BraA03g021240.3C.gene;BraA03g024140.3C.gene;BraA03g044270.3C.gene;BraA04g028140.3C.gene;BraA04g030640.3C.gene;BraA05g006050.3C.gene;BraA05g010460.3C.gene;BraA05g012660.3C.gene;BraA05g015760.3C.gene;BraA05g025120.3C.gene;BraA06g006410.3C.gene;BraA06g006450.3C.gene;BraA06g044750.3C.gene;BraA09g038100.3C.gene;BraA10g001080.3C.gene
Biological Process	GO:0007602	phototransduction	88	16	9.71	0.24978	BraA02g035880.3C.gene;BraA03g021240.3C.gene;BraA03g024140.3C.gene;BraA03g044270.3C.gene;BraA04g028140.3C.gene;BraA04g030640.3C.gene;BraA05g006050.3C.gene;BraA05g010460.3C.gene;BraA05g012660.3C.gene;BraA05g015760.3C.gene;BraA05g025120.3C.gene;BraA06g006410.3C.gene;BraA06g006450.3C.gene;BraA06g044750.3C.gene;BraA09g038100.3C.gene;BraA10g001080.3C.gene
Biological Process	GO:0045047	protein targeting to ER	32	3	3.53	0.2498	BraA04g030170.3C.gene;BraA05g003740.3C.gene;BraA07g031210.3C.gene
Biological Process	GO:0072599	establishment of protein localization to endoplasmic reticulum	32	3	3.53	0.2498	BraA04g030170.3C.gene;BraA05g003740.3C.gene;BraA07g031210.3C.gene
Biological Process	GO:0015671	oxygen transport	3	0	0.33	0.24993	--
Biological Process	GO:0009733	response to auxin	779	93	85.95	0.25042	BraA01g001510.3C.gene;BraA01g002010.3C.gene;BraA01g002080.3C.gene;BraA01g003530.3C.gene;BraA01g005780.3C.gene;BraA01g006580.3C.gene;BraA01g008460.3C.gene;BraA01g018010.3C.gene;BraA01g038210.3C.gene;BraA01g040680.3C.gene;BraA02g007980.3C.gene;BraA02g014480.3C.gene;BraA02g032300.3C.gene;BraA02g045290.3C.gene;BraA03g005710.3C.gene;BraA03g013900.3C.gene;BraA03g014350.3C.gene;BraA03g023650.3C.gene;Bra…
Biological Process	GO:0019593	mannitol biosynthetic process	4	2	0.44	0.25044	BraA02g011640.3C.gene;BraA04g012960.3C.gene
Biological Process	GO:0019594	mannitol metabolic process	4	2	0.44	0.25044	BraA02g011640.3C.gene;BraA04g012960.3C.gene
Biological Process	GO:0006059	hexitol metabolic process	4	2	0.44	0.25044	BraA02g011640.3C.gene;BraA04g012960.3C.gene
Biological Process	GO:0019406	hexitol biosynthetic process	4	2	0.44	0.25044	BraA02g011640.3C.gene;BraA04g012960.3C.gene
Biological Process	GO:0052093	formation of specialized structure for nutrient acquisition from host	4	1	0.44	0.25123	BraA03g015360.3C.gene
Biological Process	GO:0052095	formation of specialized structure for nutrient acquisition from other organism involved in symbiotic interaction	4	1	0.44	0.25123	BraA03g015360.3C.gene
Biological Process	GO:0052096	formation by symbiont of syncytium involving giant cell for nutrient acquisition from host	4	1	0.44	0.25123	BraA03g015360.3C.gene
Biological Process	GO:0044115	development of symbiont involved in interaction with host	4	1	0.44	0.25123	BraA03g015360.3C.gene
Biological Process	GO:0051705	multi-organism behavior	4	1	0.44	0.25123	BraA03g015360.3C.gene
Biological Process	GO:0051816	acquisition of nutrients from other organism during symbiotic interaction	4	1	0.44	0.25123	BraA03g015360.3C.gene
Biological Process	GO:0007631	feeding behavior	4	1	0.44	0.25123	BraA03g015360.3C.gene
Biological Process	GO:0044002	acquisition of nutrients from host	4	1	0.44	0.25123	BraA03g015360.3C.gene
Biological Process	GO:0043068	positive regulation of programmed cell death	36	3	3.97	0.25154	BraA02g025220.3C.gene;BraA05g001540.3C.gene;BraA10g027520.3C.gene
Biological Process	GO:0019243	methylglyoxal catabolic process to D-lactate via S-lactoyl-glutathione	31	1	3.42	0.25155	BraA07g021800.3C.gene
Biological Process	GO:0019740	nitrogen utilization	17	2	1.88	0.25165	BraA06g000720.3C.gene;BraA07g008780.3C.gene
Biological Process	GO:0051054	positive regulation of DNA metabolic process	19	3	2.1	0.25184	BraA03g028760.3C.gene;BraA06g016320.3C.gene;BraA09g054240.3C.gene
Biological Process	GO:0009992	cellular water homeostasis	61	9	6.73	0.2519	BraA02g025580.3C.gene;BraA03g024000.3C.gene;BraA03g037440.3C.gene;BraA03g051030.3C.gene;BraA04g003680.3C.gene;BraA07g042780.3C.gene;BraA09g000600.3C.gene;BraA09g045630.3C.gene;BraA10g021800.3C.gene
Biological Process	GO:0009637	response to blue light	132	23	14.56	0.25203	BraA01g031350.3C.gene;BraA02g018280.3C.gene;BraA02g023540.3C.gene;BraA02g035880.3C.gene;BraA03g016290.3C.gene;BraA03g024140.3C.gene;BraA03g036990.3C.gene;BraA03g040550.3C.gene;BraA03g041940.3C.gene;BraA04g030640.3C.gene;BraA05g010460.3C.gene;BraA05g013860.3C.gene;BraA05g024380.3C.gene;BraA06g027780.3C.gene;BraA06g035500.3C.gene;BraA06g044750.3C.gene;BraA08g028350.3C.gene;BraA08g034280.3C.gene;Bra…
Biological Process	GO:0010228	vegetative to reproductive phase transition of meristem	318	32	35.09	0.25226	BraA01g040680.3C.gene;BraA01g042050.3C.gene;BraA02g017010.3C.gene;BraA02g025540.3C.gene;BraA02g034850.3C.gene;BraA02g036130.3C.gene;BraA03g017890.3C.gene;BraA03g018370.3C.gene;BraA03g020710.3C.gene;BraA03g021240.3C.gene;BraA03g024140.3C.gene;BraA03g057620.3C.gene;BraA04g028140.3C.gene;BraA05g001540.3C.gene;BraA05g005360.3C.gene;BraA05g006050.3C.gene;BraA06g016350.3C.gene;BraA06g028520.3C.gene;Bra…
Biological Process	GO:0009081	branched-chain amino acid metabolic process	65	7	7.17	0.25231	BraA03g012180.3C.gene;BraA03g039020.3C.gene;BraA06g006950.3C.gene;BraA07g042910.3C.gene;BraA08g032260.3C.gene;BraA08g032270.3C.gene;Brassica_rapa_newGene_1838
Biological Process	GO:0071824	protein-DNA complex subunit organization	141	15	15.56	0.2529	BraA01g038260.3C.gene;BraA01g042050.3C.gene;BraA02g003710.3C.gene;BraA02g034910.3C.gene;BraA03g004510.3C.gene;BraA03g010460.3C.gene;BraA06g005090.3C.gene;BraA07g001340.3C.gene;BraA08g019870.3C.gene;BraA09g008880.3C.gene;BraA09g027920.3C.gene;BraA09g036970.3C.gene;BraA10g005430.3C.gene;BraA10g016330.3C.gene;BraA10g027510.3C.gene
Biological Process	GO:1902477	regulation of defense response to bacterium, incompatible interaction	3	1	0.33	0.2538	BraA06g026170.3C.gene
Biological Process	GO:0032509	endosome transport via multivesicular body sorting pathway	10	1	1.1	0.25437	BraA03g053460.3C.gene
Biological Process	GO:0009267	cellular response to starvation	238	37	26.26	0.2547	BraA01g024930.3C.gene;BraA02g027540.3C.gene;BraA02g031860.3C.gene;BraA02g033010.3C.gene;BraA02g036610.3C.gene;BraA03g003120.3C.gene;BraA03g009470.3C.gene;BraA03g031380.3C.gene;BraA03g036720.3C.gene;BraA03g043110.3C.gene;BraA03g043130.3C.gene;BraA03g049890.3C.gene;BraA03g056180.3C.gene;BraA04g019310.3C.gene;BraA04g024250.3C.gene;BraA05g042630.3C.gene;BraA06g000720.3C.gene;BraA06g016090.3C.gene;Bra…
Biological Process	GO:0046499	S-adenosylmethioninamine metabolic process	11	3	1.21	0.25477	BraA03g008880.3C.gene;BraA03g030940.3C.gene;BraA10g021310.3C.gene
Biological Process	GO:0006557	S-adenosylmethioninamine biosynthetic process	11	3	1.21	0.25477	BraA03g008880.3C.gene;BraA03g030940.3C.gene;BraA10g021310.3C.gene
Biological Process	GO:0010288	response to lead ion	9	1	0.99	0.25559	BraA10g009260.3C.gene
Biological Process	GO:0006261	DNA-dependent DNA replication	130	7	14.34	0.25601	BraA02g040850.3C.gene;BraA03g028760.3C.gene;BraA05g037500.3C.gene;BraA06g040740.3C.gene;BraA08g005680.3C.gene;BraA10g005930.3C.gene;BraA10g023320.3C.gene
Biological Process	GO:0010017	red or far-red light signaling pathway	121	22	13.35	0.25658	BraA02g035880.3C.gene;BraA03g009000.3C.gene;BraA03g021240.3C.gene;BraA03g024140.3C.gene;BraA03g044270.3C.gene;BraA04g028140.3C.gene;BraA04g030640.3C.gene;BraA04g032300.3C.gene;BraA05g001070.3C.gene;BraA05g006050.3C.gene;BraA05g010460.3C.gene;BraA05g012660.3C.gene;BraA05g015760.3C.gene;BraA05g025120.3C.gene;BraA06g006410.3C.gene;BraA06g006450.3C.gene;BraA06g007290.3C.gene;BraA06g044750.3C.gene;Bra…
Biological Process	GO:0071426	ribonucleoprotein complex export from nucleus	18	0	1.99	0.2568	--
Biological Process	GO:0071166	ribonucleoprotein complex localization	18	0	1.99	0.2568	--
Biological Process	GO:0009264	deoxyribonucleotide catabolic process	4	1	0.44	0.25687	BraA01g004850.3C.gene
Biological Process	GO:0000188	inactivation of MAPK activity	2	0	0.22	0.25768	--
Biological Process	GO:0043588	skin development	451	47	49.76	0.25779	BraA01g017460.3C.gene;BraA02g002080.3C.gene;BraA02g006730.3C.gene;BraA02g019760.3C.gene;BraA02g036610.3C.gene;BraA02g045240.3C.gene;BraA03g014870.3C.gene;BraA03g016010.3C.gene;BraA03g024240.3C.gene;BraA03g040960.3C.gene;BraA04g016500.3C.gene;BraA04g016600.3C.gene;BraA04g017810.3C.gene;BraA05g000840.3C.gene;BraA05g014200.3C.gene;BraA05g018200.3C.gene;BraA05g019040.3C.gene;BraA05g040570.3C.gene;Bra…
Biological Process	GO:0008544	epidermis development	451	47	49.76	0.25779	BraA01g017460.3C.gene;BraA02g002080.3C.gene;BraA02g006730.3C.gene;BraA02g019760.3C.gene;BraA02g036610.3C.gene;BraA02g045240.3C.gene;BraA03g014870.3C.gene;BraA03g016010.3C.gene;BraA03g024240.3C.gene;BraA03g040960.3C.gene;BraA04g016500.3C.gene;BraA04g016600.3C.gene;BraA04g017810.3C.gene;BraA05g000840.3C.gene;BraA05g014200.3C.gene;BraA05g018200.3C.gene;BraA05g019040.3C.gene;BraA05g040570.3C.gene;Bra…
Biological Process	GO:0060429	epithelium development	451	47	49.76	0.25779	BraA01g017460.3C.gene;BraA02g002080.3C.gene;BraA02g006730.3C.gene;BraA02g019760.3C.gene;BraA02g036610.3C.gene;BraA02g045240.3C.gene;BraA03g014870.3C.gene;BraA03g016010.3C.gene;BraA03g024240.3C.gene;BraA03g040960.3C.gene;BraA04g016500.3C.gene;BraA04g016600.3C.gene;BraA04g017810.3C.gene;BraA05g000840.3C.gene;BraA05g014200.3C.gene;BraA05g018200.3C.gene;BraA05g019040.3C.gene;BraA05g040570.3C.gene;Bra…
Biological Process	GO:0046655	folic acid metabolic process	6	0	0.66	0.25792	--
Biological Process	GO:0046656	folic acid biosynthetic process	6	0	0.66	0.25792	--
Biological Process	GO:0006790	sulfur compound metabolic process	613	84	67.64	0.25798	BraA01g000790.3C.gene;BraA01g001490.3C.gene;BraA01g012700.3C.gene;BraA01g018010.3C.gene;BraA01g035980.3C.gene;BraA01g039550.3C.gene;BraA02g006880.3C.gene;BraA02g012430.3C.gene;BraA02g014200.3C.gene;BraA02g015560.3C.gene;BraA02g021800.3C.gene;BraA02g033010.3C.gene;BraA02g038280.3C.gene;BraA03g003120.3C.gene;BraA03g008880.3C.gene;BraA03g013750.3C.gene;BraA03g016430.3C.gene;BraA03g017510.3C.gene;Bra…
Biological Process	GO:0006305	DNA alkylation	84	9	9.27	0.25803	BraA02g005590.3C.gene;BraA03g020470.3C.gene;BraA03g052160.3C.gene;BraA04g016930.3C.gene;BraA05g024530.3C.gene;BraA07g017970.3C.gene;BraA09g038120.3C.gene;BraA09g058470.3C.gene;BraA09g059940.3C.gene
Biological Process	GO:0006306	DNA methylation	84	9	9.27	0.25803	BraA02g005590.3C.gene;BraA03g020470.3C.gene;BraA03g052160.3C.gene;BraA04g016930.3C.gene;BraA05g024530.3C.gene;BraA07g017970.3C.gene;BraA09g038120.3C.gene;BraA09g058470.3C.gene;BraA09g059940.3C.gene
Biological Process	GO:0050793	regulation of developmental process	1063	123	117.29	0.25865	BraA01g000210.3C.gene;BraA01g002110.3C.gene;BraA01g010430.3C.gene;BraA01g017280.3C.gene;BraA01g026290.3C.gene;BraA01g028110.3C.gene;BraA01g031350.3C.gene;BraA01g036660.3C.gene;BraA01g039550.3C.gene;BraA01g042050.3C.gene;BraA02g000100.3C.gene;BraA02g001100.3C.gene;BraA02g002700.3C.gene;BraA02g003880.3C.gene;BraA02g005880.3C.gene;BraA02g005890.3C.gene;BraA02g012660.3C.gene;BraA02g019760.3C.gene;Bra…
Biological Process	GO:0006970	response to osmotic stress	1100	141	121.37	0.2588	BraA01g000880.3C.gene;BraA01g003610.3C.gene;BraA01g004230.3C.gene;BraA01g004270.3C.gene;BraA01g009230.3C.gene;BraA01g011600.3C.gene;BraA01g019340.3C.gene;BraA01g021540.3C.gene;BraA01g034660.3C.gene;BraA01g040680.3C.gene;BraA01g043400.3C.gene;BraA01g044410.3C.gene;BraA01g044490.3C.gene;BraA02g002350.3C.gene;BraA02g003090.3C.gene;BraA02g005260.3C.gene;BraA02g014140.3C.gene;BraA02g015440.3C.gene;Bra…
Biological Process	GO:0071281	cellular response to iron ion	62	10	6.84	0.25899	BraA02g035060.3C.gene;BraA03g013330.3C.gene;BraA05g015060.3C.gene;BraA07g001190.3C.gene;BraA07g001240.3C.gene;BraA07g015310.3C.gene;BraA07g018580.3C.gene;BraA07g040340.3C.gene;BraA09g056530.3C.gene;BraA10g032720.3C.gene
Biological Process	GO:0000122	negative regulation of transcription from RNA polymerase II promoter	16	2	1.77	0.26005	BraA04g000360.3C.gene;BraA06g007020.3C.gene
Biological Process	GO:0048583	regulation of response to stimulus	943	104	104.05	0.26066	BraA01g003020.3C.gene;BraA01g010280.3C.gene;BraA01g014490.3C.gene;BraA01g023890.3C.gene;BraA01g029930.3C.gene;BraA01g030980.3C.gene;BraA01g037490.3C.gene;BraA01g042050.3C.gene;BraA02g020000.3C.gene;BraA02g020930.3C.gene;BraA02g021800.3C.gene;BraA02g024800.3C.gene;BraA02g025510.3C.gene;BraA02g036130.3C.gene;BraA02g044910.3C.gene;BraA02g045120.3C.gene;BraA02g045650.3C.gene;BraA03g005610.3C.gene;Bra…
Biological Process	GO:0015871	choline transport	3	0	0.33	0.26075	--
Biological Process	GO:0010603	regulation of cytoplasmic mRNA processing body assembly	1	0	0.11	0.26104	--
Biological Process	GO:0034063	stress granule assembly	1	0	0.11	0.26104	--
Biological Process	GO:0006531	aspartate metabolic process	14	4	1.54	0.26104	BraA03g012180.3C.gene;BraA03g039020.3C.gene;BraA06g006950.3C.gene;BraA08g032270.3C.gene
Biological Process	GO:0042732	D-xylose metabolic process	16	2	1.77	0.26174	BraA04g000560.3C.gene;BraA09g044500.3C.gene
Biological Process	GO:0015804	neutral amino acid transport	16	4	1.77	0.26202	BraA01g006180.3C.gene;BraA03g003820.3C.gene;BraA05g006180.3C.gene;BraA10g031070.3C.gene
Biological Process	GO:0010440	stomatal lineage progression	42	4	4.63	0.26211	BraA03g040960.3C.gene;BraA06g008920.3C.gene;BraA08g016120.3C.gene;BraA10g027420.3C.gene
Biological Process	GO:0045595	regulation of cell differentiation	181	16	19.97	0.26237	BraA01g010430.3C.gene;BraA01g026290.3C.gene;BraA02g036180.3C.gene;BraA03g040960.3C.gene;BraA03g043880.3C.gene;BraA05g001160.3C.gene;BraA06g013690.3C.gene;BraA06g014390.3C.gene;BraA08g007040.3C.gene;BraA08g016820.3C.gene;BraA08g029000.3C.gene;BraA09g006770.3C.gene;BraA09g010050.3C.gene;BraA09g015930.3C.gene;BraA09g024120.3C.gene;Brassica_rapa_newGene_6185
Biological Process	GO:0090603	sieve element differentiation	7	0	0.77	0.26245	--
Biological Process	GO:0006368	transcription elongation from RNA polymerase II promoter	26	3	2.87	0.26252	BraA05g035640.3C.gene;BraA06g043640.3C.gene;BraA09g027920.3C.gene
Biological Process	GO:0007076	mitotic chromosome condensation	9	1	0.99	0.26308	BraA04g023400.3C.gene
Biological Process	GO:1900057	positive regulation of leaf senescence	22	4	2.43	0.26322	BraA01g036660.3C.gene;BraA03g023650.3C.gene;BraA05g031610.3C.gene;BraA08g034980.3C.gene
Biological Process	GO:0014070	response to organic cyclic compound	629	79	69.4	0.26366	BraA01g007440.3C.gene;BraA01g014490.3C.gene;BraA01g023290.3C.gene;BraA01g039710.3C.gene;BraA01g040680.3C.gene;BraA01g043290.3C.gene;BraA01g044280.3C.gene;BraA02g009840.3C.gene;BraA02g010710.3C.gene;BraA02g021800.3C.gene;BraA02g025510.3C.gene;BraA02g034850.3C.gene;BraA03g003120.3C.gene;BraA03g013980.3C.gene;BraA03g014030.3C.gene;BraA03g021610.3C.gene;BraA03g023210.3C.gene;BraA03g026740.3C.gene;Bra…
Biological Process	GO:0071495	cellular response to endogenous stimulus	1428	183	157.56	0.26367	BraA01g004230.3C.gene;BraA01g004270.3C.gene;BraA01g005780.3C.gene;BraA01g007440.3C.gene;BraA01g008460.3C.gene;BraA01g009230.3C.gene;BraA01g009560.3C.gene;BraA01g030980.3C.gene;BraA01g036660.3C.gene;BraA01g038210.3C.gene;BraA01g044280.3C.gene;BraA02g000780.3C.gene;BraA02g005890.3C.gene;BraA02g012660.3C.gene;BraA02g014680.3C.gene;BraA02g015450.3C.gene;BraA02g015560.3C.gene;BraA02g015640.3C.gene;Bra…
Biological Process	GO:0032469	endoplasmic reticulum calcium ion homeostasis	1	0	0.11	0.2638	--
Biological Process	GO:0030855	epithelial cell differentiation	384	37	42.37	0.2638	BraA01g017460.3C.gene;BraA02g002080.3C.gene;BraA02g006730.3C.gene;BraA02g036610.3C.gene;BraA02g045240.3C.gene;BraA03g014870.3C.gene;BraA03g016010.3C.gene;BraA03g024240.3C.gene;BraA03g040960.3C.gene;BraA04g016500.3C.gene;BraA04g016600.3C.gene;BraA04g017810.3C.gene;BraA05g000840.3C.gene;BraA05g014200.3C.gene;BraA05g019040.3C.gene;BraA06g012380.3C.gene;BraA06g013690.3C.gene;BraA06g029010.3C.gene;Bra…
Biological Process	GO:0009913	epidermal cell differentiation	384	37	42.37	0.2638	BraA01g017460.3C.gene;BraA02g002080.3C.gene;BraA02g006730.3C.gene;BraA02g036610.3C.gene;BraA02g045240.3C.gene;BraA03g014870.3C.gene;BraA03g016010.3C.gene;BraA03g024240.3C.gene;BraA03g040960.3C.gene;BraA04g016500.3C.gene;BraA04g016600.3C.gene;BraA04g017810.3C.gene;BraA05g000840.3C.gene;BraA05g014200.3C.gene;BraA05g019040.3C.gene;BraA06g012380.3C.gene;BraA06g013690.3C.gene;BraA06g029010.3C.gene;Bra…
Biological Process	GO:0046486	glycerolipid metabolic process	310	32	34.21	0.26421	BraA01g000700.3C.gene;BraA01g004270.3C.gene;BraA01g009560.3C.gene;BraA01g044740.3C.gene;BraA02g005020.3C.gene;BraA02g014610.3C.gene;BraA02g020720.3C.gene;BraA03g020600.3C.gene;BraA03g020610.3C.gene;BraA03g029380.3C.gene;BraA03g047970.3C.gene;BraA03g050150.3C.gene;BraA05g009700.3C.gene;BraA06g000720.3C.gene;BraA06g002890.3C.gene;BraA06g004430.3C.gene;BraA06g009780.3C.gene;BraA06g013140.3C.gene;Bra…
Biological Process	GO:0019375	galactolipid biosynthetic process	14	2	1.54	0.26491	BraA09g009920.3C.gene;BraA09g015400.3C.gene
Biological Process	GO:0002683	negative regulation of immune system process	36	3	3.97	0.26519	BraA06g016350.3C.gene;BraA06g026170.3C.gene;Brassica_rapa_newGene_2062
Biological Process	GO:0010188	response to microbial phytotoxin	14	4	1.54	0.26528	BraA06g007020.3C.gene;BraA07g025810.3C.gene;BraA08g005640.3C.gene;BraA10g007210.3C.gene
Biological Process	GO:0034724	DNA replication-independent nucleosome organization	7	2	0.77	0.26643	BraA01g038260.3C.gene;BraA09g027920.3C.gene
Biological Process	GO:0061387	regulation of extent of cell growth	3	0	0.33	0.26654	--
Biological Process	GO:0090558	plant epidermis development	100	12	11.03	0.26681	BraA01g017460.3C.gene;BraA02g019760.3C.gene;BraA03g040960.3C.gene;BraA05g018200.3C.gene;BraA05g040570.3C.gene;BraA06g008920.3C.gene;BraA06g020840.3C.gene;BraA07g035140.3C.gene;BraA08g016120.3C.gene;BraA09g052550.3C.gene;BraA10g002620.3C.gene;BraA10g027420.3C.gene
Biological Process	GO:0032870	cellular response to hormone stimulus	1415	181	156.13	0.26701	BraA01g004230.3C.gene;BraA01g004270.3C.gene;BraA01g005780.3C.gene;BraA01g007440.3C.gene;BraA01g008460.3C.gene;BraA01g009230.3C.gene;BraA01g009560.3C.gene;BraA01g030980.3C.gene;BraA01g036660.3C.gene;BraA01g038210.3C.gene;BraA01g044280.3C.gene;BraA02g000780.3C.gene;BraA02g005890.3C.gene;BraA02g012660.3C.gene;BraA02g014680.3C.gene;BraA02g015450.3C.gene;BraA02g015560.3C.gene;BraA02g015640.3C.gene;Bra…
Biological Process	GO:0050792	regulation of viral process	9	0	0.99	0.26707	--
Biological Process	GO:0009583	detection of light stimulus	89	16	9.82	0.2673	BraA02g035880.3C.gene;BraA03g021240.3C.gene;BraA03g024140.3C.gene;BraA03g044270.3C.gene;BraA04g028140.3C.gene;BraA04g030640.3C.gene;BraA05g006050.3C.gene;BraA05g010460.3C.gene;BraA05g012660.3C.gene;BraA05g015760.3C.gene;BraA05g025120.3C.gene;BraA06g006410.3C.gene;BraA06g006450.3C.gene;BraA06g044750.3C.gene;BraA09g038100.3C.gene;BraA10g001080.3C.gene
Biological Process	GO:0071731	response to nitric oxide	45	9	4.97	0.26744	BraA03g013330.3C.gene;BraA05g015060.3C.gene;BraA05g040640.3C.gene;BraA07g001190.3C.gene;BraA07g001240.3C.gene;BraA07g015310.3C.gene;BraA07g018580.3C.gene;BraA07g040340.3C.gene;BraA09g056530.3C.gene
Biological Process	GO:0009445	putrescine metabolic process	10	2	1.1	0.26781	BraA01g003610.3C.gene;BraA10g029480.3C.gene
Biological Process	GO:0009446	putrescine biosynthetic process	10	2	1.1	0.26781	BraA01g003610.3C.gene;BraA10g029480.3C.gene
Biological Process	GO:0090143	nucleoid organization	1	0	0.11	0.26808	--
Biological Process	GO:0043562	cellular response to nitrogen levels	58	8	6.4	0.26821	BraA02g031860.3C.gene;BraA03g034150.3C.gene;BraA03g049890.3C.gene;BraA03g056180.3C.gene;BraA06g000720.3C.gene;BraA06g016090.3C.gene;BraA07g015670.3C.gene;BraA07g018470.3C.gene
Biological Process	GO:0000725	recombinational repair	72	7	7.94	0.26831	BraA01g025720.3C.gene;BraA03g056550.3C.gene;BraA06g010900.3C.gene;BraA07g029650.3C.gene;BraA07g032340.3C.gene;BraA08g019870.3C.gene;BraA09g008260.3C.gene
Biological Process	GO:1990052	ER to chloroplast lipid transport	1	0	0.11	0.2685	--
Biological Process	GO:1901965	endoplasmic reticulum to chloroplast transport	1	0	0.11	0.2685	--
Biological Process	GO:0009263	deoxyribonucleotide biosynthetic process	15	2	1.66	0.26878	BraA07g009520.3C.gene;BraA10g029930.3C.gene
Biological Process	GO:0042138	meiotic DNA double-strand break formation	8	1	0.88	0.26878	BraA10g005690.3C.gene
Biological Process	GO:0019632	shikimate metabolic process	9	1	0.99	0.26913	BraA03g032670.3C.gene
Biological Process	GO:0016055	Wnt signaling pathway	18	1	1.99	0.26932	BraA03g012650.3C.gene
Biological Process	GO:0050764	regulation of phagocytosis	1	0	0.11	0.26986	--
Biological Process	GO:0051270	regulation of cellular component movement	1	0	0.11	0.26986	--
Biological Process	GO:2000145	regulation of cell motility	1	0	0.11	0.26986	--
Biological Process	GO:0016477	cell migration	1	0	0.11	0.26986	--
Biological Process	GO:0040012	regulation of locomotion	1	0	0.11	0.26986	--
Biological Process	GO:0030334	regulation of cell migration	1	0	0.11	0.26986	--
Biological Process	GO:0033397	zeatin metabolic process	2	0	0.22	0.27015	--
Biological Process	GO:0033398	zeatin biosynthetic process	2	0	0.22	0.27015	--
Biological Process	GO:0033466	trans-zeatin biosynthetic process	2	0	0.22	0.27015	--
Biological Process	GO:0033400	trans-zeatin metabolic process	2	0	0.22	0.27015	--
Biological Process	GO:0010959	regulation of metal ion transport	25	6	2.76	0.27031	BraA03g028090.3C.gene;BraA04g020720.3C.gene;BraA07g018580.3C.gene;BraA08g016780.3C.gene;BraA09g066000.3C.gene;BraA10g000740.3C.gene
Biological Process	GO:0051552	flavone metabolic process	25	6	2.76	0.27056	BraA02g006880.3C.gene;BraA03g014080.3C.gene;BraA03g024500.3C.gene;BraA06g034790.3C.gene;BraA10g012310.3C.gene;BraA10g030950.3C.gene
Biological Process	GO:0051553	flavone biosynthetic process	25	6	2.76	0.27056	BraA02g006880.3C.gene;BraA03g014080.3C.gene;BraA03g024500.3C.gene;BraA06g034790.3C.gene;BraA10g012310.3C.gene;BraA10g030950.3C.gene
Biological Process	GO:0009405	pathogenesis	1	0	0.11	0.27083	--
Biological Process	GO:1901600	strigolactone metabolic process	6	1	0.66	0.27132	BraA01g043290.3C.gene
Biological Process	GO:1901601	strigolactone biosynthetic process	6	1	0.66	0.27132	BraA01g043290.3C.gene
Biological Process	GO:1901334	lactone metabolic process	6	1	0.66	0.27132	BraA01g043290.3C.gene
Biological Process	GO:1901336	lactone biosynthetic process	6	1	0.66	0.27132	BraA01g043290.3C.gene
Biological Process	GO:0009878	nodule morphogenesis	1	0	0.11	0.27144	--
Biological Process	GO:0070676	intralumenal vesicle formation	11	2	1.21	0.27149	BraA02g010090.3C.gene;BraA06g015670.3C.gene
Biological Process	GO:0016036	cellular response to phosphate starvation	118	20	13.02	0.27233	BraA02g033010.3C.gene;BraA02g036610.3C.gene;BraA03g009470.3C.gene;BraA03g031380.3C.gene;BraA03g036720.3C.gene;BraA03g043110.3C.gene;BraA03g043130.3C.gene;BraA04g019310.3C.gene;BraA04g024250.3C.gene;BraA05g042630.3C.gene;BraA06g000720.3C.gene;BraA06g016090.3C.gene;BraA07g009670.3C.gene;BraA07g015670.3C.gene;BraA07g030810.3C.gene;BraA07g037210.3C.gene;BraA08g024450.3C.gene;BraA09g009920.3C.gene;Bra…
Biological Process	GO:0032878	regulation of establishment or maintenance of cell polarity	12	0	1.32	0.27259	--
Biological Process	GO:2000114	regulation of establishment of cell polarity	12	0	1.32	0.27259	--
Biological Process	GO:2000036	regulation of stem cell population maintenance	3	0	0.33	0.27286	--
Biological Process	GO:2000736	regulation of stem cell differentiation	3	0	0.33	0.27286	--
Biological Process	GO:0016123	xanthophyll biosynthetic process	16	4	1.77	0.27336	BraA01g034180.3C.gene;BraA03g031380.3C.gene;BraA09g020930.3C.gene;Brassica_rapa_newGene_3944
Biological Process	GO:0010677	negative regulation of cellular carbohydrate metabolic process	4	1	0.44	0.27439	BraA03g031380.3C.gene
Biological Process	GO:0097577	sequestering of iron ion	13	3	1.43	0.2745	BraA02g035060.3C.gene;BraA07g015310.3C.gene;BraA07g040340.3C.gene
Biological Process	GO:0006880	intracellular sequestering of iron ion	13	3	1.43	0.2745	BraA02g035060.3C.gene;BraA07g015310.3C.gene;BraA07g040340.3C.gene
Biological Process	GO:0042351	'de novo' GDP-L-fucose biosynthetic process	12	3	1.32	0.27451	BraA01g022530.3C.gene;BraA07g029080.3C.gene;BraA07g036960.3C.gene
Biological Process	GO:0042759	long-chain fatty acid biosynthetic process	15	2	1.66	0.27456	BraA03g054910.3C.gene;BraA05g040640.3C.gene
Biological Process	GO:0009788	negative regulation of abscisic acid-activated signaling pathway	68	4	7.5	0.27502	BraA10g000300.3C.gene;BraA10g016990.3C.gene;Brassica_rapa_newGene_3013;Brassica_rapa_newGene_6787
Biological Process	GO:0030643	cellular phosphate ion homeostasis	8	3	0.88	0.27514	BraA01g034870.3C.gene;BraA01g044740.3C.gene;BraA05g029790.3C.gene
Biological Process	GO:0072502	cellular trivalent inorganic anion homeostasis	8	3	0.88	0.27514	BraA01g034870.3C.gene;BraA01g044740.3C.gene;BraA05g029790.3C.gene
Biological Process	GO:0019058	viral life cycle	14	1	1.54	0.27518	BraA03g030940.3C.gene
Biological Process	GO:0007178	transmembrane receptor protein serine/threonine kinase signaling pathway	4	2	0.44	0.2756	BraA06g020950.3C.gene;BraA07g031960.3C.gene
Biological Process	GO:0032844	regulation of homeostatic process	23	3	2.54	0.27598	BraA03g018580.3C.gene;BraA08g016780.3C.gene;Brassica_rapa_newGene_2062
Biological Process	GO:0009638	phototropism	30	6	3.31	0.27655	BraA02g018280.3C.gene;BraA02g035880.3C.gene;BraA03g016290.3C.gene;BraA03g036990.3C.gene;BraA05g013860.3C.gene;BraA06g027780.3C.gene
Biological Process	GO:0015793	glycerol transport	5	2	0.55	0.27668	BraA02g025580.3C.gene;BraA07g042780.3C.gene
Biological Process	GO:0044003	modification by symbiont of host morphology or physiology	66	12	7.28	0.27692	BraA01g023890.3C.gene;BraA02g012100.3C.gene;BraA02g026530.3C.gene;BraA05g006410.3C.gene;BraA05g036800.3C.gene;BraA06g017920.3C.gene;BraA06g021950.3C.gene;BraA06g023250.3C.gene;BraA07g017970.3C.gene;BraA09g000470.3C.gene;BraA09g010080.3C.gene;BraA09g053330.3C.gene
Biological Process	GO:0046034	ATP metabolic process	142	17	15.67	0.27749	BraA02g002830.3C.gene;BraA02g012320.3C.gene;BraA02g026720.3C.gene;BraA03g006810.3C.gene;BraA05g011510.3C.gene;BraA06g022340.3C.gene;BraA06g029670.3C.gene;BraA06g040130.3C.gene;BraA07g020250.3C.gene;BraA07g039820.3C.gene;BraA09g003180.3C.gene;BraA09g028500.3C.gene;BraA10g009290.3C.gene;BraA10g015270.3C.gene;BraA10g030970.3C.gene;Brassica_rapa_newGene_2455;Brassica_rapa_newGene_6818
Biological Process	GO:0045948	positive regulation of translational initiation	11	1	1.21	0.27814	BraA10g027910.3C.gene
Biological Process	GO:0010155	regulation of proton transport	8	0	0.88	0.27852	--
Biological Process	GO:2000232	regulation of rRNA processing	6	1	0.66	0.27879	Brassica_rapa_newGene_2062
Biological Process	GO:0040019	positive regulation of embryonic development	6	1	0.66	0.27879	Brassica_rapa_newGene_2062
Biological Process	GO:0005984	disaccharide metabolic process	131	22	14.45	0.27958	BraA01g000660.3C.gene;BraA01g004270.3C.gene;BraA01g013200.3C.gene;BraA01g014770.3C.gene;BraA01g019450.3C.gene;BraA02g008800.3C.gene;BraA02g011640.3C.gene;BraA02g028970.3C.gene;BraA02g045000.3C.gene;BraA03g004140.3C.gene;BraA03g025720.3C.gene;BraA04g004360.3C.gene;BraA04g012960.3C.gene;BraA05g011720.3C.gene;BraA05g015010.3C.gene;BraA06g028610.3C.gene;BraA07g014520.3C.gene;BraA07g028740.3C.gene;Bra…
Biological Process	GO:0000255	allantoin metabolic process	10	0	1.1	0.2796	--
Biological Process	GO:0070981	L-asparagine biosynthetic process	4	0	0.44	0.27991	--
Biological Process	GO:0070982	L-asparagine metabolic process	4	0	0.44	0.27991	--
Biological Process	GO:0000394	RNA splicing, via endonucleolytic cleavage and ligation	17	1	1.88	0.28	BraA05g005000.3C.gene
Biological Process	GO:0071322	cellular response to carbohydrate stimulus	86	12	9.49	0.28005	BraA01g038550.3C.gene;BraA02g012660.3C.gene;BraA02g040390.3C.gene;BraA03g012760.3C.gene;BraA05g009140.3C.gene;BraA05g035640.3C.gene;BraA08g034280.3C.gene;BraA10g014690.3C.gene;BraA10g032720.3C.gene;Brassica_rapa_newGene_2062;Brassica_rapa_newGene_3944;Brassica_rapa_newGene_5792
Biological Process	GO:0000302	response to reactive oxygen species	443	65	48.88	0.28008	BraA01g014490.3C.gene;BraA01g015820.3C.gene;BraA01g023890.3C.gene;BraA01g034870.3C.gene;BraA01g036660.3C.gene;BraA02g001710.3C.gene;BraA02g011630.3C.gene;BraA02g044460.3C.gene;BraA03g013330.3C.gene;BraA03g019340.3C.gene;BraA03g020080.3C.gene;BraA03g043300.3C.gene;BraA03g044510.3C.gene;BraA03g056260.3C.gene;BraA03g060860.3C.gene;BraA04g004140.3C.gene;BraA04g006150.3C.gene;BraA04g010550.3C.gene;Bra…
Biological Process	GO:0044030	regulation of DNA methylation	22	3	2.43	0.28104	BraA03g020470.3C.gene;BraA03g052160.3C.gene;BraA05g024530.3C.gene
Biological Process	GO:0006419	alanyl-tRNA aminoacylation	7	0	0.77	0.28151	--
Biological Process	GO:0098655	cation transmembrane transport	519	61	57.27	0.28179	BraA01g003590.3C.gene;BraA01g007590.3C.gene;BraA01g009230.3C.gene;BraA01g011150.3C.gene;BraA01g012890.3C.gene;BraA01g029430.3C.gene;BraA01g034820.3C.gene;BraA02g002830.3C.gene;BraA02g012320.3C.gene;BraA02g012500.3C.gene;BraA02g019730.3C.gene;BraA02g026720.3C.gene;BraA02g028930.3C.gene;BraA02g035060.3C.gene;BraA02g045670.3C.gene;BraA03g005740.3C.gene;BraA03g006810.3C.gene;BraA03g016010.3C.gene;Bra…
Biological Process	GO:0043407	negative regulation of MAP kinase activity	5	0	0.55	0.28179	--
Biological Process	GO:0043409	negative regulation of MAPK cascade	5	0	0.55	0.28179	--
Biological Process	GO:0046320	regulation of fatty acid oxidation	2	0	0.22	0.28215	--
Biological Process	GO:0080093	regulation of photorespiration	2	0	0.22	0.28215	--
Biological Process	GO:0031998	regulation of fatty acid beta-oxidation	2	0	0.22	0.28215	--
Biological Process	GO:0051066	dihydrobiopterin metabolic process	3	0	0.33	0.28225	--
Biological Process	GO:0035998	7,8-dihydroneopterin 3'-triphosphate biosynthetic process	3	0	0.33	0.28225	--
Biological Process	GO:0042991	transcription factor import into nucleus	10	2	1.1	0.28237	BraA02g014680.3C.gene;BraA03g051430.3C.gene
Biological Process	GO:0045596	negative regulation of cell differentiation	100	12	11.03	0.28254	BraA01g010430.3C.gene;BraA01g026290.3C.gene;BraA02g036180.3C.gene;BraA03g043880.3C.gene;BraA05g001160.3C.gene;BraA06g013690.3C.gene;BraA08g007040.3C.gene;BraA08g029000.3C.gene;BraA09g006770.3C.gene;BraA09g015930.3C.gene;BraA09g024120.3C.gene;Brassica_rapa_newGene_6185
Biological Process	GO:0044804	autophagy of nucleus	16	0	1.77	0.28275	--
Biological Process	GO:0031667	response to nutrient levels	308	46	33.98	0.2831	BraA01g024930.3C.gene;BraA01g044070.3C.gene;BraA02g025580.3C.gene;BraA02g027540.3C.gene;BraA02g031860.3C.gene;BraA02g033010.3C.gene;BraA02g036610.3C.gene;BraA03g003120.3C.gene;BraA03g009470.3C.gene;BraA03g031380.3C.gene;BraA03g034150.3C.gene;BraA03g036720.3C.gene;BraA03g042600.3C.gene;BraA03g043110.3C.gene;BraA03g043130.3C.gene;BraA03g049890.3C.gene;BraA03g056180.3C.gene;BraA04g019310.3C.gene;Bra…
Biological Process	GO:0010476	gibberellin mediated signaling pathway	130	22	14.34	0.28417	BraA01g007440.3C.gene;BraA01g044280.3C.gene;BraA02g005890.3C.gene;BraA02g012660.3C.gene;BraA02g015640.3C.gene;BraA02g036130.3C.gene;BraA02g045650.3C.gene;BraA03g006750.3C.gene;BraA03g012760.3C.gene;BraA03g042690.3C.gene;BraA03g055650.3C.gene;BraA05g041910.3C.gene;BraA06g005970.3C.gene;BraA06g006410.3C.gene;BraA06g039260.3C.gene;BraA07g002430.3C.gene;BraA07g018100.3C.gene;BraA07g032500.3C.gene;Bra…
Biological Process	GO:0018107	peptidyl-threonine phosphorylation	34	7	3.75	0.28426	BraA02g011640.3C.gene;BraA04g012960.3C.gene;BraA04g018550.3C.gene;BraA05g013940.3C.gene;BraA09g066000.3C.gene;BraA10g000740.3C.gene;BraA10g027140.3C.gene
Biological Process	GO:0018210	peptidyl-threonine modification	34	7	3.75	0.28426	BraA02g011640.3C.gene;BraA04g012960.3C.gene;BraA04g018550.3C.gene;BraA05g013940.3C.gene;BraA09g066000.3C.gene;BraA10g000740.3C.gene;BraA10g027140.3C.gene
Biological Process	GO:0010065	primary meristem tissue development	15	3	1.66	0.28482	BraA06g026580.3C.gene;BraA08g016820.3C.gene;BraA09g007520.3C.gene
Biological Process	GO:0070592	cell wall polysaccharide biosynthetic process	90	9	9.93	0.28502	BraA01g027690.3C.gene;BraA03g041470.3C.gene;BraA05g008290.3C.gene;BraA06g006500.3C.gene;BraA07g012100.3C.gene;BraA09g000220.3C.gene;BraA09g041470.3C.gene;BraA09g046740.3C.gene;BraA10g012780.3C.gene
Biological Process	GO:0051817	modification of morphology or physiology of other organism involved in symbiotic interaction	67	12	7.39	0.28812	BraA01g023890.3C.gene;BraA02g012100.3C.gene;BraA02g026530.3C.gene;BraA05g006410.3C.gene;BraA05g036800.3C.gene;BraA06g017920.3C.gene;BraA06g021950.3C.gene;BraA06g023250.3C.gene;BraA07g017970.3C.gene;BraA09g000470.3C.gene;BraA09g010080.3C.gene;BraA09g053330.3C.gene
Biological Process	GO:0009755	hormone-mediated signaling pathway	1310	164	144.54	0.28822	BraA01g004230.3C.gene;BraA01g004270.3C.gene;BraA01g005780.3C.gene;BraA01g007440.3C.gene;BraA01g008460.3C.gene;BraA01g009230.3C.gene;BraA01g009560.3C.gene;BraA01g030980.3C.gene;BraA01g036660.3C.gene;BraA01g044280.3C.gene;BraA02g000780.3C.gene;BraA02g005890.3C.gene;BraA02g012660.3C.gene;BraA02g014680.3C.gene;BraA02g015450.3C.gene;BraA02g015560.3C.gene;BraA02g015640.3C.gene;BraA02g020000.3C.gene;Bra…
Biological Process	GO:0010231	maintenance of seed dormancy	7	2	0.77	0.2884	BraA06g001670.3C.gene;BraA07g023690.3C.gene
Biological Process	GO:0097437	maintenance of dormancy	7	2	0.77	0.2884	BraA06g001670.3C.gene;BraA07g023690.3C.gene
Biological Process	GO:0005986	sucrose biosynthetic process	42	9	4.63	0.28879	BraA02g008800.3C.gene;BraA02g011640.3C.gene;BraA02g028970.3C.gene;BraA04g004360.3C.gene;BraA04g012960.3C.gene;BraA05g011720.3C.gene;BraA05g015010.3C.gene;BraA07g028740.3C.gene;BraA07g037520.3C.gene
Biological Process	GO:0000741	karyogamy	45	4	4.97	0.28889	BraA05g009430.3C.gene;BraA05g013390.3C.gene;BraA07g020790.3C.gene;Brassica_rapa_newGene_8875
Biological Process	GO:0033045	regulation of sister chromatid segregation	4	0	0.44	0.28913	--
Biological Process	GO:0007063	regulation of sister chromatid cohesion	4	0	0.44	0.28913	--
Biological Process	GO:0051983	regulation of chromosome segregation	4	0	0.44	0.28913	--
Biological Process	GO:0045876	positive regulation of sister chromatid cohesion	4	0	0.44	0.28913	--
Biological Process	GO:0048863	stem cell differentiation	88	8	9.71	0.28968	BraA01g026290.3C.gene;BraA02g036180.3C.gene;BraA03g043880.3C.gene;BraA07g023440.3C.gene;BraA09g006770.3C.gene;BraA09g015930.3C.gene;BraA09g024120.3C.gene;Brassica_rapa_newGene_6185
Biological Process	GO:0051177	meiotic sister chromatid cohesion	12	1	1.32	0.28973	BraA03g056550.3C.gene
Biological Process	GO:0045144	meiotic sister chromatid segregation	12	1	1.32	0.28973	BraA03g056550.3C.gene
Biological Process	GO:0050992	dimethylallyl diphosphate biosynthetic process	6	1	0.66	0.28996	BraA01g044250.3C.gene
Biological Process	GO:0050993	dimethylallyl diphosphate metabolic process	6	1	0.66	0.28996	BraA01g044250.3C.gene
Biological Process	GO:0048439	flower morphogenesis	13	0	1.43	0.29006	--
Biological Process	GO:0010432	bract development	13	1	1.43	0.29006	BraA10g032440.3C.gene
Biological Process	GO:0009594	detection of nutrient	3	0	0.33	0.29013	--
Biological Process	GO:0043171	peptide catabolic process	29	3	3.2	0.2904	BraA03g054970.3C.gene;BraA06g044960.3C.gene;Brassica_rapa_newGene_6793
Biological Process	GO:2000026	regulation of multicellular organismal development	823	103	90.81	0.29043	BraA01g000210.3C.gene;BraA01g002110.3C.gene;BraA01g017280.3C.gene;BraA01g028110.3C.gene;BraA01g031350.3C.gene;BraA01g036660.3C.gene;BraA01g039550.3C.gene;BraA01g042050.3C.gene;BraA02g001100.3C.gene;BraA02g002700.3C.gene;BraA02g003880.3C.gene;BraA02g005880.3C.gene;BraA02g005890.3C.gene;BraA02g012660.3C.gene;BraA02g019760.3C.gene;BraA02g024800.3C.gene;BraA02g036130.3C.gene;BraA02g043680.3C.gene;Bra…
Biological Process	GO:0034728	nucleosome organization	99	15	10.92	0.29047	BraA01g038260.3C.gene;BraA01g042050.3C.gene;BraA02g003710.3C.gene;BraA02g034910.3C.gene;BraA03g004510.3C.gene;BraA03g010460.3C.gene;BraA06g005090.3C.gene;BraA07g001340.3C.gene;BraA08g019870.3C.gene;BraA09g008880.3C.gene;BraA09g027920.3C.gene;BraA09g036970.3C.gene;BraA10g005430.3C.gene;BraA10g016330.3C.gene;BraA10g027510.3C.gene
Biological Process	GO:0044375	regulation of peroxisome size	8	2	0.88	0.29092	BraA04g031690.3C.gene;BraA06g019590.3C.gene
Biological Process	GO:0010865	stipule development	2	0	0.22	0.29124	--
Biological Process	GO:0009947	centrolateral axis specification	2	0	0.22	0.29124	--
Biological Process	GO:0097353	centrolateral pattern formation	2	0	0.22	0.29124	--
Biological Process	GO:2000030	regulation of response to red or far red light	39	8	4.3	0.29167	BraA02g024800.3C.gene;BraA03g024140.3C.gene;BraA05g010460.3C.gene;BraA05g013260.3C.gene;BraA06g014030.3C.gene;BraA07g004530.3C.gene;BraA07g041700.3C.gene;BraA08g022680.3C.gene
Biological Process	GO:0046173	polyol biosynthetic process	31	7	3.42	0.29182	BraA01g000700.3C.gene;BraA02g011640.3C.gene;BraA04g012960.3C.gene;BraA04g016220.3C.gene;BraA08g007040.3C.gene;BraA10g015330.3C.gene;BraA10g018500.3C.gene
Biological Process	GO:0048585	negative regulation of response to stimulus	288	25	31.78	0.29183	BraA01g030980.3C.gene;BraA02g036130.3C.gene;BraA02g044910.3C.gene;BraA03g024140.3C.gene;BraA03g051960.3C.gene;BraA03g054910.3C.gene;BraA03g060710.3C.gene;BraA05g013260.3C.gene;BraA05g041910.3C.gene;BraA06g016350.3C.gene;BraA06g026170.3C.gene;BraA06g039260.3C.gene;BraA07g018100.3C.gene;BraA07g040560.3C.gene;BraA08g002420.3C.gene;BraA08g022680.3C.gene;BraA08g031690.3C.gene;BraA09g019140.3C.gene;Bra…
Biological Process	GO:0071291	cellular response to selenium ion	5	2	0.55	0.29228	BraA08g009650.3C.gene;BraA08g009670.3C.gene
Biological Process	GO:0031335	regulation of sulfur amino acid metabolic process	20	1	2.21	0.29351	BraA02g014200.3C.gene
Biological Process	GO:1900911	regulation of olefin biosynthetic process	20	1	2.21	0.29351	BraA02g014200.3C.gene
Biological Process	GO:1900908	regulation of olefin metabolic process	20	1	2.21	0.29351	BraA02g014200.3C.gene
Biological Process	GO:0010364	regulation of ethylene biosynthetic process	20	1	2.21	0.29351	BraA02g014200.3C.gene
Biological Process	GO:1903052	positive regulation of proteolysis involved in cellular protein catabolic process	19	0	2.1	0.29392	--
Biological Process	GO:0010954	positive regulation of protein processing	19	0	2.1	0.29392	--
Biological Process	GO:1903319	positive regulation of protein maturation	19	0	2.1	0.29392	--
Biological Process	GO:0045862	positive regulation of proteolysis	19	0	2.1	0.29392	--
Biological Process	GO:1901800	positive regulation of proteasomal protein catabolic process	19	0	2.1	0.29392	--
Biological Process	GO:0010113	negative regulation of systemic acquired resistance	5	0	0.55	0.29428	--
Biological Process	GO:0010158	abaxial cell fate specification	16	1	1.77	0.29465	BraA07g023150.3C.gene
Biological Process	GO:0033614	chloroplast proton-transporting ATP synthase complex assembly	2	0	0.22	0.29571	--
Biological Process	GO:0006888	ER to Golgi vesicle-mediated transport	87	4	9.6	0.29659	BraA03g018330.3C.gene;BraA07g042980.3C.gene;BraA08g032780.3C.gene;BraA09g058480.3C.gene
Biological Process	GO:0048527	lateral root development	205	19	22.62	0.29659	BraA01g023290.3C.gene;BraA03g038570.3C.gene;BraA03g041660.3C.gene;BraA03g044990.3C.gene;BraA05g001400.3C.gene;BraA06g033000.3C.gene;BraA07g003460.3C.gene;BraA07g008780.3C.gene;BraA07g027100.3C.gene;BraA07g040560.3C.gene;BraA08g009040.3C.gene;BraA08g010620.3C.gene;BraA08g027360.3C.gene;BraA09g005750.3C.gene;BraA09g010950.3C.gene;BraA09g033250.3C.gene;BraA09g041340.3C.gene;BraA09g054240.3C.gene;Bra…
Biological Process	GO:0010197	polar nucleus fusion	44	4	4.85	0.29698	BraA05g009430.3C.gene;BraA05g013390.3C.gene;BraA07g020790.3C.gene;Brassica_rapa_newGene_8875
Biological Process	GO:0051606	detection of stimulus	161	23	17.76	0.29749	BraA02g035880.3C.gene;BraA03g020470.3C.gene;BraA03g021240.3C.gene;BraA03g022390.3C.gene;BraA03g024140.3C.gene;BraA03g044270.3C.gene;BraA04g028140.3C.gene;BraA04g030640.3C.gene;BraA05g006050.3C.gene;BraA05g010460.3C.gene;BraA05g012660.3C.gene;BraA05g015760.3C.gene;BraA05g025120.3C.gene;BraA06g006410.3C.gene;BraA06g006450.3C.gene;BraA06g013720.3C.gene;BraA06g044750.3C.gene;BraA07g031110.3C.gene;Bra…
Biological Process	GO:2000038	regulation of stomatal complex development	21	5	2.32	0.29758	BraA02g019760.3C.gene;BraA05g018200.3C.gene;BraA05g040570.3C.gene;BraA06g020840.3C.gene;BraA07g035140.3C.gene
Biological Process	GO:0009780	photosynthetic NADP+ reduction	3	1	0.33	0.29832	BraA08g000440.3C.gene
Biological Process	GO:0000963	mitochondrial RNA processing	10	0	1.1	0.29836	--
Biological Process	GO:0010557	positive regulation of macromolecule biosynthetic process	549	92	60.58	0.29837	BraA01g002400.3C.gene;BraA01g004230.3C.gene;BraA01g005150.3C.gene;BraA01g008990.3C.gene;BraA01g009460.3C.gene;BraA01g009470.3C.gene;BraA01g010840.3C.gene;BraA01g014490.3C.gene;BraA01g025720.3C.gene;BraA01g033920.3C.gene;BraA01g038550.3C.gene;BraA01g044460.3C.gene;BraA02g021800.3C.gene;BraA02g025270.3C.gene;BraA02g044910.3C.gene;BraA02g045120.3C.gene;BraA03g007090.3C.gene;BraA03g009520.3C.gene;Bra…
Biological Process	GO:0009767	photosynthetic electron transport chain	84	12	9.27	0.29852	BraA01g019360.3C.gene;BraA01g044840.3C.gene;BraA02g024110.3C.gene;BraA03g051540.3C.gene;BraA04g016740.3C.gene;BraA05g030950.3C.gene;BraA06g012020.3C.gene;BraA06g014360.3C.gene;BraA06g044130.3C.gene;BraA08g000440.3C.gene;BraA09g059650.3C.gene;Brassica_rapa_newGene_2935
Biological Process	GO:0030186	melatonin metabolic process	8	2	0.88	0.29887	BraA03g014080.3C.gene;BraA10g012310.3C.gene
Biological Process	GO:0030187	melatonin biosynthetic process	8	2	0.88	0.29887	BraA03g014080.3C.gene;BraA10g012310.3C.gene
Biological Process	GO:0071941	nitrogen cycle metabolic process	84	17	9.27	0.29931	BraA01g012370.3C.gene;BraA01g032090.3C.gene;BraA01g034660.3C.gene;BraA02g005540.3C.gene;BraA02g006550.3C.gene;BraA02g016970.3C.gene;BraA02g024390.3C.gene;BraA03g026180.3C.gene;BraA03g026730.3C.gene;BraA03g038160.3C.gene;BraA05g023200.3C.gene;BraA05g025490.3C.gene;BraA06g018400.3C.gene;BraA07g005240.3C.gene;BraA07g026900.3C.gene;BraA07g030700.3C.gene;BraA07g040960.3C.gene
Biological Process	GO:0048358	mucilage pectin biosynthetic process	2	0	0.22	0.29934	--
Biological Process	GO:0006848	pyruvate transport	9	0	0.99	0.30013	--
Biological Process	GO:0060147	regulation of posttranscriptional gene silencing	13	0	1.43	0.30051	--
Biological Process	GO:0046113	nucleobase catabolic process	28	4	3.09	0.30074	BraA06g022060.3C.gene;BraA06g023170.3C.gene;BraA09g002070.3C.gene;BraA10g019670.3C.gene
Biological Process	GO:0003032	detection of oxygen	8	2	0.88	0.30167	BraA03g022390.3C.gene;BraA10g024230.3C.gene
Biological Process	GO:0070483	detection of hypoxia	8	2	0.88	0.30167	BraA03g022390.3C.gene;BraA10g024230.3C.gene
Biological Process	GO:1900111	positive regulation of histone H3-K9 dimethylation	8	0	0.88	0.30207	--
Biological Process	GO:0080160	selenate transport	1	0	0.11	0.30226	--
Biological Process	GO:0006428	isoleucyl-tRNA aminoacylation	4	1	0.44	0.30249	BraA03g050110.3C.gene
Biological Process	GO:0051701	interaction with host	89	14	9.82	0.3025	BraA01g023890.3C.gene;BraA02g012100.3C.gene;BraA02g026530.3C.gene;BraA03g015360.3C.gene;BraA05g006410.3C.gene;BraA05g036800.3C.gene;BraA06g017920.3C.gene;BraA06g021950.3C.gene;BraA06g023250.3C.gene;BraA07g017970.3C.gene;BraA09g000470.3C.gene;BraA09g010080.3C.gene;BraA09g053330.3C.gene;Brassica_rapa_newGene_6185
Biological Process	GO:0045489	pectin biosynthetic process	81	9	8.94	0.30264	BraA01g027690.3C.gene;BraA01g044420.3C.gene;BraA03g030880.3C.gene;BraA03g041470.3C.gene;BraA04g001350.3C.gene;BraA09g000220.3C.gene;BraA09g039190.3C.gene;BraA10g007410.3C.gene;BraA10g012780.3C.gene
Biological Process	GO:0019428	allantoin biosynthetic process	3	0	0.33	0.30278	--
Biological Process	GO:0010948	negative regulation of cell cycle process	49	5	5.41	0.30282	BraA05g037500.3C.gene;BraA07g032340.3C.gene;BraA09g007720.3C.gene;BraA09g058190.3C.gene;BraA10g023320.3C.gene
Biological Process	GO:0009735	response to cytokinin	433	53	47.78	0.30339	BraA01g023890.3C.gene;BraA01g038700.3C.gene;BraA01g044510.3C.gene;BraA02g002080.3C.gene;BraA02g002220.3C.gene;BraA02g005880.3C.gene;BraA02g008980.3C.gene;BraA02g014680.3C.gene;BraA02g025540.3C.gene;BraA02g032300.3C.gene;BraA03g009710.3C.gene;BraA03g017640.3C.gene;BraA03g020710.3C.gene;BraA03g029900.3C.gene;BraA03g030820.3C.gene;BraA03g036460.3C.gene;BraA03g043300.3C.gene;BraA04g019390.3C.gene;Bra…
Biological Process	GO:0080119	ER body organization	8	0	0.88	0.30351	--
Biological Process	GO:0010726	positive regulation of hydrogen peroxide metabolic process	8	0	0.88	0.30367	--
Biological Process	GO:0006885	regulation of pH	90	10	9.93	0.30418	BraA01g003590.3C.gene;BraA02g012320.3C.gene;BraA02g020930.3C.gene;BraA04g000750.3C.gene;BraA06g010810.3C.gene;BraA06g022340.3C.gene;BraA06g029670.3C.gene;BraA06g040130.3C.gene;BraA09g028500.3C.gene;BraA10g015270.3C.gene
Biological Process	GO:0012501	programmed cell death	268	35	29.57	0.30418	BraA01g000020.3C.gene;BraA01g001110.3C.gene;BraA01g002290.3C.gene;BraA01g029930.3C.gene;BraA02g014080.3C.gene;BraA02g025220.3C.gene;BraA02g033670.3C.gene;BraA02g044630.3C.gene;BraA03g010250.3C.gene;BraA03g048640.3C.gene;BraA03g050150.3C.gene;BraA04g024790.3C.gene;BraA04g029340.3C.gene;BraA05g001540.3C.gene;BraA05g013230.3C.gene;BraA05g013390.3C.gene;BraA05g018200.3C.gene;BraA05g034160.3C.gene;Bra…
Biological Process	GO:0052547	regulation of peptidase activity	72	3	7.94	0.3042	BraA02g004360.3C.gene;BraA07g036660.3C.gene;BraA07g037420.3C.gene
Biological Process	GO:0010466	negative regulation of peptidase activity	72	3	7.94	0.3042	BraA02g004360.3C.gene;BraA07g036660.3C.gene;BraA07g037420.3C.gene
Biological Process	GO:0045786	negative regulation of cell cycle	49	9	5.41	0.30451	BraA01g025720.3C.gene;BraA03g038760.3C.gene;BraA03g045190.3C.gene;BraA04g023550.3C.gene;BraA08g021590.3C.gene;BraA09g007720.3C.gene;BraA09g054240.3C.gene;BraA09g058190.3C.gene;Brassica_rapa_newGene_8875
Biological Process	GO:0060548	negative regulation of cell death	52	6	5.74	0.30455	BraA02g033670.3C.gene;BraA04g024790.3C.gene;BraA04g029340.3C.gene;BraA09g014740.3C.gene;BraA09g018880.3C.gene;BraA09g062580.3C.gene
Biological Process	GO:0060774	auxin mediated signaling pathway involved in phyllotactic patterning	3	0	0.33	0.30476	--
Biological Process	GO:0032543	mitochondrial translation	22	0	2.43	0.30513	--
Biological Process	GO:0016104	triterpenoid biosynthetic process	11	0	1.21	0.30513	--
Biological Process	GO:0015827	tryptophan transport	1	0	0.11	0.30531	--
Biological Process	GO:0015810	aspartate transport	1	0	0.11	0.30531	--
Biological Process	GO:0015801	aromatic amino acid transport	1	0	0.11	0.30531	--
Biological Process	GO:0045898	regulation of RNA polymerase II transcriptional preinitiation complex assembly	16	0	1.77	0.3055	--
Biological Process	GO:0045899	positive regulation of RNA polymerase II transcriptional preinitiation complex assembly	16	0	1.77	0.3055	--
Biological Process	GO:0010082	regulation of root meristem growth	39	3	4.3	0.30569	BraA01g017280.3C.gene;BraA07g032950.3C.gene;BraA08g005680.3C.gene
Biological Process	GO:0007060	male meiosis chromosome segregation	1	0	0.11	0.30579	--
Biological Process	GO:0000913	preprophase band assembly	9	1	0.99	0.30582	BraA08g021510.3C.gene
Biological Process	GO:0007105	cytokinesis, site selection	9	1	0.99	0.30582	BraA08g021510.3C.gene
Biological Process	GO:1902408	mitotic cytokinesis, site selection	9	1	0.99	0.30582	BraA08g021510.3C.gene
Biological Process	GO:0035335	peptidyl-tyrosine dephosphorylation	38	2	4.19	0.30594	BraA09g026020.3C.gene;BraA10g003590.3C.gene
Biological Process	GO:0042060	wound healing	4	1	0.44	0.306	BraA07g002650.3C.gene
Biological Process	GO:0006310	DNA recombination	157	12	17.32	0.30614	BraA01g025720.3C.gene;BraA02g016460.3C.gene;BraA03g056550.3C.gene;BraA05g037500.3C.gene;BraA06g010900.3C.gene;BraA07g004530.3C.gene;BraA07g029650.3C.gene;BraA07g032340.3C.gene;BraA08g019870.3C.gene;BraA09g008260.3C.gene;BraA09g021360.3C.gene;Brassica_rapa_newGene_1528
Biological Process	GO:0006471	protein ADP-ribosylation	9	0	0.99	0.30615	--
Biological Process	GO:0032928	regulation of superoxide anion generation	1	0	0.11	0.30656	--
Biological Process	GO:0006821	chloride transport	21	5	2.32	0.30657	BraA01g002980.3C.gene;BraA02g037480.3C.gene;BraA02g043620.3C.gene;BraA04g015280.3C.gene;BraA06g037830.3C.gene
Biological Process	GO:0043419	urea catabolic process	1	0	0.11	0.30715	--
Biological Process	GO:0043405	regulation of MAP kinase activity	26	3	2.87	0.30724	BraA02g021800.3C.gene;BraA05g018200.3C.gene;BraA06g020840.3C.gene
Biological Process	GO:0006553	lysine metabolic process	34	7	3.75	0.30756	BraA01g004800.3C.gene;BraA03g015130.3C.gene;BraA03g042430.3C.gene;BraA03g057730.3C.gene;BraA04g031340.3C.gene;BraA05g008100.3C.gene;BraA10g026360.3C.gene
Biological Process	GO:0009820	alkaloid metabolic process	25	4	2.76	0.30761	BraA01g025360.3C.gene;BraA02g042580.3C.gene;BraA04g003590.3C.gene;BraA10g019270.3C.gene
Biological Process	GO:0009559	embryo sac central cell differentiation	47	4	5.19	0.30762	BraA05g009430.3C.gene;BraA05g013390.3C.gene;BraA07g020790.3C.gene;Brassica_rapa_newGene_8875
Biological Process	GO:0045338	farnesyl diphosphate metabolic process	17	1	1.88	0.30776	BraA03g058950.3C.gene
Biological Process	GO:0042966	biotin carboxyl carrier protein biosynthetic process	1	0	0.11	0.30785	--
Biological Process	GO:0010087	phloem or xylem histogenesis	128	22	14.12	0.30801	BraA01g044790.3C.gene;BraA02g001710.3C.gene;BraA02g010200.3C.gene;BraA02g025270.3C.gene;BraA02g044630.3C.gene;BraA03g026450.3C.gene;BraA03g030360.3C.gene;BraA06g026580.3C.gene;BraA06g027990.3C.gene;BraA07g002650.3C.gene;BraA07g017620.3C.gene;BraA07g034290.3C.gene;BraA07g042390.3C.gene;BraA08g016820.3C.gene;BraA08g034280.3C.gene;BraA09g007520.3C.gene;BraA09g012790.3C.gene;BraA09g013980.3C.gene;Bra…
Biological Process	GO:0071258	cellular response to gravity	9	1	0.99	0.30833	BraA08g003230.3C.gene
Biological Process	GO:0002100	tRNA wobble adenosine to inosine editing	1	0	0.11	0.30848	--
Biological Process	GO:0080055	low-affinity nitrate transport	6	1	0.66	0.30851	BraA05g031010.3C.gene
Biological Process	GO:0046070	dGTP metabolic process	1	0	0.11	0.30852	--
Biological Process	GO:0006203	dGTP catabolic process	1	0	0.11	0.30852	--
Biological Process	GO:0009155	purine deoxyribonucleotide catabolic process	1	0	0.11	0.30852	--
Biological Process	GO:0009217	purine deoxyribonucleoside triphosphate catabolic process	1	0	0.11	0.30852	--
Biological Process	GO:0046283	anthocyanin-containing compound metabolic process	63	12	6.95	0.30867	BraA01g009460.3C.gene;BraA01g009470.3C.gene;BraA02g006880.3C.gene;BraA02g024800.3C.gene;BraA02g036610.3C.gene;BraA05g035640.3C.gene;BraA06g006410.3C.gene;BraA07g041700.3C.gene;BraA08g009740.3C.gene;BraA09g003850.3C.gene;BraA09g028350.3C.gene;BraA09g028560.3C.gene
Biological Process	GO:1901657	glycosyl compound metabolic process	681	85	75.14	0.30874	BraA01g000790.3C.gene;BraA01g001490.3C.gene;BraA01g003020.3C.gene;BraA01g011390.3C.gene;BraA01g015150.3C.gene;BraA01g034680.3C.gene;BraA01g034690.3C.gene;BraA01g035980.3C.gene;BraA01g039550.3C.gene;BraA02g002700.3C.gene;BraA02g002710.3C.gene;BraA02g002830.3C.gene;BraA02g012320.3C.gene;BraA02g012430.3C.gene;BraA02g015560.3C.gene;BraA02g026720.3C.gene;BraA02g036930.3C.gene;BraA02g038280.3C.gene;Bra…
Biological Process	GO:0034220	ion transmembrane transport	766	91	84.52	0.30928	BraA01g003590.3C.gene;BraA01g007590.3C.gene;BraA01g009230.3C.gene;BraA01g011150.3C.gene;BraA01g012890.3C.gene;BraA01g029430.3C.gene;BraA01g034820.3C.gene;BraA02g002830.3C.gene;BraA02g003380.3C.gene;BraA02g012320.3C.gene;BraA02g012500.3C.gene;BraA02g014080.3C.gene;BraA02g019730.3C.gene;BraA02g025580.3C.gene;BraA02g026720.3C.gene;BraA02g028930.3C.gene;BraA02g035060.3C.gene;BraA02g037480.3C.gene;Bra…
Biological Process	GO:0052837	thiazole biosynthetic process	3	1	0.33	0.30935	BraA03g013750.3C.gene
Biological Process	GO:0052838	thiazole metabolic process	3	1	0.33	0.30935	BraA03g013750.3C.gene
Biological Process	GO:0018131	oxazole or thiazole biosynthetic process	3	1	0.33	0.30935	BraA03g013750.3C.gene
Biological Process	GO:0046484	oxazole or thiazole metabolic process	3	1	0.33	0.30935	BraA03g013750.3C.gene
Biological Process	GO:0042157	lipoprotein metabolic process	50	3	5.52	0.30951	BraA03g050150.3C.gene;BraA09g058400.3C.gene;BraA10g022720.3C.gene
Biological Process	GO:0006562	proline catabolic process	6	2	0.66	0.30965	BraA02g039240.3C.gene;BraA06g036100.3C.gene
Biological Process	GO:0032065	cortical protein anchoring	1	0	0.11	0.30971	--
Biological Process	GO:0051220	cytoplasmic sequestering of protein	1	0	0.11	0.30971	--
Biological Process	GO:0051224	negative regulation of protein transport	1	0	0.11	0.30971	--
Biological Process	GO:0018105	peptidyl-serine phosphorylation	119	15	13.13	0.30976	BraA01g005210.3C.gene;BraA02g011640.3C.gene;BraA03g012650.3C.gene;BraA04g007410.3C.gene;BraA04g012960.3C.gene;BraA04g018550.3C.gene;BraA05g006890.3C.gene;BraA05g013940.3C.gene;BraA05g042630.3C.gene;BraA06g005770.3C.gene;BraA07g017690.3C.gene;BraA09g025600.3C.gene;BraA09g066000.3C.gene;BraA10g000740.3C.gene;BraA10g027140.3C.gene
Biological Process	GO:0018209	peptidyl-serine modification	119	15	13.13	0.30976	BraA01g005210.3C.gene;BraA02g011640.3C.gene;BraA03g012650.3C.gene;BraA04g007410.3C.gene;BraA04g012960.3C.gene;BraA04g018550.3C.gene;BraA05g006890.3C.gene;BraA05g013940.3C.gene;BraA05g042630.3C.gene;BraA06g005770.3C.gene;BraA07g017690.3C.gene;BraA09g025600.3C.gene;BraA09g066000.3C.gene;BraA10g000740.3C.gene;BraA10g027140.3C.gene
Biological Process	GO:0080056	petal vascular tissue pattern formation	3	0	0.33	0.31004	--
Biological Process	GO:0080057	sepal vascular tissue pattern formation	3	0	0.33	0.31004	--
Biological Process	GO:0031109	microtubule polymerization or depolymerization	44	2	4.85	0.31015	BraA01g038260.3C.gene;BraA03g015360.3C.gene
Biological Process	GO:0002764	immune response-regulating signaling pathway	9	2	0.99	0.31064	BraA03g005610.3C.gene;BraA05g036800.3C.gene
Biological Process	GO:0031057	negative regulation of histone modification	21	2	2.32	0.31083	BraA01g025720.3C.gene;BraA03g040960.3C.gene
Biological Process	GO:1903309	negative regulation of chromatin organization	21	2	2.32	0.31083	BraA01g025720.3C.gene;BraA03g040960.3C.gene
Biological Process	GO:0046109	uridine biosynthetic process	1	0	0.11	0.31108	--
Biological Process	GO:0010235	guard mother cell cytokinesis	10	0	1.1	0.31163	--
Biological Process	GO:0018410	C-terminal protein amino acid modification	8	0	0.88	0.31187	--
Biological Process	GO:0005991	trehalose metabolic process	48	10	5.3	0.31253	BraA01g000660.3C.gene;BraA01g013200.3C.gene;BraA01g014770.3C.gene;BraA02g045000.3C.gene;BraA03g004140.3C.gene;BraA03g025720.3C.gene;BraA06g028610.3C.gene;BraA07g041220.3C.gene;BraA08g022190.3C.gene;Brassica_rapa_newGene_5113
Biological Process	GO:0019336	phenol-containing compound catabolic process	7	1	0.77	0.31264	BraA05g008320.3C.gene
Biological Process	GO:0031110	regulation of microtubule polymerization or depolymerization	13	0	1.43	0.3127	--
Biological Process	GO:1901998	toxin transport	7	0	0.77	0.31317	--
Biological Process	GO:0006665	sphingolipid metabolic process	74	8	8.17	0.31337	BraA01g002290.3C.gene;BraA02g002700.3C.gene;BraA02g002710.3C.gene;BraA02g007680.3C.gene;BraA04g001120.3C.gene;BraA04g005770.3C.gene;BraA07g007700.3C.gene;BraA10g027410.3C.gene
Biological Process	GO:0055082	cellular chemical homeostasis	365	51	40.27	0.31395	BraA01g003590.3C.gene;BraA01g018800.3C.gene;BraA01g034870.3C.gene;BraA01g044740.3C.gene;BraA02g000480.3C.gene;BraA02g000560.3C.gene;BraA02g007060.3C.gene;BraA02g012320.3C.gene;BraA02g012660.3C.gene;BraA02g025580.3C.gene;BraA02g035060.3C.gene;BraA02g040390.3C.gene;BraA03g012760.3C.gene;BraA03g024000.3C.gene;BraA03g037440.3C.gene;BraA03g051030.3C.gene;BraA03g054040.3C.gene;BraA04g000750.3C.gene;Bra…
Biological Process	GO:0042144	vacuole fusion, non-autophagic	3	0	0.33	0.31419	--
Biological Process	GO:0044843	cell cycle G1/S phase transition	26	2	2.87	0.31441	BraA08g016120.3C.gene;BraA09g054240.3C.gene
Biological Process	GO:0006013	mannose metabolic process	8	0	0.88	0.31483	--
Biological Process	GO:0051761	sesquiterpene metabolic process	8	0	0.88	0.31487	--
Biological Process	GO:0051762	sesquiterpene biosynthetic process	8	0	0.88	0.31487	--
Biological Process	GO:0009407	toxin catabolic process	67	12	7.39	0.31505	BraA02g006880.3C.gene;BraA03g016430.3C.gene;BraA03g024700.3C.gene;BraA06g012980.3C.gene;BraA07g013660.3C.gene;BraA07g034800.3C.gene;BraA07g034810.3C.gene;BraA09g009970.3C.gene;BraA09g017650.3C.gene;BraA09g057870.3C.gene;BraA09g057880.3C.gene;BraA10g001580.3C.gene
Biological Process	GO:0090487	secondary metabolite catabolic process	67	12	7.39	0.31505	BraA02g006880.3C.gene;BraA03g016430.3C.gene;BraA03g024700.3C.gene;BraA06g012980.3C.gene;BraA07g013660.3C.gene;BraA07g034800.3C.gene;BraA07g034810.3C.gene;BraA09g009970.3C.gene;BraA09g017650.3C.gene;BraA09g057870.3C.gene;BraA09g057880.3C.gene;BraA10g001580.3C.gene
Biological Process	GO:0006081	cellular aldehyde metabolic process	98	6	10.81	0.31532	BraA01g004020.3C.gene;BraA03g031380.3C.gene;BraA03g039860.3C.gene;BraA04g008220.3C.gene;BraA07g021800.3C.gene;BraA08g021050.3C.gene
Biological Process	GO:0050801	ion homeostasis	444	59	48.99	0.3157	BraA01g003590.3C.gene;BraA01g014850.3C.gene;BraA01g018800.3C.gene;BraA01g024930.3C.gene;BraA01g034870.3C.gene;BraA01g044740.3C.gene;BraA02g000480.3C.gene;BraA02g000560.3C.gene;BraA02g000780.3C.gene;BraA02g007060.3C.gene;BraA02g012320.3C.gene;BraA02g020930.3C.gene;BraA02g035060.3C.gene;BraA03g054040.3C.gene;BraA04g000750.3C.gene;BraA04g004140.3C.gene;BraA04g020840.3C.gene;BraA04g024250.3C.gene;Bra…
Biological Process	GO:0006567	threonine catabolic process	3	1	0.33	0.31578	BraA09g062680.3C.gene
Biological Process	GO:0030497	fatty acid elongation	21	1	2.32	0.31586	BraA10g027410.3C.gene
Biological Process	GO:0006312	mitotic recombination	18	1	1.99	0.31639	BraA05g037500.3C.gene
Biological Process	GO:1901421	positive regulation of response to alcohol	61	5	6.73	0.31688	BraA04g023760.3C.gene;BraA06g011160.3C.gene;BraA08g002420.3C.gene;BraA10g032720.3C.gene;Brassica_rapa_newGene_2062
Biological Process	GO:0051301	cell division	955	84	105.37	0.3172	BraA01g003250.3C.gene;BraA01g005210.3C.gene;BraA01g008990.3C.gene;BraA01g025940.3C.gene;BraA01g027690.3C.gene;BraA01g033430.3C.gene;BraA01g043890.3C.gene;BraA01g044490.3C.gene;BraA02g006110.3C.gene;BraA02g006510.3C.gene;BraA02g006570.3C.gene;BraA02g006730.3C.gene;BraA03g000880.3C.gene;BraA03g002330.3C.gene;BraA03g007000.3C.gene;BraA03g015360.3C.gene;BraA03g018330.3C.gene;BraA03g023260.3C.gene;Bra…
Biological Process	GO:0000470	maturation of LSU-rRNA	27	3	2.98	0.31785	BraA03g006910.3C.gene;BraA03g028010.3C.gene;BraA04g000050.3C.gene
Biological Process	GO:1990074	polyuridylation-dependent mRNA catabolic process	1	0	0.11	0.31836	--
Biological Process	GO:2000242	negative regulation of reproductive process	96	10	10.59	0.31855	BraA02g001100.3C.gene;BraA02g012660.3C.gene;BraA02g044910.3C.gene;BraA03g010250.3C.gene;BraA03g012760.3C.gene;BraA06g028520.3C.gene;BraA08g030240.3C.gene;BraA10g014690.3C.gene;BraA10g019040.3C.gene;BraA10g032420.3C.gene
Biological Process	GO:1902456	regulation of stomatal opening	16	3	1.77	0.31884	BraA01g004270.3C.gene;BraA03g050490.3C.gene;BraA04g002930.3C.gene
Biological Process	GO:0010444	guard mother cell differentiation	26	3	2.87	0.31912	BraA03g040960.3C.gene;BraA06g008920.3C.gene;BraA08g016120.3C.gene
Biological Process	GO:0048522	positive regulation of cellular process	999	133	110.23	0.31916	BraA01g002400.3C.gene;BraA01g004230.3C.gene;BraA01g005150.3C.gene;BraA01g008990.3C.gene;BraA01g009460.3C.gene;BraA01g009470.3C.gene;BraA01g010840.3C.gene;BraA01g014490.3C.gene;BraA01g018010.3C.gene;BraA01g021540.3C.gene;BraA01g025720.3C.gene;BraA01g033920.3C.gene;BraA01g038550.3C.gene;BraA01g041980.3C.gene;BraA01g042050.3C.gene;BraA01g044460.3C.gene;BraA02g001710.3C.gene;BraA02g005880.3C.gene;Bra…
Biological Process	GO:0031668	cellular response to extracellular stimulus	328	50	36.19	0.31974	BraA01g024930.3C.gene;BraA02g004360.3C.gene;BraA02g025250.3C.gene;BraA02g025260.3C.gene;BraA02g025580.3C.gene;BraA02g027540.3C.gene;BraA02g031860.3C.gene;BraA02g033010.3C.gene;BraA02g036610.3C.gene;BraA03g003120.3C.gene;BraA03g009470.3C.gene;BraA03g031380.3C.gene;BraA03g034150.3C.gene;BraA03g036720.3C.gene;BraA03g043110.3C.gene;BraA03g043130.3C.gene;BraA03g049890.3C.gene;BraA03g056180.3C.gene;Bra…
Biological Process	GO:0031325	positive regulation of cellular metabolic process	711	107	78.45	0.31999	BraA01g002400.3C.gene;BraA01g004230.3C.gene;BraA01g005150.3C.gene;BraA01g008990.3C.gene;BraA01g009460.3C.gene;BraA01g009470.3C.gene;BraA01g010840.3C.gene;BraA01g014490.3C.gene;BraA01g018010.3C.gene;BraA01g021540.3C.gene;BraA01g025720.3C.gene;BraA01g033920.3C.gene;BraA01g038550.3C.gene;BraA01g041980.3C.gene;BraA01g044460.3C.gene;BraA02g001710.3C.gene;BraA02g021800.3C.gene;BraA02g025270.3C.gene;Bra…
Biological Process	GO:0097054	L-glutamate biosynthetic process	5	0	0.55	0.32005	--
Biological Process	GO:0031116	positive regulation of microtubule polymerization	4	0	0.44	0.32036	--
Biological Process	GO:0042542	response to hydrogen peroxide	252	40	27.81	0.32054	BraA01g014490.3C.gene;BraA01g023890.3C.gene;BraA01g034870.3C.gene;BraA01g036660.3C.gene;BraA02g001710.3C.gene;BraA02g011630.3C.gene;BraA02g044460.3C.gene;BraA03g019340.3C.gene;BraA03g020080.3C.gene;BraA03g043300.3C.gene;BraA03g044510.3C.gene;BraA03g056260.3C.gene;BraA03g060860.3C.gene;BraA04g016370.3C.gene;BraA04g026300.3C.gene;BraA04g027200.3C.gene;BraA05g001540.3C.gene;BraA05g012280.3C.gene;Bra…
Biological Process	GO:0061014	positive regulation of mRNA catabolic process	9	1	0.99	0.32096	BraA10g020400.3C.gene
Biological Process	GO:0009886	post-embryonic animal morphogenesis	270	25	29.79	0.32164	BraA01g017460.3C.gene;BraA02g014610.3C.gene;BraA03g009520.3C.gene;BraA03g038570.3C.gene;BraA03g040960.3C.gene;BraA03g041660.3C.gene;BraA04g005470.3C.gene;BraA06g001710.3C.gene;BraA06g033000.3C.gene;BraA07g003460.3C.gene;BraA07g008780.3C.gene;BraA07g023150.3C.gene;BraA07g027100.3C.gene;BraA07g034650.3C.gene;BraA08g010620.3C.gene;BraA08g027360.3C.gene;BraA09g005750.3C.gene;BraA09g010950.3C.gene;Bra…
Biological Process	GO:0071076	RNA 3' uridylation	2	0	0.22	0.32178	--
Biological Process	GO:0006560	proline metabolic process	28	5	3.09	0.32228	BraA02g039240.3C.gene;BraA03g006530.3C.gene;BraA06g036100.3C.gene;BraA09g047230.3C.gene;Brassica_rapa_newGene_1568
Biological Process	GO:0044208	'de novo' AMP biosynthetic process	7	1	0.77	0.32249	BraA07g022940.3C.gene
Biological Process	GO:0010097	specification of stamen identity	3	1	0.33	0.32318	Brassica_rapa_newGene_4899
Biological Process	GO:0032535	regulation of cellular component size	102	10	11.25	0.32344	BraA02g006510.3C.gene;BraA03g012480.3C.gene;BraA03g016470.3C.gene;BraA03g028760.3C.gene;BraA04g016600.3C.gene;BraA04g031690.3C.gene;BraA06g019590.3C.gene;BraA07g032340.3C.gene;BraA07g035000.3C.gene;BraA10g015210.3C.gene
Biological Process	GO:0090066	regulation of anatomical structure size	102	10	11.25	0.32344	BraA02g006510.3C.gene;BraA03g012480.3C.gene;BraA03g016470.3C.gene;BraA03g028760.3C.gene;BraA04g016600.3C.gene;BraA04g031690.3C.gene;BraA06g019590.3C.gene;BraA07g032340.3C.gene;BraA07g035000.3C.gene;BraA10g015210.3C.gene
Biological Process	GO:0010336	gibberellic acid homeostasis	3	1	0.33	0.32349	BraA07g030700.3C.gene
Biological Process	GO:0010157	response to chlorate	5	0	0.55	0.32387	--
Biological Process	GO:0055046	microgametogenesis	71	2	7.83	0.32397	BraA03g010070.3C.gene;BraA09g014650.3C.gene
Biological Process	GO:0035967	cellular response to topologically incorrect protein	30	1	3.31	0.32409	BraA03g053710.3C.gene
Biological Process	GO:0080151	positive regulation of salicylic acid mediated signaling pathway	1	0	0.11	0.32427	--
Biological Process	GO:0002679	respiratory burst involved in defense response	12	3	1.32	0.32442	BraA03g046070.3C.gene;BraA09g014740.3C.gene;BraA09g043610.3C.gene
Biological Process	GO:0009233	menaquinone metabolic process	3	0	0.33	0.32442	--
Biological Process	GO:0009234	menaquinone biosynthetic process	3	0	0.33	0.32442	--
Biological Process	GO:0015691	cadmium ion transport	18	0	1.99	0.32444	--
Biological Process	GO:0051239	regulation of multicellular organismal process	898	108	99.08	0.32459	BraA01g000210.3C.gene;BraA01g002110.3C.gene;BraA01g017280.3C.gene;BraA01g028110.3C.gene;BraA01g031350.3C.gene;BraA01g036660.3C.gene;BraA01g039550.3C.gene;BraA01g042050.3C.gene;BraA02g001100.3C.gene;BraA02g002700.3C.gene;BraA02g003880.3C.gene;BraA02g005880.3C.gene;BraA02g005890.3C.gene;BraA02g012660.3C.gene;BraA02g019760.3C.gene;BraA02g024800.3C.gene;BraA02g036130.3C.gene;BraA02g043680.3C.gene;Bra…
Biological Process	GO:0043462	regulation of ATPase activity	9	1	0.99	0.32473	Brassica_rapa_newGene_2455
Biological Process	GO:0006200	obsolete ATP catabolic process	9	1	0.99	0.32473	Brassica_rapa_newGene_2455
Biological Process	GO:1903289	obsolete regulation of ATP catabolic process	9	1	0.99	0.32473	Brassica_rapa_newGene_2455
Biological Process	GO:0009169	purine ribonucleoside monophosphate catabolic process	9	1	0.99	0.32473	Brassica_rapa_newGene_2455
Biological Process	GO:0009158	ribonucleoside monophosphate catabolic process	9	1	0.99	0.32473	Brassica_rapa_newGene_2455
Biological Process	GO:0009125	nucleoside monophosphate catabolic process	9	1	0.99	0.32473	Brassica_rapa_newGene_2455
Biological Process	GO:0009128	purine nucleoside monophosphate catabolic process	9	1	0.99	0.32473	Brassica_rapa_newGene_2455
Biological Process	GO:0010351	lithium ion transport	4	1	0.44	0.32482	BraA06g010810.3C.gene
Biological Process	GO:0009945	radial axis specification	3	0	0.33	0.32511	--
Biological Process	GO:0034755	iron ion transmembrane transport	12	2	1.32	0.32569	BraA04g004140.3C.gene;BraA04g006030.3C.gene
Biological Process	GO:1902170	cellular response to reactive nitrogen species	49	9	5.41	0.3257	BraA03g013330.3C.gene;BraA05g015060.3C.gene;BraA05g040640.3C.gene;BraA07g001190.3C.gene;BraA07g001240.3C.gene;BraA07g015310.3C.gene;BraA07g018580.3C.gene;BraA07g040340.3C.gene;BraA09g056530.3C.gene
Biological Process	GO:0000724	double-strand break repair via homologous recombination	69	7	7.61	0.32589	BraA01g025720.3C.gene;BraA03g056550.3C.gene;BraA06g010900.3C.gene;BraA07g029650.3C.gene;BraA07g032340.3C.gene;BraA08g019870.3C.gene;BraA09g008260.3C.gene
Biological Process	GO:0044264	cellular polysaccharide metabolic process	501	62	55.28	0.32619	BraA01g007420.3C.gene;BraA01g007440.3C.gene;BraA01g015020.3C.gene;BraA01g017460.3C.gene;BraA01g019450.3C.gene;BraA01g027690.3C.gene;BraA01g031210.3C.gene;BraA01g043890.3C.gene;BraA01g044490.3C.gene;BraA02g006730.3C.gene;BraA02g007030.3C.gene;BraA02g020430.3C.gene;BraA02g043990.3C.gene;BraA03g028660.3C.gene;BraA03g033060.3C.gene;BraA03g041470.3C.gene;BraA03g042150.3C.gene;BraA03g048470.3C.gene;Bra…
Biological Process	GO:0006474	N-terminal protein amino acid acetylation	16	3	1.77	0.32635	BraA03g060830.3C.gene;BraA08g035480.3C.gene;BraA10g026790.3C.gene
Biological Process	GO:0045912	negative regulation of carbohydrate metabolic process	10	3	1.1	0.3266	BraA03g031380.3C.gene;BraA07g040200.3C.gene;BraA09g051800.3C.gene
Biological Process	GO:0019369	arachidonic acid metabolic process	1	0	0.11	0.32759	--
Biological Process	GO:0019373	epoxygenase P450 pathway	1	0	0.11	0.32759	--
Biological Process	GO:0010894	negative regulation of steroid biosynthetic process	1	0	0.11	0.32773	--
Biological Process	GO:0045939	negative regulation of steroid metabolic process	1	0	0.11	0.32773	--
Biological Process	GO:0090032	negative regulation of steroid hormone biosynthetic process	1	0	0.11	0.32773	--
Biological Process	GO:0010423	negative regulation of brassinosteroid biosynthetic process	1	0	0.11	0.32773	--
Biological Process	GO:0016121	carotene catabolic process	5	1	0.55	0.32785	BraA09g053420.3C.gene
Biological Process	GO:0016124	xanthophyll catabolic process	5	1	0.55	0.32785	BraA09g053420.3C.gene
Biological Process	GO:0016110	tetraterpenoid catabolic process	5	1	0.55	0.32785	BraA09g053420.3C.gene
Biological Process	GO:0016118	carotenoid catabolic process	5	1	0.55	0.32785	BraA09g053420.3C.gene
Biological Process	GO:0046247	terpene catabolic process	5	1	0.55	0.32785	BraA09g053420.3C.gene
Biological Process	GO:0006855	drug transmembrane transport	147	22	16.22	0.32806	BraA01g016370.3C.gene;BraA01g030530.3C.gene;BraA01g032040.3C.gene;BraA01g041160.3C.gene;BraA03g015170.3C.gene;BraA03g033580.3C.gene;BraA03g050490.3C.gene;BraA03g054910.3C.gene;BraA05g008200.3C.gene;BraA05g010740.3C.gene;BraA05g037750.3C.gene;BraA06g011580.3C.gene;BraA06g022370.3C.gene;BraA07g007640.3C.gene;BraA07g012660.3C.gene;BraA07g023690.3C.gene;BraA07g032370.3C.gene;BraA08g029970.3C.gene;Bra…
Biological Process	GO:0010223	secondary shoot formation	28	1	3.09	0.32806	BraA01g043290.3C.gene
Biological Process	GO:0010346	shoot axis formation	28	1	3.09	0.32806	BraA01g043290.3C.gene
Biological Process	GO:0031669	cellular response to nutrient levels	268	41	29.57	0.32811	BraA01g024930.3C.gene;BraA02g025580.3C.gene;BraA02g027540.3C.gene;BraA02g031860.3C.gene;BraA02g033010.3C.gene;BraA02g036610.3C.gene;BraA03g003120.3C.gene;BraA03g009470.3C.gene;BraA03g031380.3C.gene;BraA03g034150.3C.gene;BraA03g036720.3C.gene;BraA03g043110.3C.gene;BraA03g043130.3C.gene;BraA03g049890.3C.gene;BraA03g056180.3C.gene;BraA04g019310.3C.gene;BraA04g024250.3C.gene;BraA05g042630.3C.gene;Bra…
Biological Process	GO:0010032	meiotic chromosome condensation	4	0	0.44	0.32829	--
Biological Process	GO:0010192	mucilage biosynthetic process	38	2	4.19	0.32851	BraA06g001330.3C.gene;BraA09g012790.3C.gene
Biological Process	GO:0030245	cellulose catabolic process	48	6	5.3	0.32902	BraA01g015020.3C.gene;BraA02g020430.3C.gene;BraA05g015060.3C.gene;BraA06g015540.3C.gene;BraA07g035940.3C.gene;BraA09g001870.3C.gene
Biological Process	GO:0051275	beta-glucan catabolic process	48	6	5.3	0.32902	BraA01g015020.3C.gene;BraA02g020430.3C.gene;BraA05g015060.3C.gene;BraA06g015540.3C.gene;BraA07g035940.3C.gene;BraA09g001870.3C.gene
Biological Process	GO:0006767	water-soluble vitamin metabolic process	103	11	11.36	0.32903	BraA02g010750.3C.gene;BraA02g042580.3C.gene;BraA03g013750.3C.gene;BraA03g039860.3C.gene;BraA04g015090.3C.gene;BraA04g015110.3C.gene;BraA04g031330.3C.gene;BraA07g029080.3C.gene;BraA07g036960.3C.gene;BraA09g012070.3C.gene;BraA09g051080.3C.gene
Biological Process	GO:0055067	monovalent inorganic cation homeostasis	133	17	14.68	0.32921	BraA01g003590.3C.gene;BraA02g000560.3C.gene;BraA02g012320.3C.gene;BraA02g020930.3C.gene;BraA04g000750.3C.gene;BraA05g023200.3C.gene;BraA06g010810.3C.gene;BraA06g022340.3C.gene;BraA06g029670.3C.gene;BraA06g030510.3C.gene;BraA06g040130.3C.gene;BraA09g028500.3C.gene;BraA09g066000.3C.gene;BraA10g000740.3C.gene;BraA10g015270.3C.gene;BraA10g016090.3C.gene;Brassica_rapa_newGene_502
Biological Process	GO:0010506	regulation of autophagy	23	2	2.54	0.32958	BraA05g001540.3C.gene;Brassica_rapa_newGene_2062
Biological Process	GO:0016106	sesquiterpenoid biosynthetic process	61	10	6.73	0.32977	BraA01g043290.3C.gene;BraA03g036470.3C.gene;BraA03g048470.3C.gene;BraA05g032610.3C.gene;BraA06g022060.3C.gene;BraA06g023170.3C.gene;BraA09g034930.3C.gene;BraA10g019670.3C.gene;Brassica_rapa_newGene_2062;Brassica_rapa_newGene_3944
Biological Process	GO:0006422	aspartyl-tRNA aminoacylation	4	0	0.44	0.33005	--
Biological Process	GO:0006741	NADP biosynthetic process	6	1	0.66	0.33068	BraA05g026050.3C.gene
Biological Process	GO:0046294	formaldehyde catabolic process	2	0	0.22	0.33113	--
Biological Process	GO:2001294	malonyl-CoA catabolic process	1	0	0.11	0.33129	--
Biological Process	GO:0015938	coenzyme A catabolic process	1	0	0.11	0.33129	--
Biological Process	GO:0033869	nucleoside bisphosphate catabolic process	1	0	0.11	0.33129	--
Biological Process	GO:0036115	fatty-acyl-CoA catabolic process	1	0	0.11	0.33129	--
Biological Process	GO:0009109	coenzyme catabolic process	1	0	0.11	0.33129	--
Biological Process	GO:0034031	ribonucleoside bisphosphate catabolic process	1	0	0.11	0.33129	--
Biological Process	GO:0034034	purine nucleoside bisphosphate catabolic process	1	0	0.11	0.33129	--
Biological Process	GO:0033240	positive regulation of cellular amine metabolic process	6	0	0.66	0.3313	--
Biological Process	GO:0045764	positive regulation of cellular amino acid metabolic process	6	0	0.66	0.3313	--
Biological Process	GO:0033539	fatty acid beta-oxidation using acyl-CoA dehydrogenase	16	4	1.77	0.33176	BraA03g018600.3C.gene;BraA04g007440.3C.gene;BraA09g043070.3C.gene;BraA10g005030.3C.gene
Biological Process	GO:0080125	obsolete multicellular structure septum development	4	0	0.44	0.33178	--
Biological Process	GO:0046112	nucleobase biosynthetic process	47	3	5.19	0.33276	BraA02g036140.3C.gene;BraA03g050250.3C.gene;BraA07g036200.3C.gene
Biological Process	GO:0042026	protein refolding	16	2	1.77	0.33321	BraA02g007850.3C.gene;BraA03g017640.3C.gene
Biological Process	GO:0046185	aldehyde catabolic process	35	1	3.86	0.33362	BraA07g021800.3C.gene
Biological Process	GO:0010951	negative regulation of endopeptidase activity	70	3	7.72	0.33386	BraA02g004360.3C.gene;BraA07g036660.3C.gene;BraA07g037420.3C.gene
Biological Process	GO:0052548	regulation of endopeptidase activity	70	3	7.72	0.33386	BraA02g004360.3C.gene;BraA07g036660.3C.gene;BraA07g037420.3C.gene
Biological Process	GO:0018377	protein myristoylation	5	0	0.55	0.33436	--
Biological Process	GO:0006498	N-terminal protein lipidation	5	0	0.55	0.33436	--
Biological Process	GO:0006499	N-terminal protein myristoylation	5	0	0.55	0.33436	--
Biological Process	GO:0009269	response to desiccation	32	6	3.53	0.33443	BraA03g041940.3C.gene;BraA06g021500.3C.gene;BraA08g035760.3C.gene;BraA09g003290.3C.gene;BraA09g055390.3C.gene;Brassica_rapa_newGene_1568
Biological Process	GO:0006360	transcription from RNA polymerase I promoter	10	0	1.1	0.33471	--
Biological Process	GO:0006284	base-excision repair	45	2	4.97	0.33502	BraA01g034290.3C.gene;BraA07g004530.3C.gene
Biological Process	GO:0070726	cell wall assembly	44	5	4.85	0.33512	BraA02g006110.3C.gene;BraA02g006510.3C.gene;BraA03g007000.3C.gene;BraA08g032400.3C.gene;BraA09g047920.3C.gene
Biological Process	GO:0071668	plant-type cell wall assembly	44	5	4.85	0.33512	BraA02g006110.3C.gene;BraA02g006510.3C.gene;BraA03g007000.3C.gene;BraA08g032400.3C.gene;BraA09g047920.3C.gene
Biological Process	GO:0034213	quinolinate catabolic process	1	0	0.11	0.33513	--
Biological Process	GO:0043543	protein acylation	104	10	11.48	0.33518	BraA01g025720.3C.gene;BraA01g033920.3C.gene;BraA01g040680.3C.gene;BraA03g060830.3C.gene;BraA03g060860.3C.gene;BraA05g035640.3C.gene;BraA05g037980.3C.gene;BraA08g035480.3C.gene;BraA10g026790.3C.gene;BraA10g031340.3C.gene
Biological Process	GO:0009563	synergid differentiation	4	0	0.44	0.33543	--
Biological Process	GO:0045697	regulation of synergid differentiation	4	0	0.44	0.33543	--
Biological Process	GO:0072722	response to amitrole	2	0	0.22	0.33552	--
Biological Process	GO:0008219	cell death	351	45	38.73	0.33593	BraA01g000020.3C.gene;BraA01g000210.3C.gene;BraA01g001110.3C.gene;BraA01g002290.3C.gene;BraA01g015010.3C.gene;BraA01g029930.3C.gene;BraA02g014080.3C.gene;BraA02g025220.3C.gene;BraA02g033670.3C.gene;BraA02g043680.3C.gene;BraA02g044630.3C.gene;BraA03g010250.3C.gene;BraA03g020740.3C.gene;BraA03g048640.3C.gene;BraA03g050150.3C.gene;BraA03g051750.3C.gene;BraA04g024790.3C.gene;BraA04g029340.3C.gene;Bra…
Biological Process	GO:0016265	obsolete death	351	45	38.73	0.33593	BraA01g000020.3C.gene;BraA01g000210.3C.gene;BraA01g001110.3C.gene;BraA01g002290.3C.gene;BraA01g015010.3C.gene;BraA01g029930.3C.gene;BraA02g014080.3C.gene;BraA02g025220.3C.gene;BraA02g033670.3C.gene;BraA02g043680.3C.gene;BraA02g044630.3C.gene;BraA03g010250.3C.gene;BraA03g020740.3C.gene;BraA03g048640.3C.gene;BraA03g050150.3C.gene;BraA03g051750.3C.gene;BraA04g024790.3C.gene;BraA04g029340.3C.gene;Bra…
Biological Process	GO:0010728	regulation of hydrogen peroxide biosynthetic process	5	0	0.55	0.33608	--
Biological Process	GO:1903428	positive regulation of reactive oxygen species biosynthetic process	5	1	0.55	0.33608	BraA03g041940.3C.gene
Biological Process	GO:2000369	regulation of clathrin-dependent endocytosis	1	0	0.11	0.33623	--
Biological Process	GO:0048259	regulation of receptor-mediated endocytosis	1	0	0.11	0.33623	--
Biological Process	GO:0031124	mRNA 3'-end processing	58	1	6.4	0.33651	BraA10g027910.3C.gene
Biological Process	GO:0042939	tripeptide transport	13	0	1.43	0.33725	--
Biological Process	GO:0090058	metaxylem development	11	1	1.21	0.33733	BraA09g013980.3C.gene
Biological Process	GO:0006270	DNA replication initiation	32	3	3.53	0.33766	BraA06g040740.3C.gene;BraA08g005680.3C.gene;BraA10g005930.3C.gene
Biological Process	GO:0006950	response to stress	5200	708	573.76	0.3381	BraA01g000020.3C.gene;BraA01g000660.3C.gene;BraA01g000880.3C.gene;BraA01g001110.3C.gene;BraA01g001490.3C.gene;BraA01g002560.3C.gene;BraA01g003610.3C.gene;BraA01g004020.3C.gene;BraA01g004230.3C.gene;BraA01g004270.3C.gene;BraA01g006340.3C.gene;BraA01g006630.3C.gene;BraA01g006750.3C.gene;BraA01g008840.3C.gene;BraA01g009230.3C.gene;BraA01g009460.3C.gene;BraA01g009470.3C.gene;BraA01g010280.3C.gene;Bra…
Biological Process	GO:0006568	tryptophan metabolic process	44	4	4.85	0.33822	BraA04g016310.3C.gene;BraA08g031570.3C.gene;BraA09g011320.3C.gene;BraA09g018880.3C.gene
Biological Process	GO:0006586	indolalkylamine metabolic process	44	4	4.85	0.33822	BraA04g016310.3C.gene;BraA08g031570.3C.gene;BraA09g011320.3C.gene;BraA09g018880.3C.gene
Biological Process	GO:0071836	nectar secretion	11	1	1.21	0.33832	BraA02g008800.3C.gene
Biological Process	GO:0048505	regulation of timing of cell differentiation	2	0	0.22	0.33853	--
Biological Process	GO:0072708	response to sorbitol	4	0	0.44	0.33867	--
Biological Process	GO:0009870	defense response signaling pathway, resistance gene-dependent	27	0	2.98	0.33901	--
Biological Process	GO:0034620	cellular response to unfolded protein	24	0	2.65	0.33974	--
Biological Process	GO:0010373	negative regulation of gibberellin biosynthetic process	1	0	0.11	0.33983	--
Biological Process	GO:0043987	histone H3-S10 phosphorylation	2	0	0.22	0.34031	--
Biological Process	GO:0043988	histone H3-S28 phosphorylation	2	0	0.22	0.34031	--
Biological Process	GO:0048440	carpel development	134	17	14.79	0.34134	BraA01g010430.3C.gene;BraA01g044460.3C.gene;BraA02g009410.3C.gene;BraA02g036180.3C.gene;BraA03g007090.3C.gene;BraA03g018370.3C.gene;BraA04g013970.3C.gene;BraA05g003110.3C.gene;BraA06g001710.3C.gene;BraA06g018410.3C.gene;BraA06g020840.3C.gene;BraA07g023600.3C.gene;BraA08g031350.3C.gene;BraA09g015930.3C.gene;BraA09g024120.3C.gene;BraA10g023780.3C.gene;Brassica_rapa_newGene_4899
Biological Process	GO:0000281	mitotic cytokinesis	115	7	12.69	0.34172	BraA01g025940.3C.gene;BraA03g015360.3C.gene;BraA03g018330.3C.gene;BraA03g028760.3C.gene;BraA07g036010.3C.gene;BraA08g021510.3C.gene;BraA10g031130.3C.gene
Biological Process	GO:1902023	L-arginine transport	7	2	0.77	0.34189	BraA07g015670.3C.gene;BraA08g014510.3C.gene
Biological Process	GO:0090467	arginine import	7	2	0.77	0.34189	BraA07g015670.3C.gene;BraA08g014510.3C.gene
Biological Process	GO:0043091	L-arginine import	7	2	0.77	0.34189	BraA07g015670.3C.gene;BraA08g014510.3C.gene
Biological Process	GO:0009747	hexokinase-dependent signaling	2	0	0.22	0.34219	--
Biological Process	GO:0010896	regulation of triglyceride catabolic process	2	0	0.22	0.34219	--
Biological Process	GO:0010353	response to trehalose	2	0	0.22	0.34219	--
Biological Process	GO:0033577	protein glycosylation in endoplasmic reticulum	2	0	0.22	0.34224	--
Biological Process	GO:0051246	regulation of protein metabolic process	537	52	59.25	0.34225	BraA01g008460.3C.gene;BraA01g009250.3C.gene;BraA01g010840.3C.gene;BraA01g025720.3C.gene;BraA01g038510.3C.gene;BraA01g041980.3C.gene;BraA02g004360.3C.gene;BraA02g009410.3C.gene;BraA02g021800.3C.gene;BraA02g022730.3C.gene;BraA02g026530.3C.gene;BraA03g006930.3C.gene;BraA03g023450.3C.gene;BraA03g031160.3C.gene;BraA03g038760.3C.gene;BraA03g040960.3C.gene;BraA03g045190.3C.gene;BraA03g050110.3C.gene;Bra…
Biological Process	GO:0042343	indole glucosinolate metabolic process	54	6	5.96	0.34229	BraA01g001490.3C.gene;BraA02g012430.3C.gene;BraA02g038280.3C.gene;BraA06g016590.3C.gene;BraA07g015340.3C.gene;BraA07g015350.3C.gene
Biological Process	GO:0065008	regulation of biological quality	1867	233	206	0.34281	BraA01g001510.3C.gene;BraA01g002060.3C.gene;BraA01g003220.3C.gene;BraA01g003590.3C.gene;BraA01g006630.3C.gene;BraA01g012700.3C.gene;BraA01g012890.3C.gene;BraA01g014850.3C.gene;BraA01g018010.3C.gene;BraA01g018800.3C.gene;BraA01g023890.3C.gene;BraA01g024930.3C.gene;BraA01g026290.3C.gene;BraA01g028180.3C.gene;BraA01g033430.3C.gene;BraA01g034870.3C.gene;BraA01g036290.3C.gene;BraA01g036970.3C.gene;Bra…
Biological Process	GO:0010229	inflorescence development	47	8	5.19	0.34282	BraA02g003880.3C.gene;BraA02g019930.3C.gene;BraA03g017890.3C.gene;BraA03g054260.3C.gene;BraA05g018200.3C.gene;BraA06g020840.3C.gene;BraA07g023150.3C.gene;BraA08g026580.3C.gene
Biological Process	GO:0007166	cell surface receptor signaling pathway	441	50	48.66	0.34289	BraA01g001610.3C.gene;BraA01g003860.3C.gene;BraA01g010420.3C.gene;BraA01g022270.3C.gene;BraA02g020930.3C.gene;BraA02g025430.3C.gene;BraA02g045240.3C.gene;BraA03g003840.3C.gene;BraA03g005610.3C.gene;BraA03g012650.3C.gene;BraA03g051420.3C.gene;BraA03g058800.3C.gene;BraA04g009560.3C.gene;BraA04g020830.3C.gene;BraA04g020850.3C.gene;BraA05g006410.3C.gene;BraA05g012530.3C.gene;BraA05g036800.3C.gene;Bra…
Biological Process	GO:0010589	leaf proximal/distal pattern formation	4	1	0.44	0.34327	BraA09g059130.3C.gene
Biological Process	GO:0050684	regulation of mRNA processing	29	0	3.2	0.34342	--
Biological Process	GO:0009804	coumarin metabolic process	5	0	0.55	0.34492	--
Biological Process	GO:0009805	coumarin biosynthetic process	5	0	0.55	0.34492	--
Biological Process	GO:0006849	plasma membrane pyruvate transport	2	0	0.22	0.34534	--
Biological Process	GO:0043242	negative regulation of protein complex disassembly	17	2	1.88	0.34552	BraA03g012480.3C.gene;BraA10g015210.3C.gene
Biological Process	GO:1901880	negative regulation of protein depolymerization	17	2	1.88	0.34552	BraA03g012480.3C.gene;BraA10g015210.3C.gene
Biological Process	GO:0034397	telomere localization	3	0	0.33	0.346	--
Biological Process	GO:0034398	telomere tethering at nuclear periphery	3	0	0.33	0.346	--
Biological Process	GO:0007006	mitochondrial membrane organization	25	5	2.76	0.34637	BraA01g008460.3C.gene;BraA05g013390.3C.gene;BraA06g043460.3C.gene;BraA08g030430.3C.gene;BraA10g002580.3C.gene
Biological Process	GO:0009581	detection of external stimulus	104	18	11.48	0.34747	BraA02g035880.3C.gene;BraA03g020470.3C.gene;BraA03g021240.3C.gene;BraA03g024140.3C.gene;BraA03g044270.3C.gene;BraA04g028140.3C.gene;BraA04g030640.3C.gene;BraA05g006050.3C.gene;BraA05g010460.3C.gene;BraA05g012660.3C.gene;BraA05g015760.3C.gene;BraA05g025120.3C.gene;BraA06g006410.3C.gene;BraA06g006450.3C.gene;BraA06g044750.3C.gene;BraA09g033540.3C.gene;BraA09g038100.3C.gene;BraA10g001080.3C.gene
Biological Process	GO:0009582	detection of abiotic stimulus	104	18	11.48	0.34747	BraA02g035880.3C.gene;BraA03g020470.3C.gene;BraA03g021240.3C.gene;BraA03g024140.3C.gene;BraA03g044270.3C.gene;BraA04g028140.3C.gene;BraA04g030640.3C.gene;BraA05g006050.3C.gene;BraA05g010460.3C.gene;BraA05g012660.3C.gene;BraA05g015760.3C.gene;BraA05g025120.3C.gene;BraA06g006410.3C.gene;BraA06g006450.3C.gene;BraA06g044750.3C.gene;BraA09g033540.3C.gene;BraA09g038100.3C.gene;BraA10g001080.3C.gene
Biological Process	GO:0006473	protein acetylation	97	10	10.7	0.34789	BraA01g025720.3C.gene;BraA01g033920.3C.gene;BraA01g040680.3C.gene;BraA03g060830.3C.gene;BraA03g060860.3C.gene;BraA05g035640.3C.gene;BraA05g037980.3C.gene;BraA08g035480.3C.gene;BraA10g026790.3C.gene;BraA10g031340.3C.gene
Biological Process	GO:0045041	protein import into mitochondrial intermembrane space	8	1	0.88	0.34819	BraA03g017640.3C.gene
Biological Process	GO:0051924	regulation of calcium ion transport	8	2	0.88	0.34839	BraA03g028090.3C.gene;BraA04g020720.3C.gene
Biological Process	GO:0000060	protein import into nucleus, translocation	9	1	0.99	0.34875	BraA10g011810.3C.gene
Biological Process	GO:0034625	fatty acid elongation, monounsaturated fatty acid	6	0	0.66	0.34888	--
Biological Process	GO:0034626	fatty acid elongation, polyunsaturated fatty acid	6	0	0.66	0.34888	--
Biological Process	GO:0019367	fatty acid elongation, saturated fatty acid	6	0	0.66	0.34888	--
Biological Process	GO:0019368	fatty acid elongation, unsaturated fatty acid	6	0	0.66	0.34888	--
Biological Process	GO:0019253	reductive pentose-phosphate cycle	39	7	4.3	0.34897	BraA04g004360.3C.gene;BraA04g014860.3C.gene;BraA05g040340.3C.gene;BraA06g038170.3C.gene;BraA07g019510.3C.gene;BraA07g040200.3C.gene;BraA09g051800.3C.gene
Biological Process	GO:0009662	etioplast organization	5	2	0.55	0.3492	BraA02g025540.3C.gene;BraA03g020710.3C.gene
Biological Process	GO:0032436	positive regulation of proteasomal ubiquitin-dependent protein catabolic process	18	0	1.99	0.35017	--
Biological Process	GO:0016070	RNA metabolic process	5695	621	628.38	0.35117	BraA01g000210.3C.gene;BraA01g000980.3C.gene;BraA01g001260.3C.gene;BraA01g002080.3C.gene;BraA01g002110.3C.gene;BraA01g002400.3C.gene;BraA01g004230.3C.gene;BraA01g004600.3C.gene;BraA01g005150.3C.gene;BraA01g005240.3C.gene;BraA01g005780.3C.gene;BraA01g006750.3C.gene;BraA01g008370.3C.gene;BraA01g008410.3C.gene;BraA01g008460.3C.gene;BraA01g008990.3C.gene;BraA01g009460.3C.gene;BraA01g009470.3C.gene;Bra…
Biological Process	GO:0006218	uridine catabolic process	2	0	0.22	0.35121	--
Biological Process	GO:0051172	negative regulation of nitrogen compound metabolic process	402	34	44.36	0.35175	BraA01g000210.3C.gene;BraA01g012730.3C.gene;BraA02g000100.3C.gene;BraA02g000540.3C.gene;BraA02g016460.3C.gene;BraA02g022730.3C.gene;BraA02g025510.3C.gene;BraA02g043680.3C.gene;BraA02g045510.3C.gene;BraA03g009000.3C.gene;BraA03g018370.3C.gene;BraA03g020470.3C.gene;BraA03g060710.3C.gene;BraA04g000360.3C.gene;BraA04g032300.3C.gene;BraA05g001070.3C.gene;BraA05g012270.3C.gene;BraA06g007020.3C.gene;Bra…
Biological Process	GO:0007035	vacuolar acidification	17	1	1.88	0.3521	BraA01g003590.3C.gene
Biological Process	GO:0051452	intracellular pH reduction	17	1	1.88	0.3521	BraA01g003590.3C.gene
Biological Process	GO:0010383	cell wall polysaccharide metabolic process	200	29	22.07	0.35225	BraA01g007420.3C.gene;BraA01g007440.3C.gene;BraA01g017460.3C.gene;BraA01g027690.3C.gene;BraA03g028660.3C.gene;BraA03g041470.3C.gene;BraA03g042150.3C.gene;BraA03g055650.3C.gene;BraA03g055660.3C.gene;BraA03g061080.3C.gene;BraA05g008290.3C.gene;BraA06g006500.3C.gene;BraA06g008170.3C.gene;BraA06g014330.3C.gene;BraA06g021220.3C.gene;BraA06g034760.3C.gene;BraA07g006030.3C.gene;BraA07g009370.3C.gene;Bra…
Biological Process	GO:0009064	glutamine family amino acid metabolic process	146	19	16.11	0.35228	BraA01g003610.3C.gene;BraA01g011390.3C.gene;BraA01g034890.3C.gene;BraA02g006550.3C.gene;BraA02g007980.3C.gene;BraA02g016970.3C.gene;BraA02g024840.3C.gene;BraA02g039240.3C.gene;BraA02g044530.3C.gene;BraA03g006530.3C.gene;BraA03g026730.3C.gene;BraA03g038160.3C.gene;BraA05g010180.3C.gene;BraA06g036100.3C.gene;BraA07g010340.3C.gene;BraA09g021820.3C.gene;BraA09g047230.3C.gene;BraA10g029480.3C.gene;Bra…
Biological Process	GO:0010260	animal organ senescence	194	29	21.41	0.35298	BraA01g014490.3C.gene;BraA01g036660.3C.gene;BraA02g015440.3C.gene;BraA02g015450.3C.gene;BraA02g016970.3C.gene;BraA02g017010.3C.gene;BraA02g021800.3C.gene;BraA02g032300.3C.gene;BraA03g020740.3C.gene;BraA03g021610.3C.gene;BraA03g022330.3C.gene;BraA03g022340.3C.gene;BraA03g023650.3C.gene;BraA03g042430.3C.gene;BraA03g048640.3C.gene;BraA03g056180.3C.gene;BraA04g025600.3C.gene;BraA05g006330.3C.gene;Bra…
Biological Process	GO:0048826	cotyledon morphogenesis	9	1	0.99	0.3533	BraA07g034650.3C.gene
Biological Process	GO:0000964	mitochondrial RNA 5'-end processing	1	0	0.11	0.35379	--
Biological Process	GO:0080184	response to phenylpropanoid	6	2	0.66	0.35398	BraA02g034850.3C.gene;BraA09g023180.3C.gene
Biological Process	GO:0018874	benzoate metabolic process	5	0	0.55	0.35414	--
Biological Process	GO:0080064	4,4-dimethyl-9beta,19-cyclopropylsterol oxidation	3	0	0.33	0.35425	--
Biological Process	GO:0016572	histone phosphorylation	10	1	1.1	0.35463	BraA01g005210.3C.gene
Biological Process	GO:0006915	apoptotic process	12	1	1.32	0.35465	BraA02g033670.3C.gene
Biological Process	GO:0042981	regulation of apoptotic process	12	1	1.32	0.35465	BraA02g033670.3C.gene
Biological Process	GO:0010441	guard cell development	4	1	0.44	0.35494	BraA01g017460.3C.gene
Biological Process	GO:0010442	guard cell morphogenesis	4	1	0.44	0.35494	BraA01g017460.3C.gene
Biological Process	GO:0034214	protein hexamerization	3	0	0.33	0.35531	--
Biological Process	GO:0030641	regulation of cellular pH	52	9	5.74	0.35562	BraA01g003590.3C.gene;BraA02g012320.3C.gene;BraA04g000750.3C.gene;BraA06g010810.3C.gene;BraA06g022340.3C.gene;BraA06g029670.3C.gene;BraA06g040130.3C.gene;BraA09g028500.3C.gene;BraA10g015270.3C.gene
Biological Process	GO:0051453	regulation of intracellular pH	52	9	5.74	0.35562	BraA01g003590.3C.gene;BraA02g012320.3C.gene;BraA04g000750.3C.gene;BraA06g010810.3C.gene;BraA06g022340.3C.gene;BraA06g029670.3C.gene;BraA06g040130.3C.gene;BraA09g028500.3C.gene;BraA10g015270.3C.gene
Biological Process	GO:0034052	positive regulation of plant-type hypersensitive response	9	0	0.99	0.35613	--
Biological Process	GO:0048533	sporocyte differentiation	6	1	0.66	0.35613	BraA07g008810.3C.gene
Biological Process	GO:0010480	microsporocyte differentiation	6	1	0.66	0.35613	BraA07g008810.3C.gene
Biological Process	GO:0051596	methylglyoxal catabolic process	32	1	3.53	0.35615	BraA07g021800.3C.gene
Biological Process	GO:0009438	methylglyoxal metabolic process	32	1	3.53	0.35615	BraA07g021800.3C.gene
Biological Process	GO:0031324	negative regulation of cellular metabolic process	509	49	56.16	0.35629	BraA01g000210.3C.gene;BraA01g012730.3C.gene;BraA01g025720.3C.gene;BraA01g038510.3C.gene;BraA02g000100.3C.gene;BraA02g000540.3C.gene;BraA02g016460.3C.gene;BraA02g022730.3C.gene;BraA02g024110.3C.gene;BraA02g025510.3C.gene;BraA02g043680.3C.gene;BraA02g045510.3C.gene;BraA03g009000.3C.gene;BraA03g018370.3C.gene;BraA03g020470.3C.gene;BraA03g031160.3C.gene;BraA03g031380.3C.gene;BraA03g038760.3C.gene;Bra…
Biological Process	GO:0051973	positive regulation of telomerase activity	3	0	0.33	0.35643	--
Biological Process	GO:0061392	regulation of transcription from RNA polymerase II promoter in response to osmotic stress	2	0	0.22	0.35692	--
Biological Process	GO:0061416	regulation of transcription from RNA polymerase II promoter in response to salt stress	2	0	0.22	0.35692	--
Biological Process	GO:0001682	tRNA 5'-leader removal	4	1	0.44	0.35704	BraA01g012630.3C.gene
Biological Process	GO:0051788	response to misfolded protein	14	1	1.54	0.35719	BraA03g053710.3C.gene
Biological Process	GO:0006367	transcription initiation from RNA polymerase II promoter	62	3	6.84	0.35749	BraA10g006120.3C.gene;BraA10g027910.3C.gene;BraA10g031080.3C.gene
Biological Process	GO:0009892	negative regulation of metabolic process	687	65	75.8	0.35791	BraA01g000210.3C.gene;BraA01g012730.3C.gene;BraA01g021540.3C.gene;BraA01g025720.3C.gene;BraA01g038510.3C.gene;BraA02g000100.3C.gene;BraA02g000540.3C.gene;BraA02g009410.3C.gene;BraA02g016460.3C.gene;BraA02g022730.3C.gene;BraA02g024110.3C.gene;BraA02g025510.3C.gene;BraA02g043180.3C.gene;BraA02g043680.3C.gene;BraA02g045510.3C.gene;BraA03g009000.3C.gene;BraA03g018370.3C.gene;BraA03g020470.3C.gene;Bra…
Biological Process	GO:0071496	cellular response to external stimulus	333	50	36.74	0.35794	BraA01g024930.3C.gene;BraA02g004360.3C.gene;BraA02g025250.3C.gene;BraA02g025260.3C.gene;BraA02g025580.3C.gene;BraA02g027540.3C.gene;BraA02g031860.3C.gene;BraA02g033010.3C.gene;BraA02g036610.3C.gene;BraA03g003120.3C.gene;BraA03g009470.3C.gene;BraA03g031380.3C.gene;BraA03g034150.3C.gene;BraA03g036720.3C.gene;BraA03g043110.3C.gene;BraA03g043130.3C.gene;BraA03g049890.3C.gene;BraA03g056180.3C.gene;Bra…
Biological Process	GO:0046942	carboxylic acid transport	217	31	23.94	0.358	BraA01g000030.3C.gene;BraA01g006180.3C.gene;BraA01g015350.3C.gene;BraA02g012100.3C.gene;BraA02g042970.3C.gene;BraA02g044320.3C.gene;BraA02g044530.3C.gene;BraA03g003820.3C.gene;BraA03g015170.3C.gene;BraA03g030440.3C.gene;BraA04g013370.3C.gene;BraA05g001920.3C.gene;BraA05g006180.3C.gene;BraA05g035230.3C.gene;BraA06g011580.3C.gene;BraA06g027280.3C.gene;BraA06g036110.3C.gene;BraA07g015020.3C.gene;Bra…
Biological Process	GO:0015849	organic acid transport	217	31	23.94	0.358	BraA01g000030.3C.gene;BraA01g006180.3C.gene;BraA01g015350.3C.gene;BraA02g012100.3C.gene;BraA02g042970.3C.gene;BraA02g044320.3C.gene;BraA02g044530.3C.gene;BraA03g003820.3C.gene;BraA03g015170.3C.gene;BraA03g030440.3C.gene;BraA04g013370.3C.gene;BraA05g001920.3C.gene;BraA05g006180.3C.gene;BraA05g035230.3C.gene;BraA06g011580.3C.gene;BraA06g027280.3C.gene;BraA06g036110.3C.gene;BraA07g015020.3C.gene;Bra…
Biological Process	GO:0006595	polyamine metabolic process	48	8	5.3	0.35807	BraA01g003610.3C.gene;BraA03g005860.3C.gene;BraA03g008880.3C.gene;BraA03g026730.3C.gene;BraA03g030940.3C.gene;BraA04g030630.3C.gene;BraA10g021310.3C.gene;BraA10g029480.3C.gene
Biological Process	GO:0010289	homogalacturonan biosynthetic process	5	1	0.55	0.35832	BraA03g041470.3C.gene
Biological Process	GO:0055047	generative cell mitosis	6	0	0.66	0.35847	--
Biological Process	GO:0055068	cobalt ion homeostasis	1	0	0.11	0.35852	--
Biological Process	GO:0035444	nickel cation transmembrane transport	1	0	0.11	0.35852	--
Biological Process	GO:0034976	response to endoplasmic reticulum stress	56	6	6.18	0.35858	BraA02g024110.3C.gene;BraA02g033670.3C.gene;BraA03g010250.3C.gene;BraA03g031470.3C.gene;BraA07g020790.3C.gene;BraA10g019040.3C.gene
Biological Process	GO:0000373	Group II intron splicing	16	2	1.77	0.35894	BraA07g029650.3C.gene;Brassica_rapa_newGene_1053
Biological Process	GO:0010204	defense response signaling pathway, resistance gene-independent	25	4	2.76	0.359	BraA01g037490.3C.gene;BraA03g048220.3C.gene;BraA05g032950.3C.gene;BraA06g013720.3C.gene
Biological Process	GO:0034497	protein localization to pre-autophagosomal structure	8	0	0.88	0.3595	--
Biological Process	GO:0032780	negative regulation of ATPase activity	1	0	0.11	0.35969	--
Biological Process	GO:0008156	negative regulation of DNA replication	17	1	1.88	0.3599	BraA10g023320.3C.gene
Biological Process	GO:0006065	UDP-glucuronate biosynthetic process	6	2	0.66	0.35993	BraA03g006880.3C.gene;BraA04g011590.3C.gene
Biological Process	GO:0019750	chloroplast localization	1	0	0.11	0.36027	--
Biological Process	GO:0010433	bract morphogenesis	10	1	1.1	0.3605	BraA10g032440.3C.gene
Biological Process	GO:0010434	bract formation	10	1	1.1	0.3605	BraA10g032440.3C.gene
Biological Process	GO:0072350	tricarboxylic acid metabolic process	32	5	3.53	0.36057	BraA01g026140.3C.gene;BraA03g006410.3C.gene;BraA07g001190.3C.gene;BraA07g001240.3C.gene;BraA09g056530.3C.gene
Biological Process	GO:0042493	response to drug	154	23	16.99	0.36059	BraA01g016370.3C.gene;BraA01g030530.3C.gene;BraA01g032040.3C.gene;BraA01g038780.3C.gene;BraA01g041160.3C.gene;BraA03g015170.3C.gene;BraA03g033580.3C.gene;BraA03g050490.3C.gene;BraA03g054910.3C.gene;BraA05g008200.3C.gene;BraA05g010740.3C.gene;BraA05g037750.3C.gene;BraA06g011580.3C.gene;BraA06g022370.3C.gene;BraA07g007640.3C.gene;BraA07g012660.3C.gene;BraA07g023690.3C.gene;BraA07g032370.3C.gene;Bra…
Biological Process	GO:0044068	modulation by symbiont of host cellular process	7	2	0.77	0.36063	BraA06g021950.3C.gene;BraA06g023250.3C.gene
Biological Process	GO:0009204	deoxyribonucleoside triphosphate catabolic process	3	0	0.33	0.36083	--
Biological Process	GO:0071370	cellular response to gibberellin stimulus	135	22	14.9	0.36157	BraA01g007440.3C.gene;BraA01g044280.3C.gene;BraA02g005890.3C.gene;BraA02g012660.3C.gene;BraA02g015640.3C.gene;BraA02g036130.3C.gene;BraA02g045650.3C.gene;BraA03g006750.3C.gene;BraA03g012760.3C.gene;BraA03g042690.3C.gene;BraA03g055650.3C.gene;BraA05g041910.3C.gene;BraA06g005970.3C.gene;BraA06g006410.3C.gene;BraA06g039260.3C.gene;BraA07g002430.3C.gene;BraA07g018100.3C.gene;BraA07g032500.3C.gene;Bra…
Biological Process	GO:0046087	cytidine metabolic process	4	1	0.44	0.36162	BraA07g001260.3C.gene
Biological Process	GO:0009972	cytidine deamination	4	1	0.44	0.36162	BraA07g001260.3C.gene
Biological Process	GO:0006216	cytidine catabolic process	4	1	0.44	0.36162	BraA07g001260.3C.gene
Biological Process	GO:0050691	regulation of defense response to virus by host	8	2	0.88	0.36164	BraA02g025510.3C.gene;BraA07g042700.3C.gene
Biological Process	GO:0071284	cellular response to lead ion	1	0	0.11	0.36171	--
Biological Process	GO:1902532	negative regulation of intracellular signal transduction	8	1	0.88	0.36184	BraA03g051960.3C.gene
Biological Process	GO:0009845	seed germination	253	39	27.92	0.36285	BraA01g009560.3C.gene;BraA01g028110.3C.gene;BraA01g031350.3C.gene;BraA02g012660.3C.gene;BraA02g022740.3C.gene;BraA02g045650.3C.gene;BraA03g012760.3C.gene;BraA03g012850.3C.gene;BraA03g023650.3C.gene;BraA03g026120.3C.gene;BraA03g040550.3C.gene;BraA03g054820.3C.gene;BraA04g005170.3C.gene;BraA05g009140.3C.gene;BraA05g012530.3C.gene;BraA05g015000.3C.gene;BraA05g024380.3C.gene;BraA05g041910.3C.gene;Bra…
Biological Process	GO:0035493	SNARE complex assembly	4	0	0.44	0.36289	--
Biological Process	GO:0035542	regulation of SNARE complex assembly	4	0	0.44	0.36289	--
Biological Process	GO:0016559	peroxisome fission	19	4	2.1	0.36306	BraA03g023940.3C.gene;BraA04g031690.3C.gene;BraA05g005410.3C.gene;BraA06g019590.3C.gene
Biological Process	GO:0048518	positive regulation of biological process	1316	179	145.21	0.36322	BraA01g002400.3C.gene;BraA01g004230.3C.gene;BraA01g005150.3C.gene;BraA01g008990.3C.gene;BraA01g009460.3C.gene;BraA01g009470.3C.gene;BraA01g010280.3C.gene;BraA01g010840.3C.gene;BraA01g014490.3C.gene;BraA01g018010.3C.gene;BraA01g021540.3C.gene;BraA01g023890.3C.gene;BraA01g025720.3C.gene;BraA01g031350.3C.gene;BraA01g033920.3C.gene;BraA01g036660.3C.gene;BraA01g037490.3C.gene;BraA01g038550.3C.gene;Bra…
Biological Process	GO:0043467	regulation of generation of precursor metabolites and energy	35	4	3.86	0.36334	BraA02g024110.3C.gene;BraA08g000440.3C.gene;BraA09g050900.3C.gene;BraA10g005480.3C.gene
Biological Process	GO:0055076	transition metal ion homeostasis	167	23	18.43	0.36335	BraA01g014850.3C.gene;BraA01g024930.3C.gene;BraA02g000480.3C.gene;BraA02g000560.3C.gene;BraA02g007060.3C.gene;BraA02g035060.3C.gene;BraA04g004140.3C.gene;BraA04g026450.3C.gene;BraA05g031790.3C.gene;BraA06g010150.3C.gene;BraA06g015670.3C.gene;BraA07g015310.3C.gene;BraA07g015790.3C.gene;BraA07g035730.3C.gene;BraA07g040340.3C.gene;BraA08g020980.3C.gene;BraA08g021590.3C.gene;BraA09g012740.3C.gene;Bra…
Biological Process	GO:0048834	specification of petal number	2	0	0.22	0.36338	--
Biological Process	GO:2001251	negative regulation of chromosome organization	22	2	2.43	0.36355	BraA01g025720.3C.gene;BraA03g040960.3C.gene
Biological Process	GO:0072388	flavin adenine dinucleotide biosynthetic process	1	0	0.11	0.36358	--
Biological Process	GO:0006747	FAD biosynthetic process	1	0	0.11	0.36358	--
Biological Process	GO:0016540	protein autoprocessing	4	1	0.44	0.3637	BraA02g025220.3C.gene
Biological Process	GO:0055071	manganese ion homeostasis	22	3	2.43	0.36388	BraA02g035060.3C.gene;BraA07g015310.3C.gene;BraA07g040340.3C.gene
Biological Process	GO:0007032	endosome organization	9	1	0.99	0.36401	BraA06g015670.3C.gene
Biological Process	GO:0044107	cellular alcohol metabolic process	6	1	0.66	0.36414	BraA03g058950.3C.gene
Biological Process	GO:0044108	cellular alcohol biosynthetic process	6	1	0.66	0.36414	BraA03g058950.3C.gene
Biological Process	GO:0008204	ergosterol metabolic process	6	1	0.66	0.36414	BraA03g058950.3C.gene
Biological Process	GO:0006696	ergosterol biosynthetic process	6	1	0.66	0.36414	BraA03g058950.3C.gene
Biological Process	GO:0018026	peptidyl-lysine monomethylation	6	1	0.66	0.36442	BraA09g047220.3C.gene
Biological Process	GO:0046467	membrane lipid biosynthetic process	96	12	10.59	0.36494	BraA01g002290.3C.gene;BraA02g007680.3C.gene;BraA02g033010.3C.gene;BraA04g001120.3C.gene;BraA04g005770.3C.gene;BraA07g007380.3C.gene;BraA07g007700.3C.gene;BraA09g009920.3C.gene;BraA09g015400.3C.gene;BraA09g058400.3C.gene;BraA10g022720.3C.gene;BraA10g027410.3C.gene
Biological Process	GO:0090451	cotyledon boundary formation	3	0	0.33	0.36525	--
Biological Process	GO:0048366	leaf development	572	61	63.11	0.36589	BraA01g004270.3C.gene;BraA01g010430.3C.gene;BraA01g014490.3C.gene;BraA01g036660.3C.gene;BraA01g038210.3C.gene;BraA02g002700.3C.gene;BraA02g003880.3C.gene;BraA02g014680.3C.gene;BraA02g015440.3C.gene;BraA02g015450.3C.gene;BraA02g016970.3C.gene;BraA02g017010.3C.gene;BraA02g021800.3C.gene;BraA02g032300.3C.gene;BraA03g007420.3C.gene;BraA03g020740.3C.gene;BraA03g021610.3C.gene;BraA03g022330.3C.gene;Bra…
Biological Process	GO:0031540	regulation of anthocyanin biosynthetic process	11	1	1.21	0.36621	BraA09g028560.3C.gene
Biological Process	GO:0010106	cellular response to iron ion starvation	17	1	1.88	0.36637	BraA01g024930.3C.gene
Biological Process	GO:1902221	erythrose 4-phosphate/phosphoenolpyruvate family amino acid metabolic process	27	6	2.98	0.36645	BraA04g006280.3C.gene;BraA05g008320.3C.gene;BraA05g015170.3C.gene;BraA07g021160.3C.gene;BraA09g012250.3C.gene;BraA09g044270.3C.gene
Biological Process	GO:0006558	L-phenylalanine metabolic process	27	6	2.98	0.36645	BraA04g006280.3C.gene;BraA05g008320.3C.gene;BraA05g015170.3C.gene;BraA07g021160.3C.gene;BraA09g012250.3C.gene;BraA09g044270.3C.gene
Biological Process	GO:0006656	phosphatidylcholine biosynthetic process	15	2	1.66	0.36652	BraA06g004430.3C.gene;BraA08g022580.3C.gene
Biological Process	GO:0032260	response to jasmonic acid stimulus involved in jasmonic acid and ethylene-dependent systemic resistance	5	1	0.55	0.3666	BraA07g038080.3C.gene
Biological Process	GO:0034243	regulation of transcription elongation from RNA polymerase II promoter	11	1	1.21	0.36669	BraA09g027920.3C.gene
Biological Process	GO:0002540	leukotriene production involved in inflammatory response	3	0	0.33	0.36706	--
Biological Process	GO:0002532	production of molecular mediator involved in inflammatory response	3	0	0.33	0.36706	--
Biological Process	GO:0002538	arachidonic acid metabolite production involved in inflammatory response	3	0	0.33	0.36706	--
Biological Process	GO:0009304	tRNA transcription	2	0	0.22	0.36717	--
Biological Process	GO:0051569	regulation of histone H3-K4 methylation	4	0	0.44	0.36719	--
Biological Process	GO:0048449	floral organ formation	50	6	5.52	0.36748	BraA03g009520.3C.gene;BraA04g005470.3C.gene;BraA07g023150.3C.gene;BraA09g045310.3C.gene;BraA10g020330.3C.gene;Brassica_rapa_newGene_4899
Biological Process	GO:0050777	negative regulation of immune response	29	2	3.2	0.36765	BraA06g016350.3C.gene;BraA06g026170.3C.gene
Biological Process	GO:1901070	guanosine-containing compound biosynthetic process	18	2	1.99	0.3681	BraA06g012380.3C.gene;BraA07g036200.3C.gene
Biological Process	GO:0018027	peptidyl-lysine dimethylation	10	0	1.1	0.36812	--
Biological Process	GO:1900109	regulation of histone H3-K9 dimethylation	10	0	1.1	0.36812	--
Biological Process	GO:0036123	histone H3-K9 dimethylation	10	0	1.1	0.36812	--
Biological Process	GO:0019932	second-messenger-mediated signaling	51	6	5.63	0.36816	BraA01g009230.3C.gene;BraA03g047600.3C.gene;BraA07g009300.3C.gene;BraA07g009670.3C.gene;BraA09g009160.3C.gene;BraA09g042690.3C.gene
Biological Process	GO:0043649	dicarboxylic acid catabolic process	6	0	0.66	0.36832	--
Biological Process	GO:0019685	photosynthesis, dark reaction	40	7	4.41	0.36864	BraA04g004360.3C.gene;BraA04g014860.3C.gene;BraA05g040340.3C.gene;BraA06g038170.3C.gene;BraA07g019510.3C.gene;BraA07g040200.3C.gene;BraA09g051800.3C.gene
Biological Process	GO:0045962	positive regulation of development, heterochronic	12	1	1.32	0.36924	BraA03g036760.3C.gene
Biological Process	GO:0019742	pentacyclic triterpenoid metabolic process	10	0	1.1	0.36927	--
Biological Process	GO:0019745	pentacyclic triterpenoid biosynthetic process	10	0	1.1	0.36927	--
Biological Process	GO:0006829	zinc II ion transport	39	3	4.3	0.36955	BraA05g014190.3C.gene;BraA05g034330.3C.gene;BraA07g016340.3C.gene
Biological Process	GO:0010043	response to zinc ion	87	10	9.6	0.37038	BraA01g044070.3C.gene;BraA02g025540.3C.gene;BraA02g034850.3C.gene;BraA03g020080.3C.gene;BraA03g020710.3C.gene;BraA03g031420.3C.gene;BraA05g034330.3C.gene;BraA06g044960.3C.gene;BraA09g023180.3C.gene;Brassica_rapa_newGene_6207
Biological Process	GO:0046167	glycerol-3-phosphate biosynthetic process	6	1	0.66	0.37087	BraA07g025810.3C.gene
Biological Process	GO:0043953	protein transport by the Tat complex	3	1	0.33	0.37118	BraA06g040750.3C.gene
Biological Process	GO:0009056	catabolic process	2624	300	289.53	0.37121	BraA01g001110.3C.gene;BraA01g003020.3C.gene;BraA01g003610.3C.gene;BraA01g004740.3C.gene;BraA01g004800.3C.gene;BraA01g004850.3C.gene;BraA01g007190.3C.gene;BraA01g009560.3C.gene;BraA01g015020.3C.gene;BraA01g015530.3C.gene;BraA01g016210.3C.gene;BraA01g019450.3C.gene;BraA01g020570.3C.gene;BraA01g021540.3C.gene;BraA01g023870.3C.gene;BraA01g023890.3C.gene;BraA01g024130.3C.gene;BraA01g030720.3C.gene;Bra…
Biological Process	GO:0090357	regulation of tryptophan metabolic process	6	0	0.66	0.37134	--
Biological Process	GO:0006607	NLS-bearing protein import into nucleus	17	2	1.88	0.37158	BraA03g029200.3C.gene;BraA10g011810.3C.gene
Biological Process	GO:0044237	cellular metabolic process	16516	1772	1822.36	0.37197	BraA01g000210.3C.gene;BraA01g000660.3C.gene;BraA01g000700.3C.gene;BraA01g000790.3C.gene;BraA01g000880.3C.gene;BraA01g000910.3C.gene;BraA01g000980.3C.gene;BraA01g001110.3C.gene;BraA01g001260.3C.gene;BraA01g001490.3C.gene;BraA01g001610.3C.gene;BraA01g001700.3C.gene;BraA01g002010.3C.gene;BraA01g002060.3C.gene;BraA01g002080.3C.gene;BraA01g002110.3C.gene;BraA01g002290.3C.gene;BraA01g002400.3C.gene;Bra…
aA09g043610.3C.gene;BraA09g043790.3C.gene;BraA09g044270.3C.gene;BraA09g044460.3C.gene;BraA09g044490.3C.gene;BraA09g044500.3C.gene;BraA09g045310.3C.gene;BraA09g045350.3C.gene;BraA09g045590.3C.gene;BraA09g046410.3C.gene;BraA09g046740.3C.gene;BraA09g047220.3C.gene;BraA09g047230.3C.gene;BraA09g048230.3C.gene;BraA09g048410.3C.gene;BraA09g048630.3C.gene;BraA09g048700.3C.gene;BraA09g048870.3C.gene;BraA0…
Biological Process	GO:0098662	inorganic cation transmembrane transport	461	51	50.87	0.37285	BraA01g003590.3C.gene;BraA01g009230.3C.gene;BraA01g011150.3C.gene;BraA01g012890.3C.gene;BraA01g029430.3C.gene;BraA01g034820.3C.gene;BraA02g002830.3C.gene;BraA02g012320.3C.gene;BraA02g012500.3C.gene;BraA02g019730.3C.gene;BraA02g026720.3C.gene;BraA02g028930.3C.gene;BraA02g035060.3C.gene;BraA02g045670.3C.gene;BraA03g005740.3C.gene;BraA03g006810.3C.gene;BraA03g016010.3C.gene;BraA03g030510.3C.gene;Bra…
Biological Process	GO:1901064	syringal lignin metabolic process	5	2	0.55	0.37291	BraA02g001710.3C.gene;BraA10g028260.3C.gene
Biological Process	GO:1901066	syringal lignin biosynthetic process	5	2	0.55	0.37291	BraA02g001710.3C.gene;BraA10g028260.3C.gene
Biological Process	GO:1901428	regulation of syringal lignin biosynthetic process	5	2	0.55	0.37291	BraA02g001710.3C.gene;BraA10g028260.3C.gene
Biological Process	GO:1901430	positive regulation of syringal lignin biosynthetic process	5	2	0.55	0.37291	BraA02g001710.3C.gene;BraA10g028260.3C.gene
Biological Process	GO:1902182	shoot apical meristem development	12	2	1.32	0.37293	BraA06g028450.3C.gene;BraA07g023150.3C.gene
Biological Process	GO:1902183	regulation of shoot apical meristem development	12	2	1.32	0.37293	BraA06g028450.3C.gene;BraA07g023150.3C.gene
Biological Process	GO:0010023	proanthocyanidin biosynthetic process	9	2	0.99	0.37314	BraA07g023690.3C.gene;BraA09g028560.3C.gene
Biological Process	GO:0010150	leaf senescence	193	29	21.3	0.3734	BraA01g014490.3C.gene;BraA01g036660.3C.gene;BraA02g015440.3C.gene;BraA02g015450.3C.gene;BraA02g016970.3C.gene;BraA02g017010.3C.gene;BraA02g021800.3C.gene;BraA02g032300.3C.gene;BraA03g020740.3C.gene;BraA03g021610.3C.gene;BraA03g022330.3C.gene;BraA03g022340.3C.gene;BraA03g023650.3C.gene;BraA03g042430.3C.gene;BraA03g048640.3C.gene;BraA03g056180.3C.gene;BraA04g025600.3C.gene;BraA05g006330.3C.gene;Bra…
Biological Process	GO:0007031	peroxisome organization	72	10	7.94	0.37386	BraA03g023940.3C.gene;BraA03g056180.3C.gene;BraA04g023760.3C.gene;BraA04g031690.3C.gene;BraA05g005410.3C.gene;BraA05g042550.3C.gene;BraA06g019590.3C.gene;BraA09g014980.3C.gene;BraA09g052160.3C.gene;BraA09g052680.3C.gene
Biological Process	GO:0046132	pyrimidine ribonucleoside biosynthetic process	38	3	4.19	0.37526	BraA01g011390.3C.gene;BraA05g010180.3C.gene;BraA07g010340.3C.gene
Biological Process	GO:0009220	pyrimidine ribonucleotide biosynthetic process	38	3	4.19	0.37526	BraA01g011390.3C.gene;BraA05g010180.3C.gene;BraA07g010340.3C.gene
Biological Process	GO:0009218	pyrimidine ribonucleotide metabolic process	38	3	4.19	0.37526	BraA01g011390.3C.gene;BraA05g010180.3C.gene;BraA07g010340.3C.gene
Biological Process	GO:0048523	negative regulation of cellular process	881	90	97.21	0.37611	BraA01g000210.3C.gene;BraA01g010430.3C.gene;BraA01g012730.3C.gene;BraA01g025720.3C.gene;BraA01g026290.3C.gene;BraA01g030980.3C.gene;BraA01g038510.3C.gene;BraA02g000100.3C.gene;BraA02g000540.3C.gene;BraA02g001100.3C.gene;BraA02g009410.3C.gene;BraA02g016460.3C.gene;BraA02g022730.3C.gene;BraA02g024110.3C.gene;BraA02g025510.3C.gene;BraA02g033670.3C.gene;BraA02g036180.3C.gene;BraA02g043680.3C.gene;Bra…
Biological Process	GO:0065004	protein-DNA complex assembly	128	11	14.12	0.37674	BraA01g038260.3C.gene;BraA02g003710.3C.gene;BraA02g034910.3C.gene;BraA03g004510.3C.gene;BraA03g010460.3C.gene;BraA06g005090.3C.gene;BraA07g001340.3C.gene;BraA08g019870.3C.gene;BraA09g008880.3C.gene;BraA10g005430.3C.gene;BraA10g027510.3C.gene
Biological Process	GO:0016579	protein deubiquitination	83	4	9.16	0.37699	BraA03g007420.3C.gene;BraA03g047550.3C.gene;BraA04g025450.3C.gene;BraA06g041710.3C.gene
Biological Process	GO:0010186	positive regulation of cellular defense response	3	1	0.33	0.37729	BraA09g062580.3C.gene
Biological Process	GO:0023014	signal transduction by protein phosphorylation	155	24	17.1	0.37734	BraA01g030980.3C.gene;BraA01g044460.3C.gene;BraA02g021800.3C.gene;BraA02g044910.3C.gene;BraA03g007090.3C.gene;BraA03g009520.3C.gene;BraA03g043880.3C.gene;BraA04g005470.3C.gene;BraA05g003110.3C.gene;BraA05g005360.3C.gene;BraA05g018200.3C.gene;BraA06g006450.3C.gene;BraA06g020840.3C.gene;BraA06g025660.3C.gene;BraA07g023600.3C.gene;BraA07g029500.3C.gene;BraA08g018740.3C.gene;BraA08g025700.3C.gene;Bra…
Biological Process	GO:0043473	pigmentation	14	0	1.54	0.37747	--
Biological Process	GO:0043476	pigment accumulation	14	0	1.54	0.37747	--
Biological Process	GO:0044281	small molecule metabolic process	3172	380	350	0.37762	BraA01g000700.3C.gene;BraA01g000790.3C.gene;BraA01g001110.3C.gene;BraA01g001490.3C.gene;BraA01g003020.3C.gene;BraA01g003610.3C.gene;BraA01g004270.3C.gene;BraA01g004360.3C.gene;BraA01g004800.3C.gene;BraA01g004850.3C.gene;BraA01g008840.3C.gene;BraA01g009560.3C.gene;BraA01g011390.3C.gene;BraA01g012370.3C.gene;BraA01g012700.3C.gene;BraA01g015150.3C.gene;BraA01g017450.3C.gene;BraA01g017460.3C.gene;Bra…
Biological Process	GO:0000911	cytokinesis by cell plate formation	114	7	12.58	0.37775	BraA01g025940.3C.gene;BraA03g015360.3C.gene;BraA03g018330.3C.gene;BraA03g028760.3C.gene;BraA07g036010.3C.gene;BraA08g021510.3C.gene;BraA10g031130.3C.gene
Biological Process	GO:1902410	mitotic cytokinetic process	114	7	12.58	0.37775	BraA01g025940.3C.gene;BraA03g015360.3C.gene;BraA03g018330.3C.gene;BraA03g028760.3C.gene;BraA07g036010.3C.gene;BraA08g021510.3C.gene;BraA10g031130.3C.gene
Biological Process	GO:0016570	histone modification	265	25	29.24	0.37795	BraA01g004600.3C.gene;BraA01g005210.3C.gene;BraA01g025720.3C.gene;BraA01g033920.3C.gene;BraA01g040680.3C.gene;BraA02g022730.3C.gene;BraA02g036130.3C.gene;BraA03g040960.3C.gene;BraA03g060860.3C.gene;BraA05g026320.3C.gene;BraA05g026450.3C.gene;BraA05g035640.3C.gene;BraA05g037980.3C.gene;BraA06g018680.3C.gene;BraA06g024220.3C.gene;BraA06g039260.3C.gene;BraA06g043640.3C.gene;BraA07g017970.3C.gene;Bra…
Biological Process	GO:0090266	regulation of mitotic cell cycle spindle assembly checkpoint	3	1	0.33	0.37812	BraA09g007720.3C.gene
Biological Process	GO:0090231	regulation of spindle checkpoint	3	1	0.33	0.37812	BraA09g007720.3C.gene
Biological Process	GO:0010374	stomatal complex development	98	12	10.81	0.37841	BraA01g017460.3C.gene;BraA02g019760.3C.gene;BraA03g040960.3C.gene;BraA05g018200.3C.gene;BraA05g040570.3C.gene;BraA06g008920.3C.gene;BraA06g020840.3C.gene;BraA07g035140.3C.gene;BraA08g016120.3C.gene;BraA09g052550.3C.gene;BraA10g002620.3C.gene;BraA10g027420.3C.gene
Biological Process	GO:0035864	response to potassium ion	6	0	0.66	0.37844	--
Biological Process	GO:0022900	electron transport chain	167	15	18.43	0.37847	BraA01g019360.3C.gene;BraA01g044840.3C.gene;BraA02g024110.3C.gene;BraA03g051540.3C.gene;BraA04g016740.3C.gene;BraA05g030950.3C.gene;BraA06g012020.3C.gene;BraA06g014360.3C.gene;BraA06g044130.3C.gene;BraA07g020250.3C.gene;BraA08g000440.3C.gene;BraA09g003180.3C.gene;BraA09g059650.3C.gene;BraA10g009290.3C.gene;Brassica_rapa_newGene_2935
Biological Process	GO:1900140	regulation of seedling development	120	20	13.24	0.37856	BraA01g028110.3C.gene;BraA01g031350.3C.gene;BraA02g012660.3C.gene;BraA02g045650.3C.gene;BraA03g012760.3C.gene;BraA03g023650.3C.gene;BraA03g040550.3C.gene;BraA04g005170.3C.gene;BraA05g009140.3C.gene;BraA05g024380.3C.gene;BraA05g041910.3C.gene;BraA06g005970.3C.gene;BraA06g007410.3C.gene;BraA06g012080.3C.gene;BraA07g015740.3C.gene;BraA09g045590.3C.gene;BraA10g014690.3C.gene;BraA10g033140.3C.gene;Bra…
Biological Process	GO:0010015	root morphogenesis	434	41	47.89	0.37924	BraA01g017280.3C.gene;BraA01g017460.3C.gene;BraA01g038210.3C.gene;BraA02g000560.3C.gene;BraA02g006730.3C.gene;BraA02g036610.3C.gene;BraA03g015170.3C.gene;BraA03g016010.3C.gene;BraA03g038570.3C.gene;BraA03g041660.3C.gene;BraA03g054910.3C.gene;BraA04g016500.3C.gene;BraA04g017810.3C.gene;BraA05g000840.3C.gene;BraA05g014200.3C.gene;BraA05g019040.3C.gene;BraA06g012380.3C.gene;BraA06g033000.3C.gene;Bra…
Biological Process	GO:0052803	imidazole-containing compound metabolic process	19	0	2.1	0.38023	--
Biological Process	GO:0006547	histidine metabolic process	19	0	2.1	0.38023	--
Biological Process	GO:0000105	histidine biosynthetic process	19	0	2.1	0.38023	--
Biological Process	GO:0035265	organ growth	38	6	4.19	0.38055	BraA03g023210.3C.gene;BraA03g054910.3C.gene;BraA05g034820.3C.gene;BraA05g035640.3C.gene;BraA06g009950.3C.gene;Brassica_rapa_newGene_4050
Biological Process	GO:0090351	seedling development	275	40	30.34	0.38071	BraA01g009560.3C.gene;BraA01g028110.3C.gene;BraA01g031350.3C.gene;BraA02g012660.3C.gene;BraA02g022740.3C.gene;BraA02g045650.3C.gene;BraA03g012760.3C.gene;BraA03g012850.3C.gene;BraA03g023650.3C.gene;BraA03g026120.3C.gene;BraA03g040550.3C.gene;BraA03g054820.3C.gene;BraA04g005170.3C.gene;BraA05g009140.3C.gene;BraA05g012530.3C.gene;BraA05g015000.3C.gene;BraA05g024380.3C.gene;BraA05g041910.3C.gene;Bra…
Biological Process	GO:0070972	protein localization to endoplasmic reticulum	45	3	4.97	0.38099	BraA04g030170.3C.gene;BraA05g003740.3C.gene;BraA07g031210.3C.gene
Biological Process	GO:0010226	response to lithium ion	6	0	0.66	0.38104	--
Biological Process	GO:1901160	primary amino compound metabolic process	2	1	0.22	0.38177	BraA01g008840.3C.gene
Biological Process	GO:1903340	positive regulation of cell wall organization or biogenesis	13	3	1.43	0.38177	BraA07g002650.3C.gene;BraA07g017620.3C.gene;BraA09g015660.3C.gene
Biological Process	GO:1901348	positive regulation of secondary cell wall biogenesis	13	3	1.43	0.38177	BraA07g002650.3C.gene;BraA07g017620.3C.gene;BraA09g015660.3C.gene
Biological Process	GO:0009743	response to carbohydrate	206	33	22.73	0.38181	BraA01g038550.3C.gene;BraA01g044070.3C.gene;BraA02g001100.3C.gene;BraA02g012660.3C.gene;BraA02g032300.3C.gene;BraA02g040390.3C.gene;BraA03g012760.3C.gene;BraA03g058910.3C.gene;BraA03g060940.3C.gene;BraA05g009140.3C.gene;BraA05g011720.3C.gene;BraA05g035640.3C.gene;BraA06g012750.3C.gene;BraA06g038170.3C.gene;BraA07g018470.3C.gene;BraA07g034650.3C.gene;BraA08g016120.3C.gene;BraA08g027370.3C.gene;Bra…
Biological Process	GO:0009943	adaxial/abaxial axis specification	42	3	4.63	0.38207	BraA02g010200.3C.gene;BraA07g023150.3C.gene;BraA10g013240.3C.gene
Biological Process	GO:0032102	negative regulation of response to external stimulus	30	2	3.31	0.38261	BraA06g026170.3C.gene;Brassica_rapa_newGene_2062
Biological Process	GO:0002832	negative regulation of response to biotic stimulus	30	2	3.31	0.38261	BraA06g026170.3C.gene;Brassica_rapa_newGene_2062
Biological Process	GO:0043901	negative regulation of multi-organism process	30	2	3.31	0.38261	BraA06g026170.3C.gene;Brassica_rapa_newGene_2062
Biological Process	GO:0006850	mitochondrial pyruvate transport	6	0	0.66	0.38304	--
Biological Process	GO:0031334	positive regulation of protein complex assembly	34	4	3.75	0.38338	BraA03g016470.3C.gene;BraA04g016600.3C.gene;BraA07g035000.3C.gene;BraA10g031080.3C.gene
Biological Process	GO:1901332	negative regulation of lateral root development	5	2	0.55	0.38378	BraA07g027100.3C.gene;BraA07g040560.3C.gene
Biological Process	GO:0009871	jasmonic acid and ethylene-dependent systemic resistance, ethylene mediated signaling pathway	5	1	0.55	0.38388	BraA10g032720.3C.gene
Biological Process	GO:0006338	chromatin remodeling	64	5	7.06	0.38404	BraA01g038260.3C.gene;BraA01g042050.3C.gene;BraA05g037980.3C.gene;BraA09g036970.3C.gene;BraA10g016330.3C.gene
Biological Process	GO:0009404	toxin metabolic process	88	17	9.71	0.38455	BraA01g018010.3C.gene;BraA02g006880.3C.gene;BraA02g021800.3C.gene;BraA03g016430.3C.gene;BraA03g024700.3C.gene;BraA03g053600.3C.gene;BraA04g016310.3C.gene;BraA06g012980.3C.gene;BraA06g020840.3C.gene;BraA07g013660.3C.gene;BraA07g034800.3C.gene;BraA07g034810.3C.gene;BraA09g009970.3C.gene;BraA09g017650.3C.gene;BraA09g057870.3C.gene;BraA09g057880.3C.gene;BraA10g001580.3C.gene
Biological Process	GO:0010029	regulation of seed germination	115	20	12.69	0.38466	BraA01g028110.3C.gene;BraA01g031350.3C.gene;BraA02g012660.3C.gene;BraA02g045650.3C.gene;BraA03g012760.3C.gene;BraA03g023650.3C.gene;BraA03g040550.3C.gene;BraA04g005170.3C.gene;BraA05g009140.3C.gene;BraA05g024380.3C.gene;BraA05g041910.3C.gene;BraA06g005970.3C.gene;BraA06g007410.3C.gene;BraA06g012080.3C.gene;BraA07g015740.3C.gene;BraA09g045590.3C.gene;BraA10g014690.3C.gene;BraA10g033140.3C.gene;Bra…
Biological Process	GO:0061087	positive regulation of histone H3-K27 methylation	9	0	0.99	0.38483	--
Biological Process	GO:0097510	base-excision repair, AP site formation via deaminated base removal	2	1	0.22	0.38507	BraA01g034290.3C.gene
Biological Process	GO:2000014	regulation of endosperm development	6	1	0.66	0.38508	BraA05g026450.3C.gene
Biological Process	GO:0040014	regulation of multicellular organism growth	6	0	0.66	0.38508	--
Biological Process	GO:0010493	Lewis a epitope biosynthetic process	2	1	0.22	0.38518	BraA07g013220.3C.gene
Biological Process	GO:0018307	enzyme active site formation	2	1	0.22	0.38563	BraA02g013500.3C.gene
Biological Process	GO:0018192	enzyme active site formation via cysteine modification to L-cysteine persulfide	2	1	0.22	0.38563	BraA02g013500.3C.gene
Biological Process	GO:0016024	CDP-diacylglycerol biosynthetic process	32	1	3.53	0.38663	BraA03g029380.3C.gene
Biological Process	GO:0046341	CDP-diacylglycerol metabolic process	32	1	3.53	0.38663	BraA03g029380.3C.gene
Biological Process	GO:0051245	negative regulation of cellular defense response	8	0	0.88	0.38686	--
Biological Process	GO:0006651	diacylglycerol biosynthetic process	11	1	1.21	0.38687	BraA05g009700.3C.gene
Biological Process	GO:0070127	tRNA aminoacylation for mitochondrial protein translation	6	0	0.66	0.38703	--
Biological Process	GO:0018904	ether metabolic process	55	8	6.07	0.38707	BraA02g006450.3C.gene;BraA04g030720.3C.gene;BraA05g037580.3C.gene;BraA05g041390.3C.gene;BraA06g005720.3C.gene;BraA08g005640.3C.gene;BraA09g017580.3C.gene;BraA10g007210.3C.gene
Biological Process	GO:0009699	phenylpropanoid biosynthetic process	225	37	24.83	0.3871	BraA02g000320.3C.gene;BraA02g001710.3C.gene;BraA02g018000.3C.gene;BraA02g024180.3C.gene;BraA02g025540.3C.gene;BraA03g014080.3C.gene;BraA03g016250.3C.gene;BraA03g020710.3C.gene;BraA03g029790.3C.gene;BraA03g036020.3C.gene;BraA03g039690.3C.gene;BraA03g051360.3C.gene;BraA04g006280.3C.gene;BraA04g024790.3C.gene;BraA04g026170.3C.gene;BraA05g008320.3C.gene;BraA05g015760.3C.gene;BraA05g016340.3C.gene;Bra…
Biological Process	GO:0009660	amyloplast organization	7	2	0.77	0.38724	BraA09g033540.3C.gene;Brassica_rapa_newGene_1162
Biological Process	GO:0009058	biosynthetic process	9319	1075	1028.25	0.38729	BraA01g000210.3C.gene;BraA01g000660.3C.gene;BraA01g000700.3C.gene;BraA01g000790.3C.gene;BraA01g000980.3C.gene;BraA01g001110.3C.gene;BraA01g001260.3C.gene;BraA01g001490.3C.gene;BraA01g002080.3C.gene;BraA01g002110.3C.gene;BraA01g002290.3C.gene;BraA01g002400.3C.gene;BraA01g003220.3C.gene;BraA01g003610.3C.gene;BraA01g004230.3C.gene;BraA01g004270.3C.gene;BraA01g004600.3C.gene;BraA01g005150.3C.gene;Bra…
Biological Process	GO:0000160	phosphorelay signal transduction system	327	40	36.08	0.38735	BraA01g030980.3C.gene;BraA02g014680.3C.gene;BraA02g015560.3C.gene;BraA02g021800.3C.gene;BraA03g044360.3C.gene;BraA03g048470.3C.gene;BraA03g048640.3C.gene;BraA04g022530.3C.gene;BraA04g032300.3C.gene;BraA05g001070.3C.gene;BraA05g013460.3C.gene;BraA05g030500.3C.gene;BraA05g030920.3C.gene;BraA06g006450.3C.gene;BraA06g007290.3C.gene;BraA06g012080.3C.gene;BraA06g041220.3C.gene;BraA06g043400.3C.gene;Bra…
Biological Process	GO:0030203	glycosaminoglycan metabolic process	11	2	1.21	0.38801	BraA03g006880.3C.gene;BraA04g011590.3C.gene
Biological Process	GO:0006023	aminoglycan biosynthetic process	11	2	1.21	0.38801	BraA03g006880.3C.gene;BraA04g011590.3C.gene
Biological Process	GO:0006024	glycosaminoglycan biosynthetic process	11	2	1.21	0.38801	BraA03g006880.3C.gene;BraA04g011590.3C.gene
Biological Process	GO:0070932	histone H3 deacetylation	7	2	0.77	0.38872	BraA06g018680.3C.gene;BraA06g024220.3C.gene
Biological Process	GO:0009642	response to light intensity	212	35	23.39	0.38883	BraA01g015820.3C.gene;BraA01g031350.3C.gene;BraA01g043400.3C.gene;BraA01g044460.3C.gene;BraA02g006450.3C.gene;BraA02g014020.3C.gene;BraA02g024110.3C.gene;BraA03g007090.3C.gene;BraA03g011120.3C.gene;BraA03g040550.3C.gene;BraA03g041940.3C.gene;BraA03g042150.3C.gene;BraA03g044510.3C.gene;BraA04g030640.3C.gene;BraA05g001540.3C.gene;BraA05g012280.3C.gene;BraA05g024380.3C.gene;BraA05g041390.3C.gene;Bra…
Biological Process	GO:1900366	negative regulation of defense response to insect	2	0	0.22	0.38883	--
Biological Process	GO:0039703	RNA replication	2	0	0.22	0.38895	--
Biological Process	GO:0039694	viral RNA genome replication	2	0	0.22	0.38895	--
Biological Process	GO:0044033	multi-organism metabolic process	2	0	0.22	0.38895	--
Biological Process	GO:0090069	regulation of ribosome biogenesis	8	2	0.88	0.389	BraA01g038510.3C.gene;Brassica_rapa_newGene_2062
Biological Process	GO:0042353	fucose biosynthetic process	7	2	0.77	0.38912	BraA07g029080.3C.gene;BraA07g036960.3C.gene
Biological Process	GO:0000256	allantoin catabolic process	7	0	0.77	0.38953	--
Biological Process	GO:0000398	mRNA splicing, via spliceosome	193	11	21.3	0.39038	BraA02g025540.3C.gene;BraA02g043620.3C.gene;BraA02g043990.3C.gene;BraA03g008020.3C.gene;BraA03g020710.3C.gene;BraA03g028010.3C.gene;BraA03g028880.3C.gene;BraA03g055600.3C.gene;BraA06g007160.3C.gene;BraA06g033840.3C.gene;BraA08g034830.3C.gene
Biological Process	GO:0033238	regulation of cellular amine metabolic process	30	2	3.31	0.39123	BraA02g014200.3C.gene;BraA09g047230.3C.gene
Biological Process	GO:0006521	regulation of cellular amino acid metabolic process	30	2	3.31	0.39123	BraA02g014200.3C.gene;BraA09g047230.3C.gene
Biological Process	GO:1901703	protein localization involved in auxin polar transport	6	0	0.66	0.39164	--
Biological Process	GO:0070453	regulation of heme biosynthetic process	2	0	0.22	0.39186	--
Biological Process	GO:0070455	positive regulation of heme biosynthetic process	2	0	0.22	0.39186	--
Biological Process	GO:0000722	telomere maintenance via recombination	1	0	0.11	0.39218	--
Biological Process	GO:0000377	RNA splicing, via transesterification reactions with bulged adenosine as nucleophile	209	13	23.06	0.39229	BraA02g025540.3C.gene;BraA02g043620.3C.gene;BraA02g043990.3C.gene;BraA03g008020.3C.gene;BraA03g020710.3C.gene;BraA03g028010.3C.gene;BraA03g028880.3C.gene;BraA03g055600.3C.gene;BraA06g007160.3C.gene;BraA06g033840.3C.gene;BraA07g029650.3C.gene;BraA08g034830.3C.gene;Brassica_rapa_newGene_1053
Biological Process	GO:0006481	C-terminal protein methylation	3	0	0.33	0.39243	--
Biological Process	GO:0061013	regulation of mRNA catabolic process	12	1	1.32	0.39264	BraA10g020400.3C.gene
[truncated: 7,511 more rows]
