# Supplementary material for: Comparative Transcriptome Analysis of Early- and Late-Bolting Traits in Chinese Cabbage (Brassica rapa)
Source: Front Genet. 2021 Mar 4;12:590830. doi: 10.3389/fgene.2021.590830 (PMC7969806; doi:10.3389/fgene.2021.590830)
Supplement: Supplementary file 8 [file Table_8.XLSX]

## Sheet: T1_T2_T3_vs_T7_T8_T9.topGO
#Domain	GO_ID	Term	Annotated	Significant	Expected	KS	Gene
Biological Process	GO:0045490	pectin catabolic process	176	92	55.52	2.7e-11	BraA01g004740.3C.gene;BraA01g009000.3C.gene;BraA01g023800.3C.gene;BraA01g037350.3C.gene;BraA01g037360.3C.gene;BraA01g040060.3C.gene;BraA01g041790.3C.gene;BraA01g042480.3C.gene;BraA01g044950.3C.gene;BraA02g002330.3C.gene;BraA02g002340.3C.gene;BraA02g003170.3C.gene;BraA02g005850.3C.gene;BraA02g013160.3C.gene;BraA02g014640.3C.gene;BraA02g017840.3C.gene;BraA02g034070.3C.gene;BraA02g035760.3C.gene;Bra…
Biological Process	GO:0043086	negative regulation of catalytic activity	299	134	94.32	1.5e-09	BraA01g004740.3C.gene;BraA01g011030.3C.gene;BraA01g015410.3C.gene;BraA01g016010.3C.gene;BraA01g023800.3C.gene;BraA01g035360.3C.gene;BraA01g035460.3C.gene;BraA01g037350.3C.gene;BraA01g037360.3C.gene;BraA01g040060.3C.gene;BraA01g041790.3C.gene;BraA01g041900.3C.gene;BraA01g042480.3C.gene;BraA02g003170.3C.gene;BraA02g004360.3C.gene;BraA02g012930.3C.gene;BraA02g014640.3C.gene;BraA02g019860.3C.gene;Bra…
Biological Process	GO:0009809	lignin biosynthetic process	134	72	42.27	1.3e-08	BraA01g000350.3C.gene;BraA01g001080.3C.gene;BraA01g002420.3C.gene;BraA01g016990.3C.gene;BraA01g029610.3C.gene;BraA02g000320.3C.gene;BraA02g000800.3C.gene;BraA02g001710.3C.gene;BraA02g004870.3C.gene;BraA02g008760.3C.gene;BraA02g010500.3C.gene;BraA02g014110.3C.gene;BraA02g024140.3C.gene;BraA02g024180.3C.gene;BraA02g025540.3C.gene;BraA02g026630.3C.gene;BraA02g026690.3C.gene;BraA02g031060.3C.gene;Bra…
Biological Process	GO:0080167	response to karrikin	226	112	71.29	3e-07	BraA01g000050.3C.gene;BraA01g000250.3C.gene;BraA01g003250.3C.gene;BraA01g003600.3C.gene;BraA01g004800.3C.gene;BraA01g017750.3C.gene;BraA01g029590.3C.gene;BraA01g031350.3C.gene;BraA01g037790.3C.gene;BraA01g043610.3C.gene;BraA01g043990.3C.gene;BraA02g001820.3C.gene;BraA02g007660.3C.gene;BraA02g014450.3C.gene;BraA02g015640.3C.gene;BraA02g015790.3C.gene;BraA02g016960.3C.gene;BraA02g019520.3C.gene;Bra…
Biological Process	GO:0009611	response to wounding	368	164	116.09	3.3e-07	BraA01g001230.3C.gene;BraA01g002770.3C.gene;BraA01g003600.3C.gene;BraA01g008840.3C.gene;BraA01g012360.3C.gene;BraA01g014290.3C.gene;BraA01g015160.3C.gene;BraA01g019720.3C.gene;BraA01g026390.3C.gene;BraA01g029060.3C.gene;BraA01g034810.3C.gene;BraA01g037040.3C.gene;BraA01g037790.3C.gene;BraA01g044460.3C.gene;BraA02g004360.3C.gene;BraA02g008760.3C.gene;BraA02g009810.3C.gene;BraA02g010660.3C.gene;Bra…
Biological Process	GO:0007018	microtubule-based movement	110	59	34.7	4.1e-07	BraA01g000190.3C.gene;BraA01g014920.3C.gene;BraA01g030320.3C.gene;BraA02g002090.3C.gene;BraA02g013280.3C.gene;BraA02g013740.3C.gene;BraA02g020880.3C.gene;BraA02g029820.3C.gene;BraA02g039270.3C.gene;BraA02g040780.3C.gene;BraA02g042760.3C.gene;BraA03g033630.3C.gene;BraA03g039230.3C.gene;BraA03g043900.3C.gene;BraA04g006890.3C.gene;BraA04g007680.3C.gene;BraA04g013880.3C.gene;BraA04g014470.3C.gene;Bra…
Biological Process	GO:0055114	oxidation-reduction process	2851	1022	899.36	1.5e-06	BraA01g000200.3C.gene;BraA01g000350.3C.gene;BraA01g000830.3C.gene;BraA01g001080.3C.gene;BraA01g001120.3C.gene;BraA01g001230.3C.gene;BraA01g001750.3C.gene;BraA01g001910.3C.gene;BraA01g002350.3C.gene;BraA01g002390.3C.gene;BraA01g002420.3C.gene;BraA01g002530.3C.gene;BraA01g002610.3C.gene;BraA01g003740.3C.gene;BraA01g003910.3C.gene;BraA01g004070.3C.gene;BraA01g004350.3C.gene;BraA01g004640.3C.gene;Bra…
Biological Process	GO:0006559	L-phenylalanine catabolic process	13	12	4.1	3.8e-06	BraA02g014190.3C.gene;BraA04g006280.3C.gene;BraA04g026260.3C.gene;BraA05g008320.3C.gene;BraA05g015170.3C.gene;BraA05g036420.3C.gene;BraA07g000490.3C.gene;BraA07g021160.3C.gene;BraA09g012250.3C.gene;BraA09g044270.3C.gene;BraA09g056110.3C.gene;BraA09g056260.3C.gene
Biological Process	GO:0010200	response to chitin	247	110	77.92	6.7e-06	BraA01g000250.3C.gene;BraA01g001590.3C.gene;BraA01g003850.3C.gene;BraA01g004940.3C.gene;BraA01g006130.3C.gene;BraA01g009120.3C.gene;BraA01g009130.3C.gene;BraA01g014490.3C.gene;BraA01g016870.3C.gene;BraA01g023290.3C.gene;BraA01g025230.3C.gene;BraA01g036870.3C.gene;BraA01g042770.3C.gene;BraA02g010660.3C.gene;BraA02g010960.3C.gene;BraA02g022420.3C.gene;BraA02g025510.3C.gene;BraA02g028540.3C.gene;Bra…
Biological Process	GO:0080092	regulation of pollen tube growth	46	24	14.51	9.8e-06	BraA01g033180.3C.gene;BraA01g039120.3C.gene;BraA01g041620.3C.gene;BraA02g004380.3C.gene;BraA02g008120.3C.gene;BraA02g020920.3C.gene;BraA03g005170.3C.gene;BraA03g016740.3C.gene;BraA03g039260.3C.gene;BraA04g022700.3C.gene;BraA05g002310.3C.gene;BraA05g034700.3C.gene;BraA06g014390.3C.gene;BraA07g006770.3C.gene;BraA07g014920.3C.gene;BraA07g025500.3C.gene;BraA07g036670.3C.gene;BraA08g026930.3C.gene;Bra…
Biological Process	GO:0009751	response to salicylic acid	330	129	104.1	1e-05	BraA01g000240.3C.gene;BraA01g001590.3C.gene;BraA01g003380.3C.gene;BraA01g006130.3C.gene;BraA01g014490.3C.gene;BraA01g022400.3C.gene;BraA01g023290.3C.gene;BraA01g029060.3C.gene;BraA01g039610.3C.gene;BraA01g039710.3C.gene;BraA01g040680.3C.gene;BraA02g004540.3C.gene;BraA02g007380.3C.gene;BraA02g019520.3C.gene;BraA02g022420.3C.gene;BraA02g025510.3C.gene;BraA02g027400.3C.gene;BraA02g028540.3C.gene;Bra…
Biological Process	GO:0006833	water transport	49	31	15.46	1.6e-05	BraA01g036030.3C.gene;BraA02g002030.3C.gene;BraA03g019360.3C.gene;BraA03g027250.3C.gene;BraA03g034970.3C.gene;BraA03g041320.3C.gene;BraA03g043440.3C.gene;BraA03g043450.3C.gene;BraA03g051030.3C.gene;BraA03g059200.3C.gene;BraA04g001200.3C.gene;BraA04g026140.3C.gene;BraA04g031870.3C.gene;BraA05g008260.3C.gene;BraA05g008270.3C.gene;BraA05g035120.3C.gene;BraA05g042350.3C.gene;BraA07g000960.3C.gene;Bra…
Biological Process	GO:0042545	cell wall modification	292	119	92.11	2.5e-05	BraA01g000050.3C.gene;BraA01g004740.3C.gene;BraA01g017580.3C.gene;BraA01g019010.3C.gene;BraA01g023800.3C.gene;BraA01g037350.3C.gene;BraA01g037360.3C.gene;BraA01g040060.3C.gene;BraA01g041620.3C.gene;BraA01g041790.3C.gene;BraA01g042480.3C.gene;BraA01g043720.3C.gene;BraA02g000450.3C.gene;BraA02g002330.3C.gene;BraA02g002340.3C.gene;BraA02g003170.3C.gene;BraA02g014640.3C.gene;BraA02g019240.3C.gene;Bra…
Biological Process	GO:0009860	pollen tube growth	236	109	74.45	2.5e-05	BraA01g003420.3C.gene;BraA01g008180.3C.gene;BraA01g017220.3C.gene;BraA01g021750.3C.gene;BraA01g026140.3C.gene;BraA01g030410.3C.gene;BraA01g033180.3C.gene;BraA01g035360.3C.gene;BraA01g035870.3C.gene;BraA01g038710.3C.gene;BraA01g039120.3C.gene;BraA01g041620.3C.gene;BraA01g043830.3C.gene;BraA02g002330.3C.gene;BraA02g004380.3C.gene;BraA02g006510.3C.gene;BraA02g008120.3C.gene;BraA02g018060.3C.gene;Bra…
Biological Process	GO:0030643	cellular phosphate ion homeostasis	8	8	2.52	3.1e-05	BraA01g034870.3C.gene;BraA01g044740.3C.gene;BraA02g030540.3C.gene;BraA04g013670.3C.gene;BraA05g029790.3C.gene;BraA07g020420.3C.gene;BraA09g019450.3C.gene;BraA09g019710.3C.gene
Biological Process	GO:0006857	oligopeptide transport	118	56	37.22	3.6e-05	BraA01g012370.3C.gene;BraA01g017340.3C.gene;BraA01g032090.3C.gene;BraA01g036060.3C.gene;BraA02g004850.3C.gene;BraA02g005730.3C.gene;BraA02g013080.3C.gene;BraA02g018130.3C.gene;BraA02g018550.3C.gene;BraA03g013190.3C.gene;BraA03g049670.3C.gene;BraA03g051660.3C.gene;BraA03g053200.3C.gene;BraA04g005820.3C.gene;BraA04g028630.3C.gene;BraA05g007680.3C.gene;BraA05g023200.3C.gene;BraA05g025490.3C.gene;Bra…
Biological Process	GO:0009636	response to toxic substance	130	66	41.01	3.7e-05	BraA01g003910.3C.gene;BraA01g014290.3C.gene;BraA01g021270.3C.gene;BraA01g030530.3C.gene;BraA01g033050.3C.gene;BraA01g039940.3C.gene;BraA02g001820.3C.gene;BraA02g006880.3C.gene;BraA02g007060.3C.gene;BraA02g009700.3C.gene;BraA02g017380.3C.gene;BraA02g026630.3C.gene;BraA02g026690.3C.gene;BraA02g036290.3C.gene;BraA03g002170.3C.gene;BraA03g016430.3C.gene;BraA03g024700.3C.gene;BraA03g029050.3C.gene;Bra…
Biological Process	GO:0009834	plant-type secondary cell wall biogenesis	121	58	38.17	4.4e-05	BraA01g001630.3C.gene;BraA01g004610.3C.gene;BraA01g004690.3C.gene;BraA01g008990.3C.gene;BraA01g033430.3C.gene;BraA01g034260.3C.gene;BraA02g000760.3C.gene;BraA02g004540.3C.gene;BraA02g006110.3C.gene;BraA02g021770.3C.gene;BraA02g022810.3C.gene;BraA03g000880.3C.gene;BraA03g007000.3C.gene;BraA03g018070.3C.gene;BraA03g019080.3C.gene;BraA03g048470.3C.gene;BraA03g054520.3C.gene;BraA04g020120.3C.gene;Bra…
Biological Process	GO:0080086	stamen filament development	13	10	4.1	4.9e-05	BraA01g036620.3C.gene;BraA02g021090.3C.gene;BraA03g030470.3C.gene;BraA03g036990.3C.gene;BraA05g031540.3C.gene;BraA06g037380.3C.gene;BraA08g029260.3C.gene;BraA09g003320.3C.gene;BraA09g057750.3C.gene;BraA09g059190.3C.gene
Biological Process	GO:0015979	photosynthesis	372	193	117.35	6.6e-05	BraA01g008860.3C.gene;BraA01g009830.3C.gene;BraA01g009960.3C.gene;BraA01g012030.3C.gene;BraA01g014590.3C.gene;BraA01g018350.3C.gene;BraA01g019360.3C.gene;BraA01g021200.3C.gene;BraA01g022000.3C.gene;BraA01g026460.3C.gene;BraA01g028620.3C.gene;BraA01g029170.3C.gene;BraA01g029590.3C.gene;BraA01g031350.3C.gene;BraA01g032580.3C.gene;BraA01g036020.3C.gene;BraA01g038640.3C.gene;BraA01g038700.3C.gene;Bra…
Biological Process	GO:0019253	reductive pentose-phosphate cycle	39	25	12.3	9.1e-05	BraA01g038640.3C.gene;BraA01g042920.3C.gene;BraA02g037000.3C.gene;BraA03g024480.3C.gene;BraA03g035490.3C.gene;BraA04g004360.3C.gene;BraA04g005700.3C.gene;BraA04g010950.3C.gene;BraA04g010970.3C.gene;BraA04g014860.3C.gene;BraA05g005050.3C.gene;BraA05g040340.3C.gene;BraA06g008890.3C.gene;BraA06g038170.3C.gene;BraA07g019510.3C.gene;BraA07g022160.3C.gene;BraA07g040200.3C.gene;BraA08g007230.3C.gene;Bra…
Biological Process	GO:0009800	cinnamic acid biosynthetic process	9	8	2.84	0.00013	BraA04g006280.3C.gene;BraA04g026260.3C.gene;BraA05g008320.3C.gene;BraA05g036420.3C.gene;BraA07g014550.3C.gene;BraA07g021160.3C.gene;BraA09g040420.3C.gene;BraA09g044270.3C.gene
Biological Process	GO:0010252	auxin homeostasis	68	36	21.45	0.00013	BraA01g008430.3C.gene;BraA01g035870.3C.gene;BraA02g001780.3C.gene;BraA02g013860.3C.gene;BraA02g019350.3C.gene;BraA02g021850.3C.gene;BraA03g002140.3C.gene;BraA03g007550.3C.gene;BraA03g053600.3C.gene;BraA03g054910.3C.gene;BraA04g031570.3C.gene;BraA05g005240.3C.gene;BraA05g030540.3C.gene;BraA06g010270.3C.gene;BraA06g025310.3C.gene;BraA07g000280.3C.gene;BraA07g003460.3C.gene;BraA07g011840.3C.gene;Bra…
Biological Process	GO:0006885	regulation of pH	90	40	28.39	0.00014	BraA01g007510.3C.gene;BraA01g035030.3C.gene;BraA02g012320.3C.gene;BraA02g022500.3C.gene;BraA02g022810.3C.gene;BraA02g025240.3C.gene;BraA02g034120.3C.gene;BraA03g000220.3C.gene;BraA03g016100.3C.gene;BraA03g038020.3C.gene;BraA03g042110.3C.gene;BraA03g045850.3C.gene;BraA04g000750.3C.gene;BraA04g001890.3C.gene;BraA04g005940.3C.gene;BraA04g007230.3C.gene;BraA04g020150.3C.gene;BraA04g021540.3C.gene;Bra…
Biological Process	GO:0009753	response to jasmonic acid	384	152	121.13	0.00014	BraA01g001230.3C.gene;BraA01g001590.3C.gene;BraA01g002770.3C.gene;BraA01g003380.3C.gene;BraA01g003600.3C.gene;BraA01g008610.3C.gene;BraA01g009130.3C.gene;BraA01g011050.3C.gene;BraA01g014290.3C.gene;BraA01g017580.3C.gene;BraA01g022400.3C.gene;BraA01g026390.3C.gene;BraA01g029060.3C.gene;BraA01g034810.3C.gene;BraA01g035730.3C.gene;BraA01g036650.3C.gene;BraA01g036870.3C.gene;BraA01g040680.3C.gene;Bra…
Biological Process	GO:0010218	response to far red light	94	47	29.65	0.00014	BraA01g008310.3C.gene;BraA01g011190.3C.gene;BraA01g015830.3C.gene;BraA01g019700.3C.gene;BraA01g022000.3C.gene;BraA01g031350.3C.gene;BraA02g009810.3C.gene;BraA02g014450.3C.gene;BraA02g037860.3C.gene;BraA02g040480.3C.gene;BraA02g042140.3C.gene;BraA03g015060.3C.gene;BraA03g024140.3C.gene;BraA03g038540.3C.gene;BraA03g040550.3C.gene;BraA03g041940.3C.gene;BraA04g008290.3C.gene;BraA04g030890.3C.gene;Bra…
Biological Process	GO:0005986	sucrose biosynthetic process	42	26	13.25	0.00014	BraA01g011110.3C.gene;BraA02g008800.3C.gene;BraA02g028970.3C.gene;BraA03g004560.3C.gene;BraA04g004360.3C.gene;BraA04g005510.3C.gene;BraA04g005700.3C.gene;BraA04g007050.3C.gene;BraA04g025460.3C.gene;BraA05g011720.3C.gene;BraA05g015010.3C.gene;BraA05g018300.3C.gene;BraA07g022160.3C.gene;BraA07g028740.3C.gene;BraA07g037520.3C.gene;BraA07g041610.3C.gene;BraA08g000400.3C.gene;BraA08g002880.3C.gene;Bra…
Biological Process	GO:0071555	cell wall organization	898	338	283.28	0.00016	BraA01g000050.3C.gene;BraA01g000060.3C.gene;BraA01g000390.3C.gene;BraA01g001630.3C.gene;BraA01g004250.3C.gene;BraA01g004740.3C.gene;BraA01g007420.3C.gene;BraA01g007430.3C.gene;BraA01g008280.3C.gene;BraA01g010460.3C.gene;BraA01g010740.3C.gene;BraA01g011240.3C.gene;BraA01g012680.3C.gene;BraA01g014240.3C.gene;BraA01g014620.3C.gene;BraA01g014870.3C.gene;BraA01g015020.3C.gene;BraA01g015290.3C.gene;Bra…
Biological Process	GO:0019722	calcium-mediated signaling	45	25	14.2	0.00021	BraA01g042620.3C.gene;BraA02g013060.3C.gene;BraA02g017680.3C.gene;BraA03g028460.3C.gene;BraA03g032130.3C.gene;BraA03g037590.3C.gene;BraA03g047600.3C.gene;BraA04g007310.3C.gene;BraA05g011180.3C.gene;BraA05g030600.3C.gene;BraA05g042230.3C.gene;BraA07g002250.3C.gene;BraA07g007880.3C.gene;BraA07g009300.3C.gene;BraA07g011780.3C.gene;BraA07g016860.3C.gene;BraA08g024410.3C.gene;BraA08g034860.3C.gene;Bra…
Biological Process	GO:0016042	lipid catabolic process	347	148	109.46	0.00021	BraA01g008180.3C.gene;BraA01g008530.3C.gene;BraA01g008730.3C.gene;BraA01g010040.3C.gene;BraA01g010660.3C.gene;BraA01g017540.3C.gene;BraA01g019720.3C.gene;BraA01g027600.3C.gene;BraA01g036460.3C.gene;BraA01g037420.3C.gene;BraA01g039730.3C.gene;BraA01g041130.3C.gene;BraA01g041760.3C.gene;BraA01g042490.3C.gene;BraA01g044740.3C.gene;BraA02g001010.3C.gene;BraA02g001210.3C.gene;BraA02g002710.3C.gene;Bra…
Biological Process	GO:0006071	glycerol metabolic process	45	24	14.2	0.00025	BraA01g044740.3C.gene;BraA02g001210.3C.gene;BraA02g011760.3C.gene;BraA02g011860.3C.gene;BraA02g030540.3C.gene;BraA03g001410.3C.gene;BraA03g012080.3C.gene;BraA03g013430.3C.gene;BraA03g053480.3C.gene;BraA04g013670.3C.gene;BraA05g026700.3C.gene;BraA05g029810.3C.gene;BraA05g036400.3C.gene;BraA07g020420.3C.gene;BraA07g025810.3C.gene;BraA07g028370.3C.gene;BraA07g038160.3C.gene;BraA07g043000.3C.gene;Bra…
Biological Process	GO:0030001	metal ion transport	526	202	165.93	0.00026	BraA01g000620.3C.gene;BraA01g002640.3C.gene;BraA01g003310.3C.gene;BraA01g005580.3C.gene;BraA01g007590.3C.gene;BraA01g008170.3C.gene;BraA01g009670.3C.gene;BraA01g011020.3C.gene;BraA01g012890.3C.gene;BraA01g018710.3C.gene;BraA01g020440.3C.gene;BraA01g026900.3C.gene;BraA01g031260.3C.gene;BraA01g032470.3C.gene;BraA01g034820.3C.gene;BraA01g036750.3C.gene;BraA01g038190.3C.gene;BraA02g000560.3C.gene;Bra…
Biological Process	GO:0071492	cellular response to UV-A	9	7	2.84	0.00026	BraA01g022000.3C.gene;BraA01g031350.3C.gene;BraA01g044460.3C.gene;BraA03g007090.3C.gene;BraA03g040550.3C.gene;BraA09g055220.3C.gene;BraA10g023780.3C.gene
Biological Process	GO:0033993	response to lipid	1339	489	422.39	0.00028	BraA01g000200.3C.gene;BraA01g000250.3C.gene;BraA01g000350.3C.gene;BraA01g000430.3C.gene;BraA01g001250.3C.gene;BraA01g001590.3C.gene;BraA01g001760.3C.gene;BraA01g002330.3C.gene;BraA01g002620.3C.gene;BraA01g003080.3C.gene;BraA01g003380.3C.gene;BraA01g003600.3C.gene;BraA01g004130.3C.gene;BraA01g004270.3C.gene;BraA01g005860.3C.gene;BraA01g008570.3C.gene;BraA01g008780.3C.gene;BraA01g009450.3C.gene;Bra…
Biological Process	GO:0009773	photosynthetic electron transport in photosystem I	28	18	8.83	0.00032	BraA01g019360.3C.gene;BraA01g036020.3C.gene;BraA02g020050.3C.gene;BraA02g044420.3C.gene;BraA03g027010.3C.gene;BraA04g005700.3C.gene;BraA05g016110.3C.gene;BraA05g030950.3C.gene;BraA06g000430.3C.gene;BraA06g000570.3C.gene;BraA06g012020.3C.gene;BraA06g014360.3C.gene;BraA06g044130.3C.gene;BraA07g035470.3C.gene;BraA08g000440.3C.gene;BraA09g008070.3C.gene;BraA09g029800.3C.gene;BraA09g044960.3C.gene
Biological Process	GO:0045492	xylan biosynthetic process	58	36	18.3	0.00039	BraA01g001630.3C.gene;BraA01g004690.3C.gene;BraA01g015620.3C.gene;BraA01g034260.3C.gene;BraA02g013720.3C.gene;BraA02g021500.3C.gene;BraA03g000030.3C.gene;BraA03g018070.3C.gene;BraA03g020020.3C.gene;BraA03g042770.3C.gene;BraA03g052120.3C.gene;BraA04g020120.3C.gene;BraA04g027170.3C.gene;BraA05g008290.3C.gene;BraA05g022480.3C.gene;BraA05g028690.3C.gene;BraA05g041740.3C.gene;BraA06g014890.3C.gene;Bra…
Biological Process	GO:0009755	hormone-mediated signaling pathway	1310	480	413.25	0.00041	BraA01g000250.3C.gene;BraA01g000430.3C.gene;BraA01g001250.3C.gene;BraA01g001310.3C.gene;BraA01g001640.3C.gene;BraA01g002620.3C.gene;BraA01g003080.3C.gene;BraA01g003360.3C.gene;BraA01g004270.3C.gene;BraA01g005780.3C.gene;BraA01g008570.3C.gene;BraA01g008610.3C.gene;BraA01g008780.3C.gene;BraA01g008880.3C.gene;BraA01g009120.3C.gene;BraA01g009130.3C.gene;BraA01g009450.3C.gene;BraA01g009560.3C.gene;Bra…
Biological Process	GO:0010417	glucuronoxylan biosynthetic process	18	13	5.68	0.00042	BraA01g001630.3C.gene;BraA01g034260.3C.gene;BraA02g013720.3C.gene;BraA04g020120.3C.gene;BraA05g008290.3C.gene;BraA05g028690.3C.gene;BraA06g014890.3C.gene;BraA07g012100.3C.gene;BraA07g018520.3C.gene;BraA08g024810.3C.gene;BraA08g024910.3C.gene;BraA08g028260.3C.gene;BraA10g012780.3C.gene
Biological Process	GO:0071918	urea transmembrane transport	7	6	2.21	0.00053	BraA02g025580.3C.gene;BraA02g031860.3C.gene;BraA07g042780.3C.gene;BraA09g001060.3C.gene;BraA09g021250.3C.gene;Brassica_rapa_newGene_8879
Biological Process	GO:0008356	asymmetric cell division	37	23	11.67	0.00059	BraA01g001290.3C.gene;BraA01g024100.3C.gene;BraA03g000890.3C.gene;BraA03g019630.3C.gene;BraA03g043820.3C.gene;BraA03g056970.3C.gene;BraA03g060910.3C.gene;BraA05g007920.3C.gene;BraA06g019090.3C.gene;BraA06g039890.3C.gene;BraA06g040690.3C.gene;BraA06g043270.3C.gene;BraA07g025640.3C.gene;BraA07g034050.3C.gene;BraA08g000620.3C.gene;BraA08g005410.3C.gene;BraA08g021590.3C.gene;BraA08g030170.3C.gene;Bra…
Biological Process	GO:0030388	fructose 1,6-bisphosphate metabolic process	8	7	2.52	0.00064	BraA04g004360.3C.gene;BraA04g005700.3C.gene;BraA05g011720.3C.gene;BraA07g022160.3C.gene;BraA08g006060.3C.gene;BraA09g044960.3C.gene;BraA09g046560.3C.gene
Biological Process	GO:0006002	fructose 6-phosphate metabolic process	28	16	8.83	0.00064	BraA01g017010.3C.gene;BraA01g038700.3C.gene;BraA02g012740.3C.gene;BraA03g012880.3C.gene;BraA04g004360.3C.gene;BraA04g005700.3C.gene;BraA05g011720.3C.gene;BraA07g022160.3C.gene;BraA07g040190.3C.gene;BraA08g006060.3C.gene;BraA08g021950.3C.gene;BraA09g025990.3C.gene;BraA09g044960.3C.gene;BraA09g046560.3C.gene;BraA09g054830.3C.gene;BraA10g014550.3C.gene
Biological Process	GO:0042989	sequestering of actin monomers	10	8	3.15	0.00065	BraA01g008290.3C.gene;BraA01g008300.3C.gene;BraA03g055040.3C.gene;BraA07g001050.3C.gene;BraA07g001060.3C.gene;BraA08g018610.3C.gene;BraA09g012030.3C.gene;BraA09g056440.3C.gene
Biological Process	GO:0009768	photosynthesis, light harvesting in photosystem I	31	20	9.78	0.00067	BraA01g029170.3C.gene;BraA02g037860.3C.gene;BraA03g041940.3C.gene;BraA04g024630.3C.gene;BraA05g006030.3C.gene;BraA05g010690.3C.gene;BraA05g010700.3C.gene;BraA05g037360.3C.gene;BraA06g005580.3C.gene;BraA06g019540.3C.gene;BraA06g037410.3C.gene;BraA07g021900.3C.gene;BraA07g024630.3C.gene;BraA08g005510.3C.gene;BraA08g028350.3C.gene;BraA09g003290.3C.gene;BraA09g028120.3C.gene;BraA09g045720.3C.gene;Bra…
Biological Process	GO:0042759	long-chain fatty acid biosynthetic process	15	12	4.73	0.00072	BraA01g008430.3C.gene;BraA01g033830.3C.gene;BraA03g016670.3C.gene;BraA03g037190.3C.gene;BraA03g038800.3C.gene;BraA03g054910.3C.gene;BraA04g022800.3C.gene;BraA05g013280.3C.gene;BraA05g031210.3C.gene;BraA05g040640.3C.gene;BraA08g018660.3C.gene;BraA10g004750.3C.gene
Biological Process	GO:0031408	oxylipin biosynthetic process	45	23	14.2	0.00099	BraA01g026390.3C.gene;BraA01g031660.3C.gene;BraA02g017730.3C.gene;BraA02g021090.3C.gene;BraA02g021870.3C.gene;BraA02g030050.3C.gene;BraA02g039900.3C.gene;BraA03g037190.3C.gene;BraA04g023760.3C.gene;BraA05g011680.3C.gene;BraA05g031210.3C.gene;BraA05g040640.3C.gene;BraA06g015190.3C.gene;BraA07g016240.3C.gene;BraA07g030990.3C.gene;BraA07g031010.3C.gene;BraA07g031020.3C.gene;BraA07g031230.3C.gene;Bra…
Biological Process	GO:0032787	monocarboxylic acid metabolic process	1022	388	322.39	0.00105	BraA01g000200.3C.gene;BraA01g000240.3C.gene;BraA01g000480.3C.gene;BraA01g002420.3C.gene;BraA01g003910.3C.gene;BraA01g004270.3C.gene;BraA01g008430.3C.gene;BraA01g008530.3C.gene;BraA01g009810.3C.gene;BraA01g010660.3C.gene;BraA01g011640.3C.gene;BraA01g013360.3C.gene;BraA01g015290.3C.gene;BraA01g015780.3C.gene;BraA01g017010.3C.gene;BraA01g017220.3C.gene;BraA01g017750.3C.gene;BraA01g019720.3C.gene;Bra…
Biological Process	GO:0051726	regulation of cell cycle	309	128	97.48	0.00105	BraA01g001290.3C.gene;BraA01g001380.3C.gene;BraA01g004130.3C.gene;BraA01g005210.3C.gene;BraA01g007850.3C.gene;BraA01g008580.3C.gene;BraA01g010840.3C.gene;BraA01g013460.3C.gene;BraA01g023270.3C.gene;BraA01g024100.3C.gene;BraA01g025720.3C.gene;BraA01g033610.3C.gene;BraA01g035870.3C.gene;BraA01g037460.3C.gene;BraA01g039570.3C.gene;BraA02g001920.3C.gene;BraA02g006040.3C.gene;BraA02g006920.3C.gene;Bra…
Biological Process	GO:0010033	response to organic substance	3387	1221	1068.45	0.00114	BraA01g000200.3C.gene;BraA01g000240.3C.gene;BraA01g000250.3C.gene;BraA01g000350.3C.gene;BraA01g000430.3C.gene;BraA01g001230.3C.gene;BraA01g001250.3C.gene;BraA01g001270.3C.gene;BraA01g001310.3C.gene;BraA01g001590.3C.gene;BraA01g001640.3C.gene;BraA01g001760.3C.gene;BraA01g002080.3C.gene;BraA01g002330.3C.gene;BraA01g002620.3C.gene;BraA01g002770.3C.gene;BraA01g003080.3C.gene;BraA01g003360.3C.gene;Bra…
Biological Process	GO:0044712	single-organism catabolic process	1257	501	396.53	0.00126	BraA01g000200.3C.gene;BraA01g001110.3C.gene;BraA01g001750.3C.gene;BraA01g002610.3C.gene;BraA01g003020.3C.gene;BraA01g003470.3C.gene;BraA01g003600.3C.gene;BraA01g004640.3C.gene;BraA01g004800.3C.gene;BraA01g004850.3C.gene;BraA01g005450.3C.gene;BraA01g006470.3C.gene;BraA01g008180.3C.gene;BraA01g008530.3C.gene;BraA01g008730.3C.gene;BraA01g009310.3C.gene;BraA01g009560.3C.gene;BraA01g010040.3C.gene;Bra…
Biological Process	GO:0007076	mitotic chromosome condensation	9	7	2.84	0.00133	BraA04g010480.3C.gene;BraA04g023400.3C.gene;BraA05g012360.3C.gene;BraA06g019550.3C.gene;BraA06g025930.3C.gene;BraA06g036680.3C.gene;BraA09g047730.3C.gene
Biological Process	GO:0045893	positive regulation of transcription, DNA-templated	495	191	156.15	0.00134	BraA01g000990.3C.gene;BraA01g004040.3C.gene;BraA01g004610.3C.gene;BraA01g005150.3C.gene;BraA01g008990.3C.gene;BraA01g009130.3C.gene;BraA01g009460.3C.gene;BraA01g009470.3C.gene;BraA01g010840.3C.gene;BraA01g011190.3C.gene;BraA01g014490.3C.gene;BraA01g015880.3C.gene;BraA01g018130.3C.gene;BraA01g019200.3C.gene;BraA01g022610.3C.gene;BraA01g025720.3C.gene;BraA01g033920.3C.gene;BraA01g035730.3C.gene;Bra…
Biological Process	GO:0019762	glucosinolate catabolic process	44	23	13.88	0.00148	BraA01g035980.3C.gene;BraA01g043570.3C.gene;BraA02g023150.3C.gene;BraA02g031060.3C.gene;BraA02g039460.3C.gene;BraA04g002030.3C.gene;BraA04g002040.3C.gene;BraA04g031100.3C.gene;BraA04g031380.3C.gene;BraA05g004360.3C.gene;BraA05g012860.3C.gene;BraA05g012870.3C.gene;BraA05g027880.3C.gene;BraA05g032820.3C.gene;BraA05g032830.3C.gene;BraA06g035760.3C.gene;BraA07g011030.3C.gene;BraA07g025410.3C.gene;Bra…
Biological Process	GO:0046475	glycerophospholipid catabolic process	5	5	1.58	0.00152	BraA01g044740.3C.gene;BraA02g030540.3C.gene;BraA04g013670.3C.gene;BraA07g020420.3C.gene;BraA09g019710.3C.gene
Biological Process	GO:0034220	ion transmembrane transport	766	288	241.64	0.00152	BraA01g002640.3C.gene;BraA01g003230.3C.gene;BraA01g005580.3C.gene;BraA01g007510.3C.gene;BraA01g007590.3C.gene;BraA01g008820.3C.gene;BraA01g009670.3C.gene;BraA01g011020.3C.gene;BraA01g012890.3C.gene;BraA01g013640.3C.gene;BraA01g018710.3C.gene;BraA01g026900.3C.gene;BraA01g031260.3C.gene;BraA01g032470.3C.gene;BraA01g034820.3C.gene;BraA01g036180.3C.gene;BraA01g038190.3C.gene;BraA01g040130.3C.gene;Bra…
Biological Process	GO:0009065	glutamine family amino acid catabolic process	23	14	7.26	0.00155	BraA01g003600.3C.gene;BraA01g036100.3C.gene;BraA02g025290.3C.gene;BraA02g039240.3C.gene;BraA03g026730.3C.gene;BraA03g044550.3C.gene;BraA04g011230.3C.gene;BraA05g031030.3C.gene;BraA06g036100.3C.gene;BraA06g042040.3C.gene;BraA08g022340.3C.gene;BraA09g000490.3C.gene;BraA09g003980.3C.gene;BraA09g021720.3C.gene
Biological Process	GO:0019395	fatty acid oxidation	83	38	26.18	0.00163	BraA01g008530.3C.gene;BraA01g019720.3C.gene;BraA01g041760.3C.gene;BraA02g003100.3C.gene;BraA02g039500.3C.gene;BraA02g039900.3C.gene;BraA03g001630.3C.gene;BraA03g018600.3C.gene;BraA03g032970.3C.gene;BraA03g033320.3C.gene;BraA03g054820.3C.gene;BraA04g007520.3C.gene;BraA04g016750.3C.gene;BraA04g023760.3C.gene;BraA05g011680.3C.gene;BraA05g036180.3C.gene;BraA05g038680.3C.gene;BraA05g040640.3C.gene;Bra…
Biological Process	GO:0000914	phragmoplast assembly	9	7	2.84	0.00171	BraA01g030320.3C.gene;BraA01g042710.3C.gene;BraA03g008750.3C.gene;BraA05g039880.3C.gene;BraA07g009420.3C.gene;BraA09g051180.3C.gene;BraA10g021440.3C.gene
Biological Process	GO:0009414	response to water deprivation	595	231	187.7	0.00193	BraA01g000270.3C.gene;BraA01g004270.3C.gene;BraA01g006800.3C.gene;BraA01g008840.3C.gene;BraA01g015060.3C.gene;BraA01g015650.3C.gene;BraA01g018130.3C.gene;BraA01g018750.3C.gene;BraA01g028410.3C.gene;BraA01g035870.3C.gene;BraA01g037270.3C.gene;BraA01g037520.3C.gene;BraA01g042500.3C.gene;BraA01g042610.3C.gene;BraA01g044010.3C.gene;BraA01g044330.3C.gene;BraA02g001350.3C.gene;BraA02g002030.3C.gene;Bra…
Biological Process	GO:0009769	photosynthesis, light harvesting in photosystem II	8	7	2.52	0.00195	BraA02g037860.3C.gene;BraA03g041940.3C.gene;BraA05g010690.3C.gene;BraA05g010700.3C.gene;BraA06g037410.3C.gene;BraA09g003290.3C.gene;BraA10g012410.3C.gene
Biological Process	GO:1901700	response to oxygen-containing compound	2802	1039	883.9	0.00197	BraA01g000200.3C.gene;BraA01g000240.3C.gene;BraA01g000250.3C.gene;BraA01g000270.3C.gene;BraA01g000350.3C.gene;BraA01g000430.3C.gene;BraA01g001230.3C.gene;BraA01g001250.3C.gene;BraA01g001270.3C.gene;BraA01g001590.3C.gene;BraA01g001760.3C.gene;BraA01g002330.3C.gene;BraA01g002610.3C.gene;BraA01g002620.3C.gene;BraA01g002770.3C.gene;BraA01g003080.3C.gene;BraA01g003380.3C.gene;BraA01g003600.3C.gene;Bra…
Biological Process	GO:0009886	post-embryonic animal morphogenesis	270	107	85.17	0.00198	BraA01g000430.3C.gene;BraA01g001890.3C.gene;BraA01g009000.3C.gene;BraA01g011680.3C.gene;BraA01g021960.3C.gene;BraA01g026390.3C.gene;BraA01g026950.3C.gene;BraA01g031390.3C.gene;BraA01g031660.3C.gene;BraA01g036650.3C.gene;BraA02g000400.3C.gene;BraA02g003130.3C.gene;BraA02g003420.3C.gene;BraA02g009110.3C.gene;BraA02g012060.3C.gene;BraA02g014610.3C.gene;BraA02g019420.3C.gene;BraA02g021850.3C.gene;Bra…
Biological Process	GO:0071836	nectar secretion	11	8	3.47	0.002	BraA02g008800.3C.gene;BraA03g004560.3C.gene;BraA03g018880.3C.gene;BraA03g018900.3C.gene;BraA03g020680.3C.gene;BraA04g025740.3C.gene;BraA07g041610.3C.gene;BraA10g020290.3C.gene
Biological Process	GO:0019310	inositol catabolic process	6	6	1.89	0.00202	BraA01g030720.3C.gene;BraA02g012730.3C.gene;BraA03g053010.3C.gene;BraA06g010690.3C.gene;BraA07g001030.3C.gene;BraA09g012070.3C.gene
Biological Process	GO:1902358	sulfate transmembrane transport	24	14	7.57	0.00222	BraA01g036180.3C.gene;BraA02g003380.3C.gene;BraA02g008310.3C.gene;BraA02g024460.3C.gene;BraA03g005810.3C.gene;BraA03g035330.3C.gene;BraA03g051250.3C.gene;BraA05g031130.3C.gene;BraA07g041110.3C.gene;BraA07g041120.3C.gene;BraA09g040030.3C.gene;BraA09g040820.3C.gene;BraA09g043100.3C.gene;BraA10g027690.3C.gene
Biological Process	GO:0006865	amino acid transport	143	66	45.11	0.00224	BraA01g003230.3C.gene;BraA01g016470.3C.gene;BraA01g040130.3C.gene;BraA02g005950.3C.gene;BraA02g012100.3C.gene;BraA02g024300.3C.gene;BraA02g038500.3C.gene;BraA02g039190.3C.gene;BraA02g044320.3C.gene;BraA02g044530.3C.gene;BraA02g045760.3C.gene;BraA03g000570.3C.gene;BraA03g001710.3C.gene;BraA03g012310.3C.gene;BraA03g019900.3C.gene;BraA03g021820.3C.gene;BraA03g025870.3C.gene;BraA03g025950.3C.gene;Bra…
Biological Process	GO:0048235	pollen sperm cell differentiation	47	21	14.83	0.00239	BraA01g002820.3C.gene;BraA01g039610.3C.gene;BraA01g042990.3C.gene;BraA02g012040.3C.gene;BraA02g040010.3C.gene;BraA03g003970.3C.gene;BraA03g056530.3C.gene;BraA03g059370.3C.gene;BraA03g059540.3C.gene;BraA04g000790.3C.gene;BraA05g040490.3C.gene;BraA06g019580.3C.gene;BraA07g012490.3C.gene;BraA07g033720.3C.gene;BraA09g014650.3C.gene;BraA09g024660.3C.gene;BraA09g026840.3C.gene;BraA09g041510.3C.gene;Bra…
Biological Process	GO:0010207	photosystem II assembly	29	17	9.15	0.00245	BraA03g015410.3C.gene;BraA04g001860.3C.gene;BraA04g007460.3C.gene;BraA05g032010.3C.gene;BraA06g031510.3C.gene;BraA06g035330.3C.gene;BraA07g036050.3C.gene;BraA07g037270.3C.gene;BraA07g042080.3C.gene;BraA08g015370.3C.gene;BraA08g035330.3C.gene;BraA09g006240.3C.gene;BraA09g009530.3C.gene;BraA09g014630.3C.gene;BraA09g028120.3C.gene;BraA09g055960.3C.gene;BraA10g002150.3C.gene
Biological Process	GO:0035428	hexose transmembrane transport	55	26	17.35	0.00252	BraA01g002130.3C.gene;BraA01g012190.3C.gene;BraA01g020190.3C.gene;BraA01g022370.3C.gene;BraA02g022660.3C.gene;BraA02g040680.3C.gene;BraA03g039110.3C.gene;BraA03g043540.3C.gene;BraA03g046580.3C.gene;BraA05g019390.3C.gene;BraA05g027400.3C.gene;BraA05g039390.3C.gene;BraA06g003370.3C.gene;BraA06g005930.3C.gene;BraA06g005950.3C.gene;BraA07g001490.3C.gene;BraA07g016340.3C.gene;BraA07g038860.3C.gene;Bra…
Biological Process	GO:0008643	carbohydrate transport	219	96	69.08	0.00256	BraA01g002130.3C.gene;BraA01g012190.3C.gene;BraA01g013640.3C.gene;BraA01g015710.3C.gene;BraA01g020190.3C.gene;BraA01g022370.3C.gene;BraA01g029590.3C.gene;BraA02g010760.3C.gene;BraA02g014750.3C.gene;BraA02g020540.3C.gene;BraA02g021670.3C.gene;BraA02g022660.3C.gene;BraA02g025580.3C.gene;BraA02g035810.3C.gene;BraA02g037990.3C.gene;BraA02g040680.3C.gene;BraA02g041660.3C.gene;BraA02g043840.3C.gene;Bra…
Biological Process	GO:0035445	borate transmembrane transport	4	4	1.26	0.00262	BraA02g022500.3C.gene;BraA02g025580.3C.gene;BraA05g039250.3C.gene;BraA07g042780.3C.gene
Biological Process	GO:0045764	positive regulation of cellular amino acid metabolic process	6	5	1.89	0.00297	BraA01g032420.3C.gene;BraA02g022810.3C.gene;BraA03g039670.3C.gene;BraA07g027740.3C.gene;BraA07g039050.3C.gene
Biological Process	GO:0017157	regulation of exocytosis	5	5	1.58	0.00303	BraA02g006510.3C.gene;BraA03g059540.3C.gene;BraA08g034860.3C.gene;BraA09g064870.3C.gene;BraA10g023270.3C.gene
Biological Process	GO:0046395	carboxylic acid catabolic process	220	108	69.4	0.00309	BraA01g001110.3C.gene;BraA01g003600.3C.gene;BraA01g004800.3C.gene;BraA01g008530.3C.gene;BraA01g010660.3C.gene;BraA01g019720.3C.gene;BraA01g025910.3C.gene;BraA01g030200.3C.gene;BraA01g036080.3C.gene;BraA01g036100.3C.gene;BraA01g041760.3C.gene;BraA02g003100.3C.gene;BraA02g014190.3C.gene;BraA02g014250.3C.gene;BraA02g024710.3C.gene;BraA02g025290.3C.gene;BraA02g031780.3C.gene;BraA02g036290.3C.gene;Bra…
Biological Process	GO:0010114	response to red light	104	48	32.81	0.00316	BraA01g008310.3C.gene;BraA01g015830.3C.gene;BraA01g022000.3C.gene;BraA01g031350.3C.gene;BraA02g014450.3C.gene;BraA02g019240.3C.gene;BraA02g037860.3C.gene;BraA02g040480.3C.gene;BraA02g042140.3C.gene;BraA03g015060.3C.gene;BraA03g021240.3C.gene;BraA03g022510.3C.gene;BraA03g024110.3C.gene;BraA03g024140.3C.gene;BraA03g038540.3C.gene;BraA03g040550.3C.gene;BraA03g041940.3C.gene;BraA04g008290.3C.gene;Bra…
Biological Process	GO:0006629	lipid metabolic process	1682	632	530.6	0.00316	BraA01g000350.3C.gene;BraA01g000700.3C.gene;BraA01g001230.3C.gene;BraA01g001700.3C.gene;BraA01g002000.3C.gene;BraA01g002290.3C.gene;BraA01g002350.3C.gene;BraA01g002420.3C.gene;BraA01g003910.3C.gene;BraA01g004270.3C.gene;BraA01g004350.3C.gene;BraA01g005000.3C.gene;BraA01g005030.3C.gene;BraA01g008180.3C.gene;BraA01g008430.3C.gene;BraA01g008530.3C.gene;BraA01g008730.3C.gene;BraA01g009560.3C.gene;Bra…
Biological Process	GO:0034605	cellular response to heat	54	26	17.03	0.00319	BraA01g012290.3C.gene;BraA01g021540.3C.gene;BraA01g022000.3C.gene;BraA01g031350.3C.gene;BraA02g002250.3C.gene;BraA02g004360.3C.gene;BraA03g020140.3C.gene;BraA03g025600.3C.gene;BraA03g040550.3C.gene;BraA04g027230.3C.gene;BraA05g037320.3C.gene;BraA06g035490.3C.gene;BraA07g007820.3C.gene;BraA07g009480.3C.gene;BraA07g040200.3C.gene;BraA07g040930.3C.gene;BraA08g011450.3C.gene;BraA08g027120.3C.gene;Bra…
Biological Process	GO:0009846	pollen germination	105	41	33.12	0.00322	BraA01g000060.3C.gene;BraA01g002910.3C.gene;BraA01g008180.3C.gene;BraA01g041620.3C.gene;BraA01g043830.3C.gene;BraA02g002330.3C.gene;BraA02g018060.3C.gene;BraA02g039500.3C.gene;BraA03g021840.3C.gene;BraA03g043440.3C.gene;BraA03g043450.3C.gene;BraA03g044710.3C.gene;BraA03g051960.3C.gene;BraA04g003670.3C.gene;BraA04g009610.3C.gene;BraA04g019340.3C.gene;BraA04g023740.3C.gene;BraA05g002080.3C.gene;Bra…
Biological Process	GO:0010338	leaf formation	10	8	3.15	0.00346	BraA02g021850.3C.gene;BraA03g019630.3C.gene;BraA04g029680.3C.gene;BraA05g002720.3C.gene;BraA05g007920.3C.gene;BraA06g009950.3C.gene;BraA07g037630.3C.gene;BraA09g059990.3C.gene
Biological Process	GO:0018107	peptidyl-threonine phosphorylation	34	19	10.73	0.00363	BraA01g006800.3C.gene;BraA02g000110.3C.gene;BraA02g000120.3C.gene;BraA02g032170.3C.gene;BraA04g021600.3C.gene;BraA05g013940.3C.gene;BraA06g010390.3C.gene;BraA06g032430.3C.gene;BraA06g042250.3C.gene;BraA06g042260.3C.gene;BraA08g000400.3C.gene;BraA08g013070.3C.gene;BraA08g024000.3C.gene;BraA08g032610.3C.gene;BraA09g048100.3C.gene;BraA09g066000.3C.gene;BraA10g000740.3C.gene;BraA10g016280.3C.gene;Bra…
Biological Process	GO:0042742	defense response to bacterium	649	242	204.73	0.00367	BraA01g000240.3C.gene;BraA01g000270.3C.gene;BraA01g004270.3C.gene;BraA01g006130.3C.gene;BraA01g009130.3C.gene;BraA01g011030.3C.gene;BraA01g014490.3C.gene;BraA01g016810.3C.gene;BraA01g017580.3C.gene;BraA01g023890.3C.gene;BraA01g025910.3C.gene;BraA01g026390.3C.gene;BraA01g032990.3C.gene;BraA01g035370.3C.gene;BraA01g036870.3C.gene;BraA01g037290.3C.gene;BraA01g037300.3C.gene;BraA01g037500.3C.gene;Bra…
Biological Process	GO:0010143	cutin biosynthetic process	36	19	11.36	0.00382	BraA02g025720.3C.gene;BraA03g001630.3C.gene;BraA03g029380.3C.gene;BraA04g027020.3C.gene;BraA05g000610.3C.gene;BraA05g007520.3C.gene;BraA05g019770.3C.gene;BraA05g035500.3C.gene;BraA05g036180.3C.gene;BraA06g012080.3C.gene;BraA07g042580.3C.gene;BraA09g000610.3C.gene;BraA09g002200.3C.gene;BraA09g058770.3C.gene;BraA09g066200.3C.gene;BraA10g000410.3C.gene;BraA10g005240.3C.gene;Brassica_rapa_newGene_488…
Biological Process	GO:0009765	photosynthesis, light harvesting	57	36	17.98	0.00383	BraA01g009830.3C.gene;BraA01g026460.3C.gene;BraA01g029170.3C.gene;BraA01g044460.3C.gene;BraA02g023010.3C.gene;BraA02g037860.3C.gene;BraA03g000080.3C.gene;BraA03g012640.3C.gene;BraA03g018080.3C.gene;BraA03g041940.3C.gene;BraA04g001140.3C.gene;BraA04g024630.3C.gene;BraA04g028170.3C.gene;BraA05g006030.3C.gene;BraA05g010690.3C.gene;BraA05g010700.3C.gene;BraA05g013660.3C.gene;BraA05g037360.3C.gene;Bra…
Biological Process	GO:0010508	positive regulation of autophagy	8	7	2.52	0.00392	BraA03g020140.3C.gene;BraA04g000590.3C.gene;BraA04g027230.3C.gene;BraA05g001540.3C.gene;BraA07g025220.3C.gene;BraA07g041070.3C.gene;BraA08g026760.3C.gene
Biological Process	GO:0006639	acylglycerol metabolic process	48	19	15.14	0.00395	BraA01g004270.3C.gene;BraA01g010040.3C.gene;BraA01g026950.3C.gene;BraA02g001210.3C.gene;BraA02g014610.3C.gene;BraA03g001410.3C.gene;BraA03g014500.3C.gene;BraA03g044730.3C.gene;BraA03g045330.3C.gene;BraA05g009700.3C.gene;BraA05g036230.3C.gene;BraA07g017550.3C.gene;BraA07g025810.3C.gene;BraA07g043000.3C.gene;BraA08g004520.3C.gene;BraA09g019050.3C.gene;BraA10g032260.3C.gene;BraA10g032830.3C.gene;Bra…
Biological Process	GO:0035556	intracellular signal transduction	1009	378	318.29	0.00398	BraA01g000880.3C.gene;BraA01g001640.3C.gene;BraA01g002620.3C.gene;BraA01g003020.3C.gene;BraA01g003080.3C.gene;BraA01g003360.3C.gene;BraA01g004040.3C.gene;BraA01g004270.3C.gene;BraA01g006800.3C.gene;BraA01g008570.3C.gene;BraA01g009120.3C.gene;BraA01g009130.3C.gene;BraA01g010300.3C.gene;BraA01g010920.3C.gene;BraA01g012670.3C.gene;BraA01g018750.3C.gene;BraA01g019740.3C.gene;BraA01g022470.3C.gene;Bra…
Biological Process	GO:0042762	regulation of sulfur metabolic process	48	21	15.14	0.00434	BraA01g032420.3C.gene;BraA02g012060.3C.gene;BraA02g017880.3C.gene;BraA03g003120.3C.gene;BraA03g017510.3C.gene;BraA03g019980.3C.gene;BraA03g039670.3C.gene;BraA03g044380.3C.gene;BraA03g053600.3C.gene;BraA03g061240.3C.gene;BraA05g007370.3C.gene;BraA06g015410.3C.gene;BraA07g028580.3C.gene;BraA07g033110.3C.gene;BraA07g043070.3C.gene;BraA08g033320.3C.gene;BraA09g006980.3C.gene;BraA09g010100.3C.gene;Bra…
Biological Process	GO:0009915	phloem sucrose loading	4	4	1.26	0.00443	BraA03g057490.3C.gene;BraA07g001790.3C.gene;BraA07g014520.3C.gene;BraA09g040330.3C.gene
Biological Process	GO:0033609	oxalate metabolic process	18	11	5.68	0.00455	BraA01g029140.3C.gene;BraA01g042250.3C.gene;BraA02g008980.3C.gene;BraA03g009710.3C.gene;BraA03g032370.3C.gene;BraA05g039430.3C.gene;BraA06g006440.3C.gene;BraA06g018050.3C.gene;BraA09g051530.3C.gene;BraA09g062330.3C.gene;BraA10g001070.3C.gene
Biological Process	GO:0010088	phloem development	10	6	3.15	0.00457	BraA02g025270.3C.gene;BraA03g030360.3C.gene;BraA03g034000.3C.gene;BraA03g036930.3C.gene;BraA07g026240.3C.gene;BraA07g042390.3C.gene
Biological Process	GO:2000762	regulation of phenylpropanoid metabolic process	29	17	9.15	0.00462	BraA01g030500.3C.gene;BraA02g001710.3C.gene;BraA02g008760.3C.gene;BraA03g023230.3C.gene;BraA05g030850.3C.gene;BraA06g011680.3C.gene;BraA06g021040.3C.gene;BraA06g044770.3C.gene;BraA07g009510.3C.gene;BraA08g022940.3C.gene;BraA09g013480.3C.gene;BraA09g014820.3C.gene;BraA09g028560.3C.gene;BraA09g046410.3C.gene;BraA09g058620.3C.gene;BraA10g020350.3C.gene;BraA10g028260.3C.gene
Biological Process	GO:0006636	unsaturated fatty acid biosynthetic process	54	27	17.03	0.00471	BraA01g004270.3C.gene;BraA01g008430.3C.gene;BraA01g017750.3C.gene;BraA02g004960.3C.gene;BraA02g016830.3C.gene;BraA02g022550.3C.gene;BraA03g015910.3C.gene;BraA03g016670.3C.gene;BraA03g020440.3C.gene;BraA03g037190.3C.gene;BraA03g054910.3C.gene;BraA04g021300.3C.gene;BraA04g022800.3C.gene;BraA05g013280.3C.gene;BraA05g031210.3C.gene;BraA05g035680.3C.gene;BraA05g040640.3C.gene;BraA05g041270.3C.gene;Bra…
Biological Process	GO:0051091	positive regulation of sequence-specific DNA binding transcription factor activity	20	13	6.31	0.00473	BraA01g036650.3C.gene;BraA03g021810.3C.gene;BraA04g003800.3C.gene;BraA04g012020.3C.gene;BraA04g029130.3C.gene;BraA05g002060.3C.gene;BraA05g031600.3C.gene;BraA05g031610.3C.gene;BraA06g001700.3C.gene;BraA06g036590.3C.gene;BraA07g022510.3C.gene;BraA09g003710.3C.gene;BraA09g047340.3C.gene
Biological Process	GO:2000122	negative regulation of stomatal complex development	8	7	2.52	0.00481	BraA01g044810.3C.gene;BraA02g019760.3C.gene;BraA03g016180.3C.gene;BraA04g021610.3C.gene;BraA05g040570.3C.gene;BraA07g035140.3C.gene;BraA09g031060.3C.gene
Biological Process	GO:0035404	histone-serine phosphorylation	4	4	1.26	0.00487	BraA01g005210.3C.gene;BraA04g031570.3C.gene;BraA05g005240.3C.gene;BraA08g016850.3C.gene
Biological Process	GO:0048646	anatomical structure formation involved in morphogenesis	324	133	102.21	0.00489	BraA01g000050.3C.gene;BraA01g000350.3C.gene;BraA01g000430.3C.gene;BraA01g001890.3C.gene;BraA01g005000.3C.gene;BraA01g005030.3C.gene;BraA01g011240.3C.gene;BraA01g011680.3C.gene;BraA01g019010.3C.gene;BraA01g026390.3C.gene;BraA01g031660.3C.gene;BraA01g032880.3C.gene;BraA01g043290.3C.gene;BraA02g000400.3C.gene;BraA02g003130.3C.gene;BraA02g009110.3C.gene;BraA02g012060.3C.gene;BraA02g012730.3C.gene;Bra…
Biological Process	GO:0016114	terpenoid biosynthetic process	216	84	68.14	0.0049	BraA01g002000.3C.gene;BraA01g005000.3C.gene;BraA01g005030.3C.gene;BraA01g009810.3C.gene;BraA01g012930.3C.gene;BraA01g021540.3C.gene;BraA01g032280.3C.gene;BraA01g037270.3C.gene;BraA01g042890.3C.gene;BraA01g043290.3C.gene;BraA02g015640.3C.gene;BraA02g016790.3C.gene;BraA02g017410.3C.gene;BraA02g024710.3C.gene;BraA02g025540.3C.gene;BraA02g045190.3C.gene;BraA03g012640.3C.gene;BraA03g020710.3C.gene;Bra…
Biological Process	GO:0040009	regulation of growth rate	5	5	1.58	0.005	BraA06g009950.3C.gene;BraA07g003460.3C.gene;BraA07g035760.3C.gene;BraA09g010950.3C.gene;BraA09g059990.3C.gene
Biological Process	GO:0046323	glucose import	57	26	17.98	0.00515	BraA01g002130.3C.gene;BraA01g012190.3C.gene;BraA01g020190.3C.gene;BraA01g022370.3C.gene;BraA02g022660.3C.gene;BraA02g040680.3C.gene;BraA03g038570.3C.gene;BraA03g039110.3C.gene;BraA03g043540.3C.gene;BraA05g019390.3C.gene;BraA05g027400.3C.gene;BraA05g039390.3C.gene;BraA06g003370.3C.gene;BraA06g005930.3C.gene;BraA06g005950.3C.gene;BraA07g001490.3C.gene;BraA07g016340.3C.gene;BraA07g038860.3C.gene;Bra…
Biological Process	GO:0010215	cellulose microfibril organization	37	17	11.67	0.00524	BraA01g017810.3C.gene;BraA01g033000.3C.gene;BraA02g006110.3C.gene;BraA02g006510.3C.gene;BraA02g039040.3C.gene;BraA03g007000.3C.gene;BraA03g039440.3C.gene;BraA04g024030.3C.gene;BraA05g011390.3C.gene;BraA05g041100.3C.gene;BraA06g006660.3C.gene;BraA06g036270.3C.gene;BraA08g019530.3C.gene;BraA08g032400.3C.gene;BraA09g004470.3C.gene;BraA10g023270.3C.gene;BraA10g023880.3C.gene
Biological Process	GO:0009409	response to cold	642	240	202.52	0.00529	BraA01g000350.3C.gene;BraA01g001110.3C.gene;BraA01g003600.3C.gene;BraA01g005980.3C.gene;BraA01g012290.3C.gene;BraA01g015090.3C.gene;BraA01g015650.3C.gene;BraA01g016800.3C.gene;BraA01g019450.3C.gene;BraA01g024100.3C.gene;BraA01g028410.3C.gene;BraA01g029170.3C.gene;BraA01g031150.3C.gene;BraA01g031350.3C.gene;BraA01g037520.3C.gene;BraA01g038640.3C.gene;BraA01g039510.3C.gene;BraA01g041010.3C.gene;Bra…
Biological Process	GO:0018105	peptidyl-serine phosphorylation	119	53	37.54	0.00532	BraA01g003080.3C.gene;BraA01g005210.3C.gene;BraA01g006800.3C.gene;BraA01g008630.3C.gene;BraA01g012670.3C.gene;BraA01g026990.3C.gene;BraA02g000110.3C.gene;BraA02g000120.3C.gene;BraA02g004380.3C.gene;BraA02g008120.3C.gene;BraA02g032170.3C.gene;BraA03g005170.3C.gene;BraA03g016740.3C.gene;BraA03g020560.3C.gene;BraA03g026300.3C.gene;BraA03g059380.3C.gene;BraA03g059860.3C.gene;BraA04g007410.3C.gene;Bra…
Biological Process	GO:0051260	protein homooligomerization	53	23	16.72	0.00533	BraA01g042360.3C.gene;BraA02g037990.3C.gene;BraA02g043840.3C.gene;BraA03g004740.3C.gene;BraA03g013320.3C.gene;BraA03g027420.3C.gene;BraA03g058340.3C.gene;BraA04g012750.3C.gene;BraA05g020270.3C.gene;BraA06g004610.3C.gene;BraA06g016930.3C.gene;BraA06g018300.3C.gene;BraA06g024680.3C.gene;BraA06g031080.3C.gene;BraA06g032990.3C.gene;BraA06g037230.3C.gene;BraA07g000930.3C.gene;BraA08g004500.3C.gene;Bra…
Biological Process	GO:0009992	cellular water homeostasis	61	29	19.24	0.00545	BraA01g036030.3C.gene;BraA02g025580.3C.gene;BraA03g019360.3C.gene;BraA03g027250.3C.gene;BraA03g048570.3C.gene;BraA03g051030.3C.gene;BraA03g059200.3C.gene;BraA04g001200.3C.gene;BraA04g003680.3C.gene;BraA04g010640.3C.gene;BraA04g014780.3C.gene;BraA04g026140.3C.gene;BraA04g031870.3C.gene;BraA05g008260.3C.gene;BraA05g008270.3C.gene;BraA05g039250.3C.gene;BraA05g042350.3C.gene;BraA06g019580.3C.gene;Bra…
Biological Process	GO:0042493	response to drug	154	66	48.58	0.00553	BraA01g000240.3C.gene;BraA01g008430.3C.gene;BraA01g012650.3C.gene;BraA01g016370.3C.gene;BraA01g030520.3C.gene;BraA01g030530.3C.gene;BraA01g032040.3C.gene;BraA01g038780.3C.gene;BraA01g041160.3C.gene;BraA02g007190.3C.gene;BraA02g015330.3C.gene;BraA02g020270.3C.gene;BraA03g004260.3C.gene;BraA03g024650.3C.gene;BraA03g033580.3C.gene;BraA03g033590.3C.gene;BraA03g035390.3C.gene;BraA03g049780.3C.gene;Bra…
Biological Process	GO:0009695	jasmonic acid biosynthetic process	43	21	13.56	0.00587	BraA01g008530.3C.gene;BraA01g019720.3C.gene;BraA01g026390.3C.gene;BraA02g021090.3C.gene;BraA02g030050.3C.gene;BraA03g018600.3C.gene;BraA03g028460.3C.gene;BraA03g054820.3C.gene;BraA04g023760.3C.gene;BraA05g011680.3C.gene;BraA06g001540.3C.gene;BraA06g015190.3C.gene;BraA07g016240.3C.gene;BraA07g031230.3C.gene;BraA08g018800.3C.gene;BraA08g027790.3C.gene;BraA08g028140.3C.gene;BraA08g029260.3C.gene;Bra…
Biological Process	GO:0048268	clathrin coat assembly	24	14	7.57	0.00588	BraA01g016660.3C.gene;BraA02g018070.3C.gene;BraA06g010860.3C.gene;BraA06g011020.3C.gene;BraA07g012630.3C.gene;BraA07g033320.3C.gene;BraA08g034560.3C.gene;BraA08g035510.3C.gene;BraA09g001550.3C.gene;BraA09g037590.3C.gene;BraA09g065410.3C.gene;BraA10g001680.3C.gene;BraA10g003610.3C.gene;BraA10g015120.3C.gene
Biological Process	GO:0051938	L-glutamate import	9	6	2.84	0.00605	BraA04g024910.3C.gene;BraA04g027780.3C.gene;BraA05g006480.3C.gene;BraA07g015670.3C.gene;BraA08g014510.3C.gene;Brassica_rapa_newGene_2715
Biological Process	GO:0042178	xenobiotic catabolic process	4	4	1.26	0.00629	BraA02g026630.3C.gene;BraA02g026690.3C.gene;BraA03g029790.3C.gene;BraA10g000550.3C.gene
Biological Process	GO:0031537	regulation of anthocyanin metabolic process	26	16	8.2	0.00636	BraA02g019350.3C.gene;BraA02g019520.3C.gene;BraA03g057090.3C.gene;BraA04g018620.3C.gene;BraA05g030420.3C.gene;BraA05g035640.3C.gene;BraA06g006410.3C.gene;BraA07g018740.3C.gene;BraA07g030110.3C.gene;BraA07g034590.3C.gene;BraA09g028350.3C.gene;BraA09g028560.3C.gene;BraA09g062360.3C.gene;BraA10g025180.3C.gene;BraA10g026880.3C.gene;BraA10g028620.3C.gene
Biological Process	GO:0009062	fatty acid catabolic process	79	35	24.92	0.00641	BraA01g008530.3C.gene;BraA01g019720.3C.gene;BraA01g041760.3C.gene;BraA02g003100.3C.gene;BraA02g039500.3C.gene;BraA02g039900.3C.gene;BraA03g018600.3C.gene;BraA03g032970.3C.gene;BraA03g033320.3C.gene;BraA03g054820.3C.gene;BraA04g007520.3C.gene;BraA04g016750.3C.gene;BraA04g023760.3C.gene;BraA05g011680.3C.gene;BraA05g038680.3C.gene;BraA05g040640.3C.gene;BraA06g020990.3C.gene;BraA06g028570.3C.gene;Bra…
Biological Process	GO:1900376	regulation of secondary metabolite biosynthetic process	40	19	12.62	0.0066	BraA02g001710.3C.gene;BraA02g008760.3C.gene;BraA03g003120.3C.gene;BraA03g017510.3C.gene;BraA03g044380.3C.gene;BraA03g053600.3C.gene;BraA03g061240.3C.gene;BraA05g030850.3C.gene;BraA06g021040.3C.gene;BraA06g044770.3C.gene;BraA08g022940.3C.gene;BraA09g006980.3C.gene;BraA09g010100.3C.gene;BraA09g013480.3C.gene;BraA09g014820.3C.gene;BraA09g028560.3C.gene;BraA09g046410.3C.gene;BraA10g020350.3C.gene;Bra…
Biological Process	GO:0050665	hydrogen peroxide biosynthetic process	22	9	6.94	0.00671	BraA01g037290.3C.gene;BraA01g037300.3C.gene;BraA01g037500.3C.gene;BraA03g036450.3C.gene;BraA05g000090.3C.gene;BraA05g032630.3C.gene;BraA05g032640.3C.gene;BraA05g032950.3C.gene;BraA09g014740.3C.gene
Biological Process	GO:0042538	hyperosmotic salinity response	119	45	37.54	0.00671	BraA01g006800.3C.gene;BraA01g014290.3C.gene;BraA01g015650.3C.gene;BraA01g037270.3C.gene;BraA01g037520.3C.gene;BraA02g010660.3C.gene;BraA02g019360.3C.gene;BraA02g022380.3C.gene;BraA02g045510.3C.gene;BraA03g000050.3C.gene;BraA03g011120.3C.gene;BraA03g012070.3C.gene;BraA03g015890.3C.gene;BraA03g021080.3C.gene;BraA03g031580.3C.gene;BraA03g038910.3C.gene;BraA03g057280.3C.gene;BraA04g004460.3C.gene;Bra…
Biological Process	GO:0006560	proline metabolic process	28	16	8.83	0.00678	BraA02g039240.3C.gene;BraA03g006530.3C.gene;BraA03g021080.3C.gene;BraA04g001300.3C.gene;BraA04g004460.3C.gene;BraA04g011230.3C.gene;BraA05g003310.3C.gene;BraA06g036100.3C.gene;BraA06g042040.3C.gene;BraA07g043270.3C.gene;BraA08g002160.3C.gene;BraA09g003980.3C.gene;BraA09g021720.3C.gene;BraA09g046430.3C.gene;Brassica_rapa_newGene_1568;Brassica_rapa_newGene_2557
Biological Process	GO:0006268	DNA unwinding involved in DNA replication	17	11	5.36	0.00682	BraA01g008580.3C.gene;BraA02g001290.3C.gene;BraA02g032740.3C.gene;BraA03g001460.3C.gene;BraA03g029320.3C.gene;BraA03g034440.3C.gene;BraA03g042100.3C.gene;BraA03g043150.3C.gene;BraA05g037500.3C.gene;BraA06g042940.3C.gene;BraA09g002130.3C.gene
Biological Process	GO:0071486	cellular response to high light intensity	13	8	4.1	0.00692	BraA01g022000.3C.gene;BraA01g031350.3C.gene;BraA01g044460.3C.gene;BraA03g007090.3C.gene;BraA03g040550.3C.gene;BraA08g031010.3C.gene;BraA09g055220.3C.gene;BraA10g023780.3C.gene
Biological Process	GO:0030036	actin cytoskeleton organization	133	60	41.96	0.00712	BraA01g003420.3C.gene;BraA01g008290.3C.gene;BraA01g008300.3C.gene;BraA01g016320.3C.gene;BraA01g025310.3C.gene;BraA01g042600.3C.gene;BraA02g006510.3C.gene;BraA02g011030.3C.gene;BraA02g012370.3C.gene;BraA02g015420.3C.gene;BraA03g011370.3C.gene;BraA03g012480.3C.gene;BraA03g013810.3C.gene;BraA03g023970.3C.gene;BraA03g030010.3C.gene;BraA03g036160.3C.gene;BraA03g041590.3C.gene;BraA03g052660.3C.gene;Bra…
Biological Process	GO:0048827	phyllome development	816	301	257.41	0.00719	BraA01g000350.3C.gene;BraA01g000430.3C.gene;BraA01g001150.3C.gene;BraA01g001250.3C.gene;BraA01g001290.3C.gene;BraA01g002350.3C.gene;BraA01g004270.3C.gene;BraA01g007390.3C.gene;BraA01g007850.3C.gene;BraA01g008290.3C.gene;BraA01g010430.3C.gene;BraA01g010450.3C.gene;BraA01g014490.3C.gene;BraA01g015680.3C.gene;BraA01g016370.3C.gene;BraA01g018070.3C.gene;BraA01g019870.3C.gene;BraA01g021980.3C.gene;Bra…
Biological Process	GO:0090558	plant epidermis development	100	50	31.55	0.00719	BraA01g004040.3C.gene;BraA01g004130.3C.gene;BraA01g011280.3C.gene;BraA01g021960.3C.gene;BraA01g023270.3C.gene;BraA01g024100.3C.gene;BraA01g031390.3C.gene;BraA01g044810.3C.gene;BraA02g003420.3C.gene;BraA02g014730.3C.gene;BraA02g019760.3C.gene;BraA02g025960.3C.gene;BraA02g031450.3C.gene;BraA02g035820.3C.gene;BraA03g013430.3C.gene;BraA03g014640.3C.gene;BraA03g016180.3C.gene;BraA03g020270.3C.gene;Bra…
Biological Process	GO:0060772	leaf phyllotactic patterning	5	5	1.58	0.00753	BraA02g003470.3C.gene;BraA02g012300.3C.gene;BraA03g056550.3C.gene;BraA06g029000.3C.gene;BraA08g017510.3C.gene
Biological Process	GO:2000014	regulation of endosperm development	6	5	1.89	0.0076	BraA05g026410.3C.gene;BraA05g026450.3C.gene;BraA05g041270.3C.gene;BraA06g000590.3C.gene;Brassica_rapa_newGene_6813
Biological Process	GO:0005985	sucrose metabolic process	74	42	23.34	0.00761	BraA01g003470.3C.gene;BraA01g004270.3C.gene;BraA01g011110.3C.gene;BraA01g042340.3C.gene;BraA01g043720.3C.gene;BraA02g008800.3C.gene;BraA02g028970.3C.gene;BraA03g004560.3C.gene;BraA03g018880.3C.gene;BraA03g018900.3C.gene;BraA04g004360.3C.gene;BraA04g005510.3C.gene;BraA04g005700.3C.gene;BraA04g007050.3C.gene;BraA04g025460.3C.gene;BraA04g025740.3C.gene;BraA05g011720.3C.gene;BraA05g015010.3C.gene;Bra…
Biological Process	GO:0097305	response to alcohol	1151	410	363.09	0.00764	BraA01g000200.3C.gene;BraA01g000250.3C.gene;BraA01g000350.3C.gene;BraA01g000430.3C.gene;BraA01g001250.3C.gene;BraA01g001590.3C.gene;BraA01g001760.3C.gene;BraA01g002620.3C.gene;BraA01g003080.3C.gene;BraA01g003380.3C.gene;BraA01g003600.3C.gene;BraA01g004130.3C.gene;BraA01g004270.3C.gene;BraA01g005860.3C.gene;BraA01g008570.3C.gene;BraA01g008780.3C.gene;BraA01g009450.3C.gene;BraA01g009560.3C.gene;Bra…
Biological Process	GO:0071941	nitrogen cycle metabolic process	84	31	26.5	0.00772	BraA01g012370.3C.gene;BraA01g032090.3C.gene;BraA01g034850.3C.gene;BraA01g044230.3C.gene;BraA02g005540.3C.gene;BraA02g006550.3C.gene;BraA02g009430.3C.gene;BraA02g018130.3C.gene;BraA02g018550.3C.gene;BraA02g038630.3C.gene;BraA03g026730.3C.gene;BraA03g038160.3C.gene;BraA03g049670.3C.gene;BraA03g051610.3C.gene;BraA05g023200.3C.gene;BraA05g025490.3C.gene;BraA05g029760.3C.gene;BraA06g004530.3C.gene;Bra…
Biological Process	GO:0019760	glucosinolate metabolic process	216	89	68.14	0.00813	BraA01g001590.3C.gene;BraA01g035980.3C.gene;BraA01g043570.3C.gene;BraA02g005320.3C.gene;BraA02g016920.3C.gene;BraA02g023150.3C.gene;BraA02g023760.3C.gene;BraA02g031060.3C.gene;BraA02g031120.3C.gene;BraA02g035680.3C.gene;BraA02g038280.3C.gene;BraA02g039460.3C.gene;BraA02g042670.3C.gene;BraA02g044300.3C.gene;BraA03g003120.3C.gene;BraA03g012530.3C.gene;BraA03g017510.3C.gene;BraA03g025790.3C.gene;Bra…
Biological Process	GO:0055081	anion homeostasis	81	40	25.55	0.00821	BraA01g034870.3C.gene;BraA01g040570.3C.gene;BraA01g044740.3C.gene;BraA02g018550.3C.gene;BraA02g018610.3C.gene;BraA02g030540.3C.gene;BraA03g012070.3C.gene;BraA03g045740.3C.gene;BraA03g047590.3C.gene;BraA03g051690.3C.gene;BraA03g059190.3C.gene;BraA04g013670.3C.gene;BraA04g027070.3C.gene;BraA04g029340.3C.gene;BraA05g029790.3C.gene;BraA05g036840.3C.gene;BraA05g041270.3C.gene;BraA06g017400.3C.gene;Bra…
Biological Process	GO:0009819	drought recovery	10	7	3.15	0.00831	BraA01g035870.3C.gene;BraA03g039280.3C.gene;BraA04g026260.3C.gene;BraA05g008320.3C.gene;BraA05g030540.3C.gene;BraA07g029860.3C.gene;BraA10g005910.3C.gene
Biological Process	GO:0010205	photoinhibition	19	10	5.99	0.00854	BraA03g028050.3C.gene;BraA03g037190.3C.gene;BraA05g013660.3C.gene;BraA05g031210.3C.gene;BraA07g031170.3C.gene;BraA07g040880.3C.gene;BraA08g017820.3C.gene;BraA09g009530.3C.gene;BraA09g026000.3C.gene;BraA10g014950.3C.gene
Biological Process	GO:0048281	inflorescence morphogenesis	9	6	2.84	0.00863	BraA03g002200.3C.gene;BraA03g027090.3C.gene;BraA07g035720.3C.gene;BraA09g028450.3C.gene;BraA09g040080.3C.gene;BraA09g052700.3C.gene
Biological Process	GO:0046473	phosphatidic acid metabolic process	3	3	0.95	0.00868	BraA01g042490.3C.gene;BraA03g050150.3C.gene;BraA03g059700.3C.gene
Biological Process	GO:0001676	long-chain fatty acid metabolic process	30	22	9.46	0.00901	BraA01g008430.3C.gene;BraA01g019720.3C.gene;BraA01g033830.3C.gene;BraA02g021870.3C.gene;BraA02g030050.3C.gene;BraA03g016670.3C.gene;BraA03g018600.3C.gene;BraA03g037190.3C.gene;BraA03g038800.3C.gene;BraA03g054910.3C.gene;BraA04g022800.3C.gene;BraA05g013280.3C.gene;BraA05g019770.3C.gene;BraA05g031210.3C.gene;BraA05g040640.3C.gene;BraA06g028570.3C.gene;BraA06g033900.3C.gene;BraA07g026960.3C.gene;Bra…
Biological Process	GO:0005982	starch metabolic process	130	47	41.01	0.00924	BraA01g011110.3C.gene;BraA01g019450.3C.gene;BraA01g031210.3C.gene;BraA01g034260.3C.gene;BraA02g007090.3C.gene;BraA02g013180.3C.gene;BraA02g022050.3C.gene;BraA02g024490.3C.gene;BraA03g015310.3C.gene;BraA03g018880.3C.gene;BraA03g018900.3C.gene;BraA03g027170.3C.gene;BraA03g030770.3C.gene;BraA03g040590.3C.gene;BraA03g041030.3C.gene;BraA03g047370.3C.gene;BraA04g004360.3C.gene;BraA04g014770.3C.gene;Bra…
Biological Process	GO:0072488	ammonium transmembrane transport	11	6	3.47	0.00948	BraA01g008820.3C.gene;BraA03g041070.3C.gene;BraA03g054640.3C.gene;BraA04g027130.3C.gene;BraA05g007390.3C.gene;BraA09g000010.3C.gene
Biological Process	GO:0046364	monosaccharide biosynthetic process	79	32	24.92	0.00949	BraA01g001150.3C.gene;BraA01g017580.3C.gene;BraA02g003980.3C.gene;BraA02g012730.3C.gene;BraA02g012830.3C.gene;BraA02g017380.3C.gene;BraA02g024490.3C.gene;BraA03g023960.3C.gene;BraA03g040900.3C.gene;BraA03g053010.3C.gene;BraA03g053380.3C.gene;BraA04g004360.3C.gene;BraA04g005700.3C.gene;BraA05g011720.3C.gene;BraA06g010690.3C.gene;BraA06g029190.3C.gene;BraA06g034520.3C.gene;BraA07g001030.3C.gene;Bra…
Biological Process	GO:0006995	cellular response to nitrogen starvation	40	20	12.62	0.00959	BraA01g042490.3C.gene;BraA02g031860.3C.gene;BraA03g032690.3C.gene;BraA03g036120.3C.gene;BraA03g036150.3C.gene;BraA03g046990.3C.gene;BraA03g049890.3C.gene;BraA03g056180.3C.gene;BraA03g059190.3C.gene;BraA05g038170.3C.gene;BraA05g039000.3C.gene;BraA06g000720.3C.gene;BraA06g016090.3C.gene;BraA07g015670.3C.gene;BraA07g015680.3C.gene;BraA07g019550.3C.gene;BraA08g015510.3C.gene;BraA09g021250.3C.gene;Bra…
Biological Process	GO:0010564	regulation of cell cycle process	154	66	48.58	0.0102	BraA01g005210.3C.gene;BraA01g007850.3C.gene;BraA01g008580.3C.gene;BraA01g013460.3C.gene;BraA01g024100.3C.gene;BraA01g025720.3C.gene;BraA01g033610.3C.gene;BraA01g037460.3C.gene;BraA02g006040.3C.gene;BraA02g016890.3C.gene;BraA02g019160.3C.gene;BraA02g025960.3C.gene;BraA02g035820.3C.gene;BraA02g043300.3C.gene;BraA03g002870.3C.gene;BraA03g004700.3C.gene;BraA03g018210.3C.gene;BraA03g020270.3C.gene;Bra…
Biological Process	GO:0044242	cellular lipid catabolic process	145	65	45.74	0.01025	BraA01g008530.3C.gene;BraA01g010040.3C.gene;BraA01g010660.3C.gene;BraA01g019720.3C.gene;BraA01g041760.3C.gene;BraA01g042490.3C.gene;BraA01g044740.3C.gene;BraA02g001210.3C.gene;BraA02g002710.3C.gene;BraA02g003100.3C.gene;BraA02g024710.3C.gene;BraA02g030540.3C.gene;BraA02g031780.3C.gene;BraA02g039500.3C.gene;BraA02g039900.3C.gene;BraA02g041670.3C.gene;BraA03g001410.3C.gene;BraA03g003510.3C.gene;Bra…
Biological Process	GO:0005975	carbohydrate metabolic process	2165	797	682.96	0.01026	BraA01g000060.3C.gene;BraA01g000200.3C.gene;BraA01g000390.3C.gene;BraA01g000660.3C.gene;BraA01g000700.3C.gene;BraA01g001150.3C.gene;BraA01g001630.3C.gene;BraA01g001840.3C.gene;BraA01g003370.3C.gene;BraA01g003470.3C.gene;BraA01g004270.3C.gene;BraA01g004690.3C.gene;BraA01g004740.3C.gene;BraA01g006680.3C.gene;BraA01g007420.3C.gene;BraA01g007430.3C.gene;BraA01g008280.3C.gene;BraA01g009000.3C.gene;Bra…
Biological Process	GO:0061615	glycolytic process through fructose-6-phosphate	19	10	5.99	0.01036	BraA01g017010.3C.gene;BraA01g038700.3C.gene;BraA02g012740.3C.gene;BraA03g012880.3C.gene;BraA07g040190.3C.gene;BraA08g021950.3C.gene;BraA08g027570.3C.gene;BraA09g025990.3C.gene;BraA09g054830.3C.gene;BraA10g014550.3C.gene
Biological Process	GO:0090358	positive regulation of tryptophan metabolic process	3	3	0.95	0.01037	BraA02g022810.3C.gene;BraA07g027740.3C.gene;BraA07g039050.3C.gene
Biological Process	GO:0010167	response to nitrate	52	25	16.4	0.01041	BraA01g012370.3C.gene;BraA02g024490.3C.gene;BraA03g049670.3C.gene;BraA03g051610.3C.gene;BraA04g001900.3C.gene;BraA04g013270.3C.gene;BraA04g015280.3C.gene;BraA05g023200.3C.gene;BraA06g005340.3C.gene;BraA06g009460.3C.gene;BraA06g009500.3C.gene;BraA06g018600.3C.gene;BraA06g030300.3C.gene;BraA06g035820.3C.gene;BraA07g003400.3C.gene;BraA07g005240.3C.gene;BraA07g020350.3C.gene;BraA07g041160.3C.gene;Bra…
Biological Process	GO:0048366	leaf development	572	205	180.44	0.01046	BraA01g000430.3C.gene;BraA01g001150.3C.gene;BraA01g001250.3C.gene;BraA01g001290.3C.gene;BraA01g002350.3C.gene;BraA01g004270.3C.gene;BraA01g007390.3C.gene;BraA01g008290.3C.gene;BraA01g010430.3C.gene;BraA01g010450.3C.gene;BraA01g014490.3C.gene;BraA01g019870.3C.gene;BraA01g021980.3C.gene;BraA01g023640.3C.gene;BraA01g036460.3C.gene;BraA01g036650.3C.gene;BraA01g042890.3C.gene;BraA02g000110.3C.gene;Bra…
Biological Process	GO:0006635	fatty acid beta-oxidation	78	34	24.61	0.01055	BraA01g008530.3C.gene;BraA01g019720.3C.gene;BraA01g041760.3C.gene;BraA02g003100.3C.gene;BraA02g039500.3C.gene;BraA02g039900.3C.gene;BraA03g018600.3C.gene;BraA03g032970.3C.gene;BraA03g033320.3C.gene;BraA03g054820.3C.gene;BraA04g007520.3C.gene;BraA04g016750.3C.gene;BraA04g023760.3C.gene;BraA05g011680.3C.gene;BraA05g038680.3C.gene;BraA06g020990.3C.gene;BraA06g028570.3C.gene;BraA06g033920.3C.gene;Bra…
Biological Process	GO:0009813	flavonoid biosynthetic process	216	88	68.14	0.01071	BraA01g009460.3C.gene;BraA01g009470.3C.gene;BraA01g016370.3C.gene;BraA01g021250.3C.gene;BraA01g021270.3C.gene;BraA01g021380.3C.gene;BraA01g025140.3C.gene;BraA01g036650.3C.gene;BraA01g039750.3C.gene;BraA01g041710.3C.gene;BraA02g001820.3C.gene;BraA02g005190.3C.gene;BraA02g006880.3C.gene;BraA02g014110.3C.gene;BraA02g019350.3C.gene;BraA02g019520.3C.gene;BraA02g026630.3C.gene;BraA02g026690.3C.gene;Bra…
Biological Process	GO:0015893	drug transport	152	64	47.95	0.01076	BraA01g000240.3C.gene;BraA01g008430.3C.gene;BraA01g012650.3C.gene;BraA01g016370.3C.gene;BraA01g030520.3C.gene;BraA01g030530.3C.gene;BraA01g032040.3C.gene;BraA01g041160.3C.gene;BraA02g007190.3C.gene;BraA02g015330.3C.gene;BraA02g020270.3C.gene;BraA03g004260.3C.gene;BraA03g024650.3C.gene;BraA03g033580.3C.gene;BraA03g033590.3C.gene;BraA03g049780.3C.gene;BraA03g050490.3C.gene;BraA03g054910.3C.gene;Bra…
Biological Process	GO:0042744	hydrogen peroxide catabolic process	140	51	44.16	0.01077	BraA01g002610.3C.gene;BraA01g004640.3C.gene;BraA01g009310.3C.gene;BraA01g012680.3C.gene;BraA01g020530.3C.gene;BraA01g023890.3C.gene;BraA01g040660.3C.gene;BraA02g001710.3C.gene;BraA02g015620.3C.gene;BraA02g033460.3C.gene;BraA02g037920.3C.gene;BraA03g019340.3C.gene;BraA03g020070.3C.gene;BraA03g020080.3C.gene;BraA03g026770.3C.gene;BraA03g043300.3C.gene;BraA03g047640.3C.gene;BraA03g056260.3C.gene;Bra…
Biological Process	GO:0009723	response to ethylene	443	163	139.75	0.01077	BraA01g001310.3C.gene;BraA01g001590.3C.gene;BraA01g001640.3C.gene;BraA01g003380.3C.gene;BraA01g005950.3C.gene;BraA01g009120.3C.gene;BraA01g009130.3C.gene;BraA01g011020.3C.gene;BraA01g017220.3C.gene;BraA01g019740.3C.gene;BraA01g022400.3C.gene;BraA01g023290.3C.gene;BraA01g025420.3C.gene;BraA01g030980.3C.gene;BraA01g035730.3C.gene;BraA01g036460.3C.gene;BraA01g036650.3C.gene;BraA01g036870.3C.gene;Bra…
Biological Process	GO:0030186	melatonin metabolic process	8	6	2.52	0.01086	BraA02g014110.3C.gene;BraA03g014080.3C.gene;BraA05g023770.3C.gene;BraA09g029550.3C.gene;BraA10g012300.3C.gene;BraA10g012310.3C.gene
Biological Process	GO:0030187	melatonin biosynthetic process	8	6	2.52	0.01086	BraA02g014110.3C.gene;BraA03g014080.3C.gene;BraA05g023770.3C.gene;BraA09g029550.3C.gene;BraA10g012300.3C.gene;BraA10g012310.3C.gene
Biological Process	GO:0045132	meiotic chromosome segregation	31	14	9.78	0.01095	BraA01g008580.3C.gene;BraA01g037460.3C.gene;BraA02g015890.3C.gene;BraA03g015030.3C.gene;BraA03g056550.3C.gene;BraA05g037500.3C.gene;BraA06g035610.3C.gene;BraA08g017510.3C.gene;BraA09g007890.3C.gene;BraA09g066110.3C.gene;BraA10g009940.3C.gene;BraA10g026000.3C.gene;BraA10g032040.3C.gene;Brassica_rapa_newGene_548
Biological Process	GO:0015766	disaccharide transport	29	15	9.15	0.01103	BraA02g020540.3C.gene;BraA03g015850.3C.gene;BraA03g020680.3C.gene;BraA03g039110.3C.gene;BraA03g057490.3C.gene;BraA05g027400.3C.gene;BraA06g018300.3C.gene;BraA06g024680.3C.gene;BraA06g031080.3C.gene;BraA07g001790.3C.gene;BraA07g014520.3C.gene;BraA07g036350.3C.gene;BraA09g006480.3C.gene;BraA09g040330.3C.gene;BraA10g025580.3C.gene
Biological Process	GO:0015770	sucrose transport	29	15	9.15	0.01103	BraA02g020540.3C.gene;BraA03g015850.3C.gene;BraA03g020680.3C.gene;BraA03g039110.3C.gene;BraA03g057490.3C.gene;BraA05g027400.3C.gene;BraA06g018300.3C.gene;BraA06g024680.3C.gene;BraA06g031080.3C.gene;BraA07g001790.3C.gene;BraA07g014520.3C.gene;BraA07g036350.3C.gene;BraA09g006480.3C.gene;BraA09g040330.3C.gene;BraA10g025580.3C.gene
Biological Process	GO:0015772	oligosaccharide transport	29	15	9.15	0.01103	BraA02g020540.3C.gene;BraA03g015850.3C.gene;BraA03g020680.3C.gene;BraA03g039110.3C.gene;BraA03g057490.3C.gene;BraA05g027400.3C.gene;BraA06g018300.3C.gene;BraA06g024680.3C.gene;BraA06g031080.3C.gene;BraA07g001790.3C.gene;BraA07g014520.3C.gene;BraA07g036350.3C.gene;BraA09g006480.3C.gene;BraA09g040330.3C.gene;BraA10g025580.3C.gene
Biological Process	GO:0006631	fatty acid metabolic process	478	194	150.79	0.01109	BraA01g002420.3C.gene;BraA01g004270.3C.gene;BraA01g008430.3C.gene;BraA01g008530.3C.gene;BraA01g011640.3C.gene;BraA01g013360.3C.gene;BraA01g015290.3C.gene;BraA01g015780.3C.gene;BraA01g017750.3C.gene;BraA01g019720.3C.gene;BraA01g025720.3C.gene;BraA01g026390.3C.gene;BraA01g031660.3C.gene;BraA01g033830.3C.gene;BraA01g036080.3C.gene;BraA01g036460.3C.gene;BraA01g041760.3C.gene;BraA01g042810.3C.gene;Bra…
Biological Process	GO:0019725	cellular homeostasis	640	248	201.89	0.01114	BraA01g001910.3C.gene;BraA01g003100.3C.gene;BraA01g003310.3C.gene;BraA01g004950.3C.gene;BraA01g006630.3C.gene;BraA01g007510.3C.gene;BraA01g011020.3C.gene;BraA01g012700.3C.gene;BraA01g018710.3C.gene;BraA01g034870.3C.gene;BraA01g036030.3C.gene;BraA01g036530.3C.gene;BraA01g038190.3C.gene;BraA01g039310.3C.gene;BraA01g041000.3C.gene;BraA01g044740.3C.gene;BraA02g000480.3C.gene;BraA02g000560.3C.gene;Bra…
Biological Process	GO:0030258	lipid modification	209	89	65.93	0.01123	BraA01g008530.3C.gene;BraA01g009560.3C.gene;BraA01g019720.3C.gene;BraA01g026390.3C.gene;BraA01g031660.3C.gene;BraA01g041190.3C.gene;BraA01g041710.3C.gene;BraA01g041760.3C.gene;BraA02g003100.3C.gene;BraA02g013930.3C.gene;BraA02g021090.3C.gene;BraA02g028020.3C.gene;BraA02g039500.3C.gene;BraA02g039900.3C.gene;BraA02g044980.3C.gene;BraA03g001630.3C.gene;BraA03g018600.3C.gene;BraA03g021840.3C.gene;Bra…
Biological Process	GO:0071497	cellular response to freezing	6	5	1.89	0.0113	BraA06g021040.3C.gene;BraA07g040930.3C.gene;BraA08g027120.3C.gene;BraA09g041020.3C.gene;BraA09g046410.3C.gene
Biological Process	GO:0070370	cellular heat acclimation	17	11	5.36	0.01139	BraA02g002250.3C.gene;BraA03g020140.3C.gene;BraA04g027230.3C.gene;BraA06g035490.3C.gene;BraA07g007820.3C.gene;BraA08g011450.3C.gene;BraA09g052700.3C.gene;BraA09g055610.3C.gene;BraA10g019520.3C.gene;BraA10g020400.3C.gene;Brassica_rapa_newGene_9346
Biological Process	GO:0040008	regulation of growth	394	159	124.29	0.01173	BraA01g000990.3C.gene;BraA01g001310.3C.gene;BraA01g001380.3C.gene;BraA01g008430.3C.gene;BraA01g017280.3C.gene;BraA01g026990.3C.gene;BraA01g033180.3C.gene;BraA01g035870.3C.gene;BraA01g039120.3C.gene;BraA01g039610.3C.gene;BraA01g041620.3C.gene;BraA01g042610.3C.gene;BraA02g003470.3C.gene;BraA02g004380.3C.gene;BraA02g004770.3C.gene;BraA02g005880.3C.gene;BraA02g005890.3C.gene;BraA02g006510.3C.gene;Bra…
Biological Process	GO:0045922	negative regulation of fatty acid metabolic process	5	4	1.58	0.0118	BraA01g025720.3C.gene;BraA08g014550.3C.gene;BraA09g046860.3C.gene;BraA09g065110.3C.gene
Biological Process	GO:0071156	regulation of cell cycle arrest	5	4	1.58	0.0118	BraA01g007850.3C.gene;BraA01g025720.3C.gene;BraA08g014550.3C.gene;BraA09g065110.3C.gene
Biological Process	GO:0071158	positive regulation of cell cycle arrest	5	4	1.58	0.0118	BraA01g007850.3C.gene;BraA01g025720.3C.gene;BraA08g014550.3C.gene;BraA09g065110.3C.gene
Biological Process	GO:0045717	negative regulation of fatty acid biosynthetic process	5	4	1.58	0.0118	BraA01g025720.3C.gene;BraA08g014550.3C.gene;BraA09g046860.3C.gene;BraA09g065110.3C.gene
Biological Process	GO:0019852	L-ascorbic acid metabolic process	38	18	11.99	0.01186	BraA01g017580.3C.gene;BraA02g003980.3C.gene;BraA02g012730.3C.gene;BraA02g012830.3C.gene;BraA02g017380.3C.gene;BraA03g023960.3C.gene;BraA03g053010.3C.gene;BraA03g053380.3C.gene;BraA06g010690.3C.gene;BraA06g034520.3C.gene;BraA07g001030.3C.gene;BraA07g028050.3C.gene;BraA07g029080.3C.gene;BraA07g032410.3C.gene;BraA07g036960.3C.gene;BraA08g016480.3C.gene;BraA08g019700.3C.gene;BraA09g012070.3C.gene
Biological Process	GO:0019853	L-ascorbic acid biosynthetic process	38	18	11.99	0.01186	BraA01g017580.3C.gene;BraA02g003980.3C.gene;BraA02g012730.3C.gene;BraA02g012830.3C.gene;BraA02g017380.3C.gene;BraA03g023960.3C.gene;BraA03g053010.3C.gene;BraA03g053380.3C.gene;BraA06g010690.3C.gene;BraA06g034520.3C.gene;BraA07g001030.3C.gene;BraA07g028050.3C.gene;BraA07g029080.3C.gene;BraA07g032410.3C.gene;BraA07g036960.3C.gene;BraA08g016480.3C.gene;BraA08g019700.3C.gene;BraA09g012070.3C.gene
Biological Process	GO:0048638	regulation of developmental growth	173	71	54.57	0.01206	BraA01g017280.3C.gene;BraA01g033180.3C.gene;BraA01g039120.3C.gene;BraA01g041620.3C.gene;BraA02g003470.3C.gene;BraA02g004380.3C.gene;BraA02g004770.3C.gene;BraA02g005880.3C.gene;BraA02g007220.3C.gene;BraA02g008120.3C.gene;BraA02g019160.3C.gene;BraA02g020920.3C.gene;BraA03g000890.3C.gene;BraA03g005170.3C.gene;BraA03g005670.3C.gene;BraA03g006690.3C.gene;BraA03g011870.3C.gene;BraA03g016740.3C.gene;Bra…
Biological Process	GO:0080051	cutin transport	3	3	0.95	0.01211	BraA06g002640.3C.gene;BraA06g013630.3C.gene;BraA08g029080.3C.gene
Biological Process	GO:0048283	indeterminate inflorescence morphogenesis	7	5	2.21	0.01212	BraA03g002200.3C.gene;BraA03g027090.3C.gene;BraA07g035720.3C.gene;BraA09g028450.3C.gene;BraA09g040080.3C.gene
Biological Process	GO:0016052	carbohydrate catabolic process	547	224	172.55	0.01221	BraA01g000200.3C.gene;BraA01g003470.3C.gene;BraA01g004740.3C.gene;BraA01g009000.3C.gene;BraA01g014240.3C.gene;BraA01g015020.3C.gene;BraA01g017010.3C.gene;BraA01g019090.3C.gene;BraA01g019450.3C.gene;BraA01g023800.3C.gene;BraA01g030720.3C.gene;BraA01g037350.3C.gene;BraA01g037360.3C.gene;BraA01g038640.3C.gene;BraA01g038700.3C.gene;BraA01g039940.3C.gene;BraA01g040050.3C.gene;BraA01g040060.3C.gene;Bra…
Biological Process	GO:0031335	regulation of sulfur amino acid metabolic process	20	10	6.31	0.01222	BraA01g032420.3C.gene;BraA02g012060.3C.gene;BraA03g019980.3C.gene;BraA03g039670.3C.gene;BraA05g007370.3C.gene;BraA06g015410.3C.gene;BraA07g043070.3C.gene;BraA08g033320.3C.gene;BraA09g043030.3C.gene;BraA10g015860.3C.gene
Biological Process	GO:1900911	regulation of olefin biosynthetic process	20	10	6.31	0.01222	BraA01g032420.3C.gene;BraA02g012060.3C.gene;BraA03g019980.3C.gene;BraA03g039670.3C.gene;BraA05g007370.3C.gene;BraA06g015410.3C.gene;BraA07g043070.3C.gene;BraA08g033320.3C.gene;BraA09g043030.3C.gene;BraA10g015860.3C.gene
Biological Process	GO:1900908	regulation of olefin metabolic process	20	10	6.31	0.01222	BraA01g032420.3C.gene;BraA02g012060.3C.gene;BraA03g019980.3C.gene;BraA03g039670.3C.gene;BraA05g007370.3C.gene;BraA06g015410.3C.gene;BraA07g043070.3C.gene;BraA08g033320.3C.gene;BraA09g043030.3C.gene;BraA10g015860.3C.gene
Biological Process	GO:0010364	regulation of ethylene biosynthetic process	20	10	6.31	0.01222	BraA01g032420.3C.gene;BraA02g012060.3C.gene;BraA03g019980.3C.gene;BraA03g039670.3C.gene;BraA05g007370.3C.gene;BraA06g015410.3C.gene;BraA07g043070.3C.gene;BraA08g033320.3C.gene;BraA09g043030.3C.gene;BraA10g015860.3C.gene
Biological Process	GO:0006855	drug transmembrane transport	147	62	46.37	0.01246	BraA01g000240.3C.gene;BraA01g008430.3C.gene;BraA01g012650.3C.gene;BraA01g016370.3C.gene;BraA01g030520.3C.gene;BraA01g030530.3C.gene;BraA01g032040.3C.gene;BraA01g041160.3C.gene;BraA02g007190.3C.gene;BraA02g015330.3C.gene;BraA02g020270.3C.gene;BraA03g004260.3C.gene;BraA03g024650.3C.gene;BraA03g033580.3C.gene;BraA03g033590.3C.gene;BraA03g049780.3C.gene;BraA03g050490.3C.gene;BraA03g054910.3C.gene;Bra…
Biological Process	GO:0010076	maintenance of floral meristem identity	8	6	2.52	0.01253	BraA02g000400.3C.gene;BraA02g036180.3C.gene;BraA06g039170.3C.gene;BraA09g024120.3C.gene;BraA09g026650.3C.gene;BraA10g002310.3C.gene
Biological Process	GO:0006542	glutamine biosynthetic process	16	8	5.05	0.01291	BraA01g034850.3C.gene;BraA02g006550.3C.gene;BraA03g038160.3C.gene;BraA04g009580.3C.gene;BraA05g029760.3C.gene;BraA06g004530.3C.gene;BraA07g021090.3C.gene;BraA10g023190.3C.gene
Biological Process	GO:0042126	nitrate metabolic process	74	29	23.34	0.01314	BraA01g012370.3C.gene;BraA01g032090.3C.gene;BraA01g034850.3C.gene;BraA01g044230.3C.gene;BraA02g005540.3C.gene;BraA02g006550.3C.gene;BraA02g009430.3C.gene;BraA02g018130.3C.gene;BraA02g018550.3C.gene;BraA02g038630.3C.gene;BraA03g038160.3C.gene;BraA03g049670.3C.gene;BraA03g051610.3C.gene;BraA05g023200.3C.gene;BraA05g025490.3C.gene;BraA05g029760.3C.gene;BraA06g004530.3C.gene;BraA06g005340.3C.gene;Bra…
Biological Process	GO:0042128	nitrate assimilation	74	29	23.34	0.01314	BraA01g012370.3C.gene;BraA01g032090.3C.gene;BraA01g034850.3C.gene;BraA01g044230.3C.gene;BraA02g005540.3C.gene;BraA02g006550.3C.gene;BraA02g009430.3C.gene;BraA02g018130.3C.gene;BraA02g018550.3C.gene;BraA02g038630.3C.gene;BraA03g038160.3C.gene;BraA03g049670.3C.gene;BraA03g051610.3C.gene;BraA05g023200.3C.gene;BraA05g025490.3C.gene;BraA05g029760.3C.gene;BraA06g004530.3C.gene;BraA06g005340.3C.gene;Bra…
Biological Process	GO:2001057	reactive nitrogen species metabolic process	74	29	23.34	0.01314	BraA01g012370.3C.gene;BraA01g032090.3C.gene;BraA01g034850.3C.gene;BraA01g044230.3C.gene;BraA02g005540.3C.gene;BraA02g006550.3C.gene;BraA02g009430.3C.gene;BraA02g018130.3C.gene;BraA02g018550.3C.gene;BraA02g038630.3C.gene;BraA03g038160.3C.gene;BraA03g049670.3C.gene;BraA03g051610.3C.gene;BraA05g023200.3C.gene;BraA05g025490.3C.gene;BraA05g029760.3C.gene;BraA06g004530.3C.gene;BraA06g005340.3C.gene;Bra…
Biological Process	GO:0010102	lateral root morphogenesis	108	40	34.07	0.01355	BraA01g009000.3C.gene;BraA01g026390.3C.gene;BraA01g031660.3C.gene;BraA02g009110.3C.gene;BraA02g012060.3C.gene;BraA02g024300.3C.gene;BraA02g036100.3C.gene;BraA03g002200.3C.gene;BraA03g012900.3C.gene;BraA03g019900.3C.gene;BraA03g038570.3C.gene;BraA03g040460.3C.gene;BraA03g041070.3C.gene;BraA03g041660.3C.gene;BraA05g001290.3C.gene;BraA05g007500.3C.gene;BraA05g019770.3C.gene;BraA06g011630.3C.gene;Bra…
Biological Process	GO:1900057	positive regulation of leaf senescence	22	12	6.94	0.01364	BraA01g036650.3C.gene;BraA04g012020.3C.gene;BraA04g029130.3C.gene;BraA05g022240.3C.gene;BraA05g027980.3C.gene;BraA05g031600.3C.gene;BraA05g031610.3C.gene;BraA06g001700.3C.gene;BraA06g036590.3C.gene;BraA08g034980.3C.gene;BraA09g003710.3C.gene;BraA10g002790.3C.gene
Biological Process	GO:0097577	sequestering of iron ion	13	9	4.1	0.01379	BraA01g018710.3C.gene;BraA02g023670.3C.gene;BraA02g035060.3C.gene;BraA03g041500.3C.gene;BraA05g035770.3C.gene;BraA06g016610.3C.gene;BraA07g040340.3C.gene;BraA08g027450.3C.gene;BraA09g046830.3C.gene
Biological Process	GO:0006880	intracellular sequestering of iron ion	13	9	4.1	0.01379	BraA01g018710.3C.gene;BraA02g023670.3C.gene;BraA02g035060.3C.gene;BraA03g041500.3C.gene;BraA05g035770.3C.gene;BraA06g016610.3C.gene;BraA07g040340.3C.gene;BraA08g027450.3C.gene;BraA09g046830.3C.gene
Biological Process	GO:0009644	response to high light intensity	120	58	37.85	0.01394	BraA01g008310.3C.gene;BraA01g009120.3C.gene;BraA01g012930.3C.gene;BraA01g022000.3C.gene;BraA01g029170.3C.gene;BraA01g031350.3C.gene;BraA01g036650.3C.gene;BraA01g038810.3C.gene;BraA01g044460.3C.gene;BraA02g021090.3C.gene;BraA02g037860.3C.gene;BraA02g038730.3C.gene;BraA03g007090.3C.gene;BraA03g012070.3C.gene;BraA03g025600.3C.gene;BraA03g028050.3C.gene;BraA03g035360.3C.gene;BraA03g037190.3C.gene;Bra…
Biological Process	GO:0009725	response to hormone	2819	1011	889.27	0.01396	BraA01g000200.3C.gene;BraA01g000250.3C.gene;BraA01g000350.3C.gene;BraA01g000430.3C.gene;BraA01g001230.3C.gene;BraA01g001250.3C.gene;BraA01g001270.3C.gene;BraA01g001310.3C.gene;BraA01g001590.3C.gene;BraA01g001640.3C.gene;BraA01g001760.3C.gene;BraA01g002080.3C.gene;BraA01g002330.3C.gene;BraA01g002620.3C.gene;BraA01g002770.3C.gene;BraA01g003080.3C.gene;BraA01g003360.3C.gene;BraA01g003380.3C.gene;Bra…
Biological Process	GO:0009738	abscisic acid-activated signaling pathway	365	138	115.14	0.0141	BraA01g002620.3C.gene;BraA01g003080.3C.gene;BraA01g004270.3C.gene;BraA01g008570.3C.gene;BraA01g009450.3C.gene;BraA01g009560.3C.gene;BraA01g012360.3C.gene;BraA01g012670.3C.gene;BraA01g016800.3C.gene;BraA01g026990.3C.gene;BraA01g036460.3C.gene;BraA01g040570.3C.gene;BraA02g000120.3C.gene;BraA02g004380.3C.gene;BraA02g008120.3C.gene;BraA02g008790.3C.gene;BraA02g010960.3C.gene;BraA02g015450.3C.gene;Bra…
Biological Process	GO:0016106	sesquiterpenoid biosynthetic process	61	30	19.24	0.01416	BraA01g009810.3C.gene;BraA01g032280.3C.gene;BraA01g037270.3C.gene;BraA01g043290.3C.gene;BraA02g016790.3C.gene;BraA02g017410.3C.gene;BraA03g048470.3C.gene;BraA03g062560.3C.gene;BraA03g063030.3C.gene;BraA04g001300.3C.gene;BraA04g011870.3C.gene;BraA04g019480.3C.gene;BraA05g025630.3C.gene;BraA05g032610.3C.gene;BraA06g022060.3C.gene;BraA06g031290.3C.gene;BraA06g031370.3C.gene;BraA07g007550.3C.gene;Bra…
Biological Process	GO:0007568	aging	281	108	88.64	0.01417	BraA01g002770.3C.gene;BraA01g010450.3C.gene;BraA01g014490.3C.gene;BraA01g019870.3C.gene;BraA01g021750.3C.gene;BraA01g023560.3C.gene;BraA01g036650.3C.gene;BraA02g000110.3C.gene;BraA02g012030.3C.gene;BraA02g015440.3C.gene;BraA02g015450.3C.gene;BraA02g015720.3C.gene;BraA02g017010.3C.gene;BraA02g021670.3C.gene;BraA02g021870.3C.gene;BraA02g028540.3C.gene;BraA02g031110.3C.gene;BraA02g036310.3C.gene;Bra…
Biological Process	GO:0098656	anion transmembrane transport	179	81	56.47	0.01441	BraA01g003230.3C.gene;BraA01g008820.3C.gene;BraA01g013640.3C.gene;BraA01g036180.3C.gene;BraA01g040130.3C.gene;BraA02g000180.3C.gene;BraA02g003380.3C.gene;BraA02g008310.3C.gene;BraA02g016360.3C.gene;BraA02g022500.3C.gene;BraA02g023500.3C.gene;BraA02g024300.3C.gene;BraA02g024460.3C.gene;BraA02g025580.3C.gene;BraA02g035810.3C.gene;BraA02g037480.3C.gene;BraA02g044530.3C.gene;BraA03g001710.3C.gene;Bra…
Biological Process	GO:0045836	positive regulation of meiotic nuclear division	8	5	2.52	0.01446	BraA02g043300.3C.gene;BraA03g022470.3C.gene;BraA05g003230.3C.gene;BraA06g025430.3C.gene;BraA10g029910.3C.gene
Biological Process	GO:0010189	vitamin E biosynthetic process	15	9	4.73	0.01447	BraA02g014250.3C.gene;BraA02g016400.3C.gene;BraA02g022330.3C.gene;BraA02g026300.3C.gene;BraA03g001610.3C.gene;BraA03g057490.3C.gene;BraA07g001790.3C.gene;BraA09g063880.3C.gene;BraA10g031820.3C.gene
Biological Process	GO:0042360	vitamin E metabolic process	15	9	4.73	0.01447	BraA02g014250.3C.gene;BraA02g016400.3C.gene;BraA02g022330.3C.gene;BraA02g026300.3C.gene;BraA03g001610.3C.gene;BraA03g057490.3C.gene;BraA07g001790.3C.gene;BraA09g063880.3C.gene;BraA10g031820.3C.gene
Biological Process	GO:0019318	hexose metabolic process	181	68	57.1	0.01447	BraA01g000200.3C.gene;BraA01g001150.3C.gene;BraA01g011500.3C.gene;BraA01g014620.3C.gene;BraA01g017580.3C.gene;BraA01g041960.3C.gene;BraA01g042920.3C.gene;BraA02g004870.3C.gene;BraA02g012360.3C.gene;BraA02g024490.3C.gene;BraA02g037000.3C.gene;BraA03g004740.3C.gene;BraA03g005720.3C.gene;BraA03g006350.3C.gene;BraA03g006680.3C.gene;BraA03g015930.3C.gene;BraA03g023960.3C.gene;BraA03g031530.3C.gene;Bra…
Biological Process	GO:0010374	stomatal complex development	98	48	30.91	0.0147	BraA01g004040.3C.gene;BraA01g004130.3C.gene;BraA01g021960.3C.gene;BraA01g023270.3C.gene;BraA01g024100.3C.gene;BraA01g031390.3C.gene;BraA01g044810.3C.gene;BraA02g003420.3C.gene;BraA02g014730.3C.gene;BraA02g019760.3C.gene;BraA02g025960.3C.gene;BraA02g035820.3C.gene;BraA03g013430.3C.gene;BraA03g014640.3C.gene;BraA03g016180.3C.gene;BraA03g020270.3C.gene;BraA03g021320.3C.gene;BraA03g043820.3C.gene;Bra…
Biological Process	GO:1900378	positive regulation of secondary metabolite biosynthetic process	7	5	2.21	0.01476	BraA02g001710.3C.gene;BraA03g053600.3C.gene;BraA09g013480.3C.gene;BraA09g014820.3C.gene;BraA10g028260.3C.gene
Biological Process	GO:0046148	pigment biosynthetic process	243	95	76.66	0.01481	BraA01g002000.3C.gene;BraA01g009460.3C.gene;BraA01g009470.3C.gene;BraA01g009960.3C.gene;BraA01g012930.3C.gene;BraA01g022000.3C.gene;BraA01g027430.3C.gene;BraA01g031350.3C.gene;BraA01g042890.3C.gene;BraA02g002840.3C.gene;BraA02g006880.3C.gene;BraA02g014110.3C.gene;BraA02g019350.3C.gene;BraA02g019520.3C.gene;BraA02g022330.3C.gene;BraA02g025540.3C.gene;BraA02g031110.3C.gene;BraA02g042070.3C.gene;Bra…
Biological Process	GO:0015976	carbon utilization	17	11	5.36	0.01496	BraA01g004520.3C.gene;BraA01g044810.3C.gene;BraA02g005650.3C.gene;BraA02g019760.3C.gene;BraA05g035640.3C.gene;BraA05g040570.3C.gene;BraA06g004880.3C.gene;BraA06g004890.3C.gene;BraA07g014010.3C.gene;BraA07g035140.3C.gene;BraA08g016540.3C.gene
Biological Process	GO:0030042	actin filament depolymerization	39	18	12.3	0.01512	BraA01g016320.3C.gene;BraA01g042600.3C.gene;BraA02g015420.3C.gene;BraA03g012480.3C.gene;BraA03g030010.3C.gene;BraA03g041590.3C.gene;BraA03g052660.3C.gene;BraA05g002430.3C.gene;BraA07g015820.3C.gene;BraA08g020020.3C.gene;BraA08g034860.3C.gene;BraA09g000460.3C.gene;BraA09g023050.3C.gene;BraA09g064870.3C.gene;BraA10g000270.3C.gene;BraA10g010680.3C.gene;BraA10g015210.3C.gene;Brassica_rapa_newGene_259
Biological Process	GO:0006536	glutamate metabolic process	31	14	9.78	0.01517	BraA02g025290.3C.gene;BraA02g044530.3C.gene;BraA03g007930.3C.gene;BraA04g009580.3C.gene;BraA04g011230.3C.gene;BraA04g029120.3C.gene;BraA05g029820.3C.gene;BraA06g042040.3C.gene;BraA07g031850.3C.gene;BraA08g022340.3C.gene;BraA09g021720.3C.gene;BraA10g022660.3C.gene;BraA10g025830.3C.gene;BraA10g032170.3C.gene
Biological Process	GO:1901141	regulation of lignin biosynthetic process	16	9	5.05	0.01534	BraA02g001710.3C.gene;BraA02g008760.3C.gene;BraA05g030850.3C.gene;BraA06g021040.3C.gene;BraA09g013480.3C.gene;BraA09g014820.3C.gene;BraA09g046410.3C.gene;BraA10g020350.3C.gene;BraA10g028260.3C.gene
Biological Process	GO:0015706	nitrate transport	45	20	14.2	0.01546	BraA01g036060.3C.gene;BraA02g005540.3C.gene;BraA02g018130.3C.gene;BraA02g037480.3C.gene;BraA04g001900.3C.gene;BraA04g015280.3C.gene;BraA05g023200.3C.gene;BraA05g031010.3C.gene;BraA06g002150.3C.gene;BraA06g005340.3C.gene;BraA06g009460.3C.gene;BraA07g020350.3C.gene;BraA07g030200.3C.gene;BraA08g028470.3C.gene;BraA08g030690.3C.gene;BraA08g033290.3C.gene;BraA09g032690.3C.gene;BraA09g050110.3C.gene;Bra…
Biological Process	GO:0001172	transcription, RNA-templated	9	6	2.84	0.01571	BraA01g023640.3C.gene;BraA06g010940.3C.gene;BraA07g000880.3C.gene;BraA07g000900.3C.gene;BraA09g056380.3C.gene;BraA10g017810.3C.gene
Biological Process	GO:0042435	indole-containing compound biosynthetic process	91	34	28.71	0.01575	BraA02g001810.3C.gene;BraA02g006840.3C.gene;BraA02g007380.3C.gene;BraA02g014110.3C.gene;BraA02g019880.3C.gene;BraA02g019890.3C.gene;BraA02g022810.3C.gene;BraA03g002200.3C.gene;BraA03g012530.3C.gene;BraA03g014080.3C.gene;BraA03g020140.3C.gene;BraA03g053600.3C.gene;BraA03g061220.3C.gene;BraA04g011130.3C.gene;BraA04g014870.3C.gene;BraA04g016310.3C.gene;BraA04g022180.3C.gene;BraA04g027230.3C.gene;Bra…
Biological Process	GO:0006000	fructose metabolic process	12	7	3.79	0.01576	BraA04g004360.3C.gene;BraA04g005700.3C.gene;BraA05g011720.3C.gene;BraA07g022160.3C.gene;BraA08g006060.3C.gene;BraA09g044960.3C.gene;BraA09g046560.3C.gene
Biological Process	GO:0009607	response to biotic stimulus	1646	594	519.24	0.01611	BraA01g000240.3C.gene;BraA01g000270.3C.gene;BraA01g001080.3C.gene;BraA01g001150.3C.gene;BraA01g001750.3C.gene;BraA01g003850.3C.gene;BraA01g004270.3C.gene;BraA01g006130.3C.gene;BraA01g006340.3C.gene;BraA01g007180.3C.gene;BraA01g009130.3C.gene;BraA01g010660.3C.gene;BraA01g011020.3C.gene;BraA01g011030.3C.gene;BraA01g011080.3C.gene;BraA01g011680.3C.gene;BraA01g012190.3C.gene;BraA01g012290.3C.gene;Bra…
Biological Process	GO:0018298	protein-chromophore linkage	61	30	19.24	0.01638	BraA01g029170.3C.gene;BraA02g037860.3C.gene;BraA02g044330.3C.gene;BraA03g018080.3C.gene;BraA03g041940.3C.gene;BraA04g001140.3C.gene;BraA04g024630.3C.gene;BraA04g028170.3C.gene;BraA05g006030.3C.gene;BraA05g010690.3C.gene;BraA05g010700.3C.gene;BraA05g037110.3C.gene;BraA05g037360.3C.gene;BraA06g011900.3C.gene;BraA06g019540.3C.gene;BraA06g037410.3C.gene;BraA07g001810.3C.gene;BraA07g001840.3C.gene;Bra…
Biological Process	GO:0030641	regulation of cellular pH	52	21	16.4	0.01651	BraA01g007510.3C.gene;BraA02g012320.3C.gene;BraA02g022500.3C.gene;BraA02g022810.3C.gene;BraA02g034120.3C.gene;BraA03g042110.3C.gene;BraA04g000750.3C.gene;BraA04g001890.3C.gene;BraA05g039060.3C.gene;BraA06g022340.3C.gene;BraA06g040130.3C.gene;BraA06g041020.3C.gene;BraA07g001780.3C.gene;BraA07g025890.3C.gene;BraA07g027740.3C.gene;BraA07g039050.3C.gene;BraA07g042850.3C.gene;BraA08g018210.3C.gene;Bra…
Biological Process	GO:0051453	regulation of intracellular pH	52	21	16.4	0.01651	BraA01g007510.3C.gene;BraA02g012320.3C.gene;BraA02g022500.3C.gene;BraA02g022810.3C.gene;BraA02g034120.3C.gene;BraA03g042110.3C.gene;BraA04g000750.3C.gene;BraA04g001890.3C.gene;BraA05g039060.3C.gene;BraA06g022340.3C.gene;BraA06g040130.3C.gene;BraA06g041020.3C.gene;BraA07g001780.3C.gene;BraA07g025890.3C.gene;BraA07g027740.3C.gene;BraA07g039050.3C.gene;BraA07g042850.3C.gene;BraA08g018210.3C.gene;Bra…
Biological Process	GO:0030091	protein repair	34	19	10.73	0.0169	BraA01g009830.3C.gene;BraA01g012560.3C.gene;BraA01g015830.3C.gene;BraA01g026460.3C.gene;BraA02g023010.3C.gene;BraA03g000080.3C.gene;BraA03g003000.3C.gene;BraA03g003010.3C.gene;BraA03g028320.3C.gene;BraA05g013660.3C.gene;BraA06g001210.3C.gene;BraA06g037280.3C.gene;BraA07g039180.3C.gene;BraA08g014750.3C.gene;BraA08g035330.3C.gene;BraA10g002150.3C.gene;BraA10g029790.3C.gene;Brassica_rapa_newGene_154…
Biological Process	GO:0046246	terpene biosynthetic process	23	10	7.26	0.01695	BraA01g002000.3C.gene;BraA03g062560.3C.gene;BraA03g063030.3C.gene;BraA04g011870.3C.gene;BraA05g040310.3C.gene;BraA06g007670.3C.gene;BraA06g031290.3C.gene;BraA06g031370.3C.gene;BraA06g038730.3C.gene;BraA08g023090.3C.gene
Biological Process	GO:0009780	photosynthetic NADP+ reduction	3	3	0.95	0.01695	BraA05g016110.3C.gene;BraA06g000430.3C.gene;BraA08g000440.3C.gene
Biological Process	GO:0006001	fructose catabolic process	6	4	1.89	0.01705	BraA04g005700.3C.gene;BraA05g011720.3C.gene;BraA08g006060.3C.gene;BraA09g044960.3C.gene
Biological Process	GO:0051707	response to other organism	1587	571	500.63	0.01762	BraA01g000240.3C.gene;BraA01g000270.3C.gene;BraA01g001080.3C.gene;BraA01g001150.3C.gene;BraA01g001750.3C.gene;BraA01g003850.3C.gene;BraA01g004270.3C.gene;BraA01g006130.3C.gene;BraA01g006340.3C.gene;BraA01g007180.3C.gene;BraA01g009130.3C.gene;BraA01g010660.3C.gene;BraA01g011020.3C.gene;BraA01g011030.3C.gene;BraA01g011080.3C.gene;BraA01g011680.3C.gene;BraA01g012190.3C.gene;BraA01g014490.3C.gene;Bra…
Biological Process	GO:0036369	transcription factor catabolic process	3	3	0.95	0.01778	BraA03g008710.3C.gene;BraA10g021500.3C.gene;Brassica_rapa_newGene_8469
Biological Process	GO:1901483	regulation of transcription factor catabolic process	3	3	0.95	0.01778	BraA03g008710.3C.gene;BraA10g021500.3C.gene;Brassica_rapa_newGene_8469
Biological Process	GO:1901485	positive regulation of transcription factor catabolic process	3	3	0.95	0.01778	BraA03g008710.3C.gene;BraA10g021500.3C.gene;Brassica_rapa_newGene_8469
Biological Process	GO:0043207	response to external biotic stimulus	1589	572	501.26	0.01795	BraA01g000240.3C.gene;BraA01g000270.3C.gene;BraA01g001080.3C.gene;BraA01g001150.3C.gene;BraA01g001750.3C.gene;BraA01g003850.3C.gene;BraA01g004270.3C.gene;BraA01g006130.3C.gene;BraA01g006340.3C.gene;BraA01g007180.3C.gene;BraA01g009130.3C.gene;BraA01g010660.3C.gene;BraA01g011020.3C.gene;BraA01g011030.3C.gene;BraA01g011080.3C.gene;BraA01g011680.3C.gene;BraA01g012190.3C.gene;BraA01g012290.3C.gene;Bra…
Biological Process	GO:1902456	regulation of stomatal opening	16	10	5.05	0.01843	BraA01g004270.3C.gene;BraA02g032720.3C.gene;BraA03g010480.3C.gene;BraA03g050490.3C.gene;BraA04g002930.3C.gene;BraA06g009180.3C.gene;BraA06g030550.3C.gene;BraA09g055960.3C.gene;BraA10g014950.3C.gene;BraA10g018650.3C.gene
Biological Process	GO:0009407	toxin catabolic process	67	31	21.14	0.01848	BraA02g006880.3C.gene;BraA03g016420.3C.gene;BraA03g016430.3C.gene;BraA03g024700.3C.gene;BraA03g029050.3C.gene;BraA04g021100.3C.gene;BraA04g021120.3C.gene;BraA04g022100.3C.gene;BraA05g000250.3C.gene;BraA05g041710.3C.gene;BraA06g007200.3C.gene;BraA06g012970.3C.gene;BraA06g022050.3C.gene;BraA06g026030.3C.gene;BraA07g013480.3C.gene;BraA07g026610.3C.gene;BraA07g026630.3C.gene;BraA07g034800.3C.gene;Bra…
Biological Process	GO:0090487	secondary metabolite catabolic process	67	31	21.14	0.01848	BraA02g006880.3C.gene;BraA03g016420.3C.gene;BraA03g016430.3C.gene;BraA03g024700.3C.gene;BraA03g029050.3C.gene;BraA04g021100.3C.gene;BraA04g021120.3C.gene;BraA04g022100.3C.gene;BraA05g000250.3C.gene;BraA05g041710.3C.gene;BraA06g007200.3C.gene;BraA06g012970.3C.gene;BraA06g022050.3C.gene;BraA06g026030.3C.gene;BraA07g013480.3C.gene;BraA07g026610.3C.gene;BraA07g026630.3C.gene;BraA07g034800.3C.gene;Bra…
Biological Process	GO:1990069	stomatal opening	22	13	6.94	0.01859	BraA01g004270.3C.gene;BraA02g032720.3C.gene;BraA03g010480.3C.gene;BraA03g050490.3C.gene;BraA04g002930.3C.gene;BraA06g009180.3C.gene;BraA06g030550.3C.gene;BraA07g001780.3C.gene;BraA08g018210.3C.gene;BraA09g011650.3C.gene;BraA09g055960.3C.gene;BraA10g014950.3C.gene;BraA10g018650.3C.gene
Biological Process	GO:0015994	chlorophyll metabolic process	132	55	41.64	0.01864	BraA01g001750.3C.gene;BraA01g006470.3C.gene;BraA01g009960.3C.gene;BraA01g019870.3C.gene;BraA01g022000.3C.gene;BraA01g025910.3C.gene;BraA01g027430.3C.gene;BraA01g031350.3C.gene;BraA02g002840.3C.gene;BraA02g005150.3C.gene;BraA02g022330.3C.gene;BraA02g031110.3C.gene;BraA03g000050.3C.gene;BraA03g005840.3C.gene;BraA03g007480.3C.gene;BraA03g009000.3C.gene;BraA03g012760.3C.gene;BraA03g015750.3C.gene;Bra…
Biological Process	GO:1903339	negative regulation of cell wall organization or biogenesis	3	3	0.95	0.01866	BraA07g032380.3C.gene;BraA08g028980.3C.gene;BraA09g057480.3C.gene
Biological Process	GO:1901347	negative regulation of secondary cell wall biogenesis	3	3	0.95	0.01866	BraA07g032380.3C.gene;BraA08g028980.3C.gene;BraA09g057480.3C.gene
Biological Process	GO:0046839	phospholipid dephosphorylation	43	19	13.56	0.01925	BraA01g009560.3C.gene;BraA02g044980.3C.gene;BraA03g023120.3C.gene;BraA03g047970.3C.gene;BraA04g011650.3C.gene;BraA04g026490.3C.gene;BraA05g011940.3C.gene;BraA05g027880.3C.gene;BraA05g029210.3C.gene;BraA05g041280.3C.gene;BraA06g028550.3C.gene;BraA07g019820.3C.gene;BraA07g029460.3C.gene;BraA07g036160.3C.gene;BraA08g034280.3C.gene;BraA08g034340.3C.gene;BraA09g058890.3C.gene;BraA09g064330.3C.gene;Bra…
Biological Process	GO:0009739	response to gibberellin	255	97	80.44	0.01933	BraA01g002330.3C.gene;BraA01g011030.3C.gene;BraA01g013670.3C.gene;BraA01g022020.3C.gene;BraA01g039610.3C.gene;BraA01g039710.3C.gene;BraA01g040680.3C.gene;BraA02g002080.3C.gene;BraA02g005890.3C.gene;BraA02g005940.3C.gene;BraA02g007380.3C.gene;BraA02g015080.3C.gene;BraA02g015640.3C.gene;BraA02g019240.3C.gene;BraA02g019520.3C.gene;BraA02g022420.3C.gene;BraA02g022450.3C.gene;BraA02g036130.3C.gene;Bra…
Biological Process	GO:0010222	stem vascular tissue pattern formation	8	6	2.52	0.0194	BraA01g018140.3C.gene;BraA03g053680.3C.gene;BraA05g024020.3C.gene;BraA06g013630.3C.gene;BraA08g029080.3C.gene;BraA09g033430.3C.gene
Biological Process	GO:0010030	positive regulation of seed germination	33	16	10.41	0.01945	BraA01g022000.3C.gene;BraA01g031350.3C.gene;BraA02g022660.3C.gene;BraA03g016240.3C.gene;BraA03g023080.3C.gene;BraA03g040550.3C.gene;BraA06g018050.3C.gene;BraA07g011610.3C.gene;BraA07g038860.3C.gene;BraA08g015200.3C.gene;BraA08g019620.3C.gene;BraA08g022120.3C.gene;BraA09g015910.3C.gene;BraA09g063330.3C.gene;BraA10g005910.3C.gene;BraA10g006100.3C.gene
Biological Process	GO:0006493	protein O-linked glycosylation	19	8	5.99	0.01977	BraA02g014650.3C.gene;BraA06g019100.3C.gene;BraA06g026200.3C.gene;BraA07g013470.3C.gene;BraA07g013650.3C.gene;BraA09g038970.3C.gene;BraA09g053180.3C.gene;Brassica_rapa_newGene_6203
Biological Process	GO:0097306	cellular response to alcohol	545	199	171.92	0.0204	BraA01g000250.3C.gene;BraA01g000430.3C.gene;BraA01g001250.3C.gene;BraA01g002620.3C.gene;BraA01g003080.3C.gene;BraA01g004270.3C.gene;BraA01g008570.3C.gene;BraA01g008780.3C.gene;BraA01g009450.3C.gene;BraA01g009560.3C.gene;BraA01g010380.3C.gene;BraA01g012360.3C.gene;BraA01g012670.3C.gene;BraA01g016800.3C.gene;BraA01g026990.3C.gene;BraA01g029650.3C.gene;BraA01g036460.3C.gene;BraA01g040570.3C.gene;Bra…
Biological Process	GO:0071396	cellular response to lipid	665	240	209.78	0.02058	BraA01g000250.3C.gene;BraA01g000430.3C.gene;BraA01g001250.3C.gene;BraA01g002620.3C.gene;BraA01g003080.3C.gene;BraA01g004270.3C.gene;BraA01g008570.3C.gene;BraA01g008780.3C.gene;BraA01g009450.3C.gene;BraA01g009560.3C.gene;BraA01g010380.3C.gene;BraA01g012360.3C.gene;BraA01g012670.3C.gene;BraA01g016800.3C.gene;BraA01g026990.3C.gene;BraA01g029650.3C.gene;BraA01g036460.3C.gene;BraA01g039610.3C.gene;Bra…
Biological Process	GO:0007163	establishment or maintenance of cell polarity	22	7	6.94	0.0206	BraA03g013050.3C.gene;BraA03g013200.3C.gene;BraA06g034450.3C.gene;BraA07g020830.3C.gene;BraA09g052670.3C.gene;BraA10g014130.3C.gene;Brassica_rapa_newGene_548
Biological Process	GO:0030154	cell differentiation	1319	473	416.08	0.02088	BraA01g000430.3C.gene;BraA01g001590.3C.gene;BraA01g002110.3C.gene;BraA01g002820.3C.gene;BraA01g003050.3C.gene;BraA01g003380.3C.gene;BraA01g003420.3C.gene;BraA01g003710.3C.gene;BraA01g004130.3C.gene;BraA01g004610.3C.gene;BraA01g004940.3C.gene;BraA01g005150.3C.gene;BraA01g006790.3C.gene;BraA01g008180.3C.gene;BraA01g008310.3C.gene;BraA01g010180.3C.gene;BraA01g010430.3C.gene;BraA01g013500.3C.gene;Bra…
Biological Process	GO:0072512	trivalent inorganic cation transport	2	2	0.63	0.02103	BraA02g008760.3C.gene;BraA10g020350.3C.gene
Biological Process	GO:0015690	aluminum cation transport	2	2	0.63	0.02103	BraA02g008760.3C.gene;BraA10g020350.3C.gene
Biological Process	GO:1901985	positive regulation of protein acetylation	7	5	2.21	0.02158	BraA01g025720.3C.gene;BraA02g019520.3C.gene;BraA07g030110.3C.gene;BraA08g014550.3C.gene;BraA09g065110.3C.gene
Biological Process	GO:0035066	positive regulation of histone acetylation	7	5	2.21	0.02158	BraA01g025720.3C.gene;BraA02g019520.3C.gene;BraA07g030110.3C.gene;BraA08g014550.3C.gene;BraA09g065110.3C.gene
Biological Process	GO:2000758	positive regulation of peptidyl-lysine acetylation	7	5	2.21	0.02158	BraA01g025720.3C.gene;BraA02g019520.3C.gene;BraA07g030110.3C.gene;BraA08g014550.3C.gene;BraA09g065110.3C.gene
Biological Process	GO:0006714	sesquiterpenoid metabolic process	78	36	24.61	0.0218	BraA01g009810.3C.gene;BraA01g010660.3C.gene;BraA01g032280.3C.gene;BraA01g037270.3C.gene;BraA01g043290.3C.gene;BraA02g016790.3C.gene;BraA02g017410.3C.gene;BraA02g031780.3C.gene;BraA03g038810.3C.gene;BraA03g048470.3C.gene;BraA03g062560.3C.gene;BraA03g063030.3C.gene;BraA04g001300.3C.gene;BraA04g011870.3C.gene;BraA04g019480.3C.gene;BraA05g025360.3C.gene;BraA05g025630.3C.gene;BraA05g028020.3C.gene;Bra…
Biological Process	GO:0080170	hydrogen peroxide transmembrane transport	6	4	1.89	0.02181	BraA03g048570.3C.gene;BraA04g026140.3C.gene;BraA06g038250.3C.gene;BraA09g044380.3C.gene
Biological Process	GO:0018258	protein O-linked glycosylation via hydroxyproline	15	7	4.73	0.022	BraA02g014650.3C.gene;BraA06g019100.3C.gene;BraA06g026200.3C.gene;BraA07g013470.3C.gene;BraA07g013650.3C.gene;BraA09g038970.3C.gene;BraA09g053180.3C.gene
Biological Process	GO:0010384	cell wall proteoglycan metabolic process	15	7	4.73	0.022	BraA02g014650.3C.gene;BraA06g019100.3C.gene;BraA06g026200.3C.gene;BraA07g013470.3C.gene;BraA07g013650.3C.gene;BraA09g038970.3C.gene;BraA09g053180.3C.gene
Biological Process	GO:0010404	cell wall hydroxyproline-rich glycoprotein metabolic process	15	7	4.73	0.022	BraA02g014650.3C.gene;BraA06g019100.3C.gene;BraA06g026200.3C.gene;BraA07g013470.3C.gene;BraA07g013650.3C.gene;BraA09g038970.3C.gene;BraA09g053180.3C.gene
Biological Process	GO:0010405	arabinogalactan protein metabolic process	15	7	4.73	0.022	BraA02g014650.3C.gene;BraA06g019100.3C.gene;BraA06g026200.3C.gene;BraA07g013470.3C.gene;BraA07g013650.3C.gene;BraA09g038970.3C.gene;BraA09g053180.3C.gene
Biological Process	GO:0033358	UDP-L-arabinose biosynthetic process	9	6	2.84	0.022	BraA01g011500.3C.gene;BraA08g014200.3C.gene;BraA08g030770.3C.gene;BraA09g012980.3C.gene;BraA09g020600.3C.gene;BraA09g034400.3C.gene
Biological Process	GO:0046379	extracellular polysaccharide metabolic process	9	6	2.84	0.022	BraA01g011500.3C.gene;BraA08g014200.3C.gene;BraA08g030770.3C.gene;BraA09g012980.3C.gene;BraA09g020600.3C.gene;BraA09g034400.3C.gene
Biological Process	GO:0045226	extracellular polysaccharide biosynthetic process	9	6	2.84	0.022	BraA01g011500.3C.gene;BraA08g014200.3C.gene;BraA08g030770.3C.gene;BraA09g012980.3C.gene;BraA09g020600.3C.gene;BraA09g034400.3C.gene
Biological Process	GO:0045227	capsule polysaccharide biosynthetic process	9	6	2.84	0.022	BraA01g011500.3C.gene;BraA08g014200.3C.gene;BraA08g030770.3C.gene;BraA09g012980.3C.gene;BraA09g020600.3C.gene;BraA09g034400.3C.gene
Biological Process	GO:0045230	capsule organization	9	6	2.84	0.022	BraA01g011500.3C.gene;BraA08g014200.3C.gene;BraA08g030770.3C.gene;BraA09g012980.3C.gene;BraA09g020600.3C.gene;BraA09g034400.3C.gene
Biological Process	GO:0006528	asparagine metabolic process	12	8	3.79	0.02204	BraA01g036100.3C.gene;BraA03g044550.3C.gene;BraA05g031030.3C.gene;BraA06g019700.3C.gene;BraA06g023920.3C.gene;BraA06g028460.3C.gene;BraA06g039190.3C.gene;BraA09g000490.3C.gene
Biological Process	GO:0051761	sesquiterpene metabolic process	8	5	2.52	0.02218	BraA03g062560.3C.gene;BraA03g063030.3C.gene;BraA04g011870.3C.gene;BraA06g031290.3C.gene;BraA06g031370.3C.gene
Biological Process	GO:0051762	sesquiterpene biosynthetic process	8	5	2.52	0.02218	BraA03g062560.3C.gene;BraA03g063030.3C.gene;BraA04g011870.3C.gene;BraA06g031290.3C.gene;BraA06g031370.3C.gene
Biological Process	GO:0009719	response to endogenous stimulus	3003	1084	947.31	0.0222	BraA01g000200.3C.gene;BraA01g000250.3C.gene;BraA01g000350.3C.gene;BraA01g000430.3C.gene;BraA01g001230.3C.gene;BraA01g001250.3C.gene;BraA01g001270.3C.gene;BraA01g001310.3C.gene;BraA01g001590.3C.gene;BraA01g001640.3C.gene;BraA01g001760.3C.gene;BraA01g002080.3C.gene;BraA01g002330.3C.gene;BraA01g002620.3C.gene;BraA01g002770.3C.gene;BraA01g003080.3C.gene;BraA01g003360.3C.gene;BraA01g003380.3C.gene;Bra…
Biological Process	GO:0010286	heat acclimation	82	35	25.87	0.0223	BraA01g006340.3C.gene;BraA01g017530.3C.gene;BraA01g035730.3C.gene;BraA02g002250.3C.gene;BraA02g003270.3C.gene;BraA02g014840.3C.gene;BraA02g045470.3C.gene;BraA03g004090.3C.gene;BraA03g012070.3C.gene;BraA03g020140.3C.gene;BraA03g025600.3C.gene;BraA03g037650.3C.gene;BraA03g053370.3C.gene;BraA04g003790.3C.gene;BraA04g027230.3C.gene;BraA05g002020.3C.gene;BraA05g030500.3C.gene;BraA06g035490.3C.gene;Bra…
Biological Process	GO:0000272	polysaccharide catabolic process	325	142	102.52	0.02285	BraA01g004740.3C.gene;BraA01g009000.3C.gene;BraA01g014240.3C.gene;BraA01g015020.3C.gene;BraA01g019090.3C.gene;BraA01g019450.3C.gene;BraA01g023800.3C.gene;BraA01g037350.3C.gene;BraA01g037360.3C.gene;BraA01g039940.3C.gene;BraA01g040050.3C.gene;BraA01g040060.3C.gene;BraA01g041790.3C.gene;BraA01g042480.3C.gene;BraA01g044950.3C.gene;BraA02g002330.3C.gene;BraA02g002340.3C.gene;BraA02g003170.3C.gene;Bra…
Biological Process	GO:0009313	oligosaccharide catabolic process	20	11	6.31	0.02305	BraA01g003470.3C.gene;BraA01g042340.3C.gene;BraA03g018880.3C.gene;BraA03g018900.3C.gene;BraA03g051630.3C.gene;BraA04g025740.3C.gene;BraA05g038930.3C.gene;BraA08g007970.3C.gene;BraA08g015640.3C.gene;BraA09g048100.3C.gene;BraA10g018900.3C.gene
Biological Process	GO:0009641	shade avoidance	33	18	10.41	0.02312	BraA01g016010.3C.gene;BraA01g019700.3C.gene;BraA02g019880.3C.gene;BraA02g022870.3C.gene;BraA03g022440.3C.gene;BraA03g052350.3C.gene;BraA04g030060.3C.gene;BraA04g030890.3C.gene;BraA05g000890.3C.gene;BraA05g003060.3C.gene;BraA05g004730.3C.gene;BraA06g014030.3C.gene;BraA07g026570.3C.gene;BraA07g027710.3C.gene;BraA07g039090.3C.gene;BraA07g041700.3C.gene;BraA07g043070.3C.gene;BraA09g022670.3C.gene
Biological Process	GO:0006949	syncytium formation	25	13	7.89	0.02316	BraA01g000050.3C.gene;BraA01g019010.3C.gene;BraA02g012730.3C.gene;BraA02g019240.3C.gene;BraA03g053010.3C.gene;BraA04g027880.3C.gene;BraA04g028760.3C.gene;BraA06g010690.3C.gene;BraA07g001030.3C.gene;BraA07g034440.3C.gene;BraA09g012070.3C.gene;BraA09g038640.3C.gene;Brassica_rapa_newGene_1680
Biological Process	GO:0010497	plasmodesmata-mediated intercellular transport	17	11	5.36	0.02336	BraA01g007850.3C.gene;BraA01g029140.3C.gene;BraA01g042250.3C.gene;BraA03g032370.3C.gene;BraA05g039430.3C.gene;BraA06g006440.3C.gene;BraA06g043450.3C.gene;BraA07g005330.3C.gene;BraA09g051530.3C.gene;BraA09g062330.3C.gene;BraA10g001070.3C.gene
Biological Process	GO:0009642	response to light intensity	212	91	66.88	0.02352	BraA01g000430.3C.gene;BraA01g008310.3C.gene;BraA01g009120.3C.gene;BraA01g012930.3C.gene;BraA01g015820.3C.gene;BraA01g022000.3C.gene;BraA01g028620.3C.gene;BraA01g029170.3C.gene;BraA01g029590.3C.gene;BraA01g031350.3C.gene;BraA01g036650.3C.gene;BraA01g038810.3C.gene;BraA01g043400.3C.gene;BraA01g044460.3C.gene;BraA02g008760.3C.gene;BraA02g010660.3C.gene;BraA02g017380.3C.gene;BraA02g021090.3C.gene;Bra…
Biological Process	GO:0030148	sphingolipid biosynthetic process	43	14	13.56	0.0238	BraA01g002290.3C.gene;BraA01g033830.3C.gene;BraA03g038800.3C.gene;BraA04g001120.3C.gene;BraA04g020050.3C.gene;BraA05g001610.3C.gene;BraA05g007650.3C.gene;BraA05g038960.3C.gene;BraA07g018450.3C.gene;BraA07g024690.3C.gene;BraA07g034560.3C.gene;BraA09g063890.3C.gene;BraA10g027410.3C.gene;Brassica_rapa_newGene_6415
Biological Process	GO:0019544	arginine catabolic process to glutamate	4	3	1.26	0.02381	BraA06g042040.3C.gene;BraA08g022340.3C.gene;BraA09g021720.3C.gene
Biological Process	GO:0051055	negative regulation of lipid biosynthetic process	11	7	3.47	0.02395	BraA01g025720.3C.gene;BraA02g030240.3C.gene;BraA07g015550.3C.gene;BraA08g014550.3C.gene;BraA08g027680.3C.gene;BraA09g046860.3C.gene;BraA09g065110.3C.gene
Biological Process	GO:0045833	negative regulation of lipid metabolic process	11	7	3.47	0.02395	BraA01g025720.3C.gene;BraA02g030240.3C.gene;BraA07g015550.3C.gene;BraA08g014550.3C.gene;BraA08g027680.3C.gene;BraA09g046860.3C.gene;BraA09g065110.3C.gene
Biological Process	GO:0007052	mitotic spindle organization	31	16	9.78	0.02395	BraA01g005210.3C.gene;BraA01g013460.3C.gene;BraA01g038260.3C.gene;BraA02g006040.3C.gene;BraA02g016890.3C.gene;BraA03g002870.3C.gene;BraA04g020460.3C.gene;BraA04g031570.3C.gene;BraA05g005240.3C.gene;BraA06g025770.3C.gene;BraA08g015140.3C.gene;BraA08g016850.3C.gene;BraA09g007230.3C.gene;BraA09g065210.3C.gene;BraA10g002320.3C.gene;Brassica_rapa_newGene_5371
Biological Process	GO:0051052	regulation of DNA metabolic process	113	44	35.65	0.02447	BraA01g007850.3C.gene;BraA01g015670.3C.gene;BraA01g029750.3C.gene;BraA01g042360.3C.gene;BraA02g003150.3C.gene;BraA02g011890.3C.gene;BraA02g014180.3C.gene;BraA02g016460.3C.gene;BraA02g019160.3C.gene;BraA02g035820.3C.gene;BraA02g042210.3C.gene;BraA03g004700.3C.gene;BraA03g011140.3C.gene;BraA03g018210.3C.gene;BraA03g018390.3C.gene;BraA03g020270.3C.gene;BraA03g020470.3C.gene;BraA03g029310.3C.gene;Bra…
Biological Process	GO:0009696	salicylic acid metabolic process	56	27	17.67	0.02456	BraA01g000240.3C.gene;BraA02g000850.3C.gene;BraA02g022480.3C.gene;BraA02g031060.3C.gene;BraA03g019930.3C.gene;BraA03g023080.3C.gene;BraA03g027290.3C.gene;BraA04g012550.3C.gene;BraA04g017330.3C.gene;BraA04g017350.3C.gene;BraA04g026260.3C.gene;BraA05g003870.3C.gene;BraA05g008320.3C.gene;BraA06g001540.3C.gene;BraA06g007020.3C.gene;BraA06g009500.3C.gene;BraA06g035820.3C.gene;BraA07g011030.3C.gene;Bra…
Biological Process	GO:0015995	chlorophyll biosynthetic process	101	42	31.86	0.02468	BraA01g009960.3C.gene;BraA01g022000.3C.gene;BraA01g027430.3C.gene;BraA01g031350.3C.gene;BraA02g002840.3C.gene;BraA02g022330.3C.gene;BraA02g031110.3C.gene;BraA03g005840.3C.gene;BraA03g007480.3C.gene;BraA03g009000.3C.gene;BraA03g012760.3C.gene;BraA03g015750.3C.gene;BraA03g026080.3C.gene;BraA03g039860.3C.gene;BraA03g040550.3C.gene;BraA03g046310.3C.gene;BraA03g046320.3C.gene;BraA03g048280.3C.gene;Bra…
Biological Process	GO:1901463	regulation of tetrapyrrole biosynthetic process	31	14	9.78	0.02494	BraA01g022000.3C.gene;BraA01g031350.3C.gene;BraA02g031110.3C.gene;BraA03g009000.3C.gene;BraA03g012760.3C.gene;BraA03g015750.3C.gene;BraA03g040550.3C.gene;BraA03g057090.3C.gene;BraA04g018620.3C.gene;BraA05g002370.3C.gene;BraA05g030420.3C.gene;BraA07g015550.3C.gene;BraA08g027680.3C.gene;Brassica_rapa_newGene_515
Biological Process	GO:1901656	glycoside transport	3	3	0.95	0.02496	BraA05g010420.3C.gene;BraA08g023310.3C.gene;BraA09g034670.3C.gene
Biological Process	GO:1902418	(+)-abscisic acid D-glucopyranosyl ester transmembrane transport	3	3	0.95	0.02496	BraA05g010420.3C.gene;BraA08g023310.3C.gene;BraA09g034670.3C.gene
Biological Process	GO:0042946	glucoside transport	3	3	0.95	0.02496	BraA05g010420.3C.gene;BraA08g023310.3C.gene;BraA09g034670.3C.gene
Biological Process	GO:0009828	plant-type cell wall loosening	59	21	18.61	0.02503	BraA01g000050.3C.gene;BraA01g019010.3C.gene;BraA02g000450.3C.gene;BraA02g019240.3C.gene;BraA03g055650.3C.gene;BraA04g001690.3C.gene;BraA04g015010.3C.gene;BraA04g027880.3C.gene;BraA04g028760.3C.gene;BraA06g036610.3C.gene;BraA06g044870.3C.gene;BraA07g015910.3C.gene;BraA07g024330.3C.gene;BraA07g034440.3C.gene;BraA08g018140.3C.gene;BraA08g027920.3C.gene;BraA09g003690.3C.gene;BraA09g012770.3C.gene;Bra…
Biological Process	GO:0003333	amino acid transmembrane transport	64	29	20.19	0.02506	BraA01g003230.3C.gene;BraA01g040130.3C.gene;BraA02g024300.3C.gene;BraA03g001710.3C.gene;BraA03g019900.3C.gene;BraA03g025870.3C.gene;BraA03g036000.3C.gene;BraA03g057080.3C.gene;BraA03g059280.3C.gene;BraA04g024910.3C.gene;BraA04g027780.3C.gene;BraA05g006480.3C.gene;BraA05g007500.3C.gene;BraA05g033350.3C.gene;BraA06g040090.3C.gene;BraA07g012400.3C.gene;BraA07g015670.3C.gene;BraA07g026930.3C.gene;Bra…
Biological Process	GO:0018958	phenol-containing compound metabolic process	76	35	23.97	0.02517	BraA01g000240.3C.gene;BraA01g008840.3C.gene;BraA02g000850.3C.gene;BraA02g014190.3C.gene;BraA02g022480.3C.gene;BraA02g031060.3C.gene;BraA03g019930.3C.gene;BraA03g023080.3C.gene;BraA03g027290.3C.gene;BraA03g051360.3C.gene;BraA04g012550.3C.gene;BraA04g017330.3C.gene;BraA04g017350.3C.gene;BraA04g026260.3C.gene;BraA05g003870.3C.gene;BraA05g008320.3C.gene;BraA06g001540.3C.gene;BraA06g007020.3C.gene;Bra…
Biological Process	GO:0006567	threonine catabolic process	3	3	0.95	0.02519	BraA05g042620.3C.gene;BraA06g005750.3C.gene;BraA09g062680.3C.gene
Biological Process	GO:0052093	formation of specialized structure for nutrient acquisition from host	4	3	1.26	0.02545	BraA01g032880.3C.gene;BraA03g015360.3C.gene;BraA10g010270.3C.gene
Biological Process	GO:0052095	formation of specialized structure for nutrient acquisition from other organism involved in symbiotic interaction	4	3	1.26	0.02545	BraA01g032880.3C.gene;BraA03g015360.3C.gene;BraA10g010270.3C.gene
Biological Process	GO:0052096	formation by symbiont of syncytium involving giant cell for nutrient acquisition from host	4	3	1.26	0.02545	BraA01g032880.3C.gene;BraA03g015360.3C.gene;BraA10g010270.3C.gene
Biological Process	GO:0044115	development of symbiont involved in interaction with host	4	3	1.26	0.02545	BraA01g032880.3C.gene;BraA03g015360.3C.gene;BraA10g010270.3C.gene
Biological Process	GO:0051705	multi-organism behavior	4	3	1.26	0.02545	BraA01g032880.3C.gene;BraA03g015360.3C.gene;BraA10g010270.3C.gene
Biological Process	GO:0051816	acquisition of nutrients from other organism during symbiotic interaction	4	3	1.26	0.02545	BraA01g032880.3C.gene;BraA03g015360.3C.gene;BraA10g010270.3C.gene
Biological Process	GO:0007631	feeding behavior	4	3	1.26	0.02545	BraA01g032880.3C.gene;BraA03g015360.3C.gene;BraA10g010270.3C.gene
Biological Process	GO:0044002	acquisition of nutrients from host	4	3	1.26	0.02545	BraA01g032880.3C.gene;BraA03g015360.3C.gene;BraA10g010270.3C.gene
Biological Process	GO:0052863	1-deoxy-D-xylulose 5-phosphate metabolic process	3	3	0.95	0.02554	BraA03g039860.3C.gene;BraA03g046310.3C.gene;BraA03g046320.3C.gene
Biological Process	GO:0052865	1-deoxy-D-xylulose 5-phosphate biosynthetic process	3	3	0.95	0.02554	BraA03g039860.3C.gene;BraA03g046310.3C.gene;BraA03g046320.3C.gene
Biological Process	GO:0006791	sulfur utilization	3	3	0.95	0.02574	BraA02g039880.3C.gene;BraA06g035270.3C.gene;BraA09g004340.3C.gene
Biological Process	GO:0006792	regulation of sulfur utilization	3	3	0.95	0.02574	BraA02g039880.3C.gene;BraA06g035270.3C.gene;BraA09g004340.3C.gene
Biological Process	GO:0015809	arginine transport	9	6	2.84	0.0259	BraA04g024910.3C.gene;BraA07g015670.3C.gene;BraA07g043270.3C.gene;BraA08g005920.3C.gene;BraA08g014510.3C.gene;Brassica_rapa_newGene_2715
Biological Process	GO:0000165	MAPK cascade	122	50	38.49	0.02613	BraA01g004040.3C.gene;BraA01g027640.3C.gene;BraA01g032420.3C.gene;BraA01g044460.3C.gene;BraA02g020340.3C.gene;BraA02g038730.3C.gene;BraA02g042750.3C.gene;BraA02g043490.3C.gene;BraA02g044910.3C.gene;BraA02g044920.3C.gene;BraA03g007090.3C.gene;BraA03g009520.3C.gene;BraA03g015280.3C.gene;BraA03g023780.3C.gene;BraA03g039670.3C.gene;BraA03g043880.3C.gene;BraA03g050620.3C.gene;BraA03g052940.3C.gene;Bra…
Biological Process	GO:0009932	cell tip growth	276	125	87.07	0.02617	BraA01g003420.3C.gene;BraA01g003710.3C.gene;BraA01g008180.3C.gene;BraA01g008310.3C.gene;BraA01g017220.3C.gene;BraA01g021750.3C.gene;BraA01g026140.3C.gene;BraA01g030410.3C.gene;BraA01g033180.3C.gene;BraA01g035360.3C.gene;BraA01g035870.3C.gene;BraA01g038710.3C.gene;BraA01g039120.3C.gene;BraA01g041620.3C.gene;BraA01g043830.3C.gene;BraA02g002330.3C.gene;BraA02g004380.3C.gene;BraA02g006510.3C.gene;Bra…
Biological Process	GO:0048437	floral organ development	392	153	123.66	0.02638	BraA01g000350.3C.gene;BraA01g000430.3C.gene;BraA01g001890.3C.gene;BraA01g002350.3C.gene;BraA01g005000.3C.gene;BraA01g005030.3C.gene;BraA01g007850.3C.gene;BraA01g009000.3C.gene;BraA01g010430.3C.gene;BraA01g011680.3C.gene;BraA01g015680.3C.gene;BraA01g016370.3C.gene;BraA01g018070.3C.gene;BraA01g023640.3C.gene;BraA01g032420.3C.gene;BraA01g036620.3C.gene;BraA01g036650.3C.gene;BraA01g041130.3C.gene;Bra…
Biological Process	GO:0006298	mismatch repair	25	10	7.89	0.02658	BraA01g029750.3C.gene;BraA02g014180.3C.gene;BraA02g016460.3C.gene;BraA03g029310.3C.gene;BraA05g014610.3C.gene;BraA05g026740.3C.gene;BraA06g030840.3C.gene;BraA07g008740.3C.gene;BraA09g000530.3C.gene;BraA09g063390.3C.gene
Biological Process	GO:0010371	regulation of gibberellin biosynthetic process	15	8	4.73	0.02683	BraA01g005000.3C.gene;BraA01g005030.3C.gene;BraA01g021540.3C.gene;BraA02g045190.3C.gene;BraA06g009090.3C.gene;BraA08g030860.3C.gene;BraA09g008640.3C.gene;BraA09g060680.3C.gene
Biological Process	GO:0042214	terpene metabolic process	36	14	11.36	0.02691	BraA01g002000.3C.gene;BraA03g052720.3C.gene;BraA03g062560.3C.gene;BraA03g063030.3C.gene;BraA04g011870.3C.gene;BraA05g040310.3C.gene;BraA06g007670.3C.gene;BraA06g031290.3C.gene;BraA06g031370.3C.gene;BraA06g033010.3C.gene;BraA06g038730.3C.gene;BraA08g023090.3C.gene;BraA09g053420.3C.gene;BraA10g010930.3C.gene
Biological Process	GO:0042430	indole-containing compound metabolic process	151	52	47.63	0.02718	BraA02g001810.3C.gene;BraA02g006840.3C.gene;BraA02g007380.3C.gene;BraA02g014110.3C.gene;BraA02g019880.3C.gene;BraA02g019890.3C.gene;BraA02g022810.3C.gene;BraA02g031060.3C.gene;BraA02g038280.3C.gene;BraA03g002200.3C.gene;BraA03g012530.3C.gene;BraA03g014080.3C.gene;BraA03g020140.3C.gene;BraA03g053600.3C.gene;BraA03g060680.3C.gene;BraA03g061220.3C.gene;BraA04g007520.3C.gene;BraA04g011130.3C.gene;Bra…
Biological Process	GO:0042180	cellular ketone metabolic process	169	73	53.31	0.02738	BraA01g005000.3C.gene;BraA01g005030.3C.gene;BraA01g021540.3C.gene;BraA01g025720.3C.gene;BraA01g032420.3C.gene;BraA01g042890.3C.gene;BraA02g000850.3C.gene;BraA02g003100.3C.gene;BraA02g012060.3C.gene;BraA02g016790.3C.gene;BraA02g022480.3C.gene;BraA02g022810.3C.gene;BraA02g031060.3C.gene;BraA02g045190.3C.gene;BraA03g004010.3C.gene;BraA03g012490.3C.gene;BraA03g016250.3C.gene;BraA03g019930.3C.gene;Bra…
Biological Process	GO:1902023	L-arginine transport	7	5	2.21	0.02744	BraA04g024910.3C.gene;BraA07g015670.3C.gene;BraA07g043270.3C.gene;BraA08g014510.3C.gene;Brassica_rapa_newGene_2715
Biological Process	GO:0090467	arginine import	7	5	2.21	0.02744	BraA04g024910.3C.gene;BraA07g015670.3C.gene;BraA07g043270.3C.gene;BraA08g014510.3C.gene;Brassica_rapa_newGene_2715
Biological Process	GO:0043091	L-arginine import	7	5	2.21	0.02744	BraA04g024910.3C.gene;BraA07g015670.3C.gene;BraA07g043270.3C.gene;BraA08g014510.3C.gene;Brassica_rapa_newGene_2715
Biological Process	GO:0005996	monosaccharide metabolic process	359	135	113.25	0.0279	BraA01g000200.3C.gene;BraA01g001150.3C.gene;BraA01g011500.3C.gene;BraA01g014620.3C.gene;BraA01g017580.3C.gene;BraA01g020740.3C.gene;BraA01g021250.3C.gene;BraA01g021270.3C.gene;BraA01g021380.3C.gene;BraA01g025140.3C.gene;BraA01g040050.3C.gene;BraA01g041710.3C.gene;BraA01g041960.3C.gene;BraA01g042920.3C.gene;BraA02g003980.3C.gene;BraA02g004580.3C.gene;BraA02g004870.3C.gene;BraA02g011100.3C.gene;Bra…
Biological Process	GO:0006979	response to oxidative stress	780	278	246.05	0.02793	BraA01g001910.3C.gene;BraA01g002610.3C.gene;BraA01g002770.3C.gene;BraA01g003600.3C.gene;BraA01g004640.3C.gene;BraA01g006470.3C.gene;BraA01g009120.3C.gene;BraA01g009310.3C.gene;BraA01g011020.3C.gene;BraA01g012560.3C.gene;BraA01g012680.3C.gene;BraA01g014490.3C.gene;BraA01g015820.3C.gene;BraA01g015830.3C.gene;BraA01g017220.3C.gene;BraA01g019480.3C.gene;BraA01g020530.3C.gene;BraA01g023890.3C.gene;Bra…
Biological Process	GO:0046856	phosphatidylinositol dephosphorylation	35	16	11.04	0.02794	BraA01g009560.3C.gene;BraA02g044980.3C.gene;BraA03g023120.3C.gene;BraA03g047970.3C.gene;BraA04g011650.3C.gene;BraA04g026490.3C.gene;BraA05g011940.3C.gene;BraA05g027880.3C.gene;BraA06g028550.3C.gene;BraA07g019820.3C.gene;BraA07g029460.3C.gene;BraA07g036160.3C.gene;BraA08g034280.3C.gene;BraA08g034340.3C.gene;BraA09g064330.3C.gene;Brassica_rapa_newGene_2425
Biological Process	GO:0033206	meiotic cytokinesis	7	5	2.21	0.02803	BraA03g012900.3C.gene;BraA06g023100.3C.gene;BraA06g040430.3C.gene;BraA09g023210.3C.gene;BraA10g014500.3C.gene
Biological Process	GO:0051785	positive regulation of nuclear division	9	5	2.84	0.02826	BraA02g043300.3C.gene;BraA03g022470.3C.gene;BraA05g003230.3C.gene;BraA06g025430.3C.gene;BraA10g029910.3C.gene
Biological Process	GO:0046373	L-arabinose metabolic process	7	5	2.21	0.02845	BraA01g040050.3C.gene;BraA02g004580.3C.gene;BraA03g005470.3C.gene;BraA07g004150.3C.gene;BraA10g031570.3C.gene
Biological Process	GO:1901701	cellular response to oxygen-containing compound	1205	420	380.12	0.02901	BraA01g000250.3C.gene;BraA01g000430.3C.gene;BraA01g001250.3C.gene;BraA01g002610.3C.gene;BraA01g002620.3C.gene;BraA01g003080.3C.gene;BraA01g004270.3C.gene;BraA01g004640.3C.gene;BraA01g008570.3C.gene;BraA01g008610.3C.gene;BraA01g008780.3C.gene;BraA01g009130.3C.gene;BraA01g009310.3C.gene;BraA01g009450.3C.gene;BraA01g009560.3C.gene;BraA01g010380.3C.gene;BraA01g011020.3C.gene;BraA01g012360.3C.gene;Bra…
Biological Process	GO:0051017	actin filament bundle assembly	34	17	10.73	0.02915	BraA02g012370.3C.gene;BraA03g012480.3C.gene;BraA03g023970.3C.gene;BraA04g001290.3C.gene;BraA04g009610.3C.gene;BraA04g031760.3C.gene;BraA05g002430.3C.gene;BraA05g005480.3C.gene;BraA07g015820.3C.gene;BraA08g009120.3C.gene;BraA09g004220.3C.gene;BraA09g014270.3C.gene;BraA09g033410.3C.gene;BraA09g066280.3C.gene;BraA10g000250.3C.gene;BraA10g015210.3C.gene;Brassica_rapa_newGene_1280
Biological Process	GO:0061572	actin filament bundle organization	34	17	10.73	0.02915	BraA02g012370.3C.gene;BraA03g012480.3C.gene;BraA03g023970.3C.gene;BraA04g001290.3C.gene;BraA04g009610.3C.gene;BraA04g031760.3C.gene;BraA05g002430.3C.gene;BraA05g005480.3C.gene;BraA07g015820.3C.gene;BraA08g009120.3C.gene;BraA09g004220.3C.gene;BraA09g014270.3C.gene;BraA09g033410.3C.gene;BraA09g066280.3C.gene;BraA10g000250.3C.gene;BraA10g015210.3C.gene;Brassica_rapa_newGene_1280
Biological Process	GO:0010565	regulation of cellular ketone metabolic process	120	55	37.85	0.02928	BraA01g005000.3C.gene;BraA01g005030.3C.gene;BraA01g021540.3C.gene;BraA01g025720.3C.gene;BraA01g032420.3C.gene;BraA02g000850.3C.gene;BraA02g003100.3C.gene;BraA02g012060.3C.gene;BraA02g016790.3C.gene;BraA02g022810.3C.gene;BraA02g031060.3C.gene;BraA02g045190.3C.gene;BraA03g019930.3C.gene;BraA03g019980.3C.gene;BraA03g028460.3C.gene;BraA03g039670.3C.gene;BraA03g048470.3C.gene;BraA04g001300.3C.gene;Bra…
Biological Process	GO:0009625	response to insect	63	28	19.87	0.0295	BraA01g011080.3C.gene;BraA01g019720.3C.gene;BraA01g031660.3C.gene;BraA02g020920.3C.gene;BraA02g038280.3C.gene;BraA02g042670.3C.gene;BraA03g003120.3C.gene;BraA03g012530.3C.gene;BraA03g018600.3C.gene;BraA03g043740.3C.gene;BraA03g044380.3C.gene;BraA03g061220.3C.gene;BraA04g016310.3C.gene;BraA04g029510.3C.gene;BraA05g032820.3C.gene;BraA05g032830.3C.gene;BraA06g021620.3C.gene;BraA07g036670.3C.gene;Bra…
Biological Process	GO:0055129	L-proline biosynthetic process	7	5	2.21	0.0296	BraA03g006530.3C.gene;BraA03g021080.3C.gene;BraA04g004460.3C.gene;BraA09g046430.3C.gene;Brassica_rapa_newGene_1568
Biological Process	GO:0010101	post-embryonic root morphogenesis	111	40	35.02	0.02976	BraA01g009000.3C.gene;BraA01g026390.3C.gene;BraA01g031660.3C.gene;BraA02g009110.3C.gene;BraA02g012060.3C.gene;BraA02g024300.3C.gene;BraA02g036100.3C.gene;BraA03g002200.3C.gene;BraA03g012900.3C.gene;BraA03g019900.3C.gene;BraA03g038570.3C.gene;BraA03g040460.3C.gene;BraA03g041070.3C.gene;BraA03g041660.3C.gene;BraA05g001290.3C.gene;BraA05g007500.3C.gene;BraA05g019770.3C.gene;BraA06g011630.3C.gene;Bra…
Biological Process	GO:0010206	photosystem II repair	14	9	4.42	0.02982	BraA01g009830.3C.gene;BraA01g026460.3C.gene;BraA02g023010.3C.gene;BraA03g000080.3C.gene;BraA05g013660.3C.gene;BraA06g037280.3C.gene;BraA07g039180.3C.gene;BraA08g035330.3C.gene;BraA10g002150.3C.gene
Biological Process	GO:0070301	cellular response to hydrogen peroxide	157	52	49.53	0.02993	BraA01g002610.3C.gene;BraA01g004640.3C.gene;BraA01g009310.3C.gene;BraA01g012680.3C.gene;BraA01g020530.3C.gene;BraA01g023890.3C.gene;BraA01g040660.3C.gene;BraA02g001710.3C.gene;BraA02g015620.3C.gene;BraA02g033460.3C.gene;BraA02g037920.3C.gene;BraA03g019340.3C.gene;BraA03g020070.3C.gene;BraA03g020080.3C.gene;BraA03g026770.3C.gene;BraA03g043300.3C.gene;BraA03g047640.3C.gene;BraA03g056260.3C.gene;Bra…
Biological Process	GO:0010037	response to carbon dioxide	13	8	4.1	0.02995	BraA01g044810.3C.gene;BraA02g019760.3C.gene;BraA03g050490.3C.gene;BraA05g040570.3C.gene;BraA06g009180.3C.gene;BraA07g018600.3C.gene;BraA07g035140.3C.gene;BraA10g032140.3C.gene
Biological Process	GO:0007059	chromosome segregation	104	44	32.81	0.03033	BraA01g003250.3C.gene;BraA01g008580.3C.gene;BraA01g037460.3C.gene;BraA02g001290.3C.gene;BraA02g015890.3C.gene;BraA03g001460.3C.gene;BraA03g015030.3C.gene;BraA03g025890.3C.gene;BraA03g025900.3C.gene;BraA03g034440.3C.gene;BraA03g043390.3C.gene;BraA03g056550.3C.gene;BraA04g009480.3C.gene;BraA04g010480.3C.gene;BraA04g010560.3C.gene;BraA04g023400.3C.gene;BraA04g028720.3C.gene;BraA04g031570.3C.gene;Bra…
Biological Process	GO:0009854	oxidative photosynthetic carbon pathway	18	10	5.68	0.03056	BraA01g037290.3C.gene;BraA01g037300.3C.gene;BraA01g037500.3C.gene;BraA03g036450.3C.gene;BraA05g032630.3C.gene;BraA05g032640.3C.gene;BraA05g032950.3C.gene;BraA06g009130.3C.gene;BraA07g030970.3C.gene;BraA07g033260.3C.gene
Biological Process	GO:0006827	high-affinity iron ion transmembrane transport	3	3	0.95	0.03066	BraA04g004140.3C.gene;BraA07g022320.3C.gene;Brassica_rapa_newGene_6052
Biological Process	GO:0048439	flower morphogenesis	13	7	4.1	0.0307	BraA02g000400.3C.gene;BraA03g060550.3C.gene;BraA04g003480.3C.gene;BraA04g029210.3C.gene;BraA05g002190.3C.gene;BraA07g022730.3C.gene;BraA10g032530.3C.gene
Biological Process	GO:0080060	integument development	21	11	6.62	0.03084	BraA01g036650.3C.gene;BraA02g007220.3C.gene;BraA02g029900.3C.gene;BraA04g024760.3C.gene;BraA05g010360.3C.gene;BraA05g031600.3C.gene;BraA06g001710.3C.gene;BraA06g002210.3C.gene;BraA06g002770.3C.gene;BraA08g002260.3C.gene;BraA09g034560.3C.gene
Biological Process	GO:0016540	protein autoprocessing	4	3	1.26	0.03086	BraA02g025220.3C.gene;BraA07g042300.3C.gene;BraA10g015110.3C.gene
Biological Process	GO:0016310	phosphorylation	2655	895	837.53	0.03132	BraA01g000350.3C.gene;BraA01g000430.3C.gene;BraA01g000480.3C.gene;BraA01g000880.3C.gene;BraA01g001150.3C.gene;BraA01g001610.3C.gene;BraA01g001700.3C.gene;BraA01g002450.3C.gene;BraA01g002860.3C.gene;BraA01g003080.3C.gene;BraA01g003800.3C.gene;BraA01g004040.3C.gene;BraA01g004270.3C.gene;BraA01g004360.3C.gene;BraA01g005210.3C.gene;BraA01g005360.3C.gene;BraA01g005810.3C.gene;BraA01g005840.3C.gene;Bra…
Biological Process	GO:0009821	alkaloid biosynthetic process	15	8	4.73	0.03158	BraA01g022400.3C.gene;BraA01g025360.3C.gene;BraA04g003560.3C.gene;BraA05g002170.3C.gene;BraA05g022080.3C.gene;BraA09g042740.3C.gene;BraA09g047700.3C.gene;BraA10g019270.3C.gene
Biological Process	GO:0052547	regulation of peptidase activity	72	25	22.71	0.03167	BraA01g011030.3C.gene;BraA02g004360.3C.gene;BraA02g020890.3C.gene;BraA02g020900.3C.gene;BraA02g020920.3C.gene;BraA02g031730.3C.gene;BraA03g001950.3C.gene;BraA03g017020.3C.gene;BraA03g048940.3C.gene;BraA04g023050.3C.gene;BraA04g028950.3C.gene;BraA05g012110.3C.gene;BraA05g034530.3C.gene;BraA06g041030.3C.gene;BraA07g036660.3C.gene;BraA07g036670.3C.gene;BraA07g037420.3C.gene;BraA07g037460.3C.gene;Bra…
Biological Process	GO:0010466	negative regulation of peptidase activity	72	25	22.71	0.03167	BraA01g011030.3C.gene;BraA02g004360.3C.gene;BraA02g020890.3C.gene;BraA02g020900.3C.gene;BraA02g020920.3C.gene;BraA02g031730.3C.gene;BraA03g001950.3C.gene;BraA03g017020.3C.gene;BraA03g048940.3C.gene;BraA04g023050.3C.gene;BraA04g028950.3C.gene;BraA05g012110.3C.gene;BraA05g034530.3C.gene;BraA06g041030.3C.gene;BraA07g036660.3C.gene;BraA07g036670.3C.gene;BraA07g037420.3C.gene;BraA07g037460.3C.gene;Bra…
Biological Process	GO:0030010	establishment of cell polarity	17	6	5.36	0.03174	BraA03g013050.3C.gene;BraA03g013200.3C.gene;BraA07g020830.3C.gene;BraA09g052670.3C.gene;BraA10g014130.3C.gene;Brassica_rapa_newGene_548
Biological Process	GO:0097237	cellular response to toxic substance	2	2	0.63	0.03205	BraA02g001820.3C.gene;BraA03g002170.3C.gene
Biological Process	GO:0046339	diacylglycerol metabolic process	13	6	4.1	0.03213	BraA01g010040.3C.gene;BraA03g045330.3C.gene;BraA05g009700.3C.gene;BraA07g017550.3C.gene;BraA10g032830.3C.gene;Brassica_rapa_newGene_6814
Biological Process	GO:0010444	guard mother cell differentiation	26	14	8.2	0.03215	BraA01g004130.3C.gene;BraA01g023270.3C.gene;BraA01g024100.3C.gene;BraA02g035820.3C.gene;BraA03g020270.3C.gene;BraA03g045010.3C.gene;BraA03g058630.3C.gene;BraA04g005640.3C.gene;BraA06g008920.3C.gene;BraA06g010480.3C.gene;BraA06g011630.3C.gene;BraA07g016670.3C.gene;BraA08g016120.3C.gene;BraA08g030710.3C.gene
Biological Process	GO:0042362	fat-soluble vitamin biosynthetic process	17	10	5.36	0.03229	BraA02g014250.3C.gene;BraA02g016400.3C.gene;BraA02g022330.3C.gene;BraA02g026300.3C.gene;BraA03g001610.3C.gene;BraA03g057490.3C.gene;BraA07g001790.3C.gene;BraA09g017150.3C.gene;BraA09g063880.3C.gene;BraA10g031820.3C.gene
Biological Process	GO:0006775	fat-soluble vitamin metabolic process	17	10	5.36	0.03229	BraA02g014250.3C.gene;BraA02g016400.3C.gene;BraA02g022330.3C.gene;BraA02g026300.3C.gene;BraA03g001610.3C.gene;BraA03g057490.3C.gene;BraA07g001790.3C.gene;BraA09g017150.3C.gene;BraA09g063880.3C.gene;BraA10g031820.3C.gene
Biological Process	GO:0034614	cellular response to reactive oxygen species	249	84	78.55	0.03244	BraA01g002610.3C.gene;BraA01g004640.3C.gene;BraA01g009310.3C.gene;BraA01g011020.3C.gene;BraA01g012680.3C.gene;BraA01g015820.3C.gene;BraA01g017220.3C.gene;BraA01g020530.3C.gene;BraA01g023890.3C.gene;BraA01g040660.3C.gene;BraA02g001710.3C.gene;BraA02g006480.3C.gene;BraA02g015620.3C.gene;BraA02g023670.3C.gene;BraA02g033460.3C.gene;BraA02g035190.3C.gene;BraA02g037920.3C.gene;BraA03g013330.3C.gene;Bra…
Biological Process	GO:0010065	primary meristem tissue development	15	8	4.73	0.0326	BraA03g044480.3C.gene;BraA05g020800.3C.gene;BraA06g026580.3C.gene;BraA07g000530.3C.gene;BraA07g008230.3C.gene;BraA08g033090.3C.gene;BraA08g034340.3C.gene;BraA09g056270.3C.gene
Biological Process	GO:0060774	auxin mediated signaling pathway involved in phyllotactic patterning	3	3	0.95	0.03268	BraA02g003470.3C.gene;BraA02g012300.3C.gene;BraA06g029000.3C.gene
Biological Process	GO:0007610	behavior	8	5	2.52	0.03315	BraA01g002640.3C.gene;BraA01g032880.3C.gene;BraA03g015360.3C.gene;BraA07g004530.3C.gene;BraA10g010270.3C.gene
Biological Process	GO:0042743	hydrogen peroxide metabolic process	175	61	55.2	0.03337	BraA01g002610.3C.gene;BraA01g004640.3C.gene;BraA01g009310.3C.gene;BraA01g012680.3C.gene;BraA01g020530.3C.gene;BraA01g023890.3C.gene;BraA01g037290.3C.gene;BraA01g037300.3C.gene;BraA01g037500.3C.gene;BraA01g040660.3C.gene;BraA02g001710.3C.gene;BraA02g015620.3C.gene;BraA02g033460.3C.gene;BraA02g037920.3C.gene;BraA03g019340.3C.gene;BraA03g020070.3C.gene;BraA03g020080.3C.gene;BraA03g026770.3C.gene;Bra…
Biological Process	GO:1902171	regulation of tocopherol cyclase activity	2	2	0.63	0.03436	BraA02g025420.3C.gene;BraA07g026140.3C.gene
Biological Process	GO:1901615	organic hydroxy compound metabolic process	503	198	158.67	0.03455	BraA01g000240.3C.gene;BraA01g000480.3C.gene;BraA01g000700.3C.gene;BraA01g001230.3C.gene;BraA01g002350.3C.gene;BraA01g004360.3C.gene;BraA01g008840.3C.gene;BraA01g009560.3C.gene;BraA01g009810.3C.gene;BraA01g010660.3C.gene;BraA01g021350.3C.gene;BraA01g030720.3C.gene;BraA01g033430.3C.gene;BraA01g036180.3C.gene;BraA01g036460.3C.gene;BraA01g037270.3C.gene;BraA01g041710.3C.gene;BraA01g044740.3C.gene;Bra…
Biological Process	GO:0080027	response to herbivore	22	11	6.94	0.035	BraA02g020920.3C.gene;BraA03g031840.3C.gene;BraA03g042590.3C.gene;BraA03g062560.3C.gene;BraA03g063030.3C.gene;BraA06g031290.3C.gene;BraA06g031370.3C.gene;BraA07g036670.3C.gene;BraA08g011170.3C.gene;BraA08g012050.3C.gene;BraA09g016510.3C.gene
Biological Process	GO:0048589	developmental growth	731	279	230.6	0.03518	BraA01g000050.3C.gene;BraA01g000430.3C.gene;BraA01g001310.3C.gene;BraA01g002350.3C.gene;BraA01g003420.3C.gene;BraA01g003710.3C.gene;BraA01g006790.3C.gene;BraA01g008180.3C.gene;BraA01g008290.3C.gene;BraA01g008310.3C.gene;BraA01g013030.3C.gene;BraA01g017220.3C.gene;BraA01g017280.3C.gene;BraA01g019010.3C.gene;BraA01g019700.3C.gene;BraA01g021750.3C.gene;BraA01g022530.3C.gene;BraA01g023890.3C.gene;Bra…
Biological Process	GO:0007166	cell surface receptor signaling pathway	441	164	139.12	0.0354	BraA01g000350.3C.gene;BraA01g001610.3C.gene;BraA01g002450.3C.gene;BraA01g003100.3C.gene;BraA01g003800.3C.gene;BraA01g003860.3C.gene;BraA01g005360.3C.gene;BraA01g007390.3C.gene;BraA01g008630.3C.gene;BraA01g009000.3C.gene;BraA01g010180.3C.gene;BraA01g011280.3C.gene;BraA01g012800.3C.gene;BraA01g013300.3C.gene;BraA01g022270.3C.gene;BraA01g028390.3C.gene;BraA01g029650.3C.gene;BraA01g033180.3C.gene;Bra…
Biological Process	GO:0009617	response to bacterium	775	294	244.48	0.0357	BraA01g000240.3C.gene;BraA01g000270.3C.gene;BraA01g001080.3C.gene;BraA01g004270.3C.gene;BraA01g006130.3C.gene;BraA01g009130.3C.gene;BraA01g011020.3C.gene;BraA01g011030.3C.gene;BraA01g014490.3C.gene;BraA01g016810.3C.gene;BraA01g017580.3C.gene;BraA01g023890.3C.gene;BraA01g025910.3C.gene;BraA01g026390.3C.gene;BraA01g029060.3C.gene;BraA01g032990.3C.gene;BraA01g035370.3C.gene;BraA01g036870.3C.gene;Bra…
Biological Process	GO:0048653	anther development	109	46	34.38	0.03593	BraA01g000350.3C.gene;BraA01g000430.3C.gene;BraA01g015680.3C.gene;BraA01g016370.3C.gene;BraA01g018070.3C.gene;BraA02g021090.3C.gene;BraA02g035830.3C.gene;BraA02g042210.3C.gene;BraA03g015900.3C.gene;BraA03g018370.3C.gene;BraA03g026210.3C.gene;BraA03g030210.3C.gene;BraA03g041030.3C.gene;BraA03g043400.3C.gene;BraA03g044780.3C.gene;BraA03g053640.3C.gene;BraA03g056550.3C.gene;BraA04g022510.3C.gene;Bra…
Biological Process	GO:0046320	regulation of fatty acid oxidation	2	2	0.63	0.03593	BraA02g003100.3C.gene;BraA04g016750.3C.gene
Biological Process	GO:0080093	regulation of photorespiration	2	2	0.63	0.03593	BraA02g003100.3C.gene;BraA04g016750.3C.gene
Biological Process	GO:0031998	regulation of fatty acid beta-oxidation	2	2	0.63	0.03593	BraA02g003100.3C.gene;BraA04g016750.3C.gene
Biological Process	GO:0019319	hexose biosynthetic process	36	15	11.36	0.03704	BraA01g001150.3C.gene;BraA02g024490.3C.gene;BraA03g023960.3C.gene;BraA04g004360.3C.gene;BraA04g005700.3C.gene;BraA05g011720.3C.gene;BraA06g029190.3C.gene;BraA07g022160.3C.gene;BraA07g029080.3C.gene;BraA07g036960.3C.gene;BraA07g041160.3C.gene;BraA08g006060.3C.gene;BraA08g030770.3C.gene;BraA09g044960.3C.gene;BraA09g046560.3C.gene
Biological Process	GO:0072384	organelle transport along microtubule	2	2	0.63	0.03706	BraA04g007680.3C.gene;BraA08g023200.3C.gene
Biological Process	GO:0047496	vesicle transport along microtubule	2	2	0.63	0.03706	BraA04g007680.3C.gene;BraA08g023200.3C.gene
Biological Process	GO:0010970	transport along microtubule	2	2	0.63	0.03706	BraA04g007680.3C.gene;BraA08g023200.3C.gene
Biological Process	GO:0070588	calcium ion transmembrane transport	58	24	18.3	0.03718	BraA01g002640.3C.gene;BraA01g026900.3C.gene;BraA01g031260.3C.gene;BraA01g032470.3C.gene;BraA01g038190.3C.gene;BraA03g028460.3C.gene;BraA03g039650.3C.gene;BraA03g045740.3C.gene;BraA04g017480.3C.gene;BraA04g027070.3C.gene;BraA04g029340.3C.gene;BraA05g024290.3C.gene;BraA05g025950.3C.gene;BraA06g006470.3C.gene;BraA07g017300.3C.gene;BraA07g018600.3C.gene;BraA08g007890.3C.gene;BraA08g024680.3C.gene;Bra…
Biological Process	GO:0048569	post-embryonic animal organ development	602	222	189.9	0.0372	BraA01g000350.3C.gene;BraA01g000430.3C.gene;BraA01g001890.3C.gene;BraA01g002350.3C.gene;BraA01g005000.3C.gene;BraA01g005030.3C.gene;BraA01g007850.3C.gene;BraA01g008290.3C.gene;BraA01g009000.3C.gene;BraA01g010430.3C.gene;BraA01g011680.3C.gene;BraA01g015680.3C.gene;BraA01g016370.3C.gene;BraA01g018070.3C.gene;BraA01g020060.3C.gene;BraA01g023290.3C.gene;BraA01g023640.3C.gene;BraA01g026390.3C.gene;Bra…
Biological Process	GO:0030162	regulation of proteolysis	112	40	35.33	0.03734	BraA01g011030.3C.gene;BraA02g004360.3C.gene;BraA02g020890.3C.gene;BraA02g020900.3C.gene;BraA02g020920.3C.gene;BraA02g031580.3C.gene;BraA02g031730.3C.gene;BraA03g001950.3C.gene;BraA03g008710.3C.gene;BraA03g017020.3C.gene;BraA03g048940.3C.gene;BraA04g003480.3C.gene;BraA04g023050.3C.gene;BraA04g028950.3C.gene;BraA04g029210.3C.gene;BraA05g002190.3C.gene;BraA05g012110.3C.gene;BraA05g034530.3C.gene;Bra…
Biological Process	GO:0046677	response to antibiotic	2	2	0.63	0.03743	BraA01g003910.3C.gene;BraA08g016030.3C.gene
Biological Process	GO:0005976	polysaccharide metabolic process	791	316	249.52	0.03757	BraA01g000060.3C.gene;BraA01g000390.3C.gene;BraA01g001630.3C.gene;BraA01g004690.3C.gene;BraA01g004740.3C.gene;BraA01g007420.3C.gene;BraA01g007430.3C.gene;BraA01g009000.3C.gene;BraA01g010460.3C.gene;BraA01g011110.3C.gene;BraA01g011500.3C.gene;BraA01g014240.3C.gene;BraA01g015020.3C.gene;BraA01g015620.3C.gene;BraA01g019090.3C.gene;BraA01g019450.3C.gene;BraA01g023800.3C.gene;BraA01g027690.3C.gene;Bra…
Biological Process	GO:0010260	animal organ senescence	194	77	61.2	0.03764	BraA01g010450.3C.gene;BraA01g014490.3C.gene;BraA01g019870.3C.gene;BraA01g036650.3C.gene;BraA02g000110.3C.gene;BraA02g015440.3C.gene;BraA02g015450.3C.gene;BraA02g015720.3C.gene;BraA02g017010.3C.gene;BraA02g021670.3C.gene;BraA02g021870.3C.gene;BraA02g028540.3C.gene;BraA02g031110.3C.gene;BraA02g043490.3C.gene;BraA03g004710.3C.gene;BraA03g005630.3C.gene;BraA03g021610.3C.gene;BraA03g022330.3C.gene;Bra…
Biological Process	GO:0006572	tyrosine catabolic process	7	5	2.21	0.03776	BraA02g014190.3C.gene;BraA02g014250.3C.gene;BraA05g015170.3C.gene;BraA09g056110.3C.gene;BraA09g063880.3C.gene
Biological Process	GO:0006654	phosphatidic acid biosynthetic process	2	2	0.63	0.03777	BraA01g042490.3C.gene;BraA03g050150.3C.gene
Biological Process	GO:0009812	flavonoid metabolic process	240	99	75.71	0.03794	BraA01g009460.3C.gene;BraA01g009470.3C.gene;BraA01g016370.3C.gene;BraA01g021250.3C.gene;BraA01g021270.3C.gene;BraA01g021380.3C.gene;BraA01g025140.3C.gene;BraA01g036650.3C.gene;BraA01g039750.3C.gene;BraA01g041710.3C.gene;BraA02g001820.3C.gene;BraA02g005190.3C.gene;BraA02g006880.3C.gene;BraA02g014110.3C.gene;BraA02g019350.3C.gene;BraA02g019520.3C.gene;BraA02g026630.3C.gene;BraA02g026690.3C.gene;Bra…
Biological Process	GO:0006561	proline biosynthetic process	22	12	6.94	0.038	BraA03g006530.3C.gene;BraA03g021080.3C.gene;BraA04g001300.3C.gene;BraA04g004460.3C.gene;BraA05g003310.3C.gene;BraA06g042040.3C.gene;BraA07g043270.3C.gene;BraA08g002160.3C.gene;BraA09g021720.3C.gene;BraA09g046430.3C.gene;Brassica_rapa_newGene_1568;Brassica_rapa_newGene_2557
Biological Process	GO:2000652	regulation of secondary cell wall biogenesis	38	18	11.99	0.03801	BraA01g004610.3C.gene;BraA01g008990.3C.gene;BraA02g004540.3C.gene;BraA02g021770.3C.gene;BraA03g054520.3C.gene;BraA07g032380.3C.gene;BraA07g037550.3C.gene;BraA08g028980.3C.gene;BraA09g012790.3C.gene;BraA09g013480.3C.gene;BraA09g014820.3C.gene;BraA09g015440.3C.gene;BraA09g036230.3C.gene;BraA09g057480.3C.gene;BraA09g058260.3C.gene;BraA09g060870.3C.gene;BraA10g025820.3C.gene;Brassica_rapa_newGene_4230
Biological Process	GO:0010162	seed dormancy process	46	11	14.51	0.03809	BraA01g007850.3C.gene;BraA01g010660.3C.gene;BraA04g000150.3C.gene;BraA05g001600.3C.gene;BraA06g040430.3C.gene;BraA09g023210.3C.gene;BraA09g034930.3C.gene;BraA09g052470.3C.gene;BraA09g063330.3C.gene;BraA10g006100.3C.gene;BraA10g014650.3C.gene
Biological Process	GO:0022611	dormancy process	46	11	14.51	0.03809	BraA01g007850.3C.gene;BraA01g010660.3C.gene;BraA04g000150.3C.gene;BraA05g001600.3C.gene;BraA06g040430.3C.gene;BraA09g023210.3C.gene;BraA09g034930.3C.gene;BraA09g052470.3C.gene;BraA09g063330.3C.gene;BraA10g006100.3C.gene;BraA10g014650.3C.gene
Biological Process	GO:0006006	glucose metabolic process	107	42	33.75	0.03842	BraA01g000200.3C.gene;BraA01g001150.3C.gene;BraA01g017580.3C.gene;BraA01g042920.3C.gene;BraA02g004870.3C.gene;BraA02g024490.3C.gene;BraA02g037000.3C.gene;BraA03g004740.3C.gene;BraA03g005720.3C.gene;BraA03g015930.3C.gene;BraA03g031530.3C.gene;BraA03g044370.3C.gene;BraA03g053380.3C.gene;BraA04g004360.3C.gene;BraA04g005700.3C.gene;BraA04g015630.3C.gene;BraA05g011720.3C.gene;BraA05g040340.3C.gene;Bra…
Biological Process	GO:0010380	regulation of chlorophyll biosynthetic process	29	14	9.15	0.03857	BraA01g022000.3C.gene;BraA01g031350.3C.gene;BraA02g031110.3C.gene;BraA03g009000.3C.gene;BraA03g012760.3C.gene;BraA03g015750.3C.gene;BraA03g040550.3C.gene;BraA03g057090.3C.gene;BraA04g018620.3C.gene;BraA05g002370.3C.gene;BraA05g030420.3C.gene;BraA07g015550.3C.gene;BraA08g027680.3C.gene;Brassica_rapa_newGene_515
Biological Process	GO:0080088	spermidine hydroxycinnamate conjugate biosynthetic process	2	2	0.63	0.0386	BraA06g029650.3C.gene;BraA09g011690.3C.gene
Biological Process	GO:0009416	response to light stimulus	1146	421	361.51	0.03877	BraA01g000250.3C.gene;BraA01g000430.3C.gene;BraA01g000990.3C.gene;BraA01g001110.3C.gene;BraA01g001310.3C.gene;BraA01g002420.3C.gene;BraA01g003100.3C.gene;BraA01g004040.3C.gene;BraA01g005000.3C.gene;BraA01g005030.3C.gene;BraA01g005150.3C.gene;BraA01g008310.3C.gene;BraA01g008630.3C.gene;BraA01g009120.3C.gene;BraA01g009670.3C.gene;BraA01g010660.3C.gene;BraA01g011190.3C.gene;BraA01g012930.3C.gene;Bra…
Biological Process	GO:0050691	regulation of defense response to virus by host	8	6	2.52	0.03884	BraA01g006130.3C.gene;BraA02g025510.3C.gene;BraA07g026010.3C.gene;BraA07g042700.3C.gene;BraA08g017290.3C.gene;BraA09g037340.3C.gene
Biological Process	GO:0008646	high-affinity hexose transport	4	0	1.26	0.03887	--
Biological Process	GO:0009662	etioplast organization	5	4	1.58	0.03903	BraA02g025540.3C.gene;BraA03g020710.3C.gene;BraA07g042720.3C.gene;BraA09g063710.3C.gene
Biological Process	GO:0042761	very long-chain fatty acid biosynthetic process	35	13	11.04	0.03903	BraA01g008430.3C.gene;BraA01g015290.3C.gene;BraA03g016670.3C.gene;BraA03g043590.3C.gene;BraA03g054910.3C.gene;BraA04g022800.3C.gene;BraA05g013280.3C.gene;BraA05g038960.3C.gene;BraA06g036730.3C.gene;BraA07g033010.3C.gene;BraA08g018660.3C.gene;BraA10g004750.3C.gene;BraA10g027410.3C.gene
Biological Process	GO:0050850	positive regulation of calcium-mediated signaling	2	2	0.63	0.03931	BraA08g034860.3C.gene;BraA09g064870.3C.gene
Biological Process	GO:0050848	regulation of calcium-mediated signaling	2	2	0.63	0.03931	BraA08g034860.3C.gene;BraA09g064870.3C.gene
Biological Process	GO:0007204	positive regulation of cytosolic calcium ion concentration	2	2	0.63	0.03931	BraA08g034860.3C.gene;BraA09g064870.3C.gene
Biological Process	GO:0015812	gamma-aminobutyric acid transport	5	4	1.58	0.03945	BraA03g057080.3C.gene;BraA06g040090.3C.gene;BraA08g033240.3C.gene;Brassica_rapa_newGene_3302
Biological Process	GO:0008284	positive regulation of cell proliferation	49	18	15.46	0.03991	BraA01g020060.3C.gene;BraA01g024100.3C.gene;BraA02g005880.3C.gene;BraA03g006690.3C.gene;BraA03g017930.3C.gene;BraA03g020270.3C.gene;BraA03g046980.3C.gene;BraA04g005640.3C.gene;BraA05g035640.3C.gene;BraA05g040390.3C.gene;BraA06g009950.3C.gene;BraA07g015460.3C.gene;BraA07g040180.3C.gene;BraA09g028350.3C.gene;BraA09g059990.3C.gene;BraA10g024200.3C.gene;BraA10g025180.3C.gene;Brassica_rapa_newGene_4050
Biological Process	GO:1902931	negative regulation of alcohol biosynthetic process	3	3	0.95	0.03997	BraA02g030240.3C.gene;BraA07g015550.3C.gene;BraA08g027680.3C.gene
Biological Process	GO:0006537	glutamate biosynthetic process	6	3	1.89	0.04001	BraA04g011230.3C.gene;BraA04g029120.3C.gene;BraA10g032170.3C.gene
Biological Process	GO:0009735	response to cytokinin	433	157	136.59	0.04007	BraA01g000350.3C.gene;BraA01g004130.3C.gene;BraA01g008310.3C.gene;BraA01g009330.3C.gene;BraA01g009960.3C.gene;BraA01g012190.3C.gene;BraA01g015780.3C.gene;BraA01g015830.3C.gene;BraA01g019700.3C.gene;BraA01g023890.3C.gene;BraA01g025120.3C.gene;BraA01g029170.3C.gene;BraA01g032170.3C.gene;BraA01g035730.3C.gene;BraA01g035870.3C.gene;BraA01g037290.3C.gene;BraA01g038700.3C.gene;BraA01g042920.3C.gene;Bra…
Biological Process	GO:0003002	regionalization	269	108	84.86	0.04009	BraA01g001290.3C.gene;BraA01g001630.3C.gene;BraA01g005000.3C.gene;BraA01g005030.3C.gene;BraA01g011680.3C.gene;BraA01g018140.3C.gene;BraA01g032420.3C.gene;BraA01g042890.3C.gene;BraA02g000400.3C.gene;BraA02g003470.3C.gene;BraA02g012300.3C.gene;BraA02g019090.3C.gene;BraA02g019880.3C.gene;BraA02g021850.3C.gene;BraA02g023490.3C.gene;BraA02g030640.3C.gene;BraA02g035820.3C.gene;BraA03g001650.3C.gene;Bra…
Biological Process	GO:0015839	cadaverine transport	3	3	0.95	0.04014	BraA02g021670.3C.gene;BraA07g037370.3C.gene;BraA10g028440.3C.gene
Biological Process	GO:2000116	regulation of cysteine-type endopeptidase activity	11	6	3.47	0.04053	BraA01g011030.3C.gene;BraA02g004360.3C.gene;BraA03g017020.3C.gene;BraA03g048940.3C.gene;BraA04g028950.3C.gene;BraA05g012110.3C.gene
Biological Process	GO:2000117	negative regulation of cysteine-type endopeptidase activity	11	6	3.47	0.04053	BraA01g011030.3C.gene;BraA02g004360.3C.gene;BraA03g017020.3C.gene;BraA03g048940.3C.gene;BraA04g028950.3C.gene;BraA05g012110.3C.gene
Biological Process	GO:0016053	organic acid biosynthetic process	995	354	313.88	0.04085	BraA01g000240.3C.gene;BraA01g000480.3C.gene;BraA01g000700.3C.gene;BraA01g002420.3C.gene;BraA01g004070.3C.gene;BraA01g004270.3C.gene;BraA01g005000.3C.gene;BraA01g005030.3C.gene;BraA01g008430.3C.gene;BraA01g008530.3C.gene;BraA01g009810.3C.gene;BraA01g011640.3C.gene;BraA01g012700.3C.gene;BraA01g013360.3C.gene;BraA01g015290.3C.gene;BraA01g015780.3C.gene;BraA01g017220.3C.gene;BraA01g017580.3C.gene;Bra…
Biological Process	GO:0046394	carboxylic acid biosynthetic process	995	354	313.88	0.04085	BraA01g000240.3C.gene;BraA01g000480.3C.gene;BraA01g000700.3C.gene;BraA01g002420.3C.gene;BraA01g004070.3C.gene;BraA01g004270.3C.gene;BraA01g005000.3C.gene;BraA01g005030.3C.gene;BraA01g008430.3C.gene;BraA01g008530.3C.gene;BraA01g009810.3C.gene;BraA01g011640.3C.gene;BraA01g012700.3C.gene;BraA01g013360.3C.gene;BraA01g015290.3C.gene;BraA01g015780.3C.gene;BraA01g017220.3C.gene;BraA01g017580.3C.gene;Bra…
Biological Process	GO:0006813	potassium ion transport	165	60	52.05	0.04109	BraA01g005580.3C.gene;BraA01g009670.3C.gene;BraA01g012890.3C.gene;BraA01g034820.3C.gene;BraA02g004150.3C.gene;BraA02g007270.3C.gene;BraA02g007290.3C.gene;BraA02g025240.3C.gene;BraA02g028930.3C.gene;BraA02g033630.3C.gene;BraA03g013320.3C.gene;BraA03g016010.3C.gene;BraA03g016100.3C.gene;BraA03g016740.3C.gene;BraA03g038020.3C.gene;BraA03g045850.3C.gene;BraA03g047600.3C.gene;BraA03g048110.3C.gene;Bra…
Biological Process	GO:0016036	cellular response to phosphate starvation	118	46	37.22	0.04177	BraA01g001150.3C.gene;BraA01g017190.3C.gene;BraA01g042490.3C.gene;BraA01g043720.3C.gene;BraA02g008710.3C.gene;BraA02g008880.3C.gene;BraA02g033010.3C.gene;BraA03g019980.3C.gene;BraA03g025400.3C.gene;BraA03g036720.3C.gene;BraA03g043110.3C.gene;BraA03g057640.3C.gene;BraA03g059190.3C.gene;BraA04g019310.3C.gene;BraA04g030780.3C.gene;BraA05g007370.3C.gene;BraA05g032140.3C.gene;BraA05g041950.3C.gene;Bra…
Biological Process	GO:0009734	auxin-activated signaling pathway	359	132	113.25	0.04189	BraA01g001310.3C.gene;BraA01g002620.3C.gene;BraA01g003360.3C.gene;BraA01g005780.3C.gene;BraA01g008880.3C.gene;BraA01g014680.3C.gene;BraA01g016680.3C.gene;BraA01g027640.3C.gene;BraA01g036620.3C.gene;BraA02g003470.3C.gene;BraA02g004440.3C.gene;BraA02g009110.3C.gene;BraA02g012300.3C.gene;BraA02g013860.3C.gene;BraA02g021850.3C.gene;BraA02g022810.3C.gene;BraA02g022840.3C.gene;BraA02g023530.3C.gene;Bra…
Biological Process	GO:0044275	cellular carbohydrate catabolic process	140	52	44.16	0.04223	BraA01g003470.3C.gene;BraA01g014240.3C.gene;BraA01g015020.3C.gene;BraA01g019090.3C.gene;BraA01g019450.3C.gene;BraA01g030720.3C.gene;BraA01g039940.3C.gene;BraA01g042340.3C.gene;BraA02g007090.3C.gene;BraA02g012730.3C.gene;BraA02g013180.3C.gene;BraA02g020430.3C.gene;BraA02g024490.3C.gene;BraA02g026940.3C.gene;BraA02g038730.3C.gene;BraA03g018880.3C.gene;BraA03g018900.3C.gene;BraA03g041030.3C.gene;Bra…
Biological Process	GO:0010258	NADH dehydrogenase complex (plastoquinone) assembly	5	4	1.58	0.0424	BraA02g020050.3C.gene;BraA03g011990.3C.gene;BraA07g035470.3C.gene;BraA08g021760.3C.gene
Biological Process	GO:0009068	aspartate family amino acid catabolic process	13	8	4.1	0.04268	BraA01g004800.3C.gene;BraA01g036100.3C.gene;BraA03g044550.3C.gene;BraA05g031030.3C.gene;BraA05g042620.3C.gene;BraA06g005750.3C.gene;BraA09g000490.3C.gene;BraA09g062680.3C.gene
Biological Process	GO:0046460	neutral lipid biosynthetic process	32	13	10.09	0.04286	BraA01g004270.3C.gene;BraA01g026950.3C.gene;BraA02g014610.3C.gene;BraA03g014500.3C.gene;BraA03g044730.3C.gene;BraA03g045330.3C.gene;BraA05g009700.3C.gene;BraA05g036230.3C.gene;BraA07g017550.3C.gene;BraA08g004520.3C.gene;BraA09g019050.3C.gene;BraA10g032830.3C.gene;Brassica_rapa_newGene_6814
Biological Process	GO:0046463	acylglycerol biosynthetic process	32	13	10.09	0.04286	BraA01g004270.3C.gene;BraA01g026950.3C.gene;BraA02g014610.3C.gene;BraA03g014500.3C.gene;BraA03g044730.3C.gene;BraA03g045330.3C.gene;BraA05g009700.3C.gene;BraA05g036230.3C.gene;BraA07g017550.3C.gene;BraA08g004520.3C.gene;BraA09g019050.3C.gene;BraA10g032830.3C.gene;Brassica_rapa_newGene_6814
Biological Process	GO:0009827	plant-type cell wall modification	96	31	30.28	0.04296	BraA01g000050.3C.gene;BraA01g019010.3C.gene;BraA02g000450.3C.gene;BraA02g019240.3C.gene;BraA03g000030.3C.gene;BraA03g021840.3C.gene;BraA03g055650.3C.gene;BraA04g001690.3C.gene;BraA04g003670.3C.gene;BraA04g015010.3C.gene;BraA04g023540.3C.gene;BraA04g027880.3C.gene;BraA04g028760.3C.gene;BraA05g002080.3C.gene;BraA06g036610.3C.gene;BraA06g044870.3C.gene;BraA07g015910.3C.gene;BraA07g022910.3C.gene;Bra…
Biological Process	GO:0051261	protein depolymerization	52	21	16.4	0.04305	BraA01g016320.3C.gene;BraA01g035870.3C.gene;BraA01g042600.3C.gene;BraA02g015420.3C.gene;BraA03g012480.3C.gene;BraA03g030010.3C.gene;BraA03g041590.3C.gene;BraA03g052660.3C.gene;BraA05g002430.3C.gene;BraA05g030540.3C.gene;BraA05g030550.3C.gene;BraA07g015820.3C.gene;BraA08g020020.3C.gene;BraA08g034860.3C.gene;BraA09g000460.3C.gene;BraA09g023050.3C.gene;BraA09g064870.3C.gene;BraA10g000270.3C.gene;Bra…
Biological Process	GO:0045944	positive regulation of transcription from RNA polymerase II promoter	120	49	37.85	0.04317	BraA01g004040.3C.gene;BraA01g010840.3C.gene;BraA01g025720.3C.gene;BraA01g033920.3C.gene;BraA01g044460.3C.gene;BraA02g000110.3C.gene;BraA02g020340.3C.gene;BraA02g042750.3C.gene;BraA02g043490.3C.gene;BraA02g044910.3C.gene;BraA02g044920.3C.gene;BraA03g007090.3C.gene;BraA03g009520.3C.gene;BraA03g015280.3C.gene;BraA03g023780.3C.gene;BraA03g036120.3C.gene;BraA03g036150.3C.gene;BraA03g043880.3C.gene;Bra…
Biological Process	GO:0048645	animal organ formation	163	67	51.42	0.04366	BraA01g000430.3C.gene;BraA01g001890.3C.gene;BraA01g005000.3C.gene;BraA01g005030.3C.gene;BraA01g011680.3C.gene;BraA01g026390.3C.gene;BraA01g031660.3C.gene;BraA02g003130.3C.gene;BraA02g009110.3C.gene;BraA02g012060.3C.gene;BraA02g021850.3C.gene;BraA02g023490.3C.gene;BraA02g024300.3C.gene;BraA02g036100.3C.gene;BraA03g001650.3C.gene;BraA03g002200.3C.gene;BraA03g009520.3C.gene;BraA03g012900.3C.gene;Bra…
Biological Process	GO:1902479	positive regulation of defense response to bacterium, incompatible interaction	2	2	0.63	0.04376	BraA03g038220.3C.gene;BraA05g029560.3C.gene
Biological Process	GO:0019048	modulation by virus of host morphology or physiology	17	10	5.36	0.04386	BraA02g012100.3C.gene;BraA02g026530.3C.gene;BraA02g034120.3C.gene;BraA03g012310.3C.gene;BraA04g019420.3C.gene;BraA06g041020.3C.gene;BraA09g000470.3C.gene;BraA09g033740.3C.gene;BraA10g015770.3C.gene;BraA10g025270.3C.gene
Biological Process	GO:0009624	response to nematode	113	48	35.65	0.04419	BraA01g000240.3C.gene;BraA01g012190.3C.gene;BraA01g015020.3C.gene;BraA01g029590.3C.gene;BraA01g032880.3C.gene;BraA02g005730.3C.gene;BraA02g007090.3C.gene;BraA02g015330.3C.gene;BraA02g018130.3C.gene;BraA02g044530.3C.gene;BraA03g001710.3C.gene;BraA03g005880.3C.gene;BraA03g015360.3C.gene;BraA03g019900.3C.gene;BraA03g025790.3C.gene;BraA03g025870.3C.gene;BraA03g035000.3C.gene;BraA03g036380.3C.gene;Bra…
Biological Process	GO:0044724	single-organism carbohydrate catabolic process	239	89	75.39	0.04434	BraA01g000200.3C.gene;BraA01g003470.3C.gene;BraA01g017010.3C.gene;BraA01g030720.3C.gene;BraA01g038640.3C.gene;BraA01g038700.3C.gene;BraA01g042340.3C.gene;BraA01g042920.3C.gene;BraA02g004870.3C.gene;BraA02g012730.3C.gene;BraA02g012740.3C.gene;BraA02g024490.3C.gene;BraA02g037000.3C.gene;BraA02g038730.3C.gene;BraA02g040140.3C.gene;BraA03g004740.3C.gene;BraA03g005720.3C.gene;BraA03g012880.3C.gene;Bra…
Biological Process	GO:0009750	response to fructose	28	13	8.83	0.04443	BraA02g022450.3C.gene;BraA04g001300.3C.gene;BraA05g011720.3C.gene;BraA05g023840.3C.gene;BraA06g019700.3C.gene;BraA07g000960.3C.gene;BraA08g002160.3C.gene;BraA08g006060.3C.gene;BraA08g027570.3C.gene;BraA09g012100.3C.gene;BraA09g036360.3C.gene;Brassica_rapa_newGene_2429;Brassica_rapa_newGene_2557
Biological Process	GO:1902644	tertiary alcohol metabolic process	61	27	19.24	0.04452	BraA01g009810.3C.gene;BraA01g010660.3C.gene;BraA01g037270.3C.gene;BraA02g016790.3C.gene;BraA02g017410.3C.gene;BraA02g031780.3C.gene;BraA03g038810.3C.gene;BraA03g048470.3C.gene;BraA04g001300.3C.gene;BraA04g019480.3C.gene;BraA05g025360.3C.gene;BraA05g028020.3C.gene;BraA05g032610.3C.gene;BraA06g022060.3C.gene;BraA07g007550.3C.gene;BraA07g015550.3C.gene;BraA08g002160.3C.gene;BraA08g027680.3C.gene;Bra…
Biological Process	GO:0009687	abscisic acid metabolic process	61	27	19.24	0.04452	BraA01g009810.3C.gene;BraA01g010660.3C.gene;BraA01g037270.3C.gene;BraA02g016790.3C.gene;BraA02g017410.3C.gene;BraA02g031780.3C.gene;BraA03g038810.3C.gene;BraA03g048470.3C.gene;BraA04g001300.3C.gene;BraA04g019480.3C.gene;BraA05g025360.3C.gene;BraA05g028020.3C.gene;BraA05g032610.3C.gene;BraA06g022060.3C.gene;BraA07g007550.3C.gene;BraA07g015550.3C.gene;BraA08g002160.3C.gene;BraA08g027680.3C.gene;Bra…
Biological Process	GO:0043288	apocarotenoid metabolic process	61	27	19.24	0.04452	BraA01g009810.3C.gene;BraA01g010660.3C.gene;BraA01g037270.3C.gene;BraA02g016790.3C.gene;BraA02g017410.3C.gene;BraA02g031780.3C.gene;BraA03g038810.3C.gene;BraA03g048470.3C.gene;BraA04g001300.3C.gene;BraA04g019480.3C.gene;BraA05g025360.3C.gene;BraA05g028020.3C.gene;BraA05g032610.3C.gene;BraA06g022060.3C.gene;BraA07g007550.3C.gene;BraA07g015550.3C.gene;BraA08g002160.3C.gene;BraA08g027680.3C.gene;Bra…
Biological Process	GO:0043570	maintenance of DNA repeat elements	7	4	2.21	0.0448	BraA01g029750.3C.gene;BraA03g029310.3C.gene;BraA06g030840.3C.gene;BraA07g008740.3C.gene
Biological Process	GO:0048640	negative regulation of developmental growth	7	2	2.21	0.04502	BraA07g032380.3C.gene;BraA10g027410.3C.gene
Biological Process	GO:0030026	cellular manganese ion homeostasis	17	10	5.36	0.04518	BraA01g018710.3C.gene;BraA02g023670.3C.gene;BraA02g035060.3C.gene;BraA03g041500.3C.gene;BraA03g045740.3C.gene;BraA04g027070.3C.gene;BraA06g016610.3C.gene;BraA07g040340.3C.gene;BraA08g027450.3C.gene;BraA10g032140.3C.gene
Biological Process	GO:0010928	regulation of auxin mediated signaling pathway	59	26	18.61	0.0452	BraA01g003360.3C.gene;BraA01g016680.3C.gene;BraA02g022810.3C.gene;BraA03g022510.3C.gene;BraA03g052830.3C.gene;BraA03g061110.3C.gene;BraA04g016610.3C.gene;BraA04g028360.3C.gene;BraA05g000840.3C.gene;BraA05g004810.3C.gene;BraA05g035640.3C.gene;BraA06g037090.3C.gene;BraA07g012260.3C.gene;BraA07g025030.3C.gene;BraA07g027740.3C.gene;BraA07g029730.3C.gene;BraA07g035620.3C.gene;BraA07g039050.3C.gene;Bra…
Biological Process	GO:0048869	cellular developmental process	1701	596	536.59	0.04544	BraA01g000050.3C.gene;BraA01g000430.3C.gene;BraA01g001310.3C.gene;BraA01g001590.3C.gene;BraA01g002110.3C.gene;BraA01g002350.3C.gene;BraA01g002820.3C.gene;BraA01g003050.3C.gene;BraA01g003380.3C.gene;BraA01g003420.3C.gene;BraA01g003710.3C.gene;BraA01g004040.3C.gene;BraA01g004130.3C.gene;BraA01g004350.3C.gene;BraA01g004610.3C.gene;BraA01g004940.3C.gene;BraA01g005150.3C.gene;BraA01g006790.3C.gene;Bra…
Biological Process	GO:0030644	cellular chloride ion homeostasis	2	2	0.63	0.0456	BraA03g012070.3C.gene;BraA10g016090.3C.gene
Biological Process	GO:0055064	chloride ion homeostasis	2	2	0.63	0.0456	BraA03g012070.3C.gene;BraA10g016090.3C.gene
Biological Process	GO:0055083	monovalent inorganic anion homeostasis	2	2	0.63	0.0456	BraA03g012070.3C.gene;BraA10g016090.3C.gene
Biological Process	GO:0030320	cellular monovalent inorganic anion homeostasis	2	2	0.63	0.0456	BraA03g012070.3C.gene;BraA10g016090.3C.gene
Biological Process	GO:0071369	cellular response to ethylene stimulus	266	103	83.91	0.04589	BraA01g001640.3C.gene;BraA01g005950.3C.gene;BraA01g009120.3C.gene;BraA01g009130.3C.gene;BraA01g011020.3C.gene;BraA01g017220.3C.gene;BraA01g019740.3C.gene;BraA01g025420.3C.gene;BraA01g030980.3C.gene;BraA01g035730.3C.gene;BraA01g036460.3C.gene;BraA01g036870.3C.gene;BraA01g043050.3C.gene;BraA02g002410.3C.gene;BraA02g003470.3C.gene;BraA02g007380.3C.gene;BraA02g012300.3C.gene;BraA02g014680.3C.gene;Bra…
Biological Process	GO:0097032	mitochondrial respiratory chain complex II biogenesis	2	2	0.63	0.04601	BraA02g016010.3C.gene;BraA10g009290.3C.gene
Biological Process	GO:0034552	respiratory chain complex II assembly	2	2	0.63	0.04601	BraA02g016010.3C.gene;BraA10g009290.3C.gene
Biological Process	GO:0034553	mitochondrial respiratory chain complex II assembly	2	2	0.63	0.04601	BraA02g016010.3C.gene;BraA10g009290.3C.gene
Biological Process	GO:0018293	protein-FAD linkage	2	2	0.63	0.04601	BraA02g016010.3C.gene;BraA10g009290.3C.gene
Biological Process	GO:0044283	small molecule biosynthetic process	1235	430	389.59	0.04615	BraA01g000240.3C.gene;BraA01g000480.3C.gene;BraA01g000700.3C.gene;BraA01g001230.3C.gene;BraA01g002350.3C.gene;BraA01g002420.3C.gene;BraA01g004070.3C.gene;BraA01g004270.3C.gene;BraA01g005000.3C.gene;BraA01g005030.3C.gene;BraA01g008430.3C.gene;BraA01g008530.3C.gene;BraA01g009810.3C.gene;BraA01g010660.3C.gene;BraA01g011640.3C.gene;BraA01g012700.3C.gene;BraA01g013360.3C.gene;BraA01g015290.3C.gene;Bra…
Biological Process	GO:0044375	regulation of peroxisome size	8	5	2.52	0.04633	BraA04g001370.3C.gene;BraA04g028070.3C.gene;BraA04g031690.3C.gene;BraA06g019590.3C.gene;BraA07g024450.3C.gene
Biological Process	GO:0009314	response to radiation	1183	432	373.18	0.04665	BraA01g000250.3C.gene;BraA01g000430.3C.gene;BraA01g000990.3C.gene;BraA01g001110.3C.gene;BraA01g001310.3C.gene;BraA01g001380.3C.gene;BraA01g002420.3C.gene;BraA01g003100.3C.gene;BraA01g004040.3C.gene;BraA01g005000.3C.gene;BraA01g005030.3C.gene;BraA01g005150.3C.gene;BraA01g008310.3C.gene;BraA01g008630.3C.gene;BraA01g009120.3C.gene;BraA01g009670.3C.gene;BraA01g010660.3C.gene;BraA01g011190.3C.gene;Bra…
Biological Process	GO:1903426	regulation of reactive oxygen species biosynthetic process	14	5	4.42	0.04678	BraA03g041940.3C.gene;BraA04g002930.3C.gene;BraA05g000090.3C.gene;BraA09g055960.3C.gene;BraA10g016460.3C.gene
Biological Process	GO:0071215	cellular response to abscisic acid stimulus	406	148	128.07	0.04721	BraA01g002620.3C.gene;BraA01g003080.3C.gene;BraA01g004270.3C.gene;BraA01g008570.3C.gene;BraA01g009450.3C.gene;BraA01g009560.3C.gene;BraA01g012360.3C.gene;BraA01g012670.3C.gene;BraA01g016800.3C.gene;BraA01g026990.3C.gene;BraA01g036460.3C.gene;BraA01g040570.3C.gene;BraA02g000120.3C.gene;BraA02g004380.3C.gene;BraA02g008120.3C.gene;BraA02g008790.3C.gene;BraA02g010960.3C.gene;BraA02g015450.3C.gene;Bra…
Biological Process	GO:0071732	cellular response to nitric oxide	41	20	12.93	0.04725	BraA01g011020.3C.gene;BraA01g017220.3C.gene;BraA02g023670.3C.gene;BraA03g013330.3C.gene;BraA03g024930.3C.gene;BraA03g041500.3C.gene;BraA03g048930.3C.gene;BraA04g011290.3C.gene;BraA05g015060.3C.gene;BraA05g040640.3C.gene;BraA06g016610.3C.gene;BraA07g018580.3C.gene;BraA07g040340.3C.gene;BraA08g005250.3C.gene;BraA08g019620.3C.gene;BraA08g027450.3C.gene;BraA09g015910.3C.gene;BraA09g044280.3C.gene;Bra…
Biological Process	GO:0010150	leaf senescence	193	76	60.88	0.0473	BraA01g010450.3C.gene;BraA01g014490.3C.gene;BraA01g019870.3C.gene;BraA01g036650.3C.gene;BraA02g000110.3C.gene;BraA02g015440.3C.gene;BraA02g015450.3C.gene;BraA02g015720.3C.gene;BraA02g017010.3C.gene;BraA02g021670.3C.gene;BraA02g021870.3C.gene;BraA02g028540.3C.gene;BraA02g031110.3C.gene;BraA02g043490.3C.gene;BraA03g004710.3C.gene;BraA03g005630.3C.gene;BraA03g021610.3C.gene;BraA03g022330.3C.gene;Bra…
Biological Process	GO:0010035	response to inorganic substance	1765	597	556.78	0.04792	BraA01g000200.3C.gene;BraA01g000270.3C.gene;BraA01g000350.3C.gene;BraA01g001110.3C.gene;BraA01g001150.3C.gene;BraA01g001590.3C.gene;BraA01g002610.3C.gene;BraA01g003380.3C.gene;BraA01g004270.3C.gene;BraA01g004640.3C.gene;BraA01g005980.3C.gene;BraA01g006800.3C.gene;BraA01g007850.3C.gene;BraA01g008840.3C.gene;BraA01g009310.3C.gene;BraA01g011020.3C.gene;BraA01g012370.3C.gene;BraA01g012680.3C.gene;Bra…
Biological Process	GO:0046503	glycerolipid catabolic process	15	9	4.73	0.04806	BraA01g010040.3C.gene;BraA01g044740.3C.gene;BraA02g001210.3C.gene;BraA02g030540.3C.gene;BraA03g001410.3C.gene;BraA04g013670.3C.gene;BraA07g020420.3C.gene;BraA09g019710.3C.gene;BraA10g032260.3C.gene
Biological Process	GO:0009593	detection of chemical stimulus	45	16	14.2	0.04807	BraA01g000430.3C.gene;BraA01g005950.3C.gene;BraA02g017680.3C.gene;BraA03g006630.3C.gene;BraA03g022390.3C.gene;BraA04g007310.3C.gene;BraA04g014770.3C.gene;BraA05g025510.3C.gene;BraA06g044360.3C.gene;BraA08g001340.3C.gene;BraA08g019620.3C.gene;BraA09g015910.3C.gene;BraA09g016380.3C.gene;BraA09g048900.3C.gene;BraA09g050960.3C.gene;BraA10g024230.3C.gene
Biological Process	GO:0015802	basic amino acid transport	11	7	3.47	0.04812	BraA04g024910.3C.gene;BraA07g015670.3C.gene;BraA07g040800.3C.gene;BraA07g043270.3C.gene;BraA08g005920.3C.gene;BraA08g014510.3C.gene;Brassica_rapa_newGene_2715
Biological Process	GO:0046461	neutral lipid catabolic process	10	4	3.15	0.04812	BraA01g010040.3C.gene;BraA02g001210.3C.gene;BraA03g001410.3C.gene;BraA10g032260.3C.gene
Biological Process	GO:0046464	acylglycerol catabolic process	10	4	3.15	0.04812	BraA01g010040.3C.gene;BraA02g001210.3C.gene;BraA03g001410.3C.gene;BraA10g032260.3C.gene
Biological Process	GO:0048768	root hair cell tip growth	28	13	8.83	0.04875	BraA01g003710.3C.gene;BraA01g008310.3C.gene;BraA01g035870.3C.gene;BraA03g022160.3C.gene;BraA03g023600.3C.gene;BraA03g038540.3C.gene;BraA04g001630.3C.gene;BraA05g002630.3C.gene;BraA05g030540.3C.gene;BraA09g000760.3C.gene;BraA09g042760.3C.gene;BraA09g051180.3C.gene;BraA09g052670.3C.gene
Biological Process	GO:0006898	receptor-mediated endocytosis	14	4	4.42	0.04879	BraA01g041190.3C.gene;BraA03g033540.3C.gene;BraA07g020830.3C.gene;BraA09g021780.3C.gene
Biological Process	GO:0005987	sucrose catabolic process	16	9	5.05	0.04901	BraA01g003470.3C.gene;BraA01g042340.3C.gene;BraA03g018880.3C.gene;BraA03g018900.3C.gene;BraA04g025740.3C.gene;BraA05g038930.3C.gene;BraA08g007970.3C.gene;BraA08g015640.3C.gene;BraA10g018900.3C.gene
Biological Process	GO:1901064	syringal lignin metabolic process	5	4	1.58	0.04923	BraA02g001710.3C.gene;BraA09g013480.3C.gene;BraA09g014820.3C.gene;BraA10g028260.3C.gene
Biological Process	GO:1901066	syringal lignin biosynthetic process	5	4	1.58	0.04923	BraA02g001710.3C.gene;BraA09g013480.3C.gene;BraA09g014820.3C.gene;BraA10g028260.3C.gene
Biological Process	GO:1901428	regulation of syringal lignin biosynthetic process	5	4	1.58	0.04923	BraA02g001710.3C.gene;BraA09g013480.3C.gene;BraA09g014820.3C.gene;BraA10g028260.3C.gene
Biological Process	GO:1901430	positive regulation of syringal lignin biosynthetic process	5	4	1.58	0.04923	BraA02g001710.3C.gene;BraA09g013480.3C.gene;BraA09g014820.3C.gene;BraA10g028260.3C.gene
Biological Process	GO:0019684	photosynthesis, light reaction	184	102	58.04	0.04959	BraA01g009830.3C.gene;BraA01g014590.3C.gene;BraA01g019360.3C.gene;BraA01g026460.3C.gene;BraA01g028620.3C.gene;BraA01g029170.3C.gene;BraA01g036020.3C.gene;BraA01g044460.3C.gene;BraA01g044840.3C.gene;BraA02g020050.3C.gene;BraA02g023010.3C.gene;BraA02g037860.3C.gene;BraA02g044420.3C.gene;BraA03g000080.3C.gene;BraA03g012640.3C.gene;BraA03g015410.3C.gene;BraA03g018080.3C.gene;BraA03g027010.3C.gene;Bra…
Biological Process	GO:0046352	disaccharide catabolic process	19	10	5.99	0.0501	BraA01g003470.3C.gene;BraA01g042340.3C.gene;BraA03g018880.3C.gene;BraA03g018900.3C.gene;BraA03g051630.3C.gene;BraA04g025740.3C.gene;BraA05g038930.3C.gene;BraA08g007970.3C.gene;BraA08g015640.3C.gene;BraA10g018900.3C.gene
Biological Process	GO:0045487	gibberellin catabolic process	9	6	2.84	0.05025	BraA02g024710.3C.gene;BraA07g010700.3C.gene;BraA07g041570.3C.gene;BraA08g035680.3C.gene;BraA09g034980.3C.gene;BraA10g001200.3C.gene
Biological Process	GO:0016103	diterpenoid catabolic process	9	6	2.84	0.05025	BraA02g024710.3C.gene;BraA07g010700.3C.gene;BraA07g041570.3C.gene;BraA08g035680.3C.gene;BraA09g034980.3C.gene;BraA10g001200.3C.gene
Biological Process	GO:0032878	regulation of establishment or maintenance of cell polarity	12	4	3.79	0.05038	BraA03g013200.3C.gene;BraA07g020830.3C.gene;BraA09g052670.3C.gene;Brassica_rapa_newGene_548
Biological Process	GO:2000114	regulation of establishment of cell polarity	12	4	3.79	0.05038	BraA03g013200.3C.gene;BraA07g020830.3C.gene;BraA09g052670.3C.gene;Brassica_rapa_newGene_548
Biological Process	GO:0006633	fatty acid biosynthetic process	350	135	110.41	0.05059	BraA01g002420.3C.gene;BraA01g004270.3C.gene;BraA01g008430.3C.gene;BraA01g011640.3C.gene;BraA01g013360.3C.gene;BraA01g015290.3C.gene;BraA01g015780.3C.gene;BraA01g017750.3C.gene;BraA01g025720.3C.gene;BraA01g026390.3C.gene;BraA01g031660.3C.gene;BraA01g033830.3C.gene;BraA01g036080.3C.gene;BraA01g042810.3C.gene;BraA01g044090.3C.gene;BraA02g001400.3C.gene;BraA02g002740.3C.gene;BraA02g004960.3C.gene;Bra…
Biological Process	GO:0043648	dicarboxylic acid metabolic process	152	58	47.95	0.0506	BraA01g000480.3C.gene;BraA01g029140.3C.gene;BraA01g036080.3C.gene;BraA01g042250.3C.gene;BraA01g044230.3C.gene;BraA02g003100.3C.gene;BraA02g008980.3C.gene;BraA02g011660.3C.gene;BraA02g013600.3C.gene;BraA02g025290.3C.gene;BraA02g044530.3C.gene;BraA03g004740.3C.gene;BraA03g007930.3C.gene;BraA03g009710.3C.gene;BraA03g023680.3C.gene;BraA03g030040.3C.gene;BraA03g032370.3C.gene;BraA03g039020.3C.gene;Bra…
Biological Process	GO:0042391	regulation of membrane potential	40	16	12.62	0.05089	BraA01g005580.3C.gene;BraA01g012890.3C.gene;BraA02g014080.3C.gene;BraA03g016010.3C.gene;BraA03g028460.3C.gene;BraA03g038060.3C.gene;BraA04g018600.3C.gene;BraA05g001360.3C.gene;BraA05g041490.3C.gene;BraA06g012030.3C.gene;BraA06g018860.3C.gene;BraA09g052990.3C.gene;BraA10g012390.3C.gene;BraA10g024010.3C.gene;BraA10g024360.3C.gene;Brassica_rapa_newGene_4887
Biological Process	GO:0043649	dicarboxylic acid catabolic process	6	4	1.89	0.05094	BraA01g036080.3C.gene;BraA02g025290.3C.gene;BraA05g031020.3C.gene;BraA06g018050.3C.gene
Biological Process	GO:0071421	manganese ion transmembrane transport	17	10	5.36	0.05098	BraA01g018710.3C.gene;BraA02g023670.3C.gene;BraA02g025530.3C.gene;BraA02g035060.3C.gene;BraA03g041500.3C.gene;BraA04g002910.3C.gene;BraA05g033000.3C.gene;BraA06g016610.3C.gene;BraA07g040340.3C.gene;BraA08g027450.3C.gene
Biological Process	GO:0042542	response to hydrogen peroxide	252	83	79.49	0.05105	BraA01g002610.3C.gene;BraA01g004640.3C.gene;BraA01g009310.3C.gene;BraA01g012680.3C.gene;BraA01g014490.3C.gene;BraA01g020530.3C.gene;BraA01g023890.3C.gene;BraA01g034870.3C.gene;BraA01g036650.3C.gene;BraA01g038810.3C.gene;BraA01g040660.3C.gene;BraA02g001710.3C.gene;BraA02g015620.3C.gene;BraA02g028540.3C.gene;BraA02g033460.3C.gene;BraA02g037920.3C.gene;BraA03g019340.3C.gene;BraA03g020070.3C.gene;Bra…
Biological Process	GO:0006562	proline catabolic process	6	4	1.89	0.05139	BraA02g039240.3C.gene;BraA04g011230.3C.gene;BraA06g036100.3C.gene;BraA09g003980.3C.gene
Biological Process	GO:0043604	amide biosynthetic process	54	22	17.03	0.05153	BraA01g021260.3C.gene;BraA02g014110.3C.gene;BraA02g031060.3C.gene;BraA03g012360.3C.gene;BraA03g014080.3C.gene;BraA03g026730.3C.gene;BraA05g023770.3C.gene;BraA06g019700.3C.gene;BraA06g023920.3C.gene;BraA06g028460.3C.gene;BraA06g029650.3C.gene;BraA06g039190.3C.gene;BraA07g009600.3C.gene;BraA07g011030.3C.gene;BraA08g023780.3C.gene;BraA09g011690.3C.gene;BraA09g029550.3C.gene;BraA09g051080.3C.gene;Bra…
Biological Process	GO:0010148	transpiration	11	7	3.47	0.05159	BraA02g002030.3C.gene;BraA03g034970.3C.gene;BraA05g035120.3C.gene;BraA07g000960.3C.gene;BraA09g012100.3C.gene;BraA09g052700.3C.gene;BraA10g029220.3C.gene
Biological Process	GO:0007165	signal transduction	3070	1080	968.45	0.05165	BraA01g000250.3C.gene;BraA01g000350.3C.gene;BraA01g000430.3C.gene;BraA01g000880.3C.gene;BraA01g001250.3C.gene;BraA01g001310.3C.gene;BraA01g001610.3C.gene;BraA01g001640.3C.gene;BraA01g002230.3C.gene;BraA01g002450.3C.gene;BraA01g002470.3C.gene;BraA01g002620.3C.gene;BraA01g002640.3C.gene;BraA01g003020.3C.gene;BraA01g003080.3C.gene;BraA01g003100.3C.gene;BraA01g003360.3C.gene;BraA01g003800.3C.gene;Bra…
Biological Process	GO:0007623	circadian rhythm	208	75	65.61	0.05201	BraA01g000350.3C.gene;BraA01g001110.3C.gene;BraA01g005150.3C.gene;BraA01g011190.3C.gene;BraA01g015820.3C.gene;BraA01g025080.3C.gene;BraA01g040680.3C.gene;BraA01g044560.3C.gene;BraA02g004320.3C.gene;BraA02g009810.3C.gene;BraA02g010940.3C.gene;BraA02g019350.3C.gene;BraA02g025540.3C.gene;BraA02g042140.3C.gene;BraA02g044330.3C.gene;BraA03g005140.3C.gene;BraA03g012760.3C.gene;BraA03g020710.3C.gene;Bra…
Biological Process	GO:0090359	negative regulation of abscisic acid biosynthetic process	2	2	0.63	0.05223	BraA07g015550.3C.gene;BraA08g027680.3C.gene
Biological Process	GO:0030243	cellulose metabolic process	153	49	48.26	0.05232	BraA01g000060.3C.gene;BraA01g000390.3C.gene;BraA01g014240.3C.gene;BraA01g015020.3C.gene;BraA01g041710.3C.gene;BraA01g044490.3C.gene;BraA02g006730.3C.gene;BraA02g007030.3C.gene;BraA02g020430.3C.gene;BraA02g026940.3C.gene;BraA02g039040.3C.gene;BraA03g000030.3C.gene;BraA03g004030.3C.gene;BraA03g008010.3C.gene;BraA03g013430.3C.gene;BraA03g033060.3C.gene;BraA03g048470.3C.gene;BraA03g051150.3C.gene;Bra…
Biological Process	GO:0090392	sepal giant cell differentiation	2	2	0.63	0.05244	BraA05g036220.3C.gene;BraA06g000590.3C.gene
Biological Process	GO:0008283	cell proliferation	191	70	60.25	0.05247	BraA01g001250.3C.gene;BraA01g004130.3C.gene;BraA01g005000.3C.gene;BraA01g005030.3C.gene;BraA01g019700.3C.gene;BraA01g020060.3C.gene;BraA01g023270.3C.gene;BraA01g023480.3C.gene;BraA01g024100.3C.gene;BraA01g025720.3C.gene;BraA01g035870.3C.gene;BraA01g041020.3C.gene;BraA02g005880.3C.gene;BraA02g007220.3C.gene;BraA02g019350.3C.gene;BraA02g025960.3C.gene;BraA02g036100.3C.gene;BraA02g045360.3C.gene;Bra…
Biological Process	GO:0034090	maintenance of meiotic sister chromatid cohesion	6	2	1.89	0.05257	BraA01g037460.3C.gene;BraA10g026000.3C.gene
Biological Process	GO:0034086	maintenance of sister chromatid cohesion	6	2	1.89	0.05257	BraA01g037460.3C.gene;BraA10g026000.3C.gene
Biological Process	GO:0072330	monocarboxylic acid biosynthetic process	501	194	158.04	0.05267	BraA01g000240.3C.gene;BraA01g002420.3C.gene;BraA01g004270.3C.gene;BraA01g008430.3C.gene;BraA01g008530.3C.gene;BraA01g009810.3C.gene;BraA01g011640.3C.gene;BraA01g013360.3C.gene;BraA01g015290.3C.gene;BraA01g015780.3C.gene;BraA01g017220.3C.gene;BraA01g017750.3C.gene;BraA01g019720.3C.gene;BraA01g021260.3C.gene;BraA01g025720.3C.gene;BraA01g026140.3C.gene;BraA01g026390.3C.gene;BraA01g031660.3C.gene;Bra…
Biological Process	GO:2000280	regulation of root development	96	40	30.28	0.0527	BraA01g007850.3C.gene;BraA01g017280.3C.gene;BraA01g029140.3C.gene;BraA01g042250.3C.gene;BraA02g004770.3C.gene;BraA02g019160.3C.gene;BraA02g035820.3C.gene;BraA03g005670.3C.gene;BraA03g019980.3C.gene;BraA03g032370.3C.gene;BraA03g057090.3C.gene;BraA04g018620.3C.gene;BraA04g032060.3C.gene;BraA05g000570.3C.gene;BraA05g007370.3C.gene;BraA05g023840.3C.gene;BraA05g030420.3C.gene;BraA05g034560.3C.gene;Bra…
Biological Process	GO:0010103	stomatal complex morphogenesis	40	18	12.62	0.05281	BraA01g021960.3C.gene;BraA01g031390.3C.gene;BraA02g003420.3C.gene;BraA02g035820.3C.gene;BraA03g013430.3C.gene;BraA03g016180.3C.gene;BraA03g020270.3C.gene;BraA04g005640.3C.gene;BraA04g021610.3C.gene;BraA06g010480.3C.gene;BraA06g025760.3C.gene;BraA07g025640.3C.gene;BraA07g039150.3C.gene;BraA09g031060.3C.gene;BraA09g051180.3C.gene;BraA09g052700.3C.gene;BraA10g027570.3C.gene;BraA10g030060.3C.gene
Biological Process	GO:0015791	polyol transport	9	5	2.84	0.05285	BraA02g025580.3C.gene;BraA03g027250.3C.gene;BraA07g042780.3C.gene;BraA08g023450.3C.gene;BraA09g001060.3C.gene
Biological Process	GO:0006148	inosine catabolic process	4	3	1.26	0.0529	BraA08g034290.3C.gene;BraA09g064360.3C.gene;BraA10g021340.3C.gene
Biological Process	GO:0042440	pigment metabolic process	285	114	89.9	0.05314	BraA01g001750.3C.gene;BraA01g002000.3C.gene;BraA01g006470.3C.gene;BraA01g009460.3C.gene;BraA01g009470.3C.gene;BraA01g009960.3C.gene;BraA01g012930.3C.gene;BraA01g019870.3C.gene;BraA01g022000.3C.gene;BraA01g025910.3C.gene;BraA01g027430.3C.gene;BraA01g031350.3C.gene;BraA01g042890.3C.gene;BraA02g002840.3C.gene;BraA02g005150.3C.gene;BraA02g006880.3C.gene;BraA02g014110.3C.gene;BraA02g019350.3C.gene;Bra…
Biological Process	GO:0080029	cellular response to boron-containing substance levels	7	5	2.21	0.05374	BraA02g022500.3C.gene;BraA02g025580.3C.gene;BraA03g027250.3C.gene;BraA07g042780.3C.gene;BraA09g016030.3C.gene
Biological Process	GO:0016998	cell wall macromolecule catabolic process	59	24	18.61	0.05396	BraA01g016210.3C.gene;BraA01g019090.3C.gene;BraA01g039940.3C.gene;BraA02g002640.3C.gene;BraA02g024220.3C.gene;BraA03g019170.3C.gene;BraA03g022840.3C.gene;BraA03g022860.3C.gene;BraA03g022910.3C.gene;BraA03g035300.3C.gene;BraA03g035320.3C.gene;BraA03g062890.3C.gene;BraA04g026160.3C.gene;BraA05g008490.3C.gene;BraA06g009500.3C.gene;BraA06g030640.3C.gene;BraA07g003970.3C.gene;BraA08g031200.3C.gene;Bra…
Biological Process	GO:0019632	shikimate metabolic process	9	6	2.84	0.05531	BraA01g000480.3C.gene;BraA02g004870.3C.gene;BraA03g032670.3C.gene;BraA04g016010.3C.gene;BraA05g039070.3C.gene;BraA06g038020.3C.gene
Biological Process	GO:0010166	wax metabolic process	46	19	14.51	0.05547	BraA01g004350.3C.gene;BraA01g015290.3C.gene;BraA02g012040.3C.gene;BraA02g025720.3C.gene;BraA03g056530.3C.gene;BraA04g030440.3C.gene;BraA05g000610.3C.gene;BraA05g018270.3C.gene;BraA05g019770.3C.gene;BraA05g026040.3C.gene;BraA06g010940.3C.gene;BraA07g030740.3C.gene;BraA09g037930.3C.gene;BraA09g058770.3C.gene;BraA09g066480.3C.gene;BraA10g015900.3C.gene;Brassica_rapa_newGene_4052;Brassica_rapa_newGen…
Biological Process	GO:0010056	atrichoblast fate specification	2	2	0.63	0.05559	BraA06g007870.3C.gene;BraA09g061740.3C.gene
Biological Process	GO:0010058	regulation of atrichoblast fate specification	2	2	0.63	0.05559	BraA06g007870.3C.gene;BraA09g061740.3C.gene
Biological Process	GO:0010059	positive regulation of atrichoblast fate specification	2	2	0.63	0.05559	BraA06g007870.3C.gene;BraA09g061740.3C.gene
Biological Process	GO:0006063	uronic acid metabolic process	102	37	32.18	0.05575	BraA01g021250.3C.gene;BraA01g021270.3C.gene;BraA01g021380.3C.gene;BraA01g025140.3C.gene;BraA01g041710.3C.gene;BraA02g026630.3C.gene;BraA02g026690.3C.gene;BraA03g014120.3C.gene;BraA03g016920.3C.gene;BraA03g023080.3C.gene;BraA03g029790.3C.gene;BraA03g033060.3C.gene;BraA03g040000.3C.gene;BraA03g040900.3C.gene;BraA03g046260.3C.gene;BraA03g046300.3C.gene;BraA04g026090.3C.gene;BraA05g003870.3C.gene;Bra…
Biological Process	GO:0010119	regulation of stomatal movement	130	51	41.01	0.05585	BraA01g004270.3C.gene;BraA01g004940.3C.gene;BraA01g016800.3C.gene;BraA01g035870.3C.gene;BraA01g036460.3C.gene;BraA01g044810.3C.gene;BraA02g019240.3C.gene;BraA02g019760.3C.gene;BraA02g025540.3C.gene;BraA02g032720.3C.gene;BraA02g038730.3C.gene;BraA03g005880.3C.gene;BraA03g005890.3C.gene;BraA03g010480.3C.gene;BraA03g013320.3C.gene;BraA03g016010.3C.gene;BraA03g020710.3C.gene;BraA03g028460.3C.gene;Bra…
Biological Process	GO:0034332	adherens junction organization	7	5	2.21	0.05587	BraA06g020940.3C.gene;BraA10g018010.3C.gene;BraA10g018050.3C.gene;BraA10g018080.3C.gene;BraA10g018100.3C.gene
Biological Process	GO:0034333	adherens junction assembly	7	5	2.21	0.05587	BraA06g020940.3C.gene;BraA10g018010.3C.gene;BraA10g018050.3C.gene;BraA10g018080.3C.gene;BraA10g018100.3C.gene
Biological Process	GO:0048041	focal adhesion assembly	7	5	2.21	0.05587	BraA06g020940.3C.gene;BraA10g018010.3C.gene;BraA10g018050.3C.gene;BraA10g018080.3C.gene;BraA10g018100.3C.gene
Biological Process	GO:0007044	cell-substrate junction assembly	7	5	2.21	0.05587	BraA06g020940.3C.gene;BraA10g018010.3C.gene;BraA10g018050.3C.gene;BraA10g018080.3C.gene;BraA10g018100.3C.gene
Biological Process	GO:0007045	cell-substrate adherens junction assembly	7	5	2.21	0.05587	BraA06g020940.3C.gene;BraA10g018010.3C.gene;BraA10g018050.3C.gene;BraA10g018080.3C.gene;BraA10g018100.3C.gene
Biological Process	GO:0071318	cellular response to ATP	7	5	2.21	0.05587	BraA06g020940.3C.gene;BraA10g018010.3C.gene;BraA10g018050.3C.gene;BraA10g018080.3C.gene;BraA10g018100.3C.gene
Biological Process	GO:0015996	chlorophyll catabolic process	24	13	7.57	0.05589	BraA01g001750.3C.gene;BraA01g006470.3C.gene;BraA01g019870.3C.gene;BraA01g025910.3C.gene;BraA02g005150.3C.gene;BraA03g050600.3C.gene;BraA04g008820.3C.gene;BraA07g015550.3C.gene;BraA08g006610.3C.gene;BraA08g027680.3C.gene;BraA09g019870.3C.gene;BraA09g019990.3C.gene;BraA09g055960.3C.gene
Biological Process	GO:0080162	intracellular auxin transport	2	2	0.63	0.05599	BraA03g007550.3C.gene;BraA10g023220.3C.gene
Biological Process	GO:0006527	arginine catabolic process	10	5	3.15	0.05629	BraA01g003600.3C.gene;BraA03g026730.3C.gene;BraA06g042040.3C.gene;BraA08g022340.3C.gene;BraA09g021720.3C.gene
Biological Process	GO:0072334	UDP-galactose transmembrane transport	10	6	3.15	0.05696	BraA01g013640.3C.gene;BraA02g035810.3C.gene;BraA03g050640.3C.gene;BraA06g010490.3C.gene;BraA07g040280.3C.gene;BraA08g027150.3C.gene
Biological Process	GO:0090481	pyrimidine nucleotide-sugar transmembrane transport	10	6	3.15	0.05696	BraA01g013640.3C.gene;BraA02g035810.3C.gene;BraA03g050640.3C.gene;BraA06g010490.3C.gene;BraA07g040280.3C.gene;BraA08g027150.3C.gene
Biological Process	GO:0090410	malonate catabolic process	2	2	0.63	0.05712	BraA01g036080.3C.gene;BraA05g031020.3C.gene
Biological Process	GO:0006641	triglyceride metabolic process	37	13	11.67	0.05714	BraA01g004270.3C.gene;BraA01g026950.3C.gene;BraA02g001210.3C.gene;BraA02g014610.3C.gene;BraA03g001410.3C.gene;BraA03g014500.3C.gene;BraA03g044730.3C.gene;BraA05g036230.3C.gene;BraA07g025810.3C.gene;BraA07g043000.3C.gene;BraA08g004520.3C.gene;BraA09g019050.3C.gene;BraA10g032260.3C.gene
Biological Process	GO:0015700	arsenite transport	15	8	4.73	0.05753	BraA02g031060.3C.gene;BraA03g027250.3C.gene;BraA03g048570.3C.gene;BraA07g011030.3C.gene;BraA08g023310.3C.gene;BraA08g023780.3C.gene;BraA09g034670.3C.gene;BraA09g065150.3C.gene
Biological Process	GO:0046271	phenylpropanoid catabolic process	30	15	9.46	0.05754	BraA02g000320.3C.gene;BraA02g000800.3C.gene;BraA02g010500.3C.gene;BraA03g011020.3C.gene;BraA04g026260.3C.gene;BraA04g027000.3C.gene;BraA04g032150.3C.gene;BraA05g007550.3C.gene;BraA05g008320.3C.gene;BraA05g014900.3C.gene;BraA05g035580.3C.gene;BraA08g028900.3C.gene;BraA10g017800.3C.gene;BraA10g030090.3C.gene;BraA10g032730.3C.gene
Biological Process	GO:0046274	lignin catabolic process	30	15	9.46	0.05754	BraA02g000320.3C.gene;BraA02g000800.3C.gene;BraA02g010500.3C.gene;BraA03g011020.3C.gene;BraA04g026260.3C.gene;BraA04g027000.3C.gene;BraA04g032150.3C.gene;BraA05g007550.3C.gene;BraA05g008320.3C.gene;BraA05g014900.3C.gene;BraA05g035580.3C.gene;BraA08g028900.3C.gene;BraA10g017800.3C.gene;BraA10g030090.3C.gene;BraA10g032730.3C.gene
Biological Process	GO:0010951	negative regulation of endopeptidase activity	70	24	22.08	0.05823	BraA01g011030.3C.gene;BraA02g004360.3C.gene;BraA02g020890.3C.gene;BraA02g020900.3C.gene;BraA02g020920.3C.gene;BraA02g031730.3C.gene;BraA03g001950.3C.gene;BraA03g017020.3C.gene;BraA03g048940.3C.gene;BraA04g023050.3C.gene;BraA04g028950.3C.gene;BraA05g012110.3C.gene;BraA05g034530.3C.gene;BraA06g041030.3C.gene;BraA07g036660.3C.gene;BraA07g037420.3C.gene;BraA07g037460.3C.gene;BraA08g011920.3C.gene;Bra…
Biological Process	GO:0052548	regulation of endopeptidase activity	70	24	22.08	0.05823	BraA01g011030.3C.gene;BraA02g004360.3C.gene;BraA02g020890.3C.gene;BraA02g020900.3C.gene;BraA02g020920.3C.gene;BraA02g031730.3C.gene;BraA03g001950.3C.gene;BraA03g017020.3C.gene;BraA03g048940.3C.gene;BraA04g023050.3C.gene;BraA04g028950.3C.gene;BraA05g012110.3C.gene;BraA05g034530.3C.gene;BraA06g041030.3C.gene;BraA07g036660.3C.gene;BraA07g037420.3C.gene;BraA07g037460.3C.gene;BraA08g011920.3C.gene;Bra…
Biological Process	GO:0048359	mucilage metabolic process involved in seed coat development	34	12	10.73	0.05824	BraA01g001630.3C.gene;BraA02g026880.3C.gene;BraA02g039040.3C.gene;BraA02g040020.3C.gene;BraA04g021450.3C.gene;BraA04g023540.3C.gene;BraA05g036430.3C.gene;BraA06g016550.3C.gene;BraA06g019100.3C.gene;BraA06g026200.3C.gene;BraA06g036270.3C.gene;BraA09g013490.3C.gene
Biological Process	GO:0030004	cellular monovalent inorganic cation homeostasis	80	31	25.24	0.05833	BraA01g003100.3C.gene;BraA01g007510.3C.gene;BraA02g012320.3C.gene;BraA02g022500.3C.gene;BraA02g022810.3C.gene;BraA02g034120.3C.gene;BraA03g012070.3C.gene;BraA03g013320.3C.gene;BraA03g042110.3C.gene;BraA04g000750.3C.gene;BraA04g001890.3C.gene;BraA04g005940.3C.gene;BraA05g039060.3C.gene;BraA06g022340.3C.gene;BraA06g040130.3C.gene;BraA06g041020.3C.gene;BraA07g001780.3C.gene;BraA07g021420.3C.gene;Bra…
Biological Process	GO:0033345	asparagine catabolic process via L-aspartate	5	4	1.58	0.05845	BraA01g036100.3C.gene;BraA03g044550.3C.gene;BraA05g031030.3C.gene;BraA09g000490.3C.gene
Biological Process	GO:0006530	asparagine catabolic process	5	4	1.58	0.05845	BraA01g036100.3C.gene;BraA03g044550.3C.gene;BraA05g031030.3C.gene;BraA09g000490.3C.gene
Biological Process	GO:0097033	mitochondrial respiratory chain complex III biogenesis	5	3	1.58	0.05856	BraA01g016560.3C.gene;BraA03g052770.3C.gene;BraA10g015350.3C.gene
Biological Process	GO:0017062	respiratory chain complex III assembly	5	3	1.58	0.05856	BraA01g016560.3C.gene;BraA03g052770.3C.gene;BraA10g015350.3C.gene
Biological Process	GO:0034551	mitochondrial respiratory chain complex III assembly	5	3	1.58	0.05856	BraA01g016560.3C.gene;BraA03g052770.3C.gene;BraA10g015350.3C.gene
Biological Process	GO:0046244	salicylic acid catabolic process	3	3	0.95	0.05872	BraA03g027290.3C.gene;BraA04g026260.3C.gene;BraA05g008320.3C.gene
Biological Process	GO:0006593	ornithine catabolic process	2	2	0.63	0.05886	BraA06g042040.3C.gene;BraA09g021720.3C.gene
Biological Process	GO:0048533	sporocyte differentiation	6	4	1.89	0.05886	BraA03g041030.3C.gene;BraA03g044780.3C.gene;BraA07g008810.3C.gene;BraA09g000540.3C.gene
Biological Process	GO:0010480	microsporocyte differentiation	6	4	1.89	0.05886	BraA03g041030.3C.gene;BraA03g044780.3C.gene;BraA07g008810.3C.gene;BraA09g000540.3C.gene
Biological Process	GO:0007015	actin filament organization	114	49	35.96	0.05896	BraA01g008290.3C.gene;BraA01g008300.3C.gene;BraA01g016320.3C.gene;BraA01g042600.3C.gene;BraA02g006510.3C.gene;BraA02g012370.3C.gene;BraA02g015420.3C.gene;BraA03g012480.3C.gene;BraA03g013810.3C.gene;BraA03g023970.3C.gene;BraA03g030010.3C.gene;BraA03g041590.3C.gene;BraA03g052660.3C.gene;BraA03g055040.3C.gene;BraA04g001290.3C.gene;BraA04g009610.3C.gene;BraA04g031760.3C.gene;BraA05g002430.3C.gene;Bra…
Biological Process	GO:0031336	negative regulation of sulfur amino acid metabolic process	10	5	3.15	0.05908	BraA02g012060.3C.gene;BraA06g015410.3C.gene;BraA07g043070.3C.gene;BraA08g033320.3C.gene;BraA10g015860.3C.gene
Biological Process	GO:0051175	negative regulation of sulfur metabolic process	10	5	3.15	0.05908	BraA02g012060.3C.gene;BraA06g015410.3C.gene;BraA07g043070.3C.gene;BraA08g033320.3C.gene;BraA10g015860.3C.gene
Biological Process	GO:1900912	negative regulation of olefin biosynthetic process	10	5	3.15	0.05908	BraA02g012060.3C.gene;BraA06g015410.3C.gene;BraA07g043070.3C.gene;BraA08g033320.3C.gene;BraA10g015860.3C.gene
Biological Process	GO:1900909	negative regulation of olefin metabolic process	10	5	3.15	0.05908	BraA02g012060.3C.gene;BraA06g015410.3C.gene;BraA07g043070.3C.gene;BraA08g033320.3C.gene;BraA10g015860.3C.gene
Biological Process	GO:0010366	negative regulation of ethylene biosynthetic process	10	5	3.15	0.05908	BraA02g012060.3C.gene;BraA06g015410.3C.gene;BraA07g043070.3C.gene;BraA08g033320.3C.gene;BraA10g015860.3C.gene
Biological Process	GO:0071277	cellular response to calcium ion	5	1	1.58	0.05909	BraA03g043700.3C.gene
Biological Process	GO:0043455	regulation of secondary metabolic process	86	42	27.13	0.05915	BraA01g005000.3C.gene;BraA01g005030.3C.gene;BraA01g021540.3C.gene;BraA01g030500.3C.gene;BraA02g001710.3C.gene;BraA02g008760.3C.gene;BraA02g016790.3C.gene;BraA02g024490.3C.gene;BraA02g045190.3C.gene;BraA03g003120.3C.gene;BraA03g017510.3C.gene;BraA03g023230.3C.gene;BraA03g044380.3C.gene;BraA03g048470.3C.gene;BraA03g053600.3C.gene;BraA03g061240.3C.gene;BraA04g001300.3C.gene;BraA05g030850.3C.gene;Bra…
Biological Process	GO:0009808	lignin metabolic process	169	84	53.31	0.05942	BraA01g000350.3C.gene;BraA01g001080.3C.gene;BraA01g002420.3C.gene;BraA01g016990.3C.gene;BraA01g029610.3C.gene;BraA01g033430.3C.gene;BraA02g000320.3C.gene;BraA02g000800.3C.gene;BraA02g001710.3C.gene;BraA02g004870.3C.gene;BraA02g008760.3C.gene;BraA02g010500.3C.gene;BraA02g014110.3C.gene;BraA02g024140.3C.gene;BraA02g024180.3C.gene;BraA02g025540.3C.gene;BraA02g026630.3C.gene;BraA02g026690.3C.gene;Bra…
Biological Process	GO:0019585	glucuronate metabolic process	92	36	29.02	0.05947	BraA01g021250.3C.gene;BraA01g021270.3C.gene;BraA01g021380.3C.gene;BraA01g025140.3C.gene;BraA01g041710.3C.gene;BraA02g026630.3C.gene;BraA02g026690.3C.gene;BraA03g014120.3C.gene;BraA03g016920.3C.gene;BraA03g023080.3C.gene;BraA03g029790.3C.gene;BraA03g033060.3C.gene;BraA03g040000.3C.gene;BraA03g046260.3C.gene;BraA03g046300.3C.gene;BraA04g026090.3C.gene;BraA05g003870.3C.gene;BraA05g008570.3C.gene;Bra…
Biological Process	GO:0052695	cellular glucuronidation	92	36	29.02	0.05947	BraA01g021250.3C.gene;BraA01g021270.3C.gene;BraA01g021380.3C.gene;BraA01g025140.3C.gene;BraA01g041710.3C.gene;BraA02g026630.3C.gene;BraA02g026690.3C.gene;BraA03g014120.3C.gene;BraA03g016920.3C.gene;BraA03g023080.3C.gene;BraA03g029790.3C.gene;BraA03g033060.3C.gene;BraA03g040000.3C.gene;BraA03g046260.3C.gene;BraA03g046300.3C.gene;BraA04g026090.3C.gene;BraA05g003870.3C.gene;BraA05g008570.3C.gene;Bra…
Biological Process	GO:0052696	flavonoid glucuronidation	92	36	29.02	0.05947	BraA01g021250.3C.gene;BraA01g021270.3C.gene;BraA01g021380.3C.gene;BraA01g025140.3C.gene;BraA01g041710.3C.gene;BraA02g026630.3C.gene;BraA02g026690.3C.gene;BraA03g014120.3C.gene;BraA03g016920.3C.gene;BraA03g023080.3C.gene;BraA03g029790.3C.gene;BraA03g033060.3C.gene;BraA03g040000.3C.gene;BraA03g046260.3C.gene;BraA03g046300.3C.gene;BraA04g026090.3C.gene;BraA05g003870.3C.gene;BraA05g008570.3C.gene;Bra…
Biological Process	GO:0060560	developmental growth involved in morphogenesis	565	224	178.23	0.05971	BraA01g000050.3C.gene;BraA01g000430.3C.gene;BraA01g001310.3C.gene;BraA01g002350.3C.gene;BraA01g003420.3C.gene;BraA01g003710.3C.gene;BraA01g006790.3C.gene;BraA01g008180.3C.gene;BraA01g008290.3C.gene;BraA01g008310.3C.gene;BraA01g017220.3C.gene;BraA01g019010.3C.gene;BraA01g019700.3C.gene;BraA01g021750.3C.gene;BraA01g022530.3C.gene;BraA01g023890.3C.gene;BraA01g026140.3C.gene;BraA01g030410.3C.gene;Bra…
Biological Process	GO:2000604	negative regulation of secondary growth	4	1	1.26	0.06002	BraA09g046870.3C.gene
Biological Process	GO:0031508	pericentric heterochromatin assembly	2	2	0.63	0.06023	BraA07g031240.3C.gene;BraA09g053230.3C.gene
Biological Process	GO:0090309	positive regulation of methylation-dependent chromatin silencing	2	2	0.63	0.06023	BraA07g031240.3C.gene;BraA09g053230.3C.gene
Biological Process	GO:0009962	regulation of flavonoid biosynthetic process	24	12	7.57	0.06048	BraA01g036650.3C.gene;BraA02g006880.3C.gene;BraA02g019350.3C.gene;BraA02g019520.3C.gene;BraA03g025610.3C.gene;BraA03g043280.3C.gene;BraA05g031600.3C.gene;BraA07g000280.3C.gene;BraA07g018740.3C.gene;BraA07g030110.3C.gene;BraA07g034590.3C.gene;BraA09g028560.3C.gene
Biological Process	GO:0006094	gluconeogenesis	24	11	7.57	0.06057	BraA01g001150.3C.gene;BraA02g024490.3C.gene;BraA04g004360.3C.gene;BraA04g005700.3C.gene;BraA05g011720.3C.gene;BraA06g029190.3C.gene;BraA07g022160.3C.gene;BraA07g041160.3C.gene;BraA08g006060.3C.gene;BraA09g044960.3C.gene;BraA09g046560.3C.gene
Biological Process	GO:0010941	regulation of cell death	142	57	44.79	0.06066	BraA01g000350.3C.gene;BraA01g000430.3C.gene;BraA01g001750.3C.gene;BraA01g002290.3C.gene;BraA01g002420.3C.gene;BraA01g011030.3C.gene;BraA01g011640.3C.gene;BraA01g028810.3C.gene;BraA01g029930.3C.gene;BraA01g032990.3C.gene;BraA01g036650.3C.gene;BraA01g039610.3C.gene;BraA01g043720.3C.gene;BraA02g020920.3C.gene;BraA02g025220.3C.gene;BraA02g044630.3C.gene;BraA03g007910.3C.gene;BraA03g016980.3C.gene;Bra…
Biological Process	GO:0080165	callose deposition in phloem sieve plate	5	4	1.58	0.06072	BraA05g015010.3C.gene;BraA07g028740.3C.gene;BraA07g037520.3C.gene;BraA10g005220.3C.gene
Biological Process	GO:0034599	cellular response to oxidative stress	317	111	100	0.06089	BraA01g001910.3C.gene;BraA01g002610.3C.gene;BraA01g004640.3C.gene;BraA01g009310.3C.gene;BraA01g011020.3C.gene;BraA01g012680.3C.gene;BraA01g015820.3C.gene;BraA01g015830.3C.gene;BraA01g017220.3C.gene;BraA01g020530.3C.gene;BraA01g023890.3C.gene;BraA01g040660.3C.gene;BraA01g041000.3C.gene;BraA01g042360.3C.gene;BraA02g001710.3C.gene;BraA02g006480.3C.gene;BraA02g012330.3C.gene;BraA02g015620.3C.gene;Bra…
Biological Process	GO:0051273	beta-glucan metabolic process	179	59	56.47	0.06101	BraA01g000060.3C.gene;BraA01g000390.3C.gene;BraA01g014240.3C.gene;BraA01g015020.3C.gene;BraA01g041620.3C.gene;BraA01g041710.3C.gene;BraA01g044490.3C.gene;BraA02g006730.3C.gene;BraA02g007030.3C.gene;BraA02g020430.3C.gene;BraA02g026940.3C.gene;BraA02g039040.3C.gene;BraA02g043990.3C.gene;BraA03g000030.3C.gene;BraA03g004030.3C.gene;BraA03g008010.3C.gene;BraA03g013430.3C.gene;BraA03g033060.3C.gene;Bra…
Biological Process	GO:0010315	auxin efflux	37	16	11.67	0.06115	BraA01g016680.3C.gene;BraA02g022810.3C.gene;BraA03g052830.3C.gene;BraA04g028360.3C.gene;BraA05g000840.3C.gene;BraA06g037090.3C.gene;BraA07g025030.3C.gene;BraA07g027740.3C.gene;BraA07g029730.3C.gene;BraA07g035620.3C.gene;BraA07g039050.3C.gene;BraA09g003450.3C.gene;BraA09g020340.3C.gene;BraA09g036790.3C.gene;BraA10g014980.3C.gene;BraA10g024250.3C.gene
Biological Process	GO:0000255	allantoin metabolic process	10	3	3.15	0.06125	BraA03g047310.3C.gene;BraA04g025430.3C.gene;BraA07g009600.3C.gene
Biological Process	GO:0008300	isoprenoid catabolic process	24	12	7.57	0.06157	BraA01g010660.3C.gene;BraA02g024710.3C.gene;BraA02g031780.3C.gene;BraA03g038810.3C.gene;BraA05g025360.3C.gene;BraA05g028020.3C.gene;BraA07g010700.3C.gene;BraA07g041570.3C.gene;BraA08g035680.3C.gene;BraA09g034980.3C.gene;BraA09g053420.3C.gene;BraA10g001200.3C.gene
Biological Process	GO:0016115	terpenoid catabolic process	24	12	7.57	0.06157	BraA01g010660.3C.gene;BraA02g024710.3C.gene;BraA02g031780.3C.gene;BraA03g038810.3C.gene;BraA05g025360.3C.gene;BraA05g028020.3C.gene;BraA07g010700.3C.gene;BraA07g041570.3C.gene;BraA08g035680.3C.gene;BraA09g034980.3C.gene;BraA09g053420.3C.gene;BraA10g001200.3C.gene
Biological Process	GO:0009061	anaerobic respiration	20	11	6.31	0.06166	BraA03g006630.3C.gene;BraA03g022390.3C.gene;BraA04g025790.3C.gene;BraA05g009180.3C.gene;BraA05g036630.3C.gene;BraA06g015130.3C.gene;BraA09g032090.3C.gene;BraA09g048900.3C.gene;BraA10g024230.3C.gene;BraA10g024420.3C.gene;BraA10g027780.3C.gene
Biological Process	GO:1903052	positive regulation of proteolysis involved in cellular protein catabolic process	19	5	5.99	0.06168	BraA03g008710.3C.gene;BraA06g027170.3C.gene;BraA07g004810.3C.gene;BraA10g021500.3C.gene;Brassica_rapa_newGene_8469
Biological Process	GO:0010954	positive regulation of protein processing	19	5	5.99	0.06168	BraA03g008710.3C.gene;BraA06g027170.3C.gene;BraA07g004810.3C.gene;BraA10g021500.3C.gene;Brassica_rapa_newGene_8469
Biological Process	GO:1903319	positive regulation of protein maturation	19	5	5.99	0.06168	BraA03g008710.3C.gene;BraA06g027170.3C.gene;BraA07g004810.3C.gene;BraA10g021500.3C.gene;Brassica_rapa_newGene_8469
Biological Process	GO:0045862	positive regulation of proteolysis	19	5	5.99	0.06168	BraA03g008710.3C.gene;BraA06g027170.3C.gene;BraA07g004810.3C.gene;BraA10g021500.3C.gene;Brassica_rapa_newGene_8469
Biological Process	GO:1901800	positive regulation of proteasomal protein catabolic process	19	5	5.99	0.06168	BraA03g008710.3C.gene;BraA06g027170.3C.gene;BraA07g004810.3C.gene;BraA10g021500.3C.gene;Brassica_rapa_newGene_8469
Biological Process	GO:0044111	development involved in symbiotic interaction	5	3	1.58	0.06194	BraA01g032880.3C.gene;BraA03g015360.3C.gene;BraA10g010270.3C.gene
Biological Process	GO:0043650	dicarboxylic acid biosynthetic process	48	16	15.14	0.06229	BraA01g000480.3C.gene;BraA03g023680.3C.gene;BraA03g039020.3C.gene;BraA03g043050.3C.gene;BraA04g001470.3C.gene;BraA04g011230.3C.gene;BraA04g016010.3C.gene;BraA04g029120.3C.gene;BraA05g005200.3C.gene;BraA05g027600.3C.gene;BraA05g035180.3C.gene;BraA06g006950.3C.gene;BraA08g003210.3C.gene;BraA08g032270.3C.gene;BraA10g008570.3C.gene;BraA10g032170.3C.gene
Biological Process	GO:0010311	lateral root formation	86	34	27.13	0.06229	BraA01g026390.3C.gene;BraA01g031660.3C.gene;BraA02g009110.3C.gene;BraA02g012060.3C.gene;BraA02g024300.3C.gene;BraA02g036100.3C.gene;BraA03g002200.3C.gene;BraA03g012900.3C.gene;BraA03g019900.3C.gene;BraA03g038570.3C.gene;BraA03g040460.3C.gene;BraA03g041070.3C.gene;BraA05g001290.3C.gene;BraA05g007500.3C.gene;BraA05g019770.3C.gene;BraA06g011630.3C.gene;BraA06g015410.3C.gene;BraA06g039290.3C.gene;Bra…
Biological Process	GO:0007131	reciprocal meiotic recombination	44	18	13.88	0.06245	BraA01g008580.3C.gene;BraA01g029750.3C.gene;BraA01g031330.3C.gene;BraA02g015890.3C.gene;BraA03g012430.3C.gene;BraA03g015030.3C.gene;BraA03g029310.3C.gene;BraA05g026740.3C.gene;BraA05g037500.3C.gene;BraA06g024360.3C.gene;BraA06g030840.3C.gene;BraA06g035610.3C.gene;BraA07g008740.3C.gene;BraA07g040760.3C.gene;BraA08g033440.3C.gene;BraA09g007890.3C.gene;BraA10g009940.3C.gene;Brassica_rapa_newGene_5066
Biological Process	GO:0035825	reciprocal DNA recombination	44	18	13.88	0.06245	BraA01g008580.3C.gene;BraA01g029750.3C.gene;BraA01g031330.3C.gene;BraA02g015890.3C.gene;BraA03g012430.3C.gene;BraA03g015030.3C.gene;BraA03g029310.3C.gene;BraA05g026740.3C.gene;BraA05g037500.3C.gene;BraA06g024360.3C.gene;BraA06g030840.3C.gene;BraA06g035610.3C.gene;BraA07g008740.3C.gene;BraA07g040760.3C.gene;BraA08g033440.3C.gene;BraA09g007890.3C.gene;BraA10g009940.3C.gene;Brassica_rapa_newGene_5066
Biological Process	GO:0009737	response to abscisic acid	988	344	311.67	0.06273	BraA01g000200.3C.gene;BraA01g000350.3C.gene;BraA01g001590.3C.gene;BraA01g001760.3C.gene;BraA01g002620.3C.gene;BraA01g003080.3C.gene;BraA01g003380.3C.gene;BraA01g003600.3C.gene;BraA01g004270.3C.gene;BraA01g005860.3C.gene;BraA01g008570.3C.gene;BraA01g009450.3C.gene;BraA01g009560.3C.gene;BraA01g011050.3C.gene;BraA01g012360.3C.gene;BraA01g012670.3C.gene;BraA01g012890.3C.gene;BraA01g014290.3C.gene;Bra…
Biological Process	GO:0046890	regulation of lipid biosynthetic process	73	33	23.03	0.06274	BraA01g005000.3C.gene;BraA01g005030.3C.gene;BraA01g021540.3C.gene;BraA01g025720.3C.gene;BraA01g026950.3C.gene;BraA02g016790.3C.gene;BraA02g030240.3C.gene;BraA02g045190.3C.gene;BraA03g028460.3C.gene;BraA03g044730.3C.gene;BraA03g048470.3C.gene;BraA04g001300.3C.gene;BraA04g020050.3C.gene;BraA06g001540.3C.gene;BraA06g009090.3C.gene;BraA06g012080.3C.gene;BraA07g015550.3C.gene;BraA07g018450.3C.gene;Bra…
Biological Process	GO:0015695	organic cation transport	26	12	8.2	0.06316	BraA01g008820.3C.gene;BraA02g000180.3C.gene;BraA02g021670.3C.gene;BraA03g035710.3C.gene;BraA03g041070.3C.gene;BraA03g054640.3C.gene;BraA04g027130.3C.gene;BraA05g007390.3C.gene;BraA06g025310.3C.gene;BraA07g037370.3C.gene;BraA09g000010.3C.gene;BraA10g028440.3C.gene
Biological Process	GO:0009901	anther dehiscence	37	13	11.67	0.06316	BraA01g016370.3C.gene;BraA02g021090.3C.gene;BraA02g042210.3C.gene;BraA04g032280.3C.gene;BraA05g001090.3C.gene;BraA05g040890.3C.gene;BraA06g039500.3C.gene;BraA07g022910.3C.gene;BraA08g029260.3C.gene;BraA09g004520.3C.gene;BraA09g048090.3C.gene;BraA09g051410.3C.gene;BraA09g057750.3C.gene
Biological Process	GO:0019748	secondary metabolic process	744	312	234.7	0.06349	BraA01g000350.3C.gene;BraA01g001080.3C.gene;BraA01g001590.3C.gene;BraA01g002420.3C.gene;BraA01g004350.3C.gene;BraA01g005000.3C.gene;BraA01g005030.3C.gene;BraA01g006340.3C.gene;BraA01g013280.3C.gene;BraA01g016990.3C.gene;BraA01g021540.3C.gene;BraA01g029610.3C.gene;BraA01g030500.3C.gene;BraA01g033430.3C.gene;BraA01g035980.3C.gene;BraA01g037900.3C.gene;BraA01g043570.3C.gene;BraA02g000320.3C.gene;Bra…
Biological Process	GO:0030003	cellular cation homeostasis	237	89	74.76	0.06355	BraA01g003100.3C.gene;BraA01g003310.3C.gene;BraA01g007510.3C.gene;BraA01g011020.3C.gene;BraA01g018710.3C.gene;BraA01g038190.3C.gene;BraA02g000480.3C.gene;BraA02g000560.3C.gene;BraA02g007060.3C.gene;BraA02g010130.3C.gene;BraA02g012320.3C.gene;BraA02g022500.3C.gene;BraA02g022810.3C.gene;BraA02g023670.3C.gene;BraA02g024490.3C.gene;BraA02g025530.3C.gene;BraA02g034120.3C.gene;BraA02g035060.3C.gene;Bra…
Biological Process	GO:0007346	regulation of mitotic cell cycle	117	48	36.91	0.06388	BraA01g001290.3C.gene;BraA01g008580.3C.gene;BraA01g013460.3C.gene;BraA01g024100.3C.gene;BraA01g033610.3C.gene;BraA01g035870.3C.gene;BraA01g037460.3C.gene;BraA02g006040.3C.gene;BraA02g016890.3C.gene;BraA02g025960.3C.gene;BraA02g043990.3C.gene;BraA03g002870.3C.gene;BraA03g020270.3C.gene;BraA03g060910.3C.gene;BraA04g005640.3C.gene;BraA04g020030.3C.gene;BraA05g002750.3C.gene;BraA05g011290.3C.gene;Bra…
Biological Process	GO:0098655	cation transmembrane transport	519	178	163.72	0.06426	BraA01g002640.3C.gene;BraA01g005580.3C.gene;BraA01g007510.3C.gene;BraA01g007590.3C.gene;BraA01g008820.3C.gene;BraA01g009670.3C.gene;BraA01g011020.3C.gene;BraA01g012890.3C.gene;BraA01g018710.3C.gene;BraA01g026900.3C.gene;BraA01g031260.3C.gene;BraA01g032470.3C.gene;BraA01g034820.3C.gene;BraA01g038190.3C.gene;BraA01g044890.3C.gene;BraA02g004150.3C.gene;BraA02g004880.3C.gene;BraA02g009040.3C.gene;Bra…
Biological Process	GO:0010067	procambium histogenesis	12	6	3.79	0.06467	BraA03g044480.3C.gene;BraA05g020800.3C.gene;BraA06g026580.3C.gene;BraA07g008230.3C.gene;BraA08g033090.3C.gene;BraA08g034340.3C.gene
Biological Process	GO:0023052	signaling	3089	1085	974.44	0.06481	BraA01g000250.3C.gene;BraA01g000350.3C.gene;BraA01g000430.3C.gene;BraA01g000880.3C.gene;BraA01g001250.3C.gene;BraA01g001310.3C.gene;BraA01g001610.3C.gene;BraA01g001640.3C.gene;BraA01g002230.3C.gene;BraA01g002450.3C.gene;BraA01g002470.3C.gene;BraA01g002620.3C.gene;BraA01g002640.3C.gene;BraA01g003020.3C.gene;BraA01g003080.3C.gene;BraA01g003100.3C.gene;BraA01g003360.3C.gene;BraA01g003800.3C.gene;Bra…
Biological Process	GO:1900458	negative regulation of brassinosteroid mediated signaling pathway	2	2	0.63	0.06497	BraA01g000250.3C.gene;BraA08g022680.3C.gene
Biological Process	GO:0001933	negative regulation of protein phosphorylation	25	10	7.89	0.06572	BraA03g038760.3C.gene;BraA06g003660.3C.gene;BraA06g035300.3C.gene;BraA07g007390.3C.gene;BraA09g004330.3C.gene;BraA09g054240.3C.gene;BraA10g014950.3C.gene;BraA10g027410.3C.gene;BraA10g031840.3C.gene;Brassica_rapa_newGene_2411
Biological Process	GO:0072529	pyrimidine-containing compound catabolic process	12	6	3.79	0.06575	BraA01g034860.3C.gene;BraA05g009100.3C.gene;BraA05g029770.3C.gene;BraA06g019980.3C.gene;BraA06g027830.3C.gene;BraA07g001260.3C.gene
Biological Process	GO:0009900	dehiscence	47	15	14.83	0.06622	BraA01g016370.3C.gene;BraA02g000250.3C.gene;BraA02g021090.3C.gene;BraA02g042210.3C.gene;BraA04g032280.3C.gene;BraA05g001090.3C.gene;BraA05g040890.3C.gene;BraA06g039500.3C.gene;BraA07g016830.3C.gene;BraA07g022910.3C.gene;BraA08g029260.3C.gene;BraA09g004520.3C.gene;BraA09g048090.3C.gene;BraA09g051410.3C.gene;BraA09g057750.3C.gene
Biological Process	GO:0072583	clathrin-dependent endocytosis	13	3	4.1	0.06645	BraA01g041190.3C.gene;BraA03g033540.3C.gene;BraA07g020830.3C.gene
Biological Process	GO:0015793	glycerol transport	5	4	1.58	0.06654	BraA02g025580.3C.gene;BraA03g027250.3C.gene;BraA07g042780.3C.gene;BraA09g001060.3C.gene
Biological Process	GO:0034762	regulation of transmembrane transport	43	16	13.56	0.0667	BraA01g005580.3C.gene;BraA01g012890.3C.gene;BraA03g013320.3C.gene;BraA03g016010.3C.gene;BraA03g016740.3C.gene;BraA03g028460.3C.gene;BraA03g064110.3C.gene;BraA04g018600.3C.gene;BraA04g022700.3C.gene;BraA05g041490.3C.gene;BraA06g015150.3C.gene;BraA06g030550.3C.gene;BraA08g035570.3C.gene;BraA09g012510.3C.gene;BraA09g021780.3C.gene;BraA09g052990.3C.gene
Biological Process	GO:0034765	regulation of ion transmembrane transport	43	16	13.56	0.0667	BraA01g005580.3C.gene;BraA01g012890.3C.gene;BraA03g013320.3C.gene;BraA03g016010.3C.gene;BraA03g016740.3C.gene;BraA03g028460.3C.gene;BraA03g064110.3C.gene;BraA04g018600.3C.gene;BraA04g022700.3C.gene;BraA05g041490.3C.gene;BraA06g015150.3C.gene;BraA06g030550.3C.gene;BraA08g035570.3C.gene;BraA09g012510.3C.gene;BraA09g021780.3C.gene;BraA09g052990.3C.gene
Biological Process	GO:0010254	nectary development	7	5	2.21	0.0667	BraA04g003480.3C.gene;BraA04g029210.3C.gene;BraA05g002190.3C.gene;BraA07g022730.3C.gene;BraA07g034130.3C.gene
Biological Process	GO:0023014	signal transduction by protein phosphorylation	155	59	48.9	0.06674	BraA01g004040.3C.gene;BraA01g027640.3C.gene;BraA01g030980.3C.gene;BraA01g032420.3C.gene;BraA01g043050.3C.gene;BraA01g044460.3C.gene;BraA02g003560.3C.gene;BraA02g020340.3C.gene;BraA02g038730.3C.gene;BraA02g042750.3C.gene;BraA02g043490.3C.gene;BraA02g044910.3C.gene;BraA02g044920.3C.gene;BraA03g007090.3C.gene;BraA03g009520.3C.gene;BraA03g015280.3C.gene;BraA03g023780.3C.gene;BraA03g039670.3C.gene;Bra…
Biological Process	GO:0009404	toxin metabolic process	88	37	27.76	0.06685	BraA02g006880.3C.gene;BraA03g016420.3C.gene;BraA03g016430.3C.gene;BraA03g020140.3C.gene;BraA03g024700.3C.gene;BraA03g029050.3C.gene;BraA03g053600.3C.gene;BraA03g061220.3C.gene;BraA04g016310.3C.gene;BraA04g021100.3C.gene;BraA04g021120.3C.gene;BraA04g022100.3C.gene;BraA04g027230.3C.gene;BraA05g000250.3C.gene;BraA05g003310.3C.gene;BraA05g041710.3C.gene;BraA06g007200.3C.gene;BraA06g012970.3C.gene;Bra…
Biological Process	GO:0019932	second-messenger-mediated signaling	51	29	16.09	0.06695	BraA01g042620.3C.gene;BraA02g013060.3C.gene;BraA02g015080.3C.gene;BraA02g017680.3C.gene;BraA03g028460.3C.gene;BraA03g032130.3C.gene;BraA03g037590.3C.gene;BraA03g047600.3C.gene;BraA04g007310.3C.gene;BraA05g011180.3C.gene;BraA05g030600.3C.gene;BraA05g042230.3C.gene;BraA07g002250.3C.gene;BraA07g007880.3C.gene;BraA07g009300.3C.gene;BraA07g009670.3C.gene;BraA07g011780.3C.gene;BraA07g016860.3C.gene;Bra…
Biological Process	GO:0007154	cell communication	3472	1215	1095.26	0.06757	BraA01g000250.3C.gene;BraA01g000350.3C.gene;BraA01g000430.3C.gene;BraA01g000880.3C.gene;BraA01g001150.3C.gene;BraA01g001250.3C.gene;BraA01g001310.3C.gene;BraA01g001610.3C.gene;BraA01g001640.3C.gene;BraA01g002230.3C.gene;BraA01g002450.3C.gene;BraA01g002470.3C.gene;BraA01g002620.3C.gene;BraA01g002640.3C.gene;BraA01g003020.3C.gene;BraA01g003080.3C.gene;BraA01g003100.3C.gene;BraA01g003360.3C.gene;Bra…
Biological Process	GO:0043603	cellular amide metabolic process	223	83	70.35	0.06763	BraA01g000550.3C.gene;BraA01g000910.3C.gene;BraA01g004650.3C.gene;BraA01g021260.3C.gene;BraA01g036100.3C.gene;BraA02g006880.3C.gene;BraA02g014110.3C.gene;BraA02g022700.3C.gene;BraA02g024490.3C.gene;BraA02g031060.3C.gene;BraA02g042580.3C.gene;BraA03g012360.3C.gene;BraA03g012870.3C.gene;BraA03g014080.3C.gene;BraA03g016420.3C.gene;BraA03g016430.3C.gene;BraA03g018430.3C.gene;BraA03g024700.3C.gene;Bra…
Biological Process	GO:0006651	diacylglycerol biosynthetic process	11	5	3.47	0.06793	BraA03g045330.3C.gene;BraA05g009700.3C.gene;BraA07g017550.3C.gene;BraA10g032830.3C.gene;Brassica_rapa_newGene_6814
Biological Process	GO:0097054	L-glutamate biosynthetic process	5	2	1.58	0.06842	BraA04g029120.3C.gene;BraA10g032170.3C.gene
Biological Process	GO:0055088	lipid homeostasis	78	34	24.61	0.06871	BraA01g000430.3C.gene;BraA01g002350.3C.gene;BraA01g010660.3C.gene;BraA01g019720.3C.gene;BraA01g021350.3C.gene;BraA02g005430.3C.gene;BraA02g018550.3C.gene;BraA02g031780.3C.gene;BraA02g039080.3C.gene;BraA03g018600.3C.gene;BraA03g038810.3C.gene;BraA03g051690.3C.gene;BraA03g059990.3C.gene;BraA04g014900.3C.gene;BraA05g028020.3C.gene;BraA05g033290.3C.gene;BraA05g041270.3C.gene;BraA06g020990.3C.gene;Bra…
Biological Process	GO:0006468	protein phosphorylation	2035	694	641.95	0.069	BraA01g000350.3C.gene;BraA01g000430.3C.gene;BraA01g000880.3C.gene;BraA01g001610.3C.gene;BraA01g001700.3C.gene;BraA01g002450.3C.gene;BraA01g002860.3C.gene;BraA01g003080.3C.gene;BraA01g003800.3C.gene;BraA01g004270.3C.gene;BraA01g005210.3C.gene;BraA01g005360.3C.gene;BraA01g005810.3C.gene;BraA01g006470.3C.gene;BraA01g006630.3C.gene;BraA01g006700.3C.gene;BraA01g006800.3C.gene;BraA01g007250.3C.gene;Bra…
Biological Process	GO:0008610	lipid biosynthetic process	968	340	305.36	0.0691	BraA01g000700.3C.gene;BraA01g001230.3C.gene;BraA01g002000.3C.gene;BraA01g002290.3C.gene;BraA01g002350.3C.gene;BraA01g002420.3C.gene;BraA01g003910.3C.gene;BraA01g004270.3C.gene;BraA01g005000.3C.gene;BraA01g005030.3C.gene;BraA01g008430.3C.gene;BraA01g009810.3C.gene;BraA01g010660.3C.gene;BraA01g011640.3C.gene;BraA01g011910.3C.gene;BraA01g012930.3C.gene;BraA01g013030.3C.gene;BraA01g013360.3C.gene;Bra…
Biological Process	GO:0009395	phospholipid catabolic process	16	10	5.05	0.06947	BraA01g042490.3C.gene;BraA01g044740.3C.gene;BraA02g030540.3C.gene;BraA03g048950.3C.gene;BraA04g013670.3C.gene;BraA04g019370.3C.gene;BraA05g041950.3C.gene;BraA06g000720.3C.gene;BraA07g020420.3C.gene;BraA09g019710.3C.gene
Biological Process	GO:0007164	establishment of tissue polarity	7	4	2.21	0.06959	BraA03g019900.3C.gene;BraA04g003670.3C.gene;BraA05g007500.3C.gene;BraA09g047600.3C.gene
Biological Process	GO:1990066	energy quenching	17	10	5.36	0.0696	BraA01g009670.3C.gene;BraA02g022490.3C.gene;BraA03g003270.3C.gene;BraA03g048110.3C.gene;BraA07g038490.3C.gene;BraA08g005880.3C.gene;BraA08g012760.3C.gene;BraA09g019590.3C.gene;BraA09g028120.3C.gene;BraA09g058520.3C.gene
Biological Process	GO:0010196	nonphotochemical quenching	17	10	5.36	0.0696	BraA01g009670.3C.gene;BraA02g022490.3C.gene;BraA03g003270.3C.gene;BraA03g048110.3C.gene;BraA07g038490.3C.gene;BraA08g005880.3C.gene;BraA08g012760.3C.gene;BraA09g019590.3C.gene;BraA09g028120.3C.gene;BraA09g058520.3C.gene
Biological Process	GO:0010036	response to boron-containing substance	8	5	2.52	0.06971	BraA02g022500.3C.gene;BraA02g025580.3C.gene;BraA03g027250.3C.gene;BraA07g042780.3C.gene;BraA09g016030.3C.gene
Biological Process	GO:0043987	histone H3-S10 phosphorylation	2	2	0.63	0.0698	BraA04g031570.3C.gene;BraA05g005240.3C.gene
Biological Process	GO:0043988	histone H3-S28 phosphorylation	2	2	0.63	0.0698	BraA04g031570.3C.gene;BraA05g005240.3C.gene
Biological Process	GO:0044700	single organism signaling	3088	1084	974.12	0.06994	BraA01g000250.3C.gene;BraA01g000350.3C.gene;BraA01g000430.3C.gene;BraA01g000880.3C.gene;BraA01g001250.3C.gene;BraA01g001310.3C.gene;BraA01g001610.3C.gene;BraA01g001640.3C.gene;BraA01g002230.3C.gene;BraA01g002450.3C.gene;BraA01g002470.3C.gene;BraA01g002620.3C.gene;BraA01g002640.3C.gene;BraA01g003020.3C.gene;BraA01g003080.3C.gene;BraA01g003100.3C.gene;BraA01g003360.3C.gene;BraA01g003800.3C.gene;Bra…
Biological Process	GO:0044264	cellular polysaccharide metabolic process	501	186	158.04	0.07011	BraA01g000060.3C.gene;BraA01g000390.3C.gene;BraA01g001630.3C.gene;BraA01g004690.3C.gene;BraA01g007420.3C.gene;BraA01g007430.3C.gene;BraA01g010460.3C.gene;BraA01g011110.3C.gene;BraA01g011500.3C.gene;BraA01g014240.3C.gene;BraA01g015020.3C.gene;BraA01g015620.3C.gene;BraA01g019090.3C.gene;BraA01g019450.3C.gene;BraA01g027690.3C.gene;BraA01g031210.3C.gene;BraA01g034260.3C.gene;BraA01g039940.3C.gene;Bra…
Biological Process	GO:0009605	response to external stimulus	2177	758	686.75	0.07013	BraA01g000240.3C.gene;BraA01g000270.3C.gene;BraA01g001080.3C.gene;BraA01g001150.3C.gene;BraA01g001750.3C.gene;BraA01g002640.3C.gene;BraA01g003360.3C.gene;BraA01g003850.3C.gene;BraA01g004270.3C.gene;BraA01g006130.3C.gene;BraA01g006340.3C.gene;BraA01g007180.3C.gene;BraA01g009130.3C.gene;BraA01g010660.3C.gene;BraA01g011020.3C.gene;BraA01g011030.3C.gene;BraA01g011080.3C.gene;BraA01g011190.3C.gene;Bra…
Biological Process	GO:0015711	organic anion transport	296	123	93.37	0.07032	BraA01g002300.3C.gene;BraA01g003230.3C.gene;BraA01g012980.3C.gene;BraA01g013000.3C.gene;BraA01g013640.3C.gene;BraA01g015350.3C.gene;BraA01g016470.3C.gene;BraA01g029590.3C.gene;BraA01g040130.3C.gene;BraA02g000180.3C.gene;BraA02g005950.3C.gene;BraA02g012100.3C.gene;BraA02g024300.3C.gene;BraA02g033040.3C.gene;BraA02g034120.3C.gene;BraA02g035810.3C.gene;BraA02g036530.3C.gene;BraA02g038500.3C.gene;Bra…
Biological Process	GO:0032106	positive regulation of response to extracellular stimulus	5	3	1.58	0.07052	BraA02g008710.3C.gene;BraA04g030780.3C.gene;BraA10g021910.3C.gene
Biological Process	GO:0032109	positive regulation of response to nutrient levels	5	3	1.58	0.07052	BraA02g008710.3C.gene;BraA04g030780.3C.gene;BraA10g021910.3C.gene
Biological Process	GO:0080040	positive regulation of cellular response to phosphate starvation	5	3	1.58	0.07052	BraA02g008710.3C.gene;BraA04g030780.3C.gene;BraA10g021910.3C.gene
Biological Process	GO:0010075	regulation of meristem growth	78	34	24.61	0.07055	BraA01g017280.3C.gene;BraA02g003470.3C.gene;BraA02g004770.3C.gene;BraA02g005880.3C.gene;BraA02g019160.3C.gene;BraA03g000890.3C.gene;BraA03g005670.3C.gene;BraA03g006690.3C.gene;BraA03g017930.3C.gene;BraA03g041030.3C.gene;BraA03g044780.3C.gene;BraA03g051700.3C.gene;BraA03g057090.3C.gene;BraA04g018620.3C.gene;BraA05g030420.3C.gene;BraA05g034560.3C.gene;BraA06g002210.3C.gene;BraA06g009950.3C.gene;Bra…
Biological Process	GO:0009396	folic acid-containing compound biosynthetic process	30	7	9.46	0.07087	BraA02g001870.3C.gene;BraA03g035230.3C.gene;BraA03g043050.3C.gene;BraA05g035180.3C.gene;BraA05g038390.3C.gene;BraA10g028770.3C.gene;Brassica_rapa_newGene_6036
Biological Process	GO:0051552	flavone metabolic process	25	13	7.89	0.07135	BraA02g006880.3C.gene;BraA02g014110.3C.gene;BraA02g042070.3C.gene;BraA03g014080.3C.gene;BraA03g024500.3C.gene;BraA03g043280.3C.gene;BraA05g000480.3C.gene;BraA06g031900.3C.gene;BraA06g034790.3C.gene;BraA09g021780.3C.gene;BraA10g012300.3C.gene;BraA10g012310.3C.gene;BraA10g030950.3C.gene
Biological Process	GO:0051553	flavone biosynthetic process	25	13	7.89	0.07135	BraA02g006880.3C.gene;BraA02g014110.3C.gene;BraA02g042070.3C.gene;BraA03g014080.3C.gene;BraA03g024500.3C.gene;BraA03g043280.3C.gene;BraA05g000480.3C.gene;BraA06g031900.3C.gene;BraA06g034790.3C.gene;BraA09g021780.3C.gene;BraA10g012300.3C.gene;BraA10g012310.3C.gene;BraA10g030950.3C.gene
Biological Process	GO:0051346	negative regulation of hydrolase activity	77	26	24.29	0.07166	BraA01g011030.3C.gene;BraA02g004360.3C.gene;BraA02g020890.3C.gene;BraA02g020900.3C.gene;BraA02g020920.3C.gene;BraA02g031730.3C.gene;BraA03g001950.3C.gene;BraA03g017020.3C.gene;BraA03g048940.3C.gene;BraA04g023050.3C.gene;BraA04g028950.3C.gene;BraA05g012110.3C.gene;BraA05g013360.3C.gene;BraA05g034530.3C.gene;BraA06g041030.3C.gene;BraA07g036660.3C.gene;BraA07g036670.3C.gene;BraA07g037420.3C.gene;Bra…
Biological Process	GO:0046916	cellular transition metal ion homeostasis	95	40	29.97	0.07199	BraA01g003310.3C.gene;BraA01g011020.3C.gene;BraA01g018710.3C.gene;BraA02g000480.3C.gene;BraA02g000560.3C.gene;BraA02g007060.3C.gene;BraA02g010130.3C.gene;BraA02g023670.3C.gene;BraA02g035060.3C.gene;BraA02g044150.3C.gene;BraA03g041500.3C.gene;BraA03g045740.3C.gene;BraA03g048930.3C.gene;BraA04g002910.3C.gene;BraA04g004140.3C.gene;BraA04g021070.3C.gene;BraA04g026450.3C.gene;BraA04g027070.3C.gene;Bra…
Biological Process	GO:0051058	negative regulation of small GTPase mediated signal transduction	3	2	0.95	0.07256	BraA03g051960.3C.gene;BraA08g020380.3C.gene
Biological Process	GO:0009865	pollen tube adhesion	3	2	0.95	0.07256	BraA03g051960.3C.gene;BraA08g020380.3C.gene
Biological Process	GO:0035023	regulation of Rho protein signal transduction	3	2	0.95	0.07256	BraA03g051960.3C.gene;BraA08g020380.3C.gene
Biological Process	GO:0035024	negative regulation of Rho protein signal transduction	3	2	0.95	0.07256	BraA03g051960.3C.gene;BraA08g020380.3C.gene
Biological Process	GO:0007266	Rho protein signal transduction	3	2	0.95	0.07256	BraA03g051960.3C.gene;BraA08g020380.3C.gene
Biological Process	GO:0098609	cell-cell adhesion	3	2	0.95	0.07256	BraA03g051960.3C.gene;BraA08g020380.3C.gene
Biological Process	GO:0046580	negative regulation of Ras protein signal transduction	3	2	0.95	0.07256	BraA03g051960.3C.gene;BraA08g020380.3C.gene
Biological Process	GO:0019761	glucosinolate biosynthetic process	86	30	27.13	0.0729	BraA02g005320.3C.gene;BraA02g042670.3C.gene;BraA03g003120.3C.gene;BraA03g012530.3C.gene;BraA03g017510.3C.gene;BraA03g027780.3C.gene;BraA03g028740.3C.gene;BraA03g039020.3C.gene;BraA03g043740.3C.gene;BraA03g044380.3C.gene;BraA03g061220.3C.gene;BraA03g061240.3C.gene;BraA04g008320.3C.gene;BraA04g016310.3C.gene;BraA04g029510.3C.gene;BraA05g003380.3C.gene;BraA05g003390.3C.gene;BraA05g027600.3C.gene;Bra…
Biological Process	GO:0019758	glycosinolate biosynthetic process	86	30	27.13	0.0729	BraA02g005320.3C.gene;BraA02g042670.3C.gene;BraA03g003120.3C.gene;BraA03g012530.3C.gene;BraA03g017510.3C.gene;BraA03g027780.3C.gene;BraA03g028740.3C.gene;BraA03g039020.3C.gene;BraA03g043740.3C.gene;BraA03g044380.3C.gene;BraA03g061220.3C.gene;BraA03g061240.3C.gene;BraA04g008320.3C.gene;BraA04g016310.3C.gene;BraA04g029510.3C.gene;BraA05g003380.3C.gene;BraA05g003390.3C.gene;BraA05g027600.3C.gene;Bra…
Biological Process	GO:0016144	S-glycoside biosynthetic process	86	30	27.13	0.0729	BraA02g005320.3C.gene;BraA02g042670.3C.gene;BraA03g003120.3C.gene;BraA03g012530.3C.gene;BraA03g017510.3C.gene;BraA03g027780.3C.gene;BraA03g028740.3C.gene;BraA03g039020.3C.gene;BraA03g043740.3C.gene;BraA03g044380.3C.gene;BraA03g061220.3C.gene;BraA03g061240.3C.gene;BraA04g008320.3C.gene;BraA04g016310.3C.gene;BraA04g029510.3C.gene;BraA05g003380.3C.gene;BraA05g003390.3C.gene;BraA05g027600.3C.gene;Bra…
Biological Process	GO:0003032	detection of oxygen	8	5	2.52	0.07293	BraA03g006630.3C.gene;BraA03g022390.3C.gene;BraA08g001340.3C.gene;BraA09g048900.3C.gene;BraA10g024230.3C.gene
Biological Process	GO:0070483	detection of hypoxia	8	5	2.52	0.07293	BraA03g006630.3C.gene;BraA03g022390.3C.gene;BraA08g001340.3C.gene;BraA09g048900.3C.gene;BraA10g024230.3C.gene
Biological Process	GO:0071545	inositol phosphate catabolic process	14	7	4.42	0.07344	BraA01g009560.3C.gene;BraA03g023120.3C.gene;BraA04g025290.3C.gene;BraA05g011940.3C.gene;BraA08g034280.3C.gene;BraA08g034340.3C.gene;BraA09g064330.3C.gene
Biological Process	GO:0046855	inositol phosphate dephosphorylation	14	7	4.42	0.07344	BraA01g009560.3C.gene;BraA03g023120.3C.gene;BraA04g025290.3C.gene;BraA05g011940.3C.gene;BraA08g034280.3C.gene;BraA08g034340.3C.gene;BraA09g064330.3C.gene
Biological Process	GO:0043201	response to leucine	4	1	1.26	0.07351	BraA09g021560.3C.gene
Biological Process	GO:0080052	response to histidine	4	1	1.26	0.07351	BraA09g021560.3C.gene
Biological Process	GO:0080053	response to phenylalanine	4	1	1.26	0.07351	BraA09g021560.3C.gene
Biological Process	GO:0000103	sulfate assimilation	36	15	11.36	0.07359	BraA01g001910.3C.gene;BraA01g012700.3C.gene;BraA03g002200.3C.gene;BraA03g040590.3C.gene;BraA03g049900.3C.gene;BraA03g061240.3C.gene;BraA03g064230.3C.gene;BraA04g008080.3C.gene;BraA04g030720.3C.gene;BraA05g024300.3C.gene;BraA06g030320.3C.gene;BraA06g043580.3C.gene;BraA08g009670.3C.gene;BraA09g010100.3C.gene;BraA09g025690.3C.gene
Biological Process	GO:0045454	cell redox homeostasis	273	100	86.12	0.07395	BraA01g001910.3C.gene;BraA01g004950.3C.gene;BraA01g006630.3C.gene;BraA01g012700.3C.gene;BraA01g036530.3C.gene;BraA01g039310.3C.gene;BraA01g041000.3C.gene;BraA02g001130.3C.gene;BraA02g005940.3C.gene;BraA02g008910.3C.gene;BraA02g016890.3C.gene;BraA02g029150.3C.gene;BraA02g038370.3C.gene;BraA03g001240.3C.gene;BraA03g001380.3C.gene;BraA03g001390.3C.gene;BraA03g005070.3C.gene;BraA03g005910.3C.gene;Bra…
Biological Process	GO:1902645	tertiary alcohol biosynthetic process	46	21	14.51	0.074	BraA01g009810.3C.gene;BraA01g037270.3C.gene;BraA02g016790.3C.gene;BraA02g017410.3C.gene;BraA03g048470.3C.gene;BraA04g001300.3C.gene;BraA04g019480.3C.gene;BraA05g032610.3C.gene;BraA06g022060.3C.gene;BraA07g007550.3C.gene;BraA07g015550.3C.gene;BraA08g002160.3C.gene;BraA08g027680.3C.gene;BraA09g009220.3C.gene;BraA09g034930.3C.gene;BraA09g053380.3C.gene;BraA09g054410.3C.gene;BraA10g003130.3C.gene;Bra…
Biological Process	GO:0009688	abscisic acid biosynthetic process	46	21	14.51	0.074	BraA01g009810.3C.gene;BraA01g037270.3C.gene;BraA02g016790.3C.gene;BraA02g017410.3C.gene;BraA03g048470.3C.gene;BraA04g001300.3C.gene;BraA04g019480.3C.gene;BraA05g032610.3C.gene;BraA06g022060.3C.gene;BraA07g007550.3C.gene;BraA07g015550.3C.gene;BraA08g002160.3C.gene;BraA08g027680.3C.gene;BraA09g009220.3C.gene;BraA09g034930.3C.gene;BraA09g053380.3C.gene;BraA09g054410.3C.gene;BraA10g003130.3C.gene;Bra…
Biological Process	GO:0043289	apocarotenoid biosynthetic process	46	21	14.51	0.074	BraA01g009810.3C.gene;BraA01g037270.3C.gene;BraA02g016790.3C.gene;BraA02g017410.3C.gene;BraA03g048470.3C.gene;BraA04g001300.3C.gene;BraA04g019480.3C.gene;BraA05g032610.3C.gene;BraA06g022060.3C.gene;BraA07g007550.3C.gene;BraA07g015550.3C.gene;BraA08g002160.3C.gene;BraA08g027680.3C.gene;BraA09g009220.3C.gene;BraA09g034930.3C.gene;BraA09g053380.3C.gene;BraA09g054410.3C.gene;BraA10g003130.3C.gene;Bra…
Biological Process	GO:0051483	terpenoid biosynthetic process, mevalonate-independent	2	2	0.63	0.07406	BraA06g026430.3C.gene;BraA09g007410.3C.gene
Biological Process	GO:0051484	isopentenyl diphosphate biosynthetic process, methylerythritol 4-phosphate pathway involved in terpenoid biosynthetic process	2	2	0.63	0.07406	BraA06g026430.3C.gene;BraA09g007410.3C.gene
Biological Process	GO:0033198	response to ATP	10	6	3.15	0.07424	BraA03g015690.3C.gene;BraA06g020940.3C.gene;BraA10g018010.3C.gene;BraA10g018050.3C.gene;BraA10g018080.3C.gene;BraA10g018100.3C.gene
Biological Process	GO:0014074	response to purine-containing compound	10	6	3.15	0.07424	BraA03g015690.3C.gene;BraA06g020940.3C.gene;BraA10g018010.3C.gene;BraA10g018050.3C.gene;BraA10g018080.3C.gene;BraA10g018100.3C.gene
Biological Process	GO:0042549	photosystem II stabilization	10	5	3.15	0.07446	BraA04g021840.3C.gene;BraA05g013820.3C.gene;BraA07g036050.3C.gene;BraA09g009530.3C.gene;BraA10g005480.3C.gene
Biological Process	GO:0051177	meiotic sister chromatid cohesion	12	6	3.79	0.07467	BraA01g037460.3C.gene;BraA02g015890.3C.gene;BraA03g056550.3C.gene;BraA08g017510.3C.gene;BraA10g009940.3C.gene;BraA10g026000.3C.gene
Biological Process	GO:0045144	meiotic sister chromatid segregation	12	6	3.79	0.07467	BraA01g037460.3C.gene;BraA02g015890.3C.gene;BraA03g056550.3C.gene;BraA08g017510.3C.gene;BraA10g009940.3C.gene;BraA10g026000.3C.gene
Biological Process	GO:0033320	UDP-D-xylose biosynthetic process	14	5	4.42	0.07514	BraA02g011100.3C.gene;BraA04g000560.3C.gene;BraA04g020590.3C.gene;BraA07g019060.3C.gene;BraA07g025240.3C.gene
Biological Process	GO:0033319	UDP-D-xylose metabolic process	14	5	4.42	0.07514	BraA02g011100.3C.gene;BraA04g000560.3C.gene;BraA04g020590.3C.gene;BraA07g019060.3C.gene;BraA07g025240.3C.gene
Biological Process	GO:0006828	manganese ion transport	30	15	9.46	0.07523	BraA01g011020.3C.gene;BraA01g018710.3C.gene;BraA01g038190.3C.gene;BraA02g023670.3C.gene;BraA02g025530.3C.gene;BraA02g035060.3C.gene;BraA03g041500.3C.gene;BraA03g048930.3C.gene;BraA04g002910.3C.gene;BraA05g033000.3C.gene;BraA06g016610.3C.gene;BraA07g040340.3C.gene;BraA08g027450.3C.gene;BraA09g014630.3C.gene;BraA10g032140.3C.gene
Biological Process	GO:0043617	cellular response to sucrose starvation	5	3	1.58	0.07532	BraA06g016890.3C.gene;BraA06g019700.3C.gene;BraA08g027370.3C.gene
Biological Process	GO:0033238	regulation of cellular amine metabolic process	30	15	9.46	0.07562	BraA01g032420.3C.gene;BraA02g012060.3C.gene;BraA02g022810.3C.gene;BraA03g019980.3C.gene;BraA03g039670.3C.gene;BraA05g007370.3C.gene;BraA06g015410.3C.gene;BraA07g027740.3C.gene;BraA07g034050.3C.gene;BraA07g039050.3C.gene;BraA07g043070.3C.gene;BraA08g033320.3C.gene;BraA09g004520.3C.gene;BraA09g043030.3C.gene;BraA10g015860.3C.gene
Biological Process	GO:0006521	regulation of cellular amino acid metabolic process	30	15	9.46	0.07562	BraA01g032420.3C.gene;BraA02g012060.3C.gene;BraA02g022810.3C.gene;BraA03g019980.3C.gene;BraA03g039670.3C.gene;BraA05g007370.3C.gene;BraA06g015410.3C.gene;BraA07g027740.3C.gene;BraA07g034050.3C.gene;BraA07g039050.3C.gene;BraA07g043070.3C.gene;BraA08g033320.3C.gene;BraA09g004520.3C.gene;BraA09g043030.3C.gene;BraA10g015860.3C.gene
Biological Process	GO:0045936	negative regulation of phosphate metabolic process	29	11	9.15	0.07565	BraA03g038760.3C.gene;BraA06g003660.3C.gene;BraA06g033230.3C.gene;BraA06g035300.3C.gene;BraA07g007390.3C.gene;BraA09g004330.3C.gene;BraA09g054240.3C.gene;BraA10g014950.3C.gene;BraA10g027410.3C.gene;BraA10g031840.3C.gene;Brassica_rapa_newGene_2411
Biological Process	GO:0010563	negative regulation of phosphorus metabolic process	29	11	9.15	0.07565	BraA03g038760.3C.gene;BraA06g003660.3C.gene;BraA06g033230.3C.gene;BraA06g035300.3C.gene;BraA07g007390.3C.gene;BraA09g004330.3C.gene;BraA09g054240.3C.gene;BraA10g014950.3C.gene;BraA10g027410.3C.gene;BraA10g031840.3C.gene;Brassica_rapa_newGene_2411
Biological Process	GO:0033539	fatty acid beta-oxidation using acyl-CoA dehydrogenase	16	8	5.05	0.07571	BraA01g019720.3C.gene;BraA03g018600.3C.gene;BraA06g020990.3C.gene;BraA06g028570.3C.gene;BraA08g002910.3C.gene;BraA09g043070.3C.gene;BraA10g005020.3C.gene;BraA10g005030.3C.gene
Biological Process	GO:0042548	regulation of photosynthesis, light reaction	34	18	10.73	0.07587	BraA03g028050.3C.gene;BraA03g037190.3C.gene;BraA04g021840.3C.gene;BraA05g013660.3C.gene;BraA05g013820.3C.gene;BraA05g016110.3C.gene;BraA05g031210.3C.gene;BraA06g000430.3C.gene;BraA07g031170.3C.gene;BraA07g036050.3C.gene;BraA07g040880.3C.gene;BraA08g000440.3C.gene;BraA08g017820.3C.gene;BraA09g009530.3C.gene;BraA09g026000.3C.gene;BraA09g050900.3C.gene;BraA10g005480.3C.gene;BraA10g014950.3C.gene
Biological Process	GO:0035967	cellular response to topologically incorrect protein	30	11	9.46	0.07641	BraA01g012290.3C.gene;BraA01g019020.3C.gene;BraA02g035810.3C.gene;BraA03g025600.3C.gene;BraA03g053710.3C.gene;BraA03g054310.3C.gene;BraA06g003080.3C.gene;BraA06g010490.3C.gene;BraA06g017650.3C.gene;BraA08g007210.3C.gene;BraA08g019130.3C.gene
Biological Process	GO:0007389	pattern specification process	313	121	98.74	0.07703	BraA01g001290.3C.gene;BraA01g001630.3C.gene;BraA01g005000.3C.gene;BraA01g005030.3C.gene;BraA01g011680.3C.gene;BraA01g018140.3C.gene;BraA01g032420.3C.gene;BraA01g042890.3C.gene;BraA02g000400.3C.gene;BraA02g003470.3C.gene;BraA02g006660.3C.gene;BraA02g012300.3C.gene;BraA02g019090.3C.gene;BraA02g019880.3C.gene;BraA02g021850.3C.gene;BraA02g023490.3C.gene;BraA02g030640.3C.gene;BraA02g035820.3C.gene;Bra…
Biological Process	GO:0006662	glycerol ether metabolic process	53	24	16.72	0.07718	BraA01g001910.3C.gene;BraA01g041000.3C.gene;BraA03g034190.3C.gene;BraA03g036900.3C.gene;BraA03g045390.3C.gene;BraA03g055120.3C.gene;BraA03g061590.3C.gene;BraA04g004010.3C.gene;BraA04g023860.3C.gene;BraA04g030720.3C.gene;BraA05g006040.3C.gene;BraA05g031740.3C.gene;BraA05g037580.3C.gene;BraA05g041390.3C.gene;BraA06g003360.3C.gene;BraA06g005720.3C.gene;BraA07g005330.3C.gene;BraA07g034750.3C.gene;Bra…
Biological Process	GO:0006826	iron ion transport	35	16	11.04	0.0772	BraA01g011020.3C.gene;BraA01g018710.3C.gene;BraA02g025530.3C.gene;BraA03g024930.3C.gene;BraA03g048930.3C.gene;BraA04g004140.3C.gene;BraA04g006030.3C.gene;BraA05g007180.3C.gene;BraA05g035770.3C.gene;BraA06g031720.3C.gene;BraA07g018580.3C.gene;BraA07g022210.3C.gene;BraA07g022320.3C.gene;BraA08g011820.3C.gene;BraA09g046830.3C.gene;Brassica_rapa_newGene_6052
Biological Process	GO:0051176	positive regulation of sulfur metabolic process	10	6	3.15	0.07771	BraA01g032420.3C.gene;BraA02g017880.3C.gene;BraA03g039670.3C.gene;BraA03g053600.3C.gene;BraA07g033110.3C.gene;BraA10g008570.3C.gene
Biological Process	GO:0016128	phytosteroid metabolic process	59	21	18.61	0.07802	BraA01g002350.3C.gene;BraA01g010660.3C.gene;BraA01g021350.3C.gene;BraA01g033430.3C.gene;BraA02g005430.3C.gene;BraA02g030240.3C.gene;BraA02g031780.3C.gene;BraA02g039080.3C.gene;BraA03g038810.3C.gene;BraA03g057080.3C.gene;BraA03g059990.3C.gene;BraA04g014900.3C.gene;BraA05g028020.3C.gene;BraA05g033290.3C.gene;BraA06g040090.3C.gene;BraA07g017820.3C.gene;BraA08g002990.3C.gene;BraA08g025480.3C.gene;Bra…
Biological Process	GO:0040007	growth	1114	413	351.42	0.07824	BraA01g000050.3C.gene;BraA01g000390.3C.gene;BraA01g000430.3C.gene;BraA01g000990.3C.gene;BraA01g001310.3C.gene;BraA01g001380.3C.gene;BraA01g002290.3C.gene;BraA01g002350.3C.gene;BraA01g003420.3C.gene;BraA01g003710.3C.gene;BraA01g004270.3C.gene;BraA01g006790.3C.gene;BraA01g008180.3C.gene;BraA01g008290.3C.gene;BraA01g008310.3C.gene;BraA01g008430.3C.gene;BraA01g012190.3C.gene;BraA01g013030.3C.gene;Bra…
Biological Process	GO:0010192	mucilage biosynthetic process	38	17	11.99	0.07889	BraA01g001630.3C.gene;BraA02g023760.3C.gene;BraA02g026880.3C.gene;BraA02g039040.3C.gene;BraA02g040020.3C.gene;BraA03g004030.3C.gene;BraA04g023540.3C.gene;BraA05g036430.3C.gene;BraA06g016550.3C.gene;BraA06g019100.3C.gene;BraA06g026200.3C.gene;BraA06g036270.3C.gene;BraA07g027220.3C.gene;BraA07g040360.3C.gene;BraA09g012790.3C.gene;BraA09g013490.3C.gene;BraA09g015440.3C.gene
Biological Process	GO:1903046	meiotic cell cycle process	110	42	34.7	0.07934	BraA01g008580.3C.gene;BraA01g015470.3C.gene;BraA01g029750.3C.gene;BraA01g031330.3C.gene;BraA01g037460.3C.gene;BraA02g011980.3C.gene;BraA02g015890.3C.gene;BraA02g037890.3C.gene;BraA02g038730.3C.gene;BraA03g012430.3C.gene;BraA03g012900.3C.gene;BraA03g015030.3C.gene;BraA03g029310.3C.gene;BraA03g056550.3C.gene;BraA05g002750.3C.gene;BraA05g016970.3C.gene;BraA05g026740.3C.gene;BraA05g037500.3C.gene;Bra…
Biological Process	GO:1902475	L-alpha-amino acid transmembrane transport	6	4	1.89	0.07966	BraA04g024910.3C.gene;BraA04g027780.3C.gene;BraA05g006480.3C.gene;BraA07g043270.3C.gene
Biological Process	GO:0016129	phytosteroid biosynthetic process	55	20	17.35	0.07969	BraA01g002350.3C.gene;BraA01g010660.3C.gene;BraA01g021350.3C.gene;BraA01g033430.3C.gene;BraA02g005430.3C.gene;BraA02g030240.3C.gene;BraA02g031780.3C.gene;BraA02g039080.3C.gene;BraA03g038810.3C.gene;BraA03g057080.3C.gene;BraA03g059990.3C.gene;BraA04g014900.3C.gene;BraA05g028020.3C.gene;BraA05g033290.3C.gene;BraA06g040090.3C.gene;BraA08g002990.3C.gene;BraA08g025480.3C.gene;BraA08g028150.3C.gene;Bra…
Biological Process	GO:0032436	positive regulation of proteasomal ubiquitin-dependent protein catabolic process	18	5	5.68	0.07995	BraA03g008710.3C.gene;BraA06g027170.3C.gene;BraA07g004810.3C.gene;BraA10g021500.3C.gene;Brassica_rapa_newGene_8469
Biological Process	GO:0019336	phenol-containing compound catabolic process	7	5	2.21	0.0806	BraA02g014190.3C.gene;BraA03g027290.3C.gene;BraA04g026260.3C.gene;BraA05g008320.3C.gene;BraA09g023530.3C.gene
Biological Process	GO:1901616	organic hydroxy compound catabolic process	54	27	17.03	0.08061	BraA01g009560.3C.gene;BraA01g010660.3C.gene;BraA01g030720.3C.gene;BraA02g012730.3C.gene;BraA02g014190.3C.gene;BraA02g031780.3C.gene;BraA03g023120.3C.gene;BraA03g027290.3C.gene;BraA03g038810.3C.gene;BraA03g053010.3C.gene;BraA04g025290.3C.gene;BraA04g026260.3C.gene;BraA05g008320.3C.gene;BraA05g011940.3C.gene;BraA05g025360.3C.gene;BraA05g028020.3C.gene;BraA05g036400.3C.gene;BraA06g010690.3C.gene;Bra…
Biological Process	GO:1901617	organic hydroxy compound biosynthetic process	296	109	93.37	0.08085	BraA01g000240.3C.gene;BraA01g000700.3C.gene;BraA01g001230.3C.gene;BraA01g002350.3C.gene;BraA01g008840.3C.gene;BraA01g009810.3C.gene;BraA01g010660.3C.gene;BraA01g021350.3C.gene;BraA01g033430.3C.gene;BraA01g036180.3C.gene;BraA01g037270.3C.gene;BraA01g041710.3C.gene;BraA02g000850.3C.gene;BraA02g003370.3C.gene;BraA02g004870.3C.gene;BraA02g005430.3C.gene;BraA02g006880.3C.gene;BraA02g010150.3C.gene;Bra…
Biological Process	GO:0051053	negative regulation of DNA metabolic process	32	15	10.09	0.08104	BraA01g029750.3C.gene;BraA02g014180.3C.gene;BraA02g016460.3C.gene;BraA03g018210.3C.gene;BraA03g029310.3C.gene;BraA06g018770.3C.gene;BraA06g029900.3C.gene;BraA06g030840.3C.gene;BraA07g008740.3C.gene;BraA07g025540.3C.gene;BraA07g039560.3C.gene;BraA08g004980.3C.gene;BraA08g008380.3C.gene;BraA08g030230.3C.gene;BraA10g025680.3C.gene
Biological Process	GO:0019673	GDP-mannose metabolic process	20	6	6.31	0.08142	BraA01g022530.3C.gene;BraA02g017380.3C.gene;BraA03g023960.3C.gene;BraA07g017600.3C.gene;BraA07g032410.3C.gene;BraA09g042350.3C.gene
Biological Process	GO:0080055	low-affinity nitrate transport	6	4	1.89	0.08143	BraA01g036060.3C.gene;BraA05g031010.3C.gene;BraA06g002150.3C.gene;BraA07g030200.3C.gene
Biological Process	GO:0044262	cellular carbohydrate metabolic process	781	306	246.37	0.08193	BraA01g000060.3C.gene;BraA01g000390.3C.gene;BraA01g000660.3C.gene;BraA01g000700.3C.gene;BraA01g001630.3C.gene;BraA01g003470.3C.gene;BraA01g004270.3C.gene;BraA01g004690.3C.gene;BraA01g007420.3C.gene;BraA01g007430.3C.gene;BraA01g009560.3C.gene;BraA01g010460.3C.gene;BraA01g011110.3C.gene;BraA01g011500.3C.gene;BraA01g013200.3C.gene;BraA01g014240.3C.gene;BraA01g014770.3C.gene;BraA01g015020.3C.gene;Bra…
Biological Process	GO:1990123	L-glutamate import across plasma membrane	3	2	0.95	0.08205	BraA04g027780.3C.gene;BraA05g006480.3C.gene
Biological Process	GO:0098712	L-glutamate import across plasma membrane	3	2	0.95	0.08205	BraA04g027780.3C.gene;BraA05g006480.3C.gene
Biological Process	GO:1902837	amino acid import across plasma membrane	3	2	0.95	0.08205	BraA04g027780.3C.gene;BraA05g006480.3C.gene
Biological Process	GO:0009826	unidimensional cell growth	502	200	158.36	0.08221	BraA01g000050.3C.gene;BraA01g000430.3C.gene;BraA01g001310.3C.gene;BraA01g002350.3C.gene;BraA01g003420.3C.gene;BraA01g003710.3C.gene;BraA01g008180.3C.gene;BraA01g008290.3C.gene;BraA01g008310.3C.gene;BraA01g017220.3C.gene;BraA01g019010.3C.gene;BraA01g019700.3C.gene;BraA01g021750.3C.gene;BraA01g022530.3C.gene;BraA01g023890.3C.gene;BraA01g026140.3C.gene;BraA01g030410.3C.gene;BraA01g031070.3C.gene;Bra…
Biological Process	GO:1902170	cellular response to reactive nitrogen species	49	22	15.46	0.0824	BraA01g011020.3C.gene;BraA01g017220.3C.gene;BraA02g023670.3C.gene;BraA03g013330.3C.gene;BraA03g024930.3C.gene;BraA03g041500.3C.gene;BraA03g048930.3C.gene;BraA04g001900.3C.gene;BraA04g011290.3C.gene;BraA05g015060.3C.gene;BraA05g040640.3C.gene;BraA06g016610.3C.gene;BraA07g018580.3C.gene;BraA07g040340.3C.gene;BraA08g005250.3C.gene;BraA08g019620.3C.gene;BraA08g027450.3C.gene;BraA09g015910.3C.gene;Bra…
Biological Process	GO:0000731	DNA synthesis involved in DNA repair	2	2	0.63	0.08283	BraA06g006720.3C.gene;BraA07g016840.3C.gene
Biological Process	GO:0018344	protein geranylgeranylation	8	3	2.52	0.08349	BraA01g041980.3C.gene;BraA03g051890.3C.gene;BraA10g026110.3C.gene
Biological Process	GO:0032490	detection of molecule of bacterial origin	3	2	0.95	0.08371	BraA05g025510.3C.gene;BraA09g016380.3C.gene
Biological Process	GO:0006029	proteoglycan metabolic process	23	10	7.26	0.08399	BraA02g001390.3C.gene;BraA02g014650.3C.gene;BraA06g019100.3C.gene;BraA06g026200.3C.gene;BraA07g013470.3C.gene;BraA07g013650.3C.gene;BraA08g033320.3C.gene;BraA09g038970.3C.gene;BraA09g053180.3C.gene;BraA10g031810.3C.gene
Biological Process	GO:0006568	tryptophan metabolic process	44	19	13.88	0.08399	BraA02g001810.3C.gene;BraA02g007380.3C.gene;BraA02g019890.3C.gene;BraA02g022810.3C.gene;BraA03g002200.3C.gene;BraA03g061220.3C.gene;BraA04g011130.3C.gene;BraA04g014870.3C.gene;BraA04g016310.3C.gene;BraA07g027740.3C.gene;BraA07g034260.3C.gene;BraA07g039050.3C.gene;BraA07g043070.3C.gene;BraA08g031560.3C.gene;BraA08g031570.3C.gene;BraA09g011320.3C.gene;BraA09g018880.3C.gene;BraA10g017290.3C.gene;Bra…
Biological Process	GO:0006586	indolalkylamine metabolic process	44	19	13.88	0.08399	BraA02g001810.3C.gene;BraA02g007380.3C.gene;BraA02g019890.3C.gene;BraA02g022810.3C.gene;BraA03g002200.3C.gene;BraA03g061220.3C.gene;BraA04g011130.3C.gene;BraA04g014870.3C.gene;BraA04g016310.3C.gene;BraA07g027740.3C.gene;BraA07g034260.3C.gene;BraA07g039050.3C.gene;BraA07g043070.3C.gene;BraA08g031560.3C.gene;BraA08g031570.3C.gene;BraA09g011320.3C.gene;BraA09g018880.3C.gene;BraA10g017290.3C.gene;Bra…
Biological Process	GO:0046949	fatty-acyl-CoA biosynthetic process	4	3	1.26	0.08415	BraA06g004850.3C.gene;BraA08g007750.3C.gene;BraA09g012710.3C.gene
Biological Process	GO:0006873	cellular ion homeostasis	260	102	82.02	0.08437	BraA01g003100.3C.gene;BraA01g003310.3C.gene;BraA01g007510.3C.gene;BraA01g011020.3C.gene;BraA01g018710.3C.gene;BraA01g034870.3C.gene;BraA01g038190.3C.gene;BraA01g044740.3C.gene;BraA02g000480.3C.gene;BraA02g000560.3C.gene;BraA02g007060.3C.gene;BraA02g010130.3C.gene;BraA02g012320.3C.gene;BraA02g022500.3C.gene;BraA02g022810.3C.gene;BraA02g023670.3C.gene;BraA02g024490.3C.gene;BraA02g025530.3C.gene;Bra…
Biological Process	GO:1900055	regulation of leaf senescence	44	21	13.88	0.08468	BraA01g036650.3C.gene;BraA02g031110.3C.gene;BraA03g021610.3C.gene;BraA03g023810.3C.gene;BraA04g001510.3C.gene;BraA04g012020.3C.gene;BraA04g029130.3C.gene;BraA05g003310.3C.gene;BraA05g022240.3C.gene;BraA05g027980.3C.gene;BraA05g031600.3C.gene;BraA05g031610.3C.gene;BraA06g001700.3C.gene;BraA06g019100.3C.gene;BraA06g026200.3C.gene;BraA06g036590.3C.gene;BraA07g030070.3C.gene;BraA07g035040.3C.gene;Bra…
Biological Process	GO:0060236	regulation of mitotic spindle organization	18	10	5.68	0.08478	BraA01g013460.3C.gene;BraA02g006040.3C.gene;BraA02g016890.3C.gene;BraA03g002870.3C.gene;BraA06g025770.3C.gene;BraA08g015140.3C.gene;BraA09g007230.3C.gene;BraA09g065210.3C.gene;BraA10g002320.3C.gene;Brassica_rapa_newGene_5371
Biological Process	GO:0090224	regulation of spindle organization	18	10	5.68	0.08478	BraA01g013460.3C.gene;BraA02g006040.3C.gene;BraA02g016890.3C.gene;BraA03g002870.3C.gene;BraA06g025770.3C.gene;BraA08g015140.3C.gene;BraA09g007230.3C.gene;BraA09g065210.3C.gene;BraA10g002320.3C.gene;Brassica_rapa_newGene_5371
Biological Process	GO:0090333	regulation of stomatal closure	24	11	7.57	0.08498	BraA01g035870.3C.gene;BraA03g005880.3C.gene;BraA03g005890.3C.gene;BraA03g016010.3C.gene;BraA03g041940.3C.gene;BraA03g043700.3C.gene;BraA03g059700.3C.gene;BraA04g018600.3C.gene;BraA05g030540.3C.gene;BraA09g004860.3C.gene;BraA10g025130.3C.gene
Biological Process	GO:0006820	anion transport	538	216	169.71	0.08522	BraA01g002300.3C.gene;BraA01g003230.3C.gene;BraA01g008820.3C.gene;BraA01g012980.3C.gene;BraA01g013000.3C.gene;BraA01g013630.3C.gene;BraA01g013640.3C.gene;BraA01g015350.3C.gene;BraA01g016470.3C.gene;BraA01g029590.3C.gene;BraA01g036060.3C.gene;BraA01g036180.3C.gene;BraA01g040130.3C.gene;BraA01g040370.3C.gene;BraA02g000180.3C.gene;BraA02g003380.3C.gene;BraA02g005540.3C.gene;BraA02g005950.3C.gene;Bra…
Biological Process	GO:0090056	regulation of chlorophyll metabolic process	33	14	10.41	0.08555	BraA01g022000.3C.gene;BraA01g031350.3C.gene;BraA02g031110.3C.gene;BraA03g009000.3C.gene;BraA03g012760.3C.gene;BraA03g015750.3C.gene;BraA03g040550.3C.gene;BraA03g057090.3C.gene;BraA04g018620.3C.gene;BraA05g002370.3C.gene;BraA05g030420.3C.gene;BraA07g015550.3C.gene;BraA08g027680.3C.gene;Brassica_rapa_newGene_515
Biological Process	GO:0048466	androecium development	152	65	47.95	0.08605	BraA01g000350.3C.gene;BraA01g000430.3C.gene;BraA01g002350.3C.gene;BraA01g010430.3C.gene;BraA01g015680.3C.gene;BraA01g016370.3C.gene;BraA01g018070.3C.gene;BraA01g036620.3C.gene;BraA02g021090.3C.gene;BraA02g035830.3C.gene;BraA02g036180.3C.gene;BraA02g042210.3C.gene;BraA03g015900.3C.gene;BraA03g018370.3C.gene;BraA03g026210.3C.gene;BraA03g028670.3C.gene;BraA03g030210.3C.gene;BraA03g030470.3C.gene;Bra…
Biological Process	GO:0048443	stamen development	152	65	47.95	0.08605	BraA01g000350.3C.gene;BraA01g000430.3C.gene;BraA01g002350.3C.gene;BraA01g010430.3C.gene;BraA01g015680.3C.gene;BraA01g016370.3C.gene;BraA01g018070.3C.gene;BraA01g036620.3C.gene;BraA02g021090.3C.gene;BraA02g035830.3C.gene;BraA02g036180.3C.gene;BraA02g042210.3C.gene;BraA03g015900.3C.gene;BraA03g018370.3C.gene;BraA03g026210.3C.gene;BraA03g028670.3C.gene;BraA03g030210.3C.gene;BraA03g030470.3C.gene;Bra…
Biological Process	GO:0044255	cellular lipid metabolic process	1210	446	381.7	0.08609	BraA01g000350.3C.gene;BraA01g000700.3C.gene;BraA01g002000.3C.gene;BraA01g002290.3C.gene;BraA01g002420.3C.gene;BraA01g003910.3C.gene;BraA01g004270.3C.gene;BraA01g005000.3C.gene;BraA01g005030.3C.gene;BraA01g008430.3C.gene;BraA01g008530.3C.gene;BraA01g009560.3C.gene;BraA01g009810.3C.gene;BraA01g010040.3C.gene;BraA01g010660.3C.gene;BraA01g011640.3C.gene;BraA01g011910.3C.gene;BraA01g012930.3C.gene;Bra…
Biological Process	GO:0046470	phosphatidylcholine metabolic process	34	13	10.73	0.08744	BraA01g036460.3C.gene;BraA02g041670.3C.gene;BraA03g040130.3C.gene;BraA03g059700.3C.gene;BraA05g015790.3C.gene;BraA05g017670.3C.gene;BraA06g000720.3C.gene;BraA06g004430.3C.gene;BraA07g028670.3C.gene;BraA08g002130.3C.gene;BraA08g007450.3C.gene;BraA08g022580.3C.gene;BraA09g064490.3C.gene
Biological Process	GO:0055062	phosphate ion homeostasis	33	20	10.41	0.08762	BraA01g034870.3C.gene;BraA01g044740.3C.gene;BraA02g018610.3C.gene;BraA02g030540.3C.gene;BraA03g045740.3C.gene;BraA03g047590.3C.gene;BraA04g013670.3C.gene;BraA04g027070.3C.gene;BraA05g029790.3C.gene;BraA06g019600.3C.gene;BraA07g003960.3C.gene;BraA07g020420.3C.gene;BraA07g033760.3C.gene;BraA08g012490.3C.gene;BraA09g012140.3C.gene;BraA09g012800.3C.gene;BraA09g019450.3C.gene;BraA09g019710.3C.gene;Bra…
Biological Process	GO:0072506	trivalent inorganic anion homeostasis	33	20	10.41	0.08762	BraA01g034870.3C.gene;BraA01g044740.3C.gene;BraA02g018610.3C.gene;BraA02g030540.3C.gene;BraA03g045740.3C.gene;BraA03g047590.3C.gene;BraA04g013670.3C.gene;BraA04g027070.3C.gene;BraA05g029790.3C.gene;BraA06g019600.3C.gene;BraA07g003960.3C.gene;BraA07g020420.3C.gene;BraA07g033760.3C.gene;BraA08g012490.3C.gene;BraA09g012140.3C.gene;BraA09g012800.3C.gene;BraA09g019450.3C.gene;BraA09g019710.3C.gene;Bra…
Biological Process	GO:0010025	wax biosynthetic process	39	15	12.3	0.08764	BraA01g004350.3C.gene;BraA01g015290.3C.gene;BraA02g012040.3C.gene;BraA03g056530.3C.gene;BraA04g030440.3C.gene;BraA05g000610.3C.gene;BraA05g018270.3C.gene;BraA05g019770.3C.gene;BraA05g026040.3C.gene;BraA06g010940.3C.gene;BraA07g030740.3C.gene;BraA09g037930.3C.gene;BraA09g066480.3C.gene;BraA10g015900.3C.gene;Brassica_rapa_newGene_4052
Biological Process	GO:0009098	leucine biosynthetic process	24	11	7.57	0.08773	BraA02g005320.3C.gene;BraA02g025820.3C.gene;BraA02g025840.3C.gene;BraA03g039020.3C.gene;BraA05g003380.3C.gene;BraA05g003390.3C.gene;BraA05g027600.3C.gene;BraA06g006950.3C.gene;BraA08g003210.3C.gene;BraA08g006460.3C.gene;BraA08g032270.3C.gene
Biological Process	GO:0019433	triglyceride catabolic process	8	3	2.52	0.08829	BraA02g001210.3C.gene;BraA03g001410.3C.gene;BraA10g032260.3C.gene
Biological Process	GO:0009963	positive regulation of flavonoid biosynthetic process	9	3	2.84	0.08887	BraA03g025610.3C.gene;BraA07g000280.3C.gene;BraA09g028560.3C.gene
Biological Process	GO:0010038	response to metal ion	855	275	269.71	0.08901	BraA01g000200.3C.gene;BraA01g000350.3C.gene;BraA01g001110.3C.gene;BraA01g001150.3C.gene;BraA01g001590.3C.gene;BraA01g003380.3C.gene;BraA01g005980.3C.gene;BraA01g007850.3C.gene;BraA01g011020.3C.gene;BraA01g012370.3C.gene;BraA01g015090.3C.gene;BraA01g015820.3C.gene;BraA01g015910.3C.gene;BraA01g017220.3C.gene;BraA01g018670.3C.gene;BraA01g018710.3C.gene;BraA01g019720.3C.gene;BraA01g021540.3C.gene;Bra…
Biological Process	GO:0033120	positive regulation of RNA splicing	4	2	1.26	0.08915	BraA01g028410.3C.gene;BraA02g001350.3C.gene
Biological Process	GO:0009269	response to desiccation	32	14	10.09	0.08922	BraA01g000270.3C.gene;BraA02g037860.3C.gene;BraA03g021080.3C.gene;BraA03g024080.3C.gene;BraA03g041940.3C.gene;BraA05g001660.3C.gene;BraA05g017800.3C.gene;BraA06g037410.3C.gene;BraA08g001190.3C.gene;BraA08g022650.3C.gene;BraA09g003290.3C.gene;BraA10g003870.3C.gene;Brassica_rapa_newGene_1568;Brassica_rapa_newGene_8757
Biological Process	GO:0019755	one-carbon compound transport	16	11	5.05	0.08941	BraA01g036030.3C.gene;BraA02g025580.3C.gene;BraA02g031860.3C.gene;BraA04g026140.3C.gene;BraA04g031870.3C.gene;BraA06g019580.3C.gene;BraA07g042780.3C.gene;BraA09g000010.3C.gene;BraA09g001060.3C.gene;BraA09g021250.3C.gene;Brassica_rapa_newGene_8879
Biological Process	GO:0000038	very long-chain fatty acid metabolic process	65	23	20.5	0.08982	BraA01g002420.3C.gene;BraA01g008430.3C.gene;BraA01g015290.3C.gene;BraA03g016670.3C.gene;BraA03g043590.3C.gene;BraA03g054910.3C.gene;BraA03g058730.3C.gene;BraA04g015930.3C.gene;BraA04g019210.3C.gene;BraA04g022800.3C.gene;BraA04g024790.3C.gene;BraA05g013280.3C.gene;BraA05g038960.3C.gene;BraA06g015010.3C.gene;BraA06g036730.3C.gene;BraA07g030740.3C.gene;BraA07g033010.3C.gene;BraA08g015900.3C.gene;Bra…
Biological Process	GO:1901652	response to peptide	2	2	0.63	0.08992	BraA06g007200.3C.gene;BraA09g061930.3C.gene
Biological Process	GO:0043434	response to peptide hormone	2	2	0.63	0.08992	BraA06g007200.3C.gene;BraA09g061930.3C.gene
Biological Process	GO:0060416	response to growth hormone	2	2	0.63	0.08992	BraA06g007200.3C.gene;BraA09g061930.3C.gene
Biological Process	GO:0015977	carbon fixation	57	31	17.98	0.0908	BraA01g038640.3C.gene;BraA01g042920.3C.gene;BraA02g037000.3C.gene;BraA03g024480.3C.gene;BraA03g035490.3C.gene;BraA03g036720.3C.gene;BraA04g004360.3C.gene;BraA04g005700.3C.gene;BraA04g010950.3C.gene;BraA04g010970.3C.gene;BraA04g014860.3C.gene;BraA05g005050.3C.gene;BraA05g032140.3C.gene;BraA05g040340.3C.gene;BraA06g008890.3C.gene;BraA06g038170.3C.gene;BraA07g019510.3C.gene;BraA07g022160.3C.gene;Bra…
Biological Process	GO:0046654	tetrahydrofolate biosynthetic process	18	3	5.68	0.09114	BraA03g043050.3C.gene;BraA05g035180.3C.gene;BraA05g038390.3C.gene
Biological Process	GO:0019217	regulation of fatty acid metabolic process	22	11	6.94	0.09114	BraA01g025720.3C.gene;BraA02g003100.3C.gene;BraA03g028460.3C.gene;BraA04g016750.3C.gene;BraA06g001540.3C.gene;BraA06g012080.3C.gene;BraA07g042580.3C.gene;BraA08g014550.3C.gene;BraA09g008060.3C.gene;BraA09g046860.3C.gene;BraA09g065110.3C.gene
Biological Process	GO:0072329	monocarboxylic acid catabolic process	101	47	31.86	0.09121	BraA01g008530.3C.gene;BraA01g010660.3C.gene;BraA01g019720.3C.gene;BraA01g041760.3C.gene;BraA02g003100.3C.gene;BraA02g014190.3C.gene;BraA02g025290.3C.gene;BraA02g031780.3C.gene;BraA02g039500.3C.gene;BraA02g039900.3C.gene;BraA03g018600.3C.gene;BraA03g027290.3C.gene;BraA03g032970.3C.gene;BraA03g033320.3C.gene;BraA03g038810.3C.gene;BraA03g054820.3C.gene;BraA04g007520.3C.gene;BraA04g016750.3C.gene;Bra…
Biological Process	GO:0032055	negative regulation of translation in response to stress	5	3	1.58	0.09165	BraA01g003700.3C.gene;BraA03g058910.3C.gene;BraA09g017050.3C.gene
Biological Process	GO:0043555	regulation of translation in response to stress	5	3	1.58	0.09165	BraA01g003700.3C.gene;BraA03g058910.3C.gene;BraA09g017050.3C.gene
Biological Process	GO:0080149	sucrose induced translational repression	5	3	1.58	0.09165	BraA01g003700.3C.gene;BraA03g058910.3C.gene;BraA09g017050.3C.gene
Biological Process	GO:0009399	nitrogen fixation	8	4	2.52	0.09216	BraA02g006550.3C.gene;BraA06g004530.3C.gene;BraA07g021090.3C.gene;BraA10g023190.3C.gene
Biological Process	GO:0032973	amino acid export	26	13	8.2	0.09254	BraA01g016470.3C.gene;BraA02g012100.3C.gene;BraA03g012310.3C.gene;BraA03g052750.3C.gene;BraA04g027780.3C.gene;BraA05g006480.3C.gene;BraA06g017400.3C.gene;BraA06g036110.3C.gene;BraA07g015020.3C.gene;BraA09g029080.3C.gene;BraA10g015770.3C.gene;Brassica_rapa_newGene_1580;Brassica_rapa_newGene_6329
Biological Process	GO:0070981	L-asparagine biosynthetic process	4	3	1.26	0.09257	BraA06g019700.3C.gene;BraA06g023920.3C.gene;BraA06g028460.3C.gene
Biological Process	GO:0070982	L-asparagine metabolic process	4	3	1.26	0.09257	BraA06g019700.3C.gene;BraA06g023920.3C.gene;BraA06g028460.3C.gene
Biological Process	GO:0007143	female meiotic nuclear division	5	4	1.58	0.09269	BraA02g015890.3C.gene;BraA06g035610.3C.gene;BraA07g040760.3C.gene;BraA10g009940.3C.gene
Biological Process	GO:0071804	cellular potassium ion transport	107	39	33.75	0.09274	BraA01g005580.3C.gene;BraA01g009670.3C.gene;BraA01g012890.3C.gene;BraA01g034820.3C.gene;BraA02g028930.3C.gene;BraA02g033630.3C.gene;BraA03g013320.3C.gene;BraA03g016010.3C.gene;BraA03g016100.3C.gene;BraA03g016740.3C.gene;BraA03g047600.3C.gene;BraA03g048110.3C.gene;BraA03g055860.3C.gene;BraA04g018600.3C.gene;BraA04g021540.3C.gene;BraA04g022700.3C.gene;BraA05g033000.3C.gene;BraA05g039060.3C.gene;Bra…
Biological Process	GO:0071805	potassium ion transmembrane transport	107	39	33.75	0.09274	BraA01g005580.3C.gene;BraA01g009670.3C.gene;BraA01g012890.3C.gene;BraA01g034820.3C.gene;BraA02g028930.3C.gene;BraA02g033630.3C.gene;BraA03g013320.3C.gene;BraA03g016010.3C.gene;BraA03g016100.3C.gene;BraA03g016740.3C.gene;BraA03g047600.3C.gene;BraA03g048110.3C.gene;BraA03g055860.3C.gene;BraA04g018600.3C.gene;BraA04g021540.3C.gene;BraA04g022700.3C.gene;BraA05g033000.3C.gene;BraA05g039060.3C.gene;Bra…
Biological Process	GO:0044106	cellular amine metabolic process	163	58	51.42	0.09294	BraA01g003600.3C.gene;BraA01g017220.3C.gene;BraA01g026140.3C.gene;BraA01g032420.3C.gene;BraA01g036460.3C.gene;BraA02g001810.3C.gene;BraA02g007380.3C.gene;BraA02g012060.3C.gene;BraA02g019890.3C.gene;BraA02g022810.3C.gene;BraA02g041670.3C.gene;BraA02g044610.3C.gene;BraA03g002200.3C.gene;BraA03g007250.3C.gene;BraA03g019980.3C.gene;BraA03g026730.3C.gene;BraA03g030940.3C.gene;BraA03g039670.3C.gene;Bra…
Biological Process	GO:0008156	negative regulation of DNA replication	17	7	5.36	0.09302	BraA03g018210.3C.gene;BraA06g018770.3C.gene;BraA06g029900.3C.gene;BraA07g039560.3C.gene;BraA08g008380.3C.gene;BraA08g030230.3C.gene;BraA10g025680.3C.gene
Biological Process	GO:0009645	response to low light intensity stimulus	25	12	7.89	0.09302	BraA01g029170.3C.gene;BraA02g037860.3C.gene;BraA03g022510.3C.gene;BraA03g041940.3C.gene;BraA06g019540.3C.gene;BraA06g037410.3C.gene;BraA07g021900.3C.gene;BraA07g024630.3C.gene;BraA08g005510.3C.gene;BraA09g003290.3C.gene;BraA09g045720.3C.gene;BraA09g049120.3C.gene
Biological Process	GO:0009744	response to sucrose	99	40	31.23	0.09308	BraA01g001270.3C.gene;BraA01g003700.3C.gene;BraA01g004130.3C.gene;BraA01g006880.3C.gene;BraA01g029590.3C.gene;BraA02g008790.3C.gene;BraA02g009430.3C.gene;BraA02g017380.3C.gene;BraA02g019420.3C.gene;BraA02g022450.3C.gene;BraA02g037000.3C.gene;BraA03g001350.3C.gene;BraA03g016240.3C.gene;BraA03g025740.3C.gene;BraA03g056220.3C.gene;BraA03g058630.3C.gene;BraA03g058910.3C.gene;BraA05g023840.3C.gene;Bra…
Biological Process	GO:0034285	response to disaccharide	99	40	31.23	0.09308	BraA01g001270.3C.gene;BraA01g003700.3C.gene;BraA01g004130.3C.gene;BraA01g006880.3C.gene;BraA01g029590.3C.gene;BraA02g008790.3C.gene;BraA02g009430.3C.gene;BraA02g017380.3C.gene;BraA02g019420.3C.gene;BraA02g022450.3C.gene;BraA02g037000.3C.gene;BraA03g001350.3C.gene;BraA03g016240.3C.gene;BraA03g025740.3C.gene;BraA03g056220.3C.gene;BraA03g058630.3C.gene;BraA03g058910.3C.gene;BraA05g023840.3C.gene;Bra…
Biological Process	GO:0048585	negative regulation of response to stimulus	288	92	90.85	0.09401	BraA01g000240.3C.gene;BraA01g000250.3C.gene;BraA01g008430.3C.gene;BraA01g016800.3C.gene;BraA01g023440.3C.gene;BraA01g030980.3C.gene;BraA01g031660.3C.gene;BraA01g036870.3C.gene;BraA01g043050.3C.gene;BraA02g000120.3C.gene;BraA02g002890.3C.gene;BraA02g007220.3C.gene;BraA02g008790.3C.gene;BraA02g022480.3C.gene;BraA02g024100.3C.gene;BraA02g036130.3C.gene;BraA02g044910.3C.gene;BraA02g044920.3C.gene;Bra…
Biological Process	GO:0048496	maintenance of animal organ identity	19	8	5.99	0.09403	BraA01g010430.3C.gene;BraA05g024740.3C.gene;BraA06g013690.3C.gene;BraA06g041540.3C.gene;BraA06g041550.3C.gene;BraA08g029000.3C.gene;BraA09g022380.3C.gene;BraA10g003840.3C.gene
Biological Process	GO:0048497	maintenance of floral organ identity	19	8	5.99	0.09403	BraA01g010430.3C.gene;BraA05g024740.3C.gene;BraA06g013690.3C.gene;BraA06g041540.3C.gene;BraA06g041550.3C.gene;BraA08g029000.3C.gene;BraA09g022380.3C.gene;BraA10g003840.3C.gene
Biological Process	GO:0006825	copper ion transport	44	15	13.88	0.09476	BraA01g036750.3C.gene;BraA02g009040.3C.gene;BraA02g009050.3C.gene;BraA02g042050.3C.gene;BraA03g001650.3C.gene;BraA03g011420.3C.gene;BraA03g041150.3C.gene;BraA06g018080.3C.gene;BraA06g031930.3C.gene;BraA07g022320.3C.gene;BraA08g016590.3C.gene;BraA09g012740.3C.gene;BraA09g060730.3C.gene;BraA10g017140.3C.gene;Brassica_rapa_newGene_6052
Biological Process	GO:0015671	oxygen transport	3	1	0.95	0.09507	BraA05g036230.3C.gene
Biological Process	GO:0006127	glycerophosphate shuttle	3	2	0.95	0.09526	BraA05g036400.3C.gene;Brassica_rapa_newGene_4249
Biological Process	GO:0031221	arabinan metabolic process	7	4	2.21	0.09547	BraA02g040140.3C.gene;BraA06g034760.3C.gene;BraA07g032510.3C.gene;BraA10g031330.3C.gene
Biological Process	GO:0031222	arabinan catabolic process	7	4	2.21	0.09547	BraA02g040140.3C.gene;BraA06g034760.3C.gene;BraA07g032510.3C.gene;BraA10g031330.3C.gene
Biological Process	GO:0009743	response to carbohydrate	206	73	64.98	0.09547	BraA01g001270.3C.gene;BraA01g003700.3C.gene;BraA01g004130.3C.gene;BraA01g006880.3C.gene;BraA01g024800.3C.gene;BraA01g029590.3C.gene;BraA02g008790.3C.gene;BraA02g009430.3C.gene;BraA02g017380.3C.gene;BraA02g019420.3C.gene;BraA02g022450.3C.gene;BraA02g037000.3C.gene;BraA02g041950.3C.gene;BraA03g001350.3C.gene;BraA03g012760.3C.gene;BraA03g016240.3C.gene;BraA03g019980.3C.gene;BraA03g025740.3C.gene;Bra…
Biological Process	GO:0044210	'de novo' CTP biosynthetic process	9	3	2.84	0.09561	BraA01g038730.3C.gene;BraA07g010340.3C.gene;BraA09g034170.3C.gene
Biological Process	GO:0046909	obsolete intermembrane transport	2	2	0.63	0.09641	BraA01g005860.3C.gene;BraA08g017210.3C.gene
Biological Process	GO:0006551	leucine metabolic process	33	15	10.41	0.09641	BraA02g005320.3C.gene;BraA02g025820.3C.gene;BraA02g025840.3C.gene;BraA03g025350.3C.gene;BraA03g039020.3C.gene;BraA03g058570.3C.gene;BraA05g003380.3C.gene;BraA05g003390.3C.gene;BraA05g027600.3C.gene;BraA06g006950.3C.gene;BraA06g020990.3C.gene;BraA08g003210.3C.gene;BraA08g006460.3C.gene;BraA08g032270.3C.gene;BraA09g019870.3C.gene
Biological Process	GO:0071901	negative regulation of protein serine/threonine kinase activity	19	8	5.99	0.0965	BraA03g038760.3C.gene;BraA06g003660.3C.gene;BraA06g035300.3C.gene;BraA07g007390.3C.gene;BraA09g004330.3C.gene;BraA09g054240.3C.gene;BraA10g031840.3C.gene;Brassica_rapa_newGene_2411
Biological Process	GO:0006883	cellular sodium ion homeostasis	9	5	2.84	0.09769	BraA01g003100.3C.gene;BraA03g012070.3C.gene;BraA07g041450.3C.gene;BraA10g016090.3C.gene;Brassica_rapa_newGene_502
Biological Process	GO:0035821	modification of morphology or physiology of other organism	105	40	33.12	0.09791	BraA01g011680.3C.gene;BraA01g023640.3C.gene;BraA01g023890.3C.gene;BraA02g012100.3C.gene;BraA02g023090.3C.gene;BraA02g026530.3C.gene;BraA02g031580.3C.gene;BraA02g034120.3C.gene;BraA02g035380.3C.gene;BraA03g010670.3C.gene;BraA03g012310.3C.gene;BraA03g020970.3C.gene;BraA03g031840.3C.gene;BraA03g033680.3C.gene;BraA04g000690.3C.gene;BraA04g018580.3C.gene;BraA04g019420.3C.gene;BraA05g041830.3C.gene;Bra…
Biological Process	GO:0046149	pigment catabolic process	28	14	8.83	0.09844	BraA01g001750.3C.gene;BraA01g006470.3C.gene;BraA01g019870.3C.gene;BraA01g025910.3C.gene;BraA02g005150.3C.gene;BraA03g050600.3C.gene;BraA04g008820.3C.gene;BraA07g015550.3C.gene;BraA08g006610.3C.gene;BraA08g027680.3C.gene;BraA09g019870.3C.gene;BraA09g019990.3C.gene;BraA09g055960.3C.gene;BraA10g028620.3C.gene
Biological Process	GO:0040020	regulation of meiotic nuclear division	21	10	6.62	0.0988	BraA01g024100.3C.gene;BraA01g037460.3C.gene;BraA02g043300.3C.gene;BraA03g022470.3C.gene;BraA05g002750.3C.gene;BraA05g003230.3C.gene;BraA06g025430.3C.gene;BraA09g048450.3C.gene;BraA10g029910.3C.gene;Brassica_rapa_newGene_5794
Biological Process	GO:0001101	response to acid chemical	2029	749	640.06	0.09886	BraA01g000200.3C.gene;BraA01g000240.3C.gene;BraA01g000270.3C.gene;BraA01g000350.3C.gene;BraA01g001230.3C.gene;BraA01g001590.3C.gene;BraA01g001760.3C.gene;BraA01g002330.3C.gene;BraA01g002620.3C.gene;BraA01g002770.3C.gene;BraA01g003080.3C.gene;BraA01g003380.3C.gene;BraA01g003600.3C.gene;BraA01g004270.3C.gene;BraA01g005860.3C.gene;BraA01g006130.3C.gene;BraA01g006800.3C.gene;BraA01g008570.3C.gene;Bra…
Biological Process	GO:0034219	carbohydrate transmembrane transport	66	32	20.82	0.09892	BraA01g002130.3C.gene;BraA01g012190.3C.gene;BraA01g013640.3C.gene;BraA01g020190.3C.gene;BraA01g022370.3C.gene;BraA02g022660.3C.gene;BraA02g035810.3C.gene;BraA02g040680.3C.gene;BraA03g039110.3C.gene;BraA03g043540.3C.gene;BraA03g046580.3C.gene;BraA03g050640.3C.gene;BraA05g019390.3C.gene;BraA05g027400.3C.gene;BraA05g039390.3C.gene;BraA06g003370.3C.gene;BraA06g005930.3C.gene;BraA06g005950.3C.gene;Bra…
Biological Process	GO:0034440	lipid oxidation	98	45	30.91	0.099	BraA01g008530.3C.gene;BraA01g019720.3C.gene;BraA01g026390.3C.gene;BraA01g031660.3C.gene;BraA01g041760.3C.gene;BraA02g003100.3C.gene;BraA02g021090.3C.gene;BraA02g028020.3C.gene;BraA02g039500.3C.gene;BraA02g039900.3C.gene;BraA03g001630.3C.gene;BraA03g018600.3C.gene;BraA03g032970.3C.gene;BraA03g033320.3C.gene;BraA03g054820.3C.gene;BraA04g007520.3C.gene;BraA04g016750.3C.gene;BraA04g023760.3C.gene;Bra…
Biological Process	GO:0006972	hyperosmotic response	130	50	41.01	0.09952	BraA01g006800.3C.gene;BraA01g014290.3C.gene;BraA01g015650.3C.gene;BraA01g037270.3C.gene;BraA01g037520.3C.gene;BraA02g010660.3C.gene;BraA02g019360.3C.gene;BraA02g022380.3C.gene;BraA02g045510.3C.gene;BraA03g000050.3C.gene;BraA03g006420.3C.gene;BraA03g007180.3C.gene;BraA03g011120.3C.gene;BraA03g012070.3C.gene;BraA03g015890.3C.gene;BraA03g021080.3C.gene;BraA03g031580.3C.gene;BraA03g038910.3C.gene;Bra…
Biological Process	GO:0046218	indolalkylamine catabolic process	5	3	1.58	0.09989	BraA03g061220.3C.gene;BraA04g016310.3C.gene;BraA09g018880.3C.gene
Biological Process	GO:0006569	tryptophan catabolic process	5	3	1.58	0.09989	BraA03g061220.3C.gene;BraA04g016310.3C.gene;BraA09g018880.3C.gene
Biological Process	GO:0043269	regulation of ion transport	85	31	26.81	0.1005	BraA01g005580.3C.gene;BraA01g012890.3C.gene;BraA01g016470.3C.gene;BraA02g012100.3C.gene;BraA03g012310.3C.gene;BraA03g013320.3C.gene;BraA03g016010.3C.gene;BraA03g016740.3C.gene;BraA03g024930.3C.gene;BraA03g028460.3C.gene;BraA03g052750.3C.gene;BraA03g064110.3C.gene;BraA04g018600.3C.gene;BraA04g022700.3C.gene;BraA05g041490.3C.gene;BraA06g011120.3C.gene;BraA06g015150.3C.gene;BraA06g016260.3C.gene;Bra…
Biological Process	GO:0048229	gametophyte development	701	245	221.13	0.10054	BraA01g000350.3C.gene;BraA01g000430.3C.gene;BraA01g002820.3C.gene;BraA01g004070.3C.gene;BraA01g004350.3C.gene;BraA01g004940.3C.gene;BraA01g007850.3C.gene;BraA01g008180.3C.gene;BraA01g011240.3C.gene;BraA01g015290.3C.gene;BraA01g015650.3C.gene;BraA01g016370.3C.gene;BraA01g017220.3C.gene;BraA01g019720.3C.gene;BraA01g024100.3C.gene;BraA01g026140.3C.gene;BraA01g028810.3C.gene;BraA01g030320.3C.gene;Bra…
Biological Process	GO:0000003	reproduction	558	195	176.02	0.10066	BraA01g002820.3C.gene;BraA01g004350.3C.gene;BraA01g007850.3C.gene;BraA01g008580.3C.gene;BraA01g010660.3C.gene;BraA01g011110.3C.gene;BraA01g011240.3C.gene;BraA01g015470.3C.gene;BraA01g016370.3C.gene;BraA01g019010.3C.gene;BraA01g021750.3C.gene;BraA01g024100.3C.gene;BraA01g029590.3C.gene;BraA01g029750.3C.gene;BraA01g031330.3C.gene;BraA01g033610.3C.gene;BraA01g037460.3C.gene;BraA01g039610.3C.gene;Bra…
Biological Process	GO:1901401	regulation of tetrapyrrole metabolic process	36	14	11.36	0.10067	BraA01g022000.3C.gene;BraA01g031350.3C.gene;BraA02g031110.3C.gene;BraA03g009000.3C.gene;BraA03g012760.3C.gene;BraA03g015750.3C.gene;BraA03g040550.3C.gene;BraA03g057090.3C.gene;BraA04g018620.3C.gene;BraA05g002370.3C.gene;BraA05g030420.3C.gene;BraA07g015550.3C.gene;BraA08g027680.3C.gene;Brassica_rapa_newGene_515
Biological Process	GO:0016116	carotenoid metabolic process	69	26	21.77	0.10069	BraA01g000350.3C.gene;BraA01g002000.3C.gene;BraA01g012930.3C.gene;BraA01g042890.3C.gene;BraA02g017410.3C.gene;BraA02g025540.3C.gene;BraA03g012640.3C.gene;BraA03g020710.3C.gene;BraA03g025610.3C.gene;BraA03g052720.3C.gene;BraA03g057490.3C.gene;BraA04g017500.3C.gene;BraA05g036490.3C.gene;BraA05g036830.3C.gene;BraA05g040310.3C.gene;BraA06g034180.3C.gene;BraA07g011870.3C.gene;BraA07g042720.3C.gene;Bra…
Biological Process	GO:0016108	tetraterpenoid metabolic process	69	26	21.77	0.10069	BraA01g000350.3C.gene;BraA01g002000.3C.gene;BraA01g012930.3C.gene;BraA01g042890.3C.gene;BraA02g017410.3C.gene;BraA02g025540.3C.gene;BraA03g012640.3C.gene;BraA03g020710.3C.gene;BraA03g025610.3C.gene;BraA03g052720.3C.gene;BraA03g057490.3C.gene;BraA04g017500.3C.gene;BraA05g036490.3C.gene;BraA05g036830.3C.gene;BraA05g040310.3C.gene;BraA06g034180.3C.gene;BraA07g011870.3C.gene;BraA07g042720.3C.gene;Bra…
Biological Process	GO:0018158	protein oxidation	7	4	2.21	0.10118	BraA03g006630.3C.gene;BraA03g022390.3C.gene;BraA09g048900.3C.gene;BraA10g024230.3C.gene
Biological Process	GO:0018171	peptidyl-cysteine oxidation	7	4	2.21	0.10118	BraA03g006630.3C.gene;BraA03g022390.3C.gene;BraA09g048900.3C.gene;BraA10g024230.3C.gene
Biological Process	GO:0050896	response to stimulus	9552	3300	3013.22	0.10146	BraA01g000020.3C.gene;BraA01g000050.3C.gene;BraA01g000200.3C.gene;BraA01g000240.3C.gene;BraA01g000250.3C.gene;BraA01g000270.3C.gene;BraA01g000350.3C.gene;BraA01g000430.3C.gene;BraA01g000660.3C.gene;BraA01g000880.3C.gene;BraA01g000990.3C.gene;BraA01g001080.3C.gene;BraA01g001110.3C.gene;BraA01g001150.3C.gene;BraA01g001230.3C.gene;BraA01g001250.3C.gene;BraA01g001270.3C.gene;BraA01g001310.3C.gene;Bra…
aA05g023200.3C.gene;BraA05g023720.3C.gene;BraA05g023840.3C.gene;BraA05g024080.3C.gene;BraA05g024150.3C.gene;BraA05g024300.3C.gene;BraA05g024770.3C.gene;BraA05g024920.3C.gene;BraA05g024980.3C.gene;BraA05g025040.3C.gene;BraA05g025360.3C.gene;BraA05g025370.3C.gene;BraA05g025440.3C.gene;BraA05g025470.3C.gene;BraA05g025510.3C.gene;BraA05g025990.3C.gene;BraA05g026040.3C.gene;BraA05g026310.3C.gene;BraA0…
10g003600.3C.gene;BraA10g003730.3C.gene;BraA10g003860.3C.gene;BraA10g003870.3C.gene;BraA10g004290.3C.gene;BraA10g004380.3C.gene;BraA10g004420.3C.gene;BraA10g004440.3C.gene;BraA10g004530.3C.gene;BraA10g004540.3C.gene;BraA10g004750.3C.gene;BraA10g004890.3C.gene;BraA10g005190.3C.gene;BraA10g005240.3C.gene;BraA10g005830.3C.gene;BraA10g005910.3C.gene;BraA10g006050.3C.gene;BraA10g006100.3C.gene;BraA10g…
Biological Process	GO:0006073	cellular glucan metabolic process	406	140	128.07	0.10169	BraA01g000060.3C.gene;BraA01g000390.3C.gene;BraA01g007420.3C.gene;BraA01g007430.3C.gene;BraA01g010460.3C.gene;BraA01g011110.3C.gene;BraA01g014240.3C.gene;BraA01g015020.3C.gene;BraA01g019450.3C.gene;BraA01g031210.3C.gene;BraA01g034260.3C.gene;BraA01g041620.3C.gene;BraA01g041710.3C.gene;BraA01g043720.3C.gene;BraA01g044490.3C.gene;BraA02g006730.3C.gene;BraA02g007030.3C.gene;BraA02g007090.3C.gene;Bra…
Biological Process	GO:0044042	glucan metabolic process	406	140	128.07	0.10169	BraA01g000060.3C.gene;BraA01g000390.3C.gene;BraA01g007420.3C.gene;BraA01g007430.3C.gene;BraA01g010460.3C.gene;BraA01g011110.3C.gene;BraA01g014240.3C.gene;BraA01g015020.3C.gene;BraA01g019450.3C.gene;BraA01g031210.3C.gene;BraA01g034260.3C.gene;BraA01g041620.3C.gene;BraA01g041710.3C.gene;BraA01g043720.3C.gene;BraA01g044490.3C.gene;BraA02g006730.3C.gene;BraA02g007030.3C.gene;BraA02g007090.3C.gene;Bra…
Biological Process	GO:0000422	autophagy of mitochondrion	18	6	5.68	0.10186	BraA03g055830.3C.gene;BraA03g056180.3C.gene;BraA04g000590.3C.gene;BraA06g000790.3C.gene;BraA07g025220.3C.gene;BraA10g022680.3C.gene
Biological Process	GO:0033692	cellular polysaccharide biosynthetic process	310	117	97.79	0.10213	BraA01g000060.3C.gene;BraA01g000390.3C.gene;BraA01g001630.3C.gene;BraA01g004690.3C.gene;BraA01g011500.3C.gene;BraA01g015620.3C.gene;BraA01g027690.3C.gene;BraA01g034260.3C.gene;BraA01g041620.3C.gene;BraA01g041710.3C.gene;BraA01g044490.3C.gene;BraA02g006730.3C.gene;BraA02g007030.3C.gene;BraA02g013720.3C.gene;BraA02g021500.3C.gene;BraA02g022050.3C.gene;BraA02g024490.3C.gene;BraA02g039040.3C.gene;Bra…
Biological Process	GO:0051704	multi-organism process	2305	822	727.12	0.10269	BraA01g000060.3C.gene;BraA01g000240.3C.gene;BraA01g000270.3C.gene;BraA01g001080.3C.gene;BraA01g001150.3C.gene;BraA01g001750.3C.gene;BraA01g002820.3C.gene;BraA01g002910.3C.gene;BraA01g003420.3C.gene;BraA01g003850.3C.gene;BraA01g004270.3C.gene;BraA01g006130.3C.gene;BraA01g006340.3C.gene;BraA01g007180.3C.gene;BraA01g008180.3C.gene;BraA01g009130.3C.gene;BraA01g010660.3C.gene;BraA01g011020.3C.gene;Bra…
Biological Process	GO:0042326	negative regulation of phosphorylation	27	11	8.52	0.10295	BraA03g038760.3C.gene;BraA06g003660.3C.gene;BraA06g033230.3C.gene;BraA06g035300.3C.gene;BraA07g007390.3C.gene;BraA09g004330.3C.gene;BraA09g054240.3C.gene;BraA10g014950.3C.gene;BraA10g027410.3C.gene;BraA10g031840.3C.gene;Brassica_rapa_newGene_2411
Biological Process	GO:0072660	maintenance of protein location in plasma membrane	2	2	0.63	0.10315	BraA03g034970.3C.gene;BraA05g035120.3C.gene
Biological Process	GO:0072658	maintenance of protein location in membrane	2	2	0.63	0.10315	BraA03g034970.3C.gene;BraA05g035120.3C.gene
Biological Process	GO:0006878	cellular copper ion homeostasis	14	7	4.42	0.10326	BraA02g000480.3C.gene;BraA04g004140.3C.gene;BraA07g022320.3C.gene;BraA09g012740.3C.gene;BraA09g054290.3C.gene;BraA09g060730.3C.gene;Brassica_rapa_newGene_6052
Biological Process	GO:0009970	cellular response to sulfate starvation	23	11	7.26	0.10337	BraA03g002200.3C.gene;BraA03g059190.3C.gene;BraA06g016090.3C.gene;BraA07g015670.3C.gene;BraA07g015680.3C.gene;BraA07g022170.3C.gene;BraA08g000180.3C.gene;BraA08g007040.3C.gene;BraA08g015510.3C.gene;BraA09g046640.3C.gene;Brassica_rapa_newGene_2715
Biological Process	GO:0031117	positive regulation of microtubule depolymerization	5	2	1.58	0.10339	BraA01g035870.3C.gene;BraA05g030540.3C.gene
Biological Process	GO:1901881	positive regulation of protein depolymerization	5	2	1.58	0.10339	BraA01g035870.3C.gene;BraA05g030540.3C.gene
Biological Process	GO:0006529	asparagine biosynthetic process	7	4	2.21	0.10343	BraA06g019700.3C.gene;BraA06g023920.3C.gene;BraA06g028460.3C.gene;BraA06g039190.3C.gene
Biological Process	GO:1901606	alpha-amino acid catabolic process	106	55	33.44	0.10347	BraA01g001110.3C.gene;BraA01g003600.3C.gene;BraA01g004800.3C.gene;BraA01g025910.3C.gene;BraA01g030200.3C.gene;BraA01g036100.3C.gene;BraA02g014190.3C.gene;BraA02g014250.3C.gene;BraA02g025290.3C.gene;BraA02g036290.3C.gene;BraA02g039240.3C.gene;BraA03g026730.3C.gene;BraA03g044550.3C.gene;BraA03g058570.3C.gene;BraA03g061220.3C.gene;BraA04g006280.3C.gene;BraA04g011230.3C.gene;BraA04g016310.3C.gene;Bra…
Biological Process	GO:0008618	7-methylguanosine metabolic process	2	2	0.63	0.10375	BraA08g035500.3C.gene;BraA10g001760.3C.gene
Biological Process	GO:0009853	photorespiration	105	34	33.12	0.10403	BraA01g001110.3C.gene;BraA01g037290.3C.gene;BraA01g037300.3C.gene;BraA01g037500.3C.gene;BraA02g003100.3C.gene;BraA03g020090.3C.gene;BraA03g034150.3C.gene;BraA03g035230.3C.gene;BraA03g036450.3C.gene;BraA03g042340.3C.gene;BraA03g060000.3C.gene;BraA03g061090.3C.gene;BraA04g005690.3C.gene;BraA04g010950.3C.gene;BraA04g010970.3C.gene;BraA04g014860.3C.gene;BraA04g016750.3C.gene;BraA05g007250.3C.gene;Bra…
Biological Process	GO:0070417	cellular response to cold	47	19	14.83	0.10424	BraA01g012290.3C.gene;BraA02g004360.3C.gene;BraA02g008760.3C.gene;BraA02g012310.3C.gene;BraA04g001120.3C.gene;BraA05g001610.3C.gene;BraA06g016260.3C.gene;BraA06g017650.3C.gene;BraA06g021040.3C.gene;BraA07g009480.3C.gene;BraA07g024690.3C.gene;BraA07g039970.3C.gene;BraA07g040200.3C.gene;BraA07g040930.3C.gene;BraA08g027120.3C.gene;BraA09g041020.3C.gene;BraA09g046410.3C.gene;BraA09g051800.3C.gene;Bra…
Biological Process	GO:0006778	porphyrin-containing compound metabolic process	153	58	48.26	0.10445	BraA01g001750.3C.gene;BraA01g006470.3C.gene;BraA01g009960.3C.gene;BraA01g019870.3C.gene;BraA01g022000.3C.gene;BraA01g025910.3C.gene;BraA01g027430.3C.gene;BraA01g031350.3C.gene;BraA02g002840.3C.gene;BraA02g005150.3C.gene;BraA02g022330.3C.gene;BraA02g031110.3C.gene;BraA03g000050.3C.gene;BraA03g005840.3C.gene;BraA03g007480.3C.gene;BraA03g009000.3C.gene;BraA03g012760.3C.gene;BraA03g015750.3C.gene;Bra…
Biological Process	GO:0007267	cell-cell signaling	41	18	12.93	0.10481	BraA01g042620.3C.gene;BraA03g020800.3C.gene;BraA03g032130.3C.gene;BraA03g037590.3C.gene;BraA05g011180.3C.gene;BraA05g030600.3C.gene;BraA07g007880.3C.gene;BraA07g009300.3C.gene;BraA07g011780.3C.gene;BraA07g016860.3C.gene;BraA07g028970.3C.gene;BraA08g024410.3C.gene;BraA08g035560.3C.gene;BraA09g009160.3C.gene;BraA09g036450.3C.gene;BraA10g001550.3C.gene;Brassica_rapa_newGene_5107;Brassica_rapa_newGen…
Biological Process	GO:0030244	cellulose biosynthetic process	103	34	32.49	0.10493	BraA01g000060.3C.gene;BraA01g000390.3C.gene;BraA01g041710.3C.gene;BraA01g044490.3C.gene;BraA02g006730.3C.gene;BraA02g007030.3C.gene;BraA02g039040.3C.gene;BraA03g000030.3C.gene;BraA03g004030.3C.gene;BraA03g008010.3C.gene;BraA03g033060.3C.gene;BraA03g048470.3C.gene;BraA03g051590.3C.gene;BraA03g057280.3C.gene;BraA04g023360.3C.gene;BraA04g023370.3C.gene;BraA04g023740.3C.gene;BraA05g011700.3C.gene;Bra…
Biological Process	GO:0015714	phosphoenolpyruvate transport	2	2	0.63	0.10503	BraA01g029590.3C.gene;BraA03g030440.3C.gene
Biological Process	GO:0009943	adaxial/abaxial axis specification	42	19	13.25	0.10527	BraA01g042890.3C.gene;BraA03g019630.3C.gene;BraA03g023630.3C.gene;BraA04g003480.3C.gene;BraA04g020450.3C.gene;BraA04g023540.3C.gene;BraA04g024760.3C.gene;BraA04g029210.3C.gene;BraA04g030760.3C.gene;BraA05g002190.3C.gene;BraA05g005210.3C.gene;BraA05g007920.3C.gene;BraA05g010360.3C.gene;BraA05g023490.3C.gene;BraA06g034180.3C.gene;BraA07g022730.3C.gene;BraA07g034130.3C.gene;BraA09g034560.3C.gene;Bra…
Biological Process	GO:0098662	inorganic cation transmembrane transport	461	152	145.42	0.10527	BraA01g002640.3C.gene;BraA01g005580.3C.gene;BraA01g007510.3C.gene;BraA01g008820.3C.gene;BraA01g009670.3C.gene;BraA01g011020.3C.gene;BraA01g012890.3C.gene;BraA01g018710.3C.gene;BraA01g026900.3C.gene;BraA01g031260.3C.gene;BraA01g032470.3C.gene;BraA01g034820.3C.gene;BraA01g038190.3C.gene;BraA01g044890.3C.gene;BraA02g004150.3C.gene;BraA02g004880.3C.gene;BraA02g009040.3C.gene;BraA02g009050.3C.gene;Bra…
Biological Process	GO:0051304	chromosome separation	18	9	5.68	0.10531	BraA01g008580.3C.gene;BraA03g015030.3C.gene;BraA05g037500.3C.gene;BraA06g035610.3C.gene;BraA07g026910.3C.gene;BraA07g040940.3C.gene;BraA09g007890.3C.gene;BraA09g066110.3C.gene;Brassica_rapa_newGene_548
Biological Process	GO:0006212	uracil catabolic process	5	3	1.58	0.10556	BraA01g034860.3C.gene;BraA05g029770.3C.gene;BraA06g027830.3C.gene
Biological Process	GO:0006208	pyrimidine nucleobase catabolic process	5	3	1.58	0.10556	BraA01g034860.3C.gene;BraA05g029770.3C.gene;BraA06g027830.3C.gene
Biological Process	GO:0019482	beta-alanine metabolic process	5	3	1.58	0.10556	BraA01g034860.3C.gene;BraA05g029770.3C.gene;BraA06g027830.3C.gene
Biological Process	GO:0019483	beta-alanine biosynthetic process	5	3	1.58	0.10556	BraA01g034860.3C.gene;BraA05g029770.3C.gene;BraA06g027830.3C.gene
Biological Process	GO:0071669	plant-type cell wall organization or biogenesis	446	158	140.69	0.10562	BraA01g000050.3C.gene;BraA01g000060.3C.gene;BraA01g000390.3C.gene;BraA01g001630.3C.gene;BraA01g004610.3C.gene;BraA01g004690.3C.gene;BraA01g008990.3C.gene;BraA01g012680.3C.gene;BraA01g017810.3C.gene;BraA01g019010.3C.gene;BraA01g027690.3C.gene;BraA01g033000.3C.gene;BraA01g033430.3C.gene;BraA01g034260.3C.gene;BraA01g044490.3C.gene;BraA02g000340.3C.gene;BraA02g000450.3C.gene;BraA02g000760.3C.gene;Bra…
Biological Process	GO:0006814	sodium ion transport	44	20	13.88	0.10578	BraA02g007270.3C.gene;BraA02g007290.3C.gene;BraA02g028930.3C.gene;BraA02g034120.3C.gene;BraA02g044530.3C.gene;BraA03g027780.3C.gene;BraA03g045740.3C.gene;BraA04g027390.3C.gene;BraA05g033000.3C.gene;BraA05g039060.3C.gene;BraA06g030510.3C.gene;BraA06g041020.3C.gene;BraA07g007740.3C.gene;BraA09g004860.3C.gene;BraA09g026540.3C.gene;BraA09g028180.3C.gene;BraA10g004440.3C.gene;BraA10g013390.3C.gene;Bra…
Biological Process	GO:0046685	response to arsenic-containing substance	27	11	8.52	0.10592	BraA01g004520.3C.gene;BraA02g031060.3C.gene;BraA03g001120.3C.gene;BraA03g027250.3C.gene;BraA03g037710.3C.gene;BraA03g048570.3C.gene;BraA07g011030.3C.gene;BraA08g023310.3C.gene;BraA08g023780.3C.gene;BraA09g034670.3C.gene;BraA09g065150.3C.gene
Biological Process	GO:0048354	mucilage biosynthetic process involved in seed coat development	22	9	6.94	0.10604	BraA01g001630.3C.gene;BraA02g026880.3C.gene;BraA02g039040.3C.gene;BraA05g036430.3C.gene;BraA06g016550.3C.gene;BraA06g019100.3C.gene;BraA06g026200.3C.gene;BraA06g036270.3C.gene;BraA09g013490.3C.gene
Biological Process	GO:0055067	monovalent inorganic cation homeostasis	133	58	41.96	0.10635	BraA01g003100.3C.gene;BraA01g007510.3C.gene;BraA01g035030.3C.gene;BraA02g000560.3C.gene;BraA02g012320.3C.gene;BraA02g013060.3C.gene;BraA02g022500.3C.gene;BraA02g022810.3C.gene;BraA02g025240.3C.gene;BraA02g034120.3C.gene;BraA02g035950.3C.gene;BraA03g000220.3C.gene;BraA03g012070.3C.gene;BraA03g013320.3C.gene;BraA03g016100.3C.gene;BraA03g038020.3C.gene;BraA03g042110.3C.gene;BraA03g045850.3C.gene;Bra…
Biological Process	GO:0016131	brassinosteroid metabolic process	53	21	16.72	0.10639	BraA01g002350.3C.gene;BraA01g010660.3C.gene;BraA01g021350.3C.gene;BraA01g033430.3C.gene;BraA02g005430.3C.gene;BraA02g030240.3C.gene;BraA02g031780.3C.gene;BraA02g039080.3C.gene;BraA03g038810.3C.gene;BraA03g057080.3C.gene;BraA03g059990.3C.gene;BraA04g014900.3C.gene;BraA05g028020.3C.gene;BraA05g033290.3C.gene;BraA06g040090.3C.gene;BraA07g017820.3C.gene;BraA08g002990.3C.gene;BraA08g025480.3C.gene;Bra…
Biological Process	GO:0051865	protein autoubiquitination	26	12	8.2	0.10715	BraA02g010960.3C.gene;BraA02g012060.3C.gene;BraA03g018810.3C.gene;BraA04g025550.3C.gene;BraA05g035100.3C.gene;BraA06g015410.3C.gene;BraA06g020250.3C.gene;BraA09g040060.3C.gene;BraA09g043610.3C.gene;BraA10g015860.3C.gene;BraA10g017370.3C.gene;BraA10g027520.3C.gene
Biological Process	GO:0019419	sulfate reduction	8	3	2.52	0.10747	BraA01g012700.3C.gene;BraA03g064230.3C.gene;BraA09g025690.3C.gene
Biological Process	GO:0048579	negative regulation of long-day photoperiodism, flowering	18	7	5.68	0.10843	BraA02g007220.3C.gene;BraA02g036130.3C.gene;BraA03g033390.3C.gene;BraA05g038050.3C.gene;BraA06g035710.3C.gene;BraA06g039260.3C.gene;BraA08g014900.3C.gene
Biological Process	GO:0046838	phosphorylated carbohydrate dephosphorylation	15	7	4.73	0.10857	BraA01g009560.3C.gene;BraA03g023120.3C.gene;BraA04g025290.3C.gene;BraA05g011940.3C.gene;BraA08g034280.3C.gene;BraA08g034340.3C.gene;BraA09g064330.3C.gene
Biological Process	GO:0046686	response to cadmium ion	655	209	206.62	0.10882	BraA01g000200.3C.gene;BraA01g001110.3C.gene;BraA01g001150.3C.gene;BraA01g001590.3C.gene;BraA01g003380.3C.gene;BraA01g005980.3C.gene;BraA01g012370.3C.gene;BraA01g015090.3C.gene;BraA01g015820.3C.gene;BraA01g015910.3C.gene;BraA01g019720.3C.gene;BraA01g021540.3C.gene;BraA01g021750.3C.gene;BraA01g025030.3C.gene;BraA01g025910.3C.gene;BraA01g033050.3C.gene;BraA01g034850.3C.gene;BraA01g036460.3C.gene;Bra…
Biological Process	GO:0010245	radial microtubular system formation	4	3	1.26	0.10909	BraA03g008750.3C.gene;BraA06g023100.3C.gene;BraA10g021440.3C.gene
Biological Process	GO:0007112	male meiosis cytokinesis	4	3	1.26	0.10909	BraA03g012900.3C.gene;BraA06g023100.3C.gene;BraA10g014500.3C.gene
Biological Process	GO:0033013	tetrapyrrole metabolic process	157	60	49.53	0.10929	BraA01g001750.3C.gene;BraA01g006470.3C.gene;BraA01g009960.3C.gene;BraA01g019870.3C.gene;BraA01g022000.3C.gene;BraA01g025910.3C.gene;BraA01g027430.3C.gene;BraA01g031350.3C.gene;BraA02g002840.3C.gene;BraA02g005150.3C.gene;BraA02g022330.3C.gene;BraA02g031110.3C.gene;BraA03g000050.3C.gene;BraA03g005840.3C.gene;BraA03g007480.3C.gene;BraA03g009000.3C.gene;BraA03g012760.3C.gene;BraA03g015750.3C.gene;Bra…
Biological Process	GO:0009741	response to brassinosteroid	189	71	59.62	0.10934	BraA01g000250.3C.gene;BraA01g000430.3C.gene;BraA01g001250.3C.gene;BraA01g004130.3C.gene;BraA01g008780.3C.gene;BraA01g010380.3C.gene;BraA01g029650.3C.gene;BraA02g003450.3C.gene;BraA02g007220.3C.gene;BraA02g011300.3C.gene;BraA02g012200.3C.gene;BraA02g030240.3C.gene;BraA03g022360.3C.gene;BraA03g022440.3C.gene;BraA03g023210.3C.gene;BraA03g026740.3C.gene;BraA03g032300.3C.gene;BraA03g037590.3C.gene;Bra…
Biological Process	GO:0019464	glycine decarboxylation via glycine cleavage system	9	5	2.84	0.10987	BraA01g001110.3C.gene;BraA05g009850.3C.gene;BraA05g023170.3C.gene;BraA08g008590.3C.gene;BraA08g021770.3C.gene
Biological Process	GO:0016132	brassinosteroid biosynthetic process	49	20	15.46	0.11099	BraA01g002350.3C.gene;BraA01g010660.3C.gene;BraA01g021350.3C.gene;BraA01g033430.3C.gene;BraA02g005430.3C.gene;BraA02g030240.3C.gene;BraA02g031780.3C.gene;BraA02g039080.3C.gene;BraA03g038810.3C.gene;BraA03g057080.3C.gene;BraA03g059990.3C.gene;BraA04g014900.3C.gene;BraA05g028020.3C.gene;BraA05g033290.3C.gene;BraA06g040090.3C.gene;BraA08g002990.3C.gene;BraA08g025480.3C.gene;BraA08g028150.3C.gene;Bra…
Biological Process	GO:0010043	response to zinc ion	87	33	27.44	0.11136	BraA01g000350.3C.gene;BraA01g017220.3C.gene;BraA02g017380.3C.gene;BraA02g025540.3C.gene;BraA02g034850.3C.gene;BraA03g005880.3C.gene;BraA03g016420.3C.gene;BraA03g018430.3C.gene;BraA03g020070.3C.gene;BraA03g020080.3C.gene;BraA03g020710.3C.gene;BraA03g031420.3C.gene;BraA03g056480.3C.gene;BraA04g002910.3C.gene;BraA04g021070.3C.gene;BraA04g022100.3C.gene;BraA05g034330.3C.gene;BraA05g036830.3C.gene;Bra…
Biological Process	GO:0000271	polysaccharide biosynthetic process	360	133	113.56	0.11152	BraA01g000060.3C.gene;BraA01g000390.3C.gene;BraA01g001630.3C.gene;BraA01g004690.3C.gene;BraA01g011500.3C.gene;BraA01g015620.3C.gene;BraA01g027690.3C.gene;BraA01g034260.3C.gene;BraA01g041620.3C.gene;BraA01g041710.3C.gene;BraA01g044490.3C.gene;BraA02g006730.3C.gene;BraA02g007030.3C.gene;BraA02g013720.3C.gene;BraA02g021500.3C.gene;BraA02g022050.3C.gene;BraA02g024490.3C.gene;BraA02g026880.3C.gene;Bra…
Biological Process	GO:0006275	regulation of DNA replication	54	24	17.03	0.11158	BraA01g042360.3C.gene;BraA02g003150.3C.gene;BraA02g019160.3C.gene;BraA02g035820.3C.gene;BraA02g042210.3C.gene;BraA03g004700.3C.gene;BraA03g018210.3C.gene;BraA03g020270.3C.gene;BraA04g005640.3C.gene;BraA05g014610.3C.gene;BraA05g036220.3C.gene;BraA06g000590.3C.gene;BraA06g010480.3C.gene;BraA06g018600.3C.gene;BraA06g018770.3C.gene;BraA06g029900.3C.gene;BraA07g034270.3C.gene;BraA07g039560.3C.gene;Bra…
Biological Process	GO:0035265	organ growth	38	17	11.99	0.11189	BraA01g008430.3C.gene;BraA02g003470.3C.gene;BraA03g023210.3C.gene;BraA03g050100.3C.gene;BraA03g051040.3C.gene;BraA03g054910.3C.gene;BraA05g004040.3C.gene;BraA05g035640.3C.gene;BraA06g009950.3C.gene;BraA07g007390.3C.gene;BraA08g018660.3C.gene;BraA09g035400.3C.gene;BraA09g059990.3C.gene;BraA10g004750.3C.gene;BraA10g025180.3C.gene;BraA10g032530.3C.gene;Brassica_rapa_newGene_4050
Biological Process	GO:0009767	photosynthetic electron transport chain	84	44	26.5	0.11203	BraA01g014590.3C.gene;BraA01g019360.3C.gene;BraA01g028620.3C.gene;BraA01g036020.3C.gene;BraA01g044840.3C.gene;BraA02g020050.3C.gene;BraA02g044420.3C.gene;BraA03g027010.3C.gene;BraA03g028050.3C.gene;BraA03g028250.3C.gene;BraA03g037190.3C.gene;BraA03g051540.3C.gene;BraA04g005700.3C.gene;BraA05g013660.3C.gene;BraA05g016110.3C.gene;BraA05g030950.3C.gene;BraA05g031210.3C.gene;BraA05g040620.3C.gene;Bra…
Biological Process	GO:0043467	regulation of generation of precursor metabolites and energy	35	18	11.04	0.11211	BraA03g028050.3C.gene;BraA03g037190.3C.gene;BraA04g021840.3C.gene;BraA05g013660.3C.gene;BraA05g013820.3C.gene;BraA05g016110.3C.gene;BraA05g031210.3C.gene;BraA06g000430.3C.gene;BraA07g031170.3C.gene;BraA07g036050.3C.gene;BraA07g040880.3C.gene;BraA08g000440.3C.gene;BraA08g017820.3C.gene;BraA09g009530.3C.gene;BraA09g026000.3C.gene;BraA09g050900.3C.gene;BraA10g005480.3C.gene;BraA10g014950.3C.gene
Biological Process	GO:0009944	polarity specification of adaxial/abaxial axis	36	17	11.36	0.11264	BraA01g042890.3C.gene;BraA03g019630.3C.gene;BraA03g023630.3C.gene;BraA04g003480.3C.gene;BraA04g023540.3C.gene;BraA04g024760.3C.gene;BraA04g029210.3C.gene;BraA04g030760.3C.gene;BraA05g002190.3C.gene;BraA05g007920.3C.gene;BraA05g010360.3C.gene;BraA05g023490.3C.gene;BraA06g034180.3C.gene;BraA07g022730.3C.gene;BraA07g034130.3C.gene;BraA09g034560.3C.gene;BraA09g052700.3C.gene
Biological Process	GO:0009308	amine metabolic process	244	86	76.97	0.11276	BraA01g003220.3C.gene;BraA01g003600.3C.gene;BraA01g017220.3C.gene;BraA01g026140.3C.gene;BraA01g030410.3C.gene;BraA01g032420.3C.gene;BraA01g036460.3C.gene;BraA01g040570.3C.gene;BraA02g001810.3C.gene;BraA02g001970.3C.gene;BraA02g004220.3C.gene;BraA02g007380.3C.gene;BraA02g009460.3C.gene;BraA02g012060.3C.gene;BraA02g012590.3C.gene;BraA02g018390.3C.gene;BraA02g018780.3C.gene;BraA02g019890.3C.gene;Bra…
Biological Process	GO:0048358	mucilage pectin biosynthetic process	2	2	0.63	0.11306	BraA02g040020.3C.gene;BraA04g023540.3C.gene
Biological Process	GO:2001293	malonyl-CoA metabolic process	4	3	1.26	0.11323	BraA02g032330.3C.gene;BraA06g004850.3C.gene;BraA08g007750.3C.gene
Biological Process	GO:0009831	plant-type cell wall modification involved in multidimensional cell growth	45	15	14.2	0.11343	BraA01g000050.3C.gene;BraA02g000450.3C.gene;BraA04g001690.3C.gene;BraA04g015010.3C.gene;BraA04g027880.3C.gene;BraA04g028760.3C.gene;BraA06g036610.3C.gene;BraA07g015910.3C.gene;BraA07g024330.3C.gene;BraA08g027920.3C.gene;BraA09g003690.3C.gene;BraA09g012770.3C.gene;BraA09g038640.3C.gene;BraA10g033350.3C.gene;Brassica_rapa_newGene_1680
Biological Process	GO:2000104	negative regulation of DNA-dependent DNA replication	16	6	5.05	0.1138	BraA03g018210.3C.gene;BraA06g018770.3C.gene;BraA06g029900.3C.gene;BraA07g039560.3C.gene;BraA08g008380.3C.gene;BraA10g025680.3C.gene
Biological Process	GO:0045596	negative regulation of cell differentiation	100	36	31.55	0.11382	BraA01g010430.3C.gene;BraA01g021650.3C.gene;BraA01g026290.3C.gene;BraA02g000400.3C.gene;BraA02g003470.3C.gene;BraA02g010680.3C.gene;BraA02g019880.3C.gene;BraA02g036180.3C.gene;BraA02g042750.3C.gene;BraA03g018210.3C.gene;BraA03g043880.3C.gene;BraA04g001630.3C.gene;BraA04g022480.3C.gene;BraA04g025090.3C.gene;BraA05g009880.3C.gene;BraA05g024740.3C.gene;BraA06g013690.3C.gene;BraA06g027210.3C.gene;Bra…
Biological Process	GO:0046386	deoxyribose phosphate catabolic process	2	2	0.63	0.11418	BraA02g018670.3C.gene;BraA06g019980.3C.gene
Biological Process	GO:0044364	disruption of cells of other organism	38	13	11.99	0.11427	BraA02g023090.3C.gene;BraA02g035380.3C.gene;BraA03g010670.3C.gene;BraA03g031840.3C.gene;BraA06g039880.3C.gene;BraA07g039340.3C.gene;BraA09g023480.3C.gene;Brassica_rapa_newGene_3284;Brassica_rapa_newGene_4186;Brassica_rapa_newGene_5094;Brassica_rapa_newGene_6340;Brassica_rapa_newGene_6766;Brassica_rapa_newGene_8747
Biological Process	GO:0031640	killing of cells of other organism	38	13	11.99	0.11427	BraA02g023090.3C.gene;BraA02g035380.3C.gene;BraA03g010670.3C.gene;BraA03g031840.3C.gene;BraA06g039880.3C.gene;BraA07g039340.3C.gene;BraA09g023480.3C.gene;Brassica_rapa_newGene_3284;Brassica_rapa_newGene_4186;Brassica_rapa_newGene_5094;Brassica_rapa_newGene_6340;Brassica_rapa_newGene_6766;Brassica_rapa_newGene_8747
Biological Process	GO:0001906	cell killing	38	13	11.99	0.11427	BraA02g023090.3C.gene;BraA02g035380.3C.gene;BraA03g010670.3C.gene;BraA03g031840.3C.gene;BraA06g039880.3C.gene;BraA07g039340.3C.gene;BraA09g023480.3C.gene;Brassica_rapa_newGene_3284;Brassica_rapa_newGene_4186;Brassica_rapa_newGene_5094;Brassica_rapa_newGene_6340;Brassica_rapa_newGene_6766;Brassica_rapa_newGene_8747
Biological Process	GO:0048766	root hair initiation	23	9	7.26	0.11435	BraA02g044980.3C.gene;BraA03g013200.3C.gene;BraA05g010440.3C.gene;BraA06g028550.3C.gene;BraA07g020830.3C.gene;BraA07g029730.3C.gene;BraA07g035620.3C.gene;BraA09g052670.3C.gene;Brassica_rapa_newGene_1542
Biological Process	GO:0009074	aromatic amino acid family catabolic process	22	17	6.94	0.11457	BraA02g014190.3C.gene;BraA02g014250.3C.gene;BraA03g061220.3C.gene;BraA04g006280.3C.gene;BraA04g016310.3C.gene;BraA04g026260.3C.gene;BraA05g008320.3C.gene;BraA05g015170.3C.gene;BraA05g036420.3C.gene;BraA07g000490.3C.gene;BraA07g021160.3C.gene;BraA09g012250.3C.gene;BraA09g018880.3C.gene;BraA09g044270.3C.gene;BraA09g056110.3C.gene;BraA09g056260.3C.gene;BraA09g063880.3C.gene
Biological Process	GO:0034755	iron ion transmembrane transport	12	7	3.79	0.11516	BraA01g018710.3C.gene;BraA02g025530.3C.gene;BraA04g004140.3C.gene;BraA04g006030.3C.gene;BraA05g007180.3C.gene;BraA07g022320.3C.gene;Brassica_rapa_newGene_6052
Biological Process	GO:0019428	allantoin biosynthetic process	3	1	0.95	0.11584	BraA07g009600.3C.gene
Biological Process	GO:0042439	ethanolamine-containing compound metabolic process	39	15	12.3	0.11606	BraA01g036460.3C.gene;BraA02g041670.3C.gene;BraA02g044610.3C.gene;BraA03g040130.3C.gene;BraA03g055320.3C.gene;BraA03g059700.3C.gene;BraA05g015790.3C.gene;BraA05g017670.3C.gene;BraA06g000720.3C.gene;BraA06g004430.3C.gene;BraA07g028670.3C.gene;BraA08g002130.3C.gene;BraA08g007450.3C.gene;BraA08g022580.3C.gene;BraA09g064490.3C.gene
Biological Process	GO:0051171	regulation of nitrogen compound metabolic process	4384	1407	1382.95	0.11634	BraA01g000100.3C.gene;BraA01g000250.3C.gene;BraA01g000990.3C.gene;BraA01g001240.3C.gene;BraA01g001250.3C.gene;BraA01g001260.3C.gene;BraA01g001290.3C.gene;BraA01g001590.3C.gene;BraA01g001640.3C.gene;BraA01g001890.3C.gene;BraA01g002080.3C.gene;BraA01g002110.3C.gene;BraA01g002850.3C.gene;BraA01g002870.3C.gene;BraA01g002900.3C.gene;BraA01g002910.3C.gene;BraA01g003020.3C.gene;BraA01g003380.3C.gene;Bra…
Biological Process	GO:0009694	jasmonic acid metabolic process	54	26	17.03	0.1166	BraA01g008530.3C.gene;BraA01g019720.3C.gene;BraA01g026390.3C.gene;BraA02g002210.3C.gene;BraA02g021090.3C.gene;BraA02g030050.3C.gene;BraA03g018600.3C.gene;BraA03g024150.3C.gene;BraA03g028460.3C.gene;BraA03g054820.3C.gene;BraA04g023760.3C.gene;BraA04g032040.3C.gene;BraA05g011680.3C.gene;BraA06g001540.3C.gene;BraA06g015190.3C.gene;BraA07g016240.3C.gene;BraA07g031230.3C.gene;BraA08g018800.3C.gene;Bra…
Biological Process	GO:0009873	ethylene-activated signaling pathway	227	84	71.61	0.11684	BraA01g001640.3C.gene;BraA01g009120.3C.gene;BraA01g009130.3C.gene;BraA01g019740.3C.gene;BraA01g025420.3C.gene;BraA01g030980.3C.gene;BraA01g035730.3C.gene;BraA01g036460.3C.gene;BraA01g036870.3C.gene;BraA01g043050.3C.gene;BraA02g002410.3C.gene;BraA02g003470.3C.gene;BraA02g007380.3C.gene;BraA02g012300.3C.gene;BraA02g014680.3C.gene;BraA02g025720.3C.gene;BraA02g031120.3C.gene;BraA02g036620.3C.gene;Bra…
Biological Process	GO:0051193	regulation of cofactor metabolic process	40	16	12.62	0.11739	BraA01g022000.3C.gene;BraA01g031350.3C.gene;BraA02g024490.3C.gene;BraA02g031110.3C.gene;BraA03g009000.3C.gene;BraA03g012760.3C.gene;BraA03g015750.3C.gene;BraA03g040550.3C.gene;BraA03g057090.3C.gene;BraA04g018620.3C.gene;BraA05g002370.3C.gene;BraA05g030420.3C.gene;BraA07g015550.3C.gene;BraA07g041160.3C.gene;BraA08g027680.3C.gene;Brassica_rapa_newGene_515
Biological Process	GO:0009176	pyrimidine deoxyribonucleoside monophosphate metabolic process	5	2	1.58	0.11752	BraA03g043050.3C.gene;BraA06g019980.3C.gene
Biological Process	GO:0009177	pyrimidine deoxyribonucleoside monophosphate biosynthetic process	5	2	1.58	0.11752	BraA03g043050.3C.gene;BraA06g019980.3C.gene
Biological Process	GO:0030100	regulation of endocytosis	7	3	2.21	0.11771	BraA01g042490.3C.gene;BraA03g002040.3C.gene;BraA10g016460.3C.gene
Biological Process	GO:0010214	seed coat development	60	24	18.93	0.11778	BraA01g000390.3C.gene;BraA01g001630.3C.gene;BraA01g004360.3C.gene;BraA02g026880.3C.gene;BraA02g039040.3C.gene;BraA02g040020.3C.gene;BraA02g040140.3C.gene;BraA04g021450.3C.gene;BraA04g023540.3C.gene;BraA04g032550.3C.gene;BraA05g000300.3C.gene;BraA05g036430.3C.gene;BraA06g016550.3C.gene;BraA06g018050.3C.gene;BraA06g019100.3C.gene;BraA06g026200.3C.gene;BraA06g034760.3C.gene;BraA06g036270.3C.gene;Bra…
Biological Process	GO:0031937	positive regulation of chromatin silencing	3	2	0.95	0.11789	BraA07g031240.3C.gene;BraA09g053230.3C.gene
Biological Process	GO:0006026	aminoglycan catabolic process	36	11	11.36	0.11794	BraA01g011050.3C.gene;BraA03g022840.3C.gene;BraA03g022860.3C.gene;BraA03g022910.3C.gene;BraA03g035300.3C.gene;BraA03g035320.3C.gene;BraA06g009500.3C.gene;BraA08g013590.3C.gene;BraA08g031200.3C.gene;BraA09g018740.3C.gene;BraA09g045350.3C.gene
Biological Process	GO:0006030	chitin metabolic process	36	11	11.36	0.11794	BraA01g011050.3C.gene;BraA03g022840.3C.gene;BraA03g022860.3C.gene;BraA03g022910.3C.gene;BraA03g035300.3C.gene;BraA03g035320.3C.gene;BraA06g009500.3C.gene;BraA08g013590.3C.gene;BraA08g031200.3C.gene;BraA09g018740.3C.gene;BraA09g045350.3C.gene
Biological Process	GO:0006032	chitin catabolic process	36	11	11.36	0.11794	BraA01g011050.3C.gene;BraA03g022840.3C.gene;BraA03g022860.3C.gene;BraA03g022910.3C.gene;BraA03g035300.3C.gene;BraA03g035320.3C.gene;BraA06g009500.3C.gene;BraA08g013590.3C.gene;BraA08g031200.3C.gene;BraA09g018740.3C.gene;BraA09g045350.3C.gene
Biological Process	GO:1901072	glucosamine-containing compound catabolic process	36	11	11.36	0.11794	BraA01g011050.3C.gene;BraA03g022840.3C.gene;BraA03g022860.3C.gene;BraA03g022910.3C.gene;BraA03g035300.3C.gene;BraA03g035320.3C.gene;BraA06g009500.3C.gene;BraA08g013590.3C.gene;BraA08g031200.3C.gene;BraA09g018740.3C.gene;BraA09g045350.3C.gene
Biological Process	GO:0046348	amino sugar catabolic process	36	11	11.36	0.11794	BraA01g011050.3C.gene;BraA03g022840.3C.gene;BraA03g022860.3C.gene;BraA03g022910.3C.gene;BraA03g035300.3C.gene;BraA03g035320.3C.gene;BraA06g009500.3C.gene;BraA08g013590.3C.gene;BraA08g031200.3C.gene;BraA09g018740.3C.gene;BraA09g045350.3C.gene
Biological Process	GO:0043446	cellular alkane metabolic process	11	5	3.47	0.11868	BraA02g012040.3C.gene;BraA03g056530.3C.gene;BraA04g023560.3C.gene;BraA09g066480.3C.gene;BraA10g015900.3C.gene
Biological Process	GO:0043447	alkane biosynthetic process	11	5	3.47	0.11868	BraA02g012040.3C.gene;BraA03g056530.3C.gene;BraA04g023560.3C.gene;BraA09g066480.3C.gene;BraA10g015900.3C.gene
Biological Process	GO:0034508	centromere complex assembly	9	5	2.84	0.11912	BraA01g038260.3C.gene;BraA04g009480.3C.gene;BraA06g011670.3C.gene;BraA07g031240.3C.gene;BraA09g053230.3C.gene
Biological Process	GO:0009063	cellular amino acid catabolic process	117	57	36.91	0.11912	BraA01g001110.3C.gene;BraA01g003600.3C.gene;BraA01g004800.3C.gene;BraA01g025910.3C.gene;BraA01g030200.3C.gene;BraA01g036100.3C.gene;BraA02g014190.3C.gene;BraA02g014250.3C.gene;BraA02g025290.3C.gene;BraA02g036290.3C.gene;BraA02g039240.3C.gene;BraA03g026730.3C.gene;BraA03g044550.3C.gene;BraA03g058570.3C.gene;BraA03g061220.3C.gene;BraA04g006280.3C.gene;BraA04g011230.3C.gene;BraA04g016310.3C.gene;Bra…
Biological Process	GO:0018904	ether metabolic process	55	24	17.35	0.11948	BraA01g001910.3C.gene;BraA01g041000.3C.gene;BraA03g034190.3C.gene;BraA03g036900.3C.gene;BraA03g045390.3C.gene;BraA03g055120.3C.gene;BraA03g061590.3C.gene;BraA04g004010.3C.gene;BraA04g023860.3C.gene;BraA04g030720.3C.gene;BraA05g006040.3C.gene;BraA05g031740.3C.gene;BraA05g037580.3C.gene;BraA05g041390.3C.gene;BraA06g003360.3C.gene;BraA06g005720.3C.gene;BraA07g005330.3C.gene;BraA07g034750.3C.gene;Bra…
Biological Process	GO:0070887	cellular response to chemical stimulus	2011	711	634.38	0.11981	BraA01g000250.3C.gene;BraA01g000430.3C.gene;BraA01g001250.3C.gene;BraA01g001310.3C.gene;BraA01g001640.3C.gene;BraA01g001910.3C.gene;BraA01g002610.3C.gene;BraA01g002620.3C.gene;BraA01g003080.3C.gene;BraA01g003360.3C.gene;BraA01g004270.3C.gene;BraA01g004640.3C.gene;BraA01g005780.3C.gene;BraA01g005950.3C.gene;BraA01g008570.3C.gene;BraA01g008610.3C.gene;BraA01g008780.3C.gene;BraA01g008880.3C.gene;Bra…
Biological Process	GO:0006816	calcium ion transport	76	29	23.97	0.1201	BraA01g002640.3C.gene;BraA01g026900.3C.gene;BraA01g031260.3C.gene;BraA01g032470.3C.gene;BraA01g038190.3C.gene;BraA03g028460.3C.gene;BraA03g039650.3C.gene;BraA03g045740.3C.gene;BraA04g017480.3C.gene;BraA04g027070.3C.gene;BraA04g029340.3C.gene;BraA05g024290.3C.gene;BraA05g025950.3C.gene;BraA06g006470.3C.gene;BraA07g017300.3C.gene;BraA07g018600.3C.gene;BraA08g007890.3C.gene;BraA08g024680.3C.gene;Bra…
Biological Process	GO:0010337	regulation of salicylic acid metabolic process	27	13	8.52	0.12042	BraA02g000850.3C.gene;BraA02g031060.3C.gene;BraA03g019930.3C.gene;BraA06g001540.3C.gene;BraA06g009500.3C.gene;BraA06g035820.3C.gene;BraA07g011030.3C.gene;BraA08g023780.3C.gene;BraA08g024340.3C.gene;BraA08g031200.3C.gene;BraA09g036310.3C.gene;BraA09g065150.3C.gene;BraA10g001500.3C.gene
Biological Process	GO:0019953	sexual reproduction	181	67	57.1	0.12057	BraA01g002820.3C.gene;BraA01g019010.3C.gene;BraA01g021750.3C.gene;BraA01g029590.3C.gene;BraA01g039610.3C.gene;BraA01g041620.3C.gene;BraA01g042510.3C.gene;BraA01g042990.3C.gene;BraA01g043530.3C.gene;BraA02g001930.3C.gene;BraA02g002960.3C.gene;BraA02g007390.3C.gene;BraA02g012040.3C.gene;BraA02g016690.3C.gene;BraA02g023130.3C.gene;BraA02g023140.3C.gene;BraA02g034370.3C.gene;BraA02g040010.3C.gene;Bra…
Biological Process	GO:0046487	glyoxylate metabolic process	17	6	5.36	0.12064	BraA02g003100.3C.gene;BraA03g042060.3C.gene;BraA04g016750.3C.gene;BraA08g019620.3C.gene;BraA09g015910.3C.gene;BraA09g019490.3C.gene
Biological Process	GO:0048280	vesicle fusion with Golgi apparatus	15	1	4.73	0.12071	BraA09g003760.3C.gene
Biological Process	GO:0009250	glucan biosynthetic process	223	73	70.35	0.12093	BraA01g000060.3C.gene;BraA01g000390.3C.gene;BraA01g041620.3C.gene;BraA01g041710.3C.gene;BraA01g044490.3C.gene;BraA02g006730.3C.gene;BraA02g007030.3C.gene;BraA02g022050.3C.gene;BraA02g024490.3C.gene;BraA02g039040.3C.gene;BraA02g043990.3C.gene;BraA03g000030.3C.gene;BraA03g004030.3C.gene;BraA03g008010.3C.gene;BraA03g015310.3C.gene;BraA03g027170.3C.gene;BraA03g030770.3C.gene;BraA03g033060.3C.gene;Bra…
Biological Process	GO:0045740	positive regulation of DNA replication	8	4	2.52	0.1212	BraA05g036220.3C.gene;BraA06g000590.3C.gene;BraA09g026630.3C.gene;BraA09g054240.3C.gene
Biological Process	GO:2000024	regulation of leaf development	72	31	22.71	0.12137	BraA01g036650.3C.gene;BraA02g003880.3C.gene;BraA02g031110.3C.gene;BraA03g021610.3C.gene;BraA03g023630.3C.gene;BraA03g023810.3C.gene;BraA04g001510.3C.gene;BraA04g012020.3C.gene;BraA04g023540.3C.gene;BraA04g029130.3C.gene;BraA04g029680.3C.gene;BraA04g030760.3C.gene;BraA05g002720.3C.gene;BraA05g003310.3C.gene;BraA05g022240.3C.gene;BraA05g027980.3C.gene;BraA05g031600.3C.gene;BraA05g031610.3C.gene;Bra…
Biological Process	GO:0006779	porphyrin-containing compound biosynthetic process	116	43	36.59	0.12164	BraA01g009960.3C.gene;BraA01g022000.3C.gene;BraA01g027430.3C.gene;BraA01g031350.3C.gene;BraA02g002840.3C.gene;BraA02g022330.3C.gene;BraA02g031110.3C.gene;BraA03g005840.3C.gene;BraA03g007480.3C.gene;BraA03g009000.3C.gene;BraA03g012760.3C.gene;BraA03g015750.3C.gene;BraA03g026080.3C.gene;BraA03g039860.3C.gene;BraA03g040550.3C.gene;BraA03g046310.3C.gene;BraA03g046320.3C.gene;BraA03g048280.3C.gene;Bra…
Biological Process	GO:0044247	cellular polysaccharide catabolic process	100	29	31.55	0.12195	BraA01g014240.3C.gene;BraA01g015020.3C.gene;BraA01g019090.3C.gene;BraA01g019450.3C.gene;BraA01g039940.3C.gene;BraA02g007090.3C.gene;BraA02g013180.3C.gene;BraA02g020430.3C.gene;BraA02g026940.3C.gene;BraA02g038730.3C.gene;BraA03g041030.3C.gene;BraA03g047370.3C.gene;BraA03g051150.3C.gene;BraA03g051760.3C.gene;BraA05g011720.3C.gene;BraA05g015060.3C.gene;BraA06g021930.3C.gene;BraA06g023300.3C.gene;Bra…
Biological Process	GO:0046900	tetrahydrofolylpolyglutamate metabolic process	8	4	2.52	0.12267	BraA02g001870.3C.gene;BraA02g024840.3C.gene;BraA10g028770.3C.gene;Brassica_rapa_newGene_6036
Biological Process	GO:0032504	multicellular organism reproduction	263	89	82.96	0.1234	BraA01g002820.3C.gene;BraA01g007850.3C.gene;BraA01g010660.3C.gene;BraA01g011110.3C.gene;BraA01g016370.3C.gene;BraA01g029590.3C.gene;BraA01g039610.3C.gene;BraA01g041620.3C.gene;BraA01g042990.3C.gene;BraA02g000250.3C.gene;BraA02g001930.3C.gene;BraA02g012040.3C.gene;BraA02g021090.3C.gene;BraA02g040010.3C.gene;BraA02g042210.3C.gene;BraA02g045190.3C.gene;BraA02g045650.3C.gene;BraA03g003970.3C.gene;Bra…
Biological Process	GO:0009233	menaquinone metabolic process	3	1	0.95	0.12426	BraA09g017150.3C.gene
Biological Process	GO:0009234	menaquinone biosynthetic process	3	1	0.95	0.12426	BraA09g017150.3C.gene
Biological Process	GO:0044746	amino acid transmembrane export	8	4	2.52	0.12451	BraA04g027780.3C.gene;BraA05g006480.3C.gene;Brassica_rapa_newGene_1580;Brassica_rapa_newGene_6329
Biological Process	GO:0010021	amylopectin biosynthetic process	13	7	4.1	0.12506	BraA02g022050.3C.gene;BraA06g008300.3C.gene;BraA06g031630.3C.gene;BraA07g028470.3C.gene;BraA08g035410.3C.gene;BraA10g001880.3C.gene;Brassica_rapa_newGene_8706
Biological Process	GO:2000896	amylopectin metabolic process	13	7	4.1	0.12506	BraA02g022050.3C.gene;BraA06g008300.3C.gene;BraA06g031630.3C.gene;BraA07g028470.3C.gene;BraA08g035410.3C.gene;BraA10g001880.3C.gene;Brassica_rapa_newGene_8706
Biological Process	GO:0080112	seed growth	13	5	4.1	0.12513	BraA02g007220.3C.gene;BraA03g057090.3C.gene;BraA04g018620.3C.gene;BraA05g009960.3C.gene;BraA05g030420.3C.gene
Biological Process	GO:0080113	regulation of seed growth	13	5	4.1	0.12513	BraA02g007220.3C.gene;BraA03g057090.3C.gene;BraA04g018620.3C.gene;BraA05g009960.3C.gene;BraA05g030420.3C.gene
Biological Process	GO:0007263	nitric oxide mediated signal transduction	2	2	0.63	0.12524	BraA02g015080.3C.gene;BraA10g024010.3C.gene
Biological Process	GO:0010107	potassium ion import	11	6	3.47	0.12581	BraA02g033630.3C.gene;BraA03g016010.3C.gene;BraA03g047600.3C.gene;BraA04g018600.3C.gene;BraA08g023400.3C.gene;BraA09g034780.3C.gene
Biological Process	GO:0010109	regulation of photosynthesis	50	24	15.77	0.12632	BraA01g029590.3C.gene;BraA02g015290.3C.gene;BraA03g024480.3C.gene;BraA03g028050.3C.gene;BraA03g037190.3C.gene;BraA04g021840.3C.gene;BraA05g013660.3C.gene;BraA05g013820.3C.gene;BraA05g016110.3C.gene;BraA05g031210.3C.gene;BraA06g000430.3C.gene;BraA07g031170.3C.gene;BraA07g036050.3C.gene;BraA07g040200.3C.gene;BraA07g040880.3C.gene;BraA08g000440.3C.gene;BraA08g017820.3C.gene;BraA09g009530.3C.gene;Bra…
Biological Process	GO:0048024	regulation of mRNA splicing, via spliceosome	16	5	5.05	0.12684	BraA01g028410.3C.gene;BraA01g028810.3C.gene;BraA02g001350.3C.gene;BraA03g051900.3C.gene;BraA09g045160.3C.gene
Biological Process	GO:0009071	serine family amino acid catabolic process	20	10	6.31	0.12702	BraA01g001110.3C.gene;BraA01g025910.3C.gene;BraA05g009850.3C.gene;BraA05g023170.3C.gene;BraA06g038470.3C.gene;BraA07g025020.3C.gene;BraA08g008590.3C.gene;BraA08g021770.3C.gene;BraA08g031370.3C.gene;BraA09g056000.3C.gene
Biological Process	GO:0048831	regulation of shoot system development	327	107	103.15	0.12712	BraA01g000350.3C.gene;BraA01g000430.3C.gene;BraA01g002110.3C.gene;BraA01g011680.3C.gene;BraA01g036650.3C.gene;BraA01g042890.3C.gene;BraA02g003470.3C.gene;BraA02g003880.3C.gene;BraA02g004770.3C.gene;BraA02g007170.3C.gene;BraA02g009680.3C.gene;BraA02g010130.3C.gene;BraA02g016700.3C.gene;BraA02g031110.3C.gene;BraA02g039950.3C.gene;BraA02g042750.3C.gene;BraA02g043490.3C.gene;BraA02g044580.3C.gene;Bra…
Biological Process	GO:0009628	response to abiotic stimulus	3274	1181	1032.8	0.12736	BraA01g000050.3C.gene;BraA01g000250.3C.gene;BraA01g000270.3C.gene;BraA01g000350.3C.gene;BraA01g000430.3C.gene;BraA01g000880.3C.gene;BraA01g000990.3C.gene;BraA01g001110.3C.gene;BraA01g001310.3C.gene;BraA01g001380.3C.gene;BraA01g002420.3C.gene;BraA01g002640.3C.gene;BraA01g003100.3C.gene;BraA01g003250.3C.gene;BraA01g003360.3C.gene;BraA01g003380.3C.gene;BraA01g003600.3C.gene;BraA01g004040.3C.gene;Bra…
Biological Process	GO:0030834	regulation of actin filament depolymerization	16	8	5.05	0.12755	BraA01g042600.3C.gene;BraA03g012480.3C.gene;BraA03g041590.3C.gene;BraA05g002430.3C.gene;BraA07g015820.3C.gene;BraA08g034860.3C.gene;BraA09g064870.3C.gene;BraA10g015210.3C.gene
Biological Process	GO:0006552	leucine catabolic process	8	5	2.52	0.1277	BraA03g058570.3C.gene;BraA06g006950.3C.gene;BraA06g020990.3C.gene;BraA08g032270.3C.gene;BraA09g019870.3C.gene
Biological Process	GO:0010073	meristem maintenance	197	71	62.14	0.12878	BraA01g005000.3C.gene;BraA01g005030.3C.gene;BraA01g017280.3C.gene;BraA01g019200.3C.gene;BraA02g000400.3C.gene;BraA02g003470.3C.gene;BraA02g004770.3C.gene;BraA02g005880.3C.gene;BraA02g010680.3C.gene;BraA02g019160.3C.gene;BraA02g019880.3C.gene;BraA02g036180.3C.gene;BraA02g042750.3C.gene;BraA03g000890.3C.gene;BraA03g005670.3C.gene;BraA03g006690.3C.gene;BraA03g017930.3C.gene;BraA03g018210.3C.gene;Bra…
Biological Process	GO:0010221	negative regulation of vernalization response	2	2	0.63	0.12929	BraA02g044910.3C.gene;BraA02g044920.3C.gene
Biological Process	GO:0009637	response to blue light	132	52	41.64	0.12934	BraA01g000990.3C.gene;BraA01g008630.3C.gene;BraA01g022000.3C.gene;BraA01g031350.3C.gene;BraA01g036620.3C.gene;BraA02g009110.3C.gene;BraA02g037860.3C.gene;BraA02g040480.3C.gene;BraA03g016290.3C.gene;BraA03g022510.3C.gene;BraA03g024140.3C.gene;BraA03g036990.3C.gene;BraA03g040550.3C.gene;BraA03g041940.3C.gene;BraA04g028360.3C.gene;BraA05g006030.3C.gene;BraA05g010460.3C.gene;BraA05g025990.3C.gene;Bra…
Biological Process	GO:0010321	regulation of vegetative phase change	9	4	2.84	0.12943	BraA01g019200.3C.gene;BraA03g017890.3C.gene;BraA05g011150.3C.gene;BraA05g031900.3C.gene
Biological Process	GO:0010589	leaf proximal/distal pattern formation	4	3	1.26	0.12954	BraA01g011680.3C.gene;BraA06g010910.3C.gene;BraA09g059130.3C.gene
Biological Process	GO:0032434	regulation of proteasomal ubiquitin-dependent protein catabolic process	20	6	6.31	0.12961	BraA03g008710.3C.gene;BraA06g027170.3C.gene;BraA06g028450.3C.gene;BraA07g004810.3C.gene;BraA10g021500.3C.gene;Brassica_rapa_newGene_8469
Biological Process	GO:0090357	regulation of tryptophan metabolic process	6	4	1.89	0.12974	BraA02g022810.3C.gene;BraA07g027740.3C.gene;BraA07g039050.3C.gene;BraA07g043070.3C.gene
Biological Process	GO:0046174	polyol catabolic process	32	17	10.09	0.13039	BraA01g009560.3C.gene;BraA01g030720.3C.gene;BraA02g012730.3C.gene;BraA03g023120.3C.gene;BraA03g053010.3C.gene;BraA04g025290.3C.gene;BraA05g011940.3C.gene;BraA05g036400.3C.gene;BraA06g010690.3C.gene;BraA07g001030.3C.gene;BraA07g025810.3C.gene;BraA07g043000.3C.gene;BraA08g034280.3C.gene;BraA08g034340.3C.gene;BraA09g012070.3C.gene;BraA09g064330.3C.gene;Brassica_rapa_newGene_4249
Biological Process	GO:0016119	carotene metabolic process	18	6	5.68	0.13066	BraA03g052720.3C.gene;BraA05g040310.3C.gene;BraA06g007670.3C.gene;BraA08g023090.3C.gene;BraA09g053420.3C.gene;BraA10g010930.3C.gene
Biological Process	GO:1901565	organonitrogen compound catabolic process	391	149	123.34	0.13145	BraA01g001110.3C.gene;BraA01g001750.3C.gene;BraA01g003020.3C.gene;BraA01g003600.3C.gene;BraA01g004800.3C.gene;BraA01g005450.3C.gene;BraA01g006470.3C.gene;BraA01g011050.3C.gene;BraA01g019870.3C.gene;BraA01g025910.3C.gene;BraA01g030200.3C.gene;BraA01g034860.3C.gene;BraA01g034980.3C.gene;BraA01g036100.3C.gene;BraA01g041220.3C.gene;BraA02g002710.3C.gene;BraA02g005150.3C.gene;BraA02g014190.3C.gene;Bra…
Biological Process	GO:0006914	autophagy	89	27	28.08	0.13154	BraA01g015650.3C.gene;BraA01g026500.3C.gene;BraA02g027610.3C.gene;BraA03g015890.3C.gene;BraA03g020140.3C.gene;BraA03g032690.3C.gene;BraA03g046990.3C.gene;BraA03g049890.3C.gene;BraA03g055830.3C.gene;BraA03g056180.3C.gene;BraA04g000590.3C.gene;BraA04g027230.3C.gene;BraA05g001540.3C.gene;BraA05g038170.3C.gene;BraA05g039000.3C.gene;BraA06g000790.3C.gene;BraA07g025220.3C.gene;BraA07g041070.3C.gene;Bra…
Biological Process	GO:0016117	carotenoid biosynthetic process	54	21	17.03	0.13171	BraA01g002000.3C.gene;BraA01g012930.3C.gene;BraA01g042890.3C.gene;BraA02g025540.3C.gene;BraA03g012640.3C.gene;BraA03g020710.3C.gene;BraA03g025610.3C.gene;BraA03g052720.3C.gene;BraA04g017500.3C.gene;BraA05g036490.3C.gene;BraA05g040310.3C.gene;BraA06g034180.3C.gene;BraA07g011870.3C.gene;BraA07g042720.3C.gene;BraA08g009810.3C.gene;BraA08g023090.3C.gene;BraA09g018330.3C.gene;BraA09g054090.3C.gene;Bra…
Biological Process	GO:0016109	tetraterpenoid biosynthetic process	54	21	17.03	0.13171	BraA01g002000.3C.gene;BraA01g012930.3C.gene;BraA01g042890.3C.gene;BraA02g025540.3C.gene;BraA03g012640.3C.gene;BraA03g020710.3C.gene;BraA03g025610.3C.gene;BraA03g052720.3C.gene;BraA04g017500.3C.gene;BraA05g036490.3C.gene;BraA05g040310.3C.gene;BraA06g034180.3C.gene;BraA07g011870.3C.gene;BraA07g042720.3C.gene;BraA08g009810.3C.gene;BraA08g023090.3C.gene;BraA09g018330.3C.gene;BraA09g054090.3C.gene;Bra…
Biological Process	GO:0032147	activation of protein kinase activity	31	14	9.78	0.13194	BraA01g013460.3C.gene;BraA01g032420.3C.gene;BraA02g006040.3C.gene;BraA02g016890.3C.gene;BraA03g002870.3C.gene;BraA03g039670.3C.gene;BraA03g052940.3C.gene;BraA05g018200.3C.gene;BraA06g025770.3C.gene;BraA08g015140.3C.gene;BraA09g007230.3C.gene;BraA09g065210.3C.gene;BraA10g002320.3C.gene;Brassica_rapa_newGene_5371
Biological Process	GO:0033239	negative regulation of cellular amine metabolic process	11	5	3.47	0.13206	BraA02g012060.3C.gene;BraA06g015410.3C.gene;BraA07g043070.3C.gene;BraA08g033320.3C.gene;BraA10g015860.3C.gene
Biological Process	GO:0045763	negative regulation of cellular amino acid metabolic process	11	5	3.47	0.13206	BraA02g012060.3C.gene;BraA06g015410.3C.gene;BraA07g043070.3C.gene;BraA08g033320.3C.gene;BraA10g015860.3C.gene
Biological Process	GO:0042372	phylloquinone biosynthetic process	16	8	5.05	0.13211	BraA02g022480.3C.gene;BraA05g020270.3C.gene;BraA06g004610.3C.gene;BraA06g035090.3C.gene;BraA07g028130.3C.gene;BraA08g004500.3C.gene;BraA08g026530.3C.gene;BraA09g017150.3C.gene
Biological Process	GO:0042374	phylloquinone metabolic process	16	8	5.05	0.13211	BraA02g022480.3C.gene;BraA05g020270.3C.gene;BraA06g004610.3C.gene;BraA06g035090.3C.gene;BraA07g028130.3C.gene;BraA08g004500.3C.gene;BraA08g026530.3C.gene;BraA09g017150.3C.gene
Biological Process	GO:0009830	cell wall modification involved in abscission	8	2	2.52	0.13271	BraA07g022910.3C.gene;BraA09g048090.3C.gene
Biological Process	GO:0044277	cell wall disassembly	8	2	2.52	0.13271	BraA07g022910.3C.gene;BraA09g048090.3C.gene
Biological Process	GO:0006952	defense response	2056	711	648.58	0.13377	BraA01g000020.3C.gene;BraA01g000240.3C.gene;BraA01g000270.3C.gene;BraA01g000350.3C.gene;BraA01g001110.3C.gene;BraA01g001150.3C.gene;BraA01g001750.3C.gene;BraA01g002470.3C.gene;BraA01g003850.3C.gene;BraA01g004270.3C.gene;BraA01g006130.3C.gene;BraA01g006340.3C.gene;BraA01g006680.3C.gene;BraA01g007180.3C.gene;BraA01g007390.3C.gene;BraA01g008280.3C.gene;BraA01g008430.3C.gene;BraA01g008610.3C.gene;Bra…
Biological Process	GO:0051187	cofactor catabolic process	29	14	9.15	0.13382	BraA01g001750.3C.gene;BraA01g006470.3C.gene;BraA01g019870.3C.gene;BraA01g025910.3C.gene;BraA02g005150.3C.gene;BraA02g032330.3C.gene;BraA03g050600.3C.gene;BraA04g008820.3C.gene;BraA07g015550.3C.gene;BraA08g006610.3C.gene;BraA08g027680.3C.gene;BraA09g019870.3C.gene;BraA09g019990.3C.gene;BraA09g055960.3C.gene
Biological Process	GO:0016049	cell growth	756	286	238.48	0.13383	BraA01g000050.3C.gene;BraA01g000390.3C.gene;BraA01g000430.3C.gene;BraA01g000990.3C.gene;BraA01g001310.3C.gene;BraA01g001380.3C.gene;BraA01g002290.3C.gene;BraA01g002350.3C.gene;BraA01g003420.3C.gene;BraA01g003710.3C.gene;BraA01g006790.3C.gene;BraA01g008180.3C.gene;BraA01g008290.3C.gene;BraA01g008310.3C.gene;BraA01g012190.3C.gene;BraA01g013500.3C.gene;BraA01g017220.3C.gene;BraA01g017810.3C.gene;Bra…
Biological Process	GO:0010105	negative regulation of ethylene-activated signaling pathway	19	10	5.99	0.13401	BraA01g030980.3C.gene;BraA01g036870.3C.gene;BraA01g043050.3C.gene;BraA03g036860.3C.gene;BraA06g032660.3C.gene;BraA07g003100.3C.gene;BraA07g040560.3C.gene;BraA08g034940.3C.gene;BraA09g005890.3C.gene;BraA10g002840.3C.gene
Biological Process	GO:0070298	negative regulation of phosphorelay signal transduction system	19	10	5.99	0.13401	BraA01g030980.3C.gene;BraA01g036870.3C.gene;BraA01g043050.3C.gene;BraA03g036860.3C.gene;BraA06g032660.3C.gene;BraA07g003100.3C.gene;BraA07g040560.3C.gene;BraA08g034940.3C.gene;BraA09g005890.3C.gene;BraA10g002840.3C.gene
Biological Process	GO:0055071	manganese ion homeostasis	22	11	6.94	0.13439	BraA01g018710.3C.gene;BraA02g023670.3C.gene;BraA02g025530.3C.gene;BraA02g035060.3C.gene;BraA03g041500.3C.gene;BraA03g045740.3C.gene;BraA04g027070.3C.gene;BraA06g016610.3C.gene;BraA07g040340.3C.gene;BraA08g027450.3C.gene;BraA10g032140.3C.gene
Biological Process	GO:0043335	protein unfolding	2	2	0.63	0.13482	BraA07g028300.3C.gene;BraA07g038220.3C.gene
Biological Process	GO:0007037	vacuolar phosphate transport	2	2	0.63	0.13513	BraA01g013630.3C.gene;BraA09g026750.3C.gene
Biological Process	GO:0042753	positive regulation of circadian rhythm	23	10	7.26	0.13529	BraA01g011190.3C.gene;BraA01g040680.3C.gene;BraA02g009810.3C.gene;BraA03g021240.3C.gene;BraA04g028140.3C.gene;BraA05g006050.3C.gene;BraA05g012660.3C.gene;BraA05g036930.3C.gene;BraA10g018910.3C.gene;BraA10g026880.3C.gene
Biological Process	GO:1900037	regulation of cellular response to hypoxia	2	2	0.63	0.13538	BraA03g033660.3C.gene;BraA05g036610.3C.gene
Biological Process	GO:0045786	negative regulation of cell cycle	49	21	15.46	0.13549	BraA01g001290.3C.gene;BraA01g007850.3C.gene;BraA01g025720.3C.gene;BraA01g033610.3C.gene;BraA03g038760.3C.gene;BraA03g060910.3C.gene;BraA05g011290.3C.gene;BraA06g003660.3C.gene;BraA06g035300.3C.gene;BraA07g040760.3C.gene;BraA08g003290.3C.gene;BraA08g014550.3C.gene;BraA08g021590.3C.gene;BraA09g004330.3C.gene;BraA09g024660.3C.gene;BraA09g054240.3C.gene;BraA09g056080.3C.gene;BraA09g065110.3C.gene;Bra…
Biological Process	GO:1901695	tyramine biosynthetic process	1	1	0.32	0.13563	BraA01g008840.3C.gene
Biological Process	GO:1901162	primary amino compound biosynthetic process	1	1	0.32	0.13563	BraA01g008840.3C.gene
Biological Process	GO:1902532	negative regulation of intracellular signal transduction	8	3	2.52	0.13575	BraA03g051960.3C.gene;BraA07g007390.3C.gene;BraA08g020380.3C.gene
Biological Process	GO:0015760	glucose-6-phosphate transport	1	1	0.32	0.13587	BraA01g029590.3C.gene
Biological Process	GO:0032465	regulation of cytokinesis	10	5	3.15	0.13602	BraA01g005210.3C.gene;BraA03g004700.3C.gene;BraA04g031570.3C.gene;BraA05g005240.3C.gene;BraA08g016850.3C.gene
Biological Process	GO:0010268	brassinosteroid homeostasis	39	16	12.3	0.13619	BraA01g000430.3C.gene;BraA01g002350.3C.gene;BraA01g010660.3C.gene;BraA01g021350.3C.gene;BraA02g005430.3C.gene;BraA02g031780.3C.gene;BraA02g039080.3C.gene;BraA03g038810.3C.gene;BraA03g059990.3C.gene;BraA04g014900.3C.gene;BraA05g028020.3C.gene;BraA05g033290.3C.gene;BraA06g044360.3C.gene;BraA07g017820.3C.gene;BraA08g028150.3C.gene;BraA09g003910.3C.gene
Biological Process	GO:0052545	callose localization	70	30	22.08	0.1362	BraA01g017580.3C.gene;BraA01g041620.3C.gene;BraA01g043720.3C.gene;BraA02g031060.3C.gene;BraA03g007910.3C.gene;BraA03g012530.3C.gene;BraA03g053380.3C.gene;BraA03g061220.3C.gene;BraA04g012750.3C.gene;BraA04g016310.3C.gene;BraA04g022510.3C.gene;BraA05g013450.3C.gene;BraA05g015010.3C.gene;BraA05g027880.3C.gene;BraA06g037000.3C.gene;BraA07g011030.3C.gene;BraA07g025410.3C.gene;BraA07g026860.3C.gene;Bra…
Biological Process	GO:0042537	benzene-containing compound metabolic process	85	39	26.81	0.13639	BraA01g000240.3C.gene;BraA02g000850.3C.gene;BraA02g022480.3C.gene;BraA02g031060.3C.gene;BraA03g019930.3C.gene;BraA03g023080.3C.gene;BraA03g027290.3C.gene;BraA04g006280.3C.gene;BraA04g012550.3C.gene;BraA04g017330.3C.gene;BraA04g017350.3C.gene;BraA04g026260.3C.gene;BraA05g003870.3C.gene;BraA05g008320.3C.gene;BraA05g036420.3C.gene;BraA06g001540.3C.gene;BraA06g007020.3C.gene;BraA06g009500.3C.gene;Bra…
Biological Process	GO:0010342	endosperm cellularization	6	4	1.89	0.13715	BraA03g008750.3C.gene;BraA03g023260.3C.gene;BraA05g004130.3C.gene;BraA10g021440.3C.gene
Biological Process	GO:0010588	cotyledon vascular tissue pattern formation	30	13	9.46	0.13801	BraA01g018140.3C.gene;BraA02g019880.3C.gene;BraA03g017120.3C.gene;BraA03g025870.3C.gene;BraA03g034000.3C.gene;BraA03g053680.3C.gene;BraA05g012620.3C.gene;BraA05g024020.3C.gene;BraA06g013630.3C.gene;BraA08g029080.3C.gene;BraA08g034340.3C.gene;BraA09g033430.3C.gene;BraA09g055860.3C.gene
Biological Process	GO:0060320	rejection of self pollen	1	1	0.32	0.13805	BraA03g035100.3C.gene
Biological Process	GO:0030497	fatty acid elongation	21	6	6.62	0.13868	BraA03g058730.3C.gene;BraA05g038960.3C.gene;BraA06g004850.3C.gene;BraA08g007750.3C.gene;BraA08g015900.3C.gene;BraA10g027410.3C.gene
Biological Process	GO:0010305	leaf vascular tissue pattern formation	45	18	14.2	0.13876	BraA01g011680.3C.gene;BraA03g017120.3C.gene;BraA03g022360.3C.gene;BraA03g043420.3C.gene;BraA04g000100.3C.gene;BraA04g005210.3C.gene;BraA05g003020.3C.gene;BraA05g012620.3C.gene;BraA05g022950.3C.gene;BraA06g007870.3C.gene;BraA06g010110.3C.gene;BraA06g015450.3C.gene;BraA07g012260.3C.gene;BraA08g034340.3C.gene;BraA09g022270.3C.gene;BraA09g059780.3C.gene;BraA09g061740.3C.gene;Brassica_rapa_newGene_2425
Biological Process	GO:0045736	negative regulation of cyclin-dependent protein serine/threonine kinase activity	10	6	3.15	0.13888	BraA03g038760.3C.gene;BraA06g003660.3C.gene;BraA06g035300.3C.gene;BraA09g004330.3C.gene;BraA09g054240.3C.gene;BraA10g031840.3C.gene
Biological Process	GO:0009084	glutamine family amino acid biosynthetic process	68	27	21.45	0.13894	BraA01g034850.3C.gene;BraA02g006550.3C.gene;BraA02g025720.3C.gene;BraA03g006530.3C.gene;BraA03g012220.3C.gene;BraA03g021080.3C.gene;BraA03g038160.3C.gene;BraA04g001300.3C.gene;BraA04g004460.3C.gene;BraA04g009580.3C.gene;BraA04g011230.3C.gene;BraA04g026540.3C.gene;BraA04g029120.3C.gene;BraA05g003310.3C.gene;BraA05g008050.3C.gene;BraA05g029760.3C.gene;BraA06g004530.3C.gene;BraA06g042040.3C.gene;Bra…
Biological Process	GO:0019252	starch biosynthetic process	62	23	19.56	0.13895	BraA02g022050.3C.gene;BraA02g024490.3C.gene;BraA03g015310.3C.gene;BraA03g027170.3C.gene;BraA03g030770.3C.gene;BraA03g040590.3C.gene;BraA04g004360.3C.gene;BraA04g015780.3C.gene;BraA05g002370.3C.gene;BraA05g022890.3C.gene;BraA05g024300.3C.gene;BraA05g041040.3C.gene;BraA06g008300.3C.gene;BraA06g031630.3C.gene;BraA06g044440.3C.gene;BraA07g007620.3C.gene;BraA07g022160.3C.gene;BraA07g028470.3C.gene;Bra…
Biological Process	GO:0002252	immune effector process	113	44	35.65	0.13967	BraA01g006130.3C.gene;BraA01g009130.3C.gene;BraA01g011680.3C.gene;BraA01g023640.3C.gene;BraA01g036870.3C.gene;BraA01g039470.3C.gene;BraA02g009410.3C.gene;BraA02g025510.3C.gene;BraA02g038630.3C.gene;BraA03g002480.3C.gene;BraA03g017490.3C.gene;BraA03g018810.3C.gene;BraA03g024150.3C.gene;BraA03g036860.3C.gene;BraA03g039280.3C.gene;BraA03g049200.3C.gene;BraA04g003480.3C.gene;BraA04g010560.3C.gene;Bra…
Biological Process	GO:0031331	positive regulation of cellular catabolic process	35	14	11.04	0.13971	BraA03g008710.3C.gene;BraA03g020140.3C.gene;BraA04g000590.3C.gene;BraA04g027230.3C.gene;BraA05g001540.3C.gene;BraA06g027170.3C.gene;BraA07g004810.3C.gene;BraA07g025220.3C.gene;BraA07g041070.3C.gene;BraA08g026760.3C.gene;BraA10g019520.3C.gene;BraA10g020400.3C.gene;BraA10g021500.3C.gene;Brassica_rapa_newGene_8469
Biological Process	GO:0031669	cellular response to nutrient levels	268	97	84.54	0.14006	BraA01g001150.3C.gene;BraA01g017190.3C.gene;BraA01g023560.3C.gene;BraA01g034860.3C.gene;BraA01g042490.3C.gene;BraA01g043720.3C.gene;BraA02g008710.3C.gene;BraA02g008880.3C.gene;BraA02g009430.3C.gene;BraA02g022050.3C.gene;BraA02g022500.3C.gene;BraA02g025580.3C.gene;BraA02g031860.3C.gene;BraA02g033010.3C.gene;BraA02g039880.3C.gene;BraA02g040690.3C.gene;BraA03g002200.3C.gene;BraA03g003120.3C.gene;Bra…
Biological Process	GO:0010236	plastoquinone biosynthetic process	10	5	3.15	0.14007	BraA01g042890.3C.gene;BraA03g004010.3C.gene;BraA06g034180.3C.gene;BraA07g041610.3C.gene;BraA09g063880.3C.gene
Biological Process	GO:1900377	negative regulation of secondary metabolite biosynthetic process	2	2	0.63	0.14014	BraA06g044770.3C.gene;BraA08g022940.3C.gene
Biological Process	GO:1903085	regulation of sinapate ester biosynthetic process	2	2	0.63	0.14014	BraA06g044770.3C.gene;BraA08g022940.3C.gene
Biological Process	GO:1903086	negative regulation of sinapate ester biosynthetic process	2	2	0.63	0.14014	BraA06g044770.3C.gene;BraA08g022940.3C.gene
Biological Process	GO:0033524	sinapate ester metabolic process	2	2	0.63	0.14014	BraA06g044770.3C.gene;BraA08g022940.3C.gene
Biological Process	GO:0033525	sinapate ester biosynthetic process	2	2	0.63	0.14014	BraA06g044770.3C.gene;BraA08g022940.3C.gene
Biological Process	GO:0033045	regulation of sister chromatid segregation	4	2	1.26	0.14035	BraA01g037460.3C.gene;Brassica_rapa_newGene_548
Biological Process	GO:0007063	regulation of sister chromatid cohesion	4	2	1.26	0.14035	BraA01g037460.3C.gene;Brassica_rapa_newGene_548
Biological Process	GO:0051983	regulation of chromosome segregation	4	2	1.26	0.14035	BraA01g037460.3C.gene;Brassica_rapa_newGene_548
Biological Process	GO:0045876	positive regulation of sister chromatid cohesion	4	2	1.26	0.14035	BraA01g037460.3C.gene;Brassica_rapa_newGene_548
Biological Process	GO:0090393	sepal giant cell development	1	1	0.32	0.1404	BraA05g036220.3C.gene
Biological Process	GO:0006012	galactose metabolic process	56	23	17.67	0.14076	BraA01g011500.3C.gene;BraA01g014620.3C.gene;BraA01g041960.3C.gene;BraA02g012360.3C.gene;BraA02g024490.3C.gene;BraA03g006350.3C.gene;BraA03g006680.3C.gene;BraA03g051560.3C.gene;BraA05g029580.3C.gene;BraA06g019200.3C.gene;BraA07g017440.3C.gene;BraA07g024720.3C.gene;BraA07g041160.3C.gene;BraA08g014200.3C.gene;BraA08g016480.3C.gene;BraA08g030770.3C.gene;BraA09g012980.3C.gene;BraA09g020600.3C.gene;Bra…
Biological Process	GO:0002084	protein depalmitoylation	8	3	2.52	0.1409	BraA01g019160.3C.gene;BraA01g019180.3C.gene;BraA03g050150.3C.gene
Biological Process	GO:0042159	lipoprotein catabolic process	8	3	2.52	0.1409	BraA01g019160.3C.gene;BraA01g019180.3C.gene;BraA03g050150.3C.gene
Biological Process	GO:0016999	antibiotic metabolic process	6	1	1.89	0.14112	BraA05g003570.3C.gene
Biological Process	GO:0017001	antibiotic catabolic process	6	1	1.89	0.14112	BraA05g003570.3C.gene
Biological Process	GO:0017144	drug metabolic process	6	1	1.89	0.14112	BraA05g003570.3C.gene
Biological Process	GO:0034085	establishment of sister chromatid cohesion	2	2	0.63	0.14151	BraA03g056550.3C.gene;BraA08g017510.3C.gene
Biological Process	GO:0034089	establishment of meiotic sister chromatid cohesion	2	2	0.63	0.14151	BraA03g056550.3C.gene;BraA08g017510.3C.gene
Biological Process	GO:0009891	positive regulation of biosynthetic process	596	223	188.01	0.14154	BraA01g000990.3C.gene;BraA01g004040.3C.gene;BraA01g004610.3C.gene;BraA01g005150.3C.gene;BraA01g008990.3C.gene;BraA01g009130.3C.gene;BraA01g009460.3C.gene;BraA01g009470.3C.gene;BraA01g010840.3C.gene;BraA01g011190.3C.gene;BraA01g014490.3C.gene;BraA01g015880.3C.gene;BraA01g018130.3C.gene;BraA01g019200.3C.gene;BraA01g021540.3C.gene;BraA01g022610.3C.gene;BraA01g025720.3C.gene;BraA01g026950.3C.gene;Bra…
Biological Process	GO:0044763	single-organism cellular process	12581	4332	3968.74	0.14154	BraA01g000020.3C.gene;BraA01g000050.3C.gene;BraA01g000060.3C.gene;BraA01g000190.3C.gene;BraA01g000200.3C.gene;BraA01g000240.3C.gene;BraA01g000250.3C.gene;BraA01g000350.3C.gene;BraA01g000390.3C.gene;BraA01g000430.3C.gene;BraA01g000480.3C.gene;BraA01g000550.3C.gene;BraA01g000660.3C.gene;BraA01g000700.3C.gene;BraA01g000880.3C.gene;BraA01g000990.3C.gene;BraA01g001030.3C.gene;BraA01g001080.3C.gene;Bra…
aA03g063030.3C.gene;BraA03g063280.3C.gene;BraA03g064110.3C.gene;BraA03g064230.3C.gene;BraA03g065120.3C.gene;BraA04g000100.3C.gene;BraA04g000270.3C.gene;BraA04g000280.3C.gene;BraA04g000360.3C.gene;BraA04g000380.3C.gene;BraA04g000450.3C.gene;BraA04g000520.3C.gene;BraA04g000560.3C.gene;BraA04g000630.3C.gene;BraA04g000750.3C.gene;BraA04g000790.3C.gene;BraA04g000990.3C.gene;BraA04g001120.3C.gene;BraA0…
07g042720.3C.gene;BraA07g042780.3C.gene;BraA07g042810.3C.gene;BraA07g042850.3C.gene;BraA07g043000.3C.gene;BraA07g043070.3C.gene;BraA07g043270.3C.gene;BraA08g000180.3C.gene;BraA08g000320.3C.gene;BraA08g000400.3C.gene;BraA08g000440.3C.gene;BraA08g000620.3C.gene;BraA08g001020.3C.gene;BraA08g001130.3C.gene;BraA08g001520.3C.gene;BraA08g002130.3C.gene;BraA08g002160.3C.gene;BraA08g002210.3C.gene;BraA08g…
Biological Process	GO:0071731	response to nitric oxide	45	20	14.2	0.14158	BraA01g011020.3C.gene;BraA01g017220.3C.gene;BraA02g023670.3C.gene;BraA03g013330.3C.gene;BraA03g024930.3C.gene;BraA03g041500.3C.gene;BraA03g048930.3C.gene;BraA04g011290.3C.gene;BraA05g015060.3C.gene;BraA05g040640.3C.gene;BraA06g016610.3C.gene;BraA07g018580.3C.gene;BraA07g040340.3C.gene;BraA08g005250.3C.gene;BraA08g019620.3C.gene;BraA08g027450.3C.gene;BraA09g015910.3C.gene;BraA09g044280.3C.gene;Bra…
Biological Process	GO:0031112	positive regulation of microtubule polymerization or depolymerization	9	2	2.84	0.142	BraA01g035870.3C.gene;BraA05g030540.3C.gene
Biological Process	GO:0080026	response to indolebutyric acid	12	5	3.79	0.14231	BraA04g007520.3C.gene;BraA05g005690.3C.gene;BraA07g025410.3C.gene;BraA08g010550.3C.gene;BraA08g014920.3C.gene
Biological Process	GO:0010077	maintenance of inflorescence meristem identity	8	5	2.52	0.14297	BraA02g000400.3C.gene;BraA02g042750.3C.gene;BraA03g043880.3C.gene;BraA09g006770.3C.gene;BraA10g002310.3C.gene
Biological Process	GO:0017085	response to insecticide	2	2	0.63	0.14301	BraA02g017380.3C.gene;BraA07g032410.3C.gene
Biological Process	GO:0046680	response to DDT	2	2	0.63	0.14301	BraA02g017380.3C.gene;BraA07g032410.3C.gene
Biological Process	GO:0048609	multicellular organismal reproductive process	251	86	79.18	0.14309	BraA01g002820.3C.gene;BraA01g007850.3C.gene;BraA01g010660.3C.gene;BraA01g011110.3C.gene;BraA01g016370.3C.gene;BraA01g029590.3C.gene;BraA01g039610.3C.gene;BraA01g041620.3C.gene;BraA01g042990.3C.gene;BraA02g000250.3C.gene;BraA02g001930.3C.gene;BraA02g012040.3C.gene;BraA02g021090.3C.gene;BraA02g040010.3C.gene;BraA02g042210.3C.gene;BraA02g045190.3C.gene;BraA02g045650.3C.gene;BraA03g003970.3C.gene;Bra…
Biological Process	GO:2001257	regulation of cation channel activity	4	2	1.26	0.14327	BraA03g016740.3C.gene;BraA04g022700.3C.gene
Biological Process	GO:1901979	regulation of inward rectifier potassium channel activity	4	2	1.26	0.14327	BraA03g016740.3C.gene;BraA04g022700.3C.gene
Biological Process	GO:0048511	rhythmic process	229	79	72.24	0.14369	BraA01g000350.3C.gene;BraA01g001110.3C.gene;BraA01g005150.3C.gene;BraA01g011190.3C.gene;BraA01g012680.3C.gene;BraA01g015820.3C.gene;BraA01g025080.3C.gene;BraA01g040680.3C.gene;BraA01g044560.3C.gene;BraA02g004320.3C.gene;BraA02g009810.3C.gene;BraA02g010940.3C.gene;BraA02g019350.3C.gene;BraA02g025540.3C.gene;BraA02g042140.3C.gene;BraA02g044330.3C.gene;BraA03g005140.3C.gene;BraA03g012760.3C.gene;Bra…
Biological Process	GO:1903313	positive regulation of mRNA metabolic process	12	4	3.79	0.14378	BraA01g028410.3C.gene;BraA02g001350.3C.gene;BraA10g019520.3C.gene;BraA10g020400.3C.gene
Biological Process	GO:0015716	organic phosphonate transport	1	1	0.32	0.14515	BraA10g025260.3C.gene
Biological Process	GO:0055082	cellular chemical homeostasis	365	144	115.14	0.14549	BraA01g003100.3C.gene;BraA01g003310.3C.gene;BraA01g007510.3C.gene;BraA01g011020.3C.gene;BraA01g018710.3C.gene;BraA01g034870.3C.gene;BraA01g036030.3C.gene;BraA01g038190.3C.gene;BraA01g044740.3C.gene;BraA02g000480.3C.gene;BraA02g000560.3C.gene;BraA02g007060.3C.gene;BraA02g010130.3C.gene;BraA02g012320.3C.gene;BraA02g022500.3C.gene;BraA02g022810.3C.gene;BraA02g023670.3C.gene;BraA02g024490.3C.gene;Bra…
Biological Process	GO:0065001	specification of axis polarity	37	17	11.67	0.14556	BraA01g042890.3C.gene;BraA03g019630.3C.gene;BraA03g023630.3C.gene;BraA04g003480.3C.gene;BraA04g023540.3C.gene;BraA04g024760.3C.gene;BraA04g029210.3C.gene;BraA04g030760.3C.gene;BraA05g002190.3C.gene;BraA05g007920.3C.gene;BraA05g010360.3C.gene;BraA05g023490.3C.gene;BraA06g034180.3C.gene;BraA07g022730.3C.gene;BraA07g034130.3C.gene;BraA09g034560.3C.gene;BraA09g052700.3C.gene
Biological Process	GO:0015669	gas transport	6	2	1.89	0.14583	BraA04g031870.3C.gene;BraA05g036230.3C.gene
Biological Process	GO:0016120	carotene biosynthetic process	6	3	1.89	0.14591	BraA05g040310.3C.gene;BraA06g007670.3C.gene;BraA08g023090.3C.gene
Biological Process	GO:0048767	root hair elongation	96	37	30.28	0.14599	BraA01g003710.3C.gene;BraA01g006790.3C.gene;BraA01g008310.3C.gene;BraA01g035870.3C.gene;BraA02g006730.3C.gene;BraA03g016010.3C.gene;BraA03g019620.3C.gene;BraA03g022160.3C.gene;BraA03g023600.3C.gene;BraA03g038540.3C.gene;BraA04g000630.3C.gene;BraA04g001630.3C.gene;BraA04g007520.3C.gene;BraA04g017810.3C.gene;BraA04g018600.3C.gene;BraA04g026680.3C.gene;BraA05g000840.3C.gene;BraA05g002630.3C.gene;Bra…
Biological Process	GO:0009555	pollen development	514	177	162.14	0.14633	BraA01g000350.3C.gene;BraA01g000430.3C.gene;BraA01g002820.3C.gene;BraA01g004070.3C.gene;BraA01g004350.3C.gene;BraA01g007850.3C.gene;BraA01g008180.3C.gene;BraA01g011240.3C.gene;BraA01g015290.3C.gene;BraA01g015650.3C.gene;BraA01g016370.3C.gene;BraA01g017220.3C.gene;BraA01g019720.3C.gene;BraA01g024100.3C.gene;BraA01g026140.3C.gene;BraA01g030320.3C.gene;BraA01g039610.3C.gene;BraA01g040290.3C.gene;Bra…
Biological Process	GO:0000018	regulation of DNA recombination	17	9	5.36	0.14666	BraA01g029750.3C.gene;BraA02g014180.3C.gene;BraA02g016460.3C.gene;BraA03g029310.3C.gene;BraA06g027390.3C.gene;BraA06g030840.3C.gene;BraA07g008740.3C.gene;BraA07g025540.3C.gene;BraA08g004980.3C.gene
Biological Process	GO:0015864	pyrimidine nucleoside transport	9	5	2.84	0.14677	BraA01g029360.3C.gene;BraA02g027510.3C.gene;BraA09g012560.3C.gene;BraA09g025030.3C.gene;BraA09g025040.3C.gene
Biological Process	GO:0048656	anther wall tapetum formation	9	4	2.84	0.14698	BraA01g000430.3C.gene;BraA03g043400.3C.gene;BraA06g044360.3C.gene;BraA07g004220.3C.gene
Biological Process	GO:0042127	regulation of cell proliferation	118	41	37.22	0.14734	BraA01g001250.3C.gene;BraA01g004130.3C.gene;BraA01g005000.3C.gene;BraA01g005030.3C.gene;BraA01g020060.3C.gene;BraA01g023270.3C.gene;BraA01g024100.3C.gene;BraA01g025720.3C.gene;BraA01g041020.3C.gene;BraA02g005880.3C.gene;BraA03g006690.3C.gene;BraA03g017930.3C.gene;BraA03g020270.3C.gene;BraA03g045010.3C.gene;BraA03g046980.3C.gene;BraA03g058630.3C.gene;BraA03g061010.3C.gene;BraA04g005640.3C.gene;Bra…
Biological Process	GO:0048481	plant ovule development	97	37	30.6	0.14735	BraA01g000350.3C.gene;BraA01g007850.3C.gene;BraA01g036650.3C.gene;BraA01g044460.3C.gene;BraA02g001780.3C.gene;BraA02g007220.3C.gene;BraA02g009410.3C.gene;BraA02g015290.3C.gene;BraA02g029900.3C.gene;BraA03g002140.3C.gene;BraA03g007090.3C.gene;BraA03g035960.3C.gene;BraA04g002560.3C.gene;BraA04g013970.3C.gene;BraA04g024760.3C.gene;BraA05g003110.3C.gene;BraA05g010360.3C.gene;BraA05g023490.3C.gene;Bra…
Biological Process	GO:0010047	fruit dehiscence	20	6	6.31	0.14738	BraA02g000250.3C.gene;BraA04g032280.3C.gene;BraA05g001090.3C.gene;BraA07g016830.3C.gene;BraA07g022910.3C.gene;BraA09g048090.3C.gene
Biological Process	GO:0009635	response to herbicide	8	4	2.52	0.14777	BraA06g009460.3C.gene;BraA08g029410.3C.gene;BraA10g012410.3C.gene;BraAnng000530.3C.gene
Biological Process	GO:0045827	negative regulation of isoprenoid metabolic process	3	2	0.95	0.14796	BraA07g015550.3C.gene;BraA08g027680.3C.gene
Biological Process	GO:0006835	dicarboxylic acid transport	45	21	14.2	0.14943	BraA01g015350.3C.gene;BraA02g033040.3C.gene;BraA02g034120.3C.gene;BraA02g044530.3C.gene;BraA02g045760.3C.gene;BraA03g003880.3C.gene;BraA03g009220.3C.gene;BraA03g047900.3C.gene;BraA04g024910.3C.gene;BraA04g027780.3C.gene;BraA05g006480.3C.gene;BraA06g005610.3C.gene;BraA06g014070.3C.gene;BraA06g041020.3C.gene;BraA07g015670.3C.gene;BraA08g014510.3C.gene;BraA08g025500.3C.gene;BraA10g025830.3C.gene;Bra…
Biological Process	GO:0009264	deoxyribonucleotide catabolic process	4	3	1.26	0.15049	BraA01g004850.3C.gene;BraA02g018670.3C.gene;BraA06g019980.3C.gene
Biological Process	GO:0006690	icosanoid metabolic process	9	5	2.84	0.15057	BraA02g004960.3C.gene;BraA02g016830.3C.gene;BraA02g030050.3C.gene;BraA05g041920.3C.gene;BraA05g041930.3C.gene
Biological Process	GO:1901568	fatty acid derivative metabolic process	9	5	2.84	0.15057	BraA02g004960.3C.gene;BraA02g016830.3C.gene;BraA02g030050.3C.gene;BraA05g041920.3C.gene;BraA05g041930.3C.gene
Biological Process	GO:0051274	beta-glucan biosynthetic process	129	44	40.69	0.15064	BraA01g000060.3C.gene;BraA01g000390.3C.gene;BraA01g041620.3C.gene;BraA01g041710.3C.gene;BraA01g044490.3C.gene;BraA02g006730.3C.gene;BraA02g007030.3C.gene;BraA02g039040.3C.gene;BraA02g043990.3C.gene;BraA03g000030.3C.gene;BraA03g004030.3C.gene;BraA03g008010.3C.gene;BraA03g033060.3C.gene;BraA03g048470.3C.gene;BraA03g051590.3C.gene;BraA03g057280.3C.gene;BraA04g023360.3C.gene;BraA04g023370.3C.gene;Bra…
Biological Process	GO:0007065	male meiosis sister chromatid cohesion	2	2	0.63	0.15083	BraA02g015890.3C.gene;BraA10g009940.3C.gene
Biological Process	GO:0007066	female meiosis sister chromatid cohesion	2	2	0.63	0.15083	BraA02g015890.3C.gene;BraA10g009940.3C.gene
Biological Process	GO:0055089	fatty acid homeostasis	6	3	1.89	0.15107	BraA03g051690.3C.gene;BraA05g041270.3C.gene;Brassica_rapa_newGene_6813
Biological Process	GO:0051066	dihydrobiopterin metabolic process	3	1	0.95	0.15117	BraA05g038390.3C.gene
Biological Process	GO:0035998	7,8-dihydroneopterin 3'-triphosphate biosynthetic process	3	1	0.95	0.15117	BraA05g038390.3C.gene
Biological Process	GO:0051093	negative regulation of developmental process	285	97	89.9	0.15131	BraA01g000350.3C.gene;BraA01g010040.3C.gene;BraA01g010430.3C.gene;BraA01g021650.3C.gene;BraA01g026290.3C.gene;BraA01g042890.3C.gene;BraA01g044810.3C.gene;BraA02g000400.3C.gene;BraA02g003470.3C.gene;BraA02g007170.3C.gene;BraA02g007220.3C.gene;BraA02g009680.3C.gene;BraA02g010130.3C.gene;BraA02g010680.3C.gene;BraA02g019760.3C.gene;BraA02g019880.3C.gene;BraA02g031110.3C.gene;BraA02g036130.3C.gene;Bra…
Biological Process	GO:0042991	transcription factor import into nucleus	10	3	3.15	0.15225	BraA02g014680.3C.gene;BraA07g024740.3C.gene;BraA08g019240.3C.gene
Biological Process	GO:0045910	negative regulation of DNA recombination	15	8	4.73	0.15336	BraA01g029750.3C.gene;BraA02g014180.3C.gene;BraA02g016460.3C.gene;BraA03g029310.3C.gene;BraA06g030840.3C.gene;BraA07g008740.3C.gene;BraA07g025540.3C.gene;BraA08g004980.3C.gene
Biological Process	GO:0045926	negative regulation of growth	29	11	9.15	0.1534	BraA01g000990.3C.gene;BraA01g039610.3C.gene;BraA03g037590.3C.gene;BraA05g030600.3C.gene;BraA07g032380.3C.gene;BraA08g008380.3C.gene;BraA08g035560.3C.gene;BraA09g046870.3C.gene;BraA10g001550.3C.gene;BraA10g027410.3C.gene;BraA10g032530.3C.gene
Biological Process	GO:0000278	mitotic cell cycle	371	141	117.03	0.15345	BraA01g001290.3C.gene;BraA01g003250.3C.gene;BraA01g004130.3C.gene;BraA01g004710.3C.gene;BraA01g005210.3C.gene;BraA01g007020.3C.gene;BraA01g008580.3C.gene;BraA01g013460.3C.gene;BraA01g013500.3C.gene;BraA01g024100.3C.gene;BraA01g025940.3C.gene;BraA01g030320.3C.gene;BraA01g032880.3C.gene;BraA01g033610.3C.gene;BraA01g035870.3C.gene;BraA01g037460.3C.gene;BraA01g038260.3C.gene;BraA01g041620.3C.gene;Bra…
Biological Process	GO:1903409	reactive oxygen species biosynthetic process	34	14	10.73	0.1537	BraA01g037290.3C.gene;BraA01g037300.3C.gene;BraA01g037500.3C.gene;BraA03g036450.3C.gene;BraA03g041940.3C.gene;BraA04g002930.3C.gene;BraA05g000090.3C.gene;BraA05g027000.3C.gene;BraA05g032630.3C.gene;BraA05g032640.3C.gene;BraA05g032950.3C.gene;BraA09g014740.3C.gene;BraA09g055960.3C.gene;BraA10g016460.3C.gene
Biological Process	GO:0019219	regulation of nucleobase-containing compound metabolic process	4319	1378	1362.45	0.15433	BraA01g000100.3C.gene;BraA01g000250.3C.gene;BraA01g000990.3C.gene;BraA01g001240.3C.gene;BraA01g001250.3C.gene;BraA01g001260.3C.gene;BraA01g001290.3C.gene;BraA01g001590.3C.gene;BraA01g001640.3C.gene;BraA01g001890.3C.gene;BraA01g002080.3C.gene;BraA01g002110.3C.gene;BraA01g002850.3C.gene;BraA01g002870.3C.gene;BraA01g002900.3C.gene;BraA01g002910.3C.gene;BraA01g003020.3C.gene;BraA01g003380.3C.gene;Bra…
Biological Process	GO:1901679	nucleotide transmembrane transport	27	11	8.52	0.15461	BraA01g013640.3C.gene;BraA02g000180.3C.gene;BraA02g035810.3C.gene;BraA03g009330.3C.gene;BraA03g050640.3C.gene;BraA06g010490.3C.gene;BraA06g016550.3C.gene;BraA06g025310.3C.gene;BraA07g040280.3C.gene;BraA08g027150.3C.gene;BraA08g030190.3C.gene
Biological Process	GO:0034196	acylglycerol transport	4	2	1.26	0.15468	BraA01g026950.3C.gene;BraA03g044730.3C.gene
Biological Process	GO:0009820	alkaloid metabolic process	25	12	7.89	0.15539	BraA01g022400.3C.gene;BraA01g025360.3C.gene;BraA02g022050.3C.gene;BraA02g042580.3C.gene;BraA04g003560.3C.gene;BraA05g002170.3C.gene;BraA05g022080.3C.gene;BraA06g008300.3C.gene;BraA09g042740.3C.gene;BraA09g047700.3C.gene;BraA10g019270.3C.gene;Brassica_rapa_newGene_8706
Biological Process	GO:0006469	negative regulation of protein kinase activity	21	9	6.62	0.15563	BraA03g038760.3C.gene;BraA06g003660.3C.gene;BraA06g035300.3C.gene;BraA07g007390.3C.gene;BraA09g004330.3C.gene;BraA09g054240.3C.gene;BraA10g014950.3C.gene;BraA10g031840.3C.gene;Brassica_rapa_newGene_2411
Biological Process	GO:0033673	negative regulation of kinase activity	21	9	6.62	0.15563	BraA03g038760.3C.gene;BraA06g003660.3C.gene;BraA06g035300.3C.gene;BraA07g007390.3C.gene;BraA09g004330.3C.gene;BraA09g054240.3C.gene;BraA10g014950.3C.gene;BraA10g031840.3C.gene;Brassica_rapa_newGene_2411
Biological Process	GO:0006272	leading strand elongation	4	3	1.26	0.15615	BraA05g014610.3C.gene;BraA07g016840.3C.gene;BraA09g063390.3C.gene
Biological Process	GO:0071284	cellular response to lead ion	1	1	0.32	0.15662	BraA03g002500.3C.gene
Biological Process	GO:0009267	cellular response to starvation	238	86	75.08	0.15663	BraA01g001150.3C.gene;BraA01g017190.3C.gene;BraA01g023560.3C.gene;BraA01g042490.3C.gene;BraA01g043720.3C.gene;BraA02g008710.3C.gene;BraA02g008880.3C.gene;BraA02g022050.3C.gene;BraA02g031860.3C.gene;BraA02g033010.3C.gene;BraA02g039880.3C.gene;BraA03g002200.3C.gene;BraA03g003120.3C.gene;BraA03g019980.3C.gene;BraA03g025400.3C.gene;BraA03g032690.3C.gene;BraA03g036120.3C.gene;BraA03g036150.3C.gene;Bra…
Biological Process	GO:0044703	multi-organism reproductive process	620	239	195.58	0.15671	BraA01g000060.3C.gene;BraA01g002820.3C.gene;BraA01g002910.3C.gene;BraA01g003420.3C.gene;BraA01g008180.3C.gene;BraA01g012100.3C.gene;BraA01g017220.3C.gene;BraA01g018040.3C.gene;BraA01g019010.3C.gene;BraA01g021750.3C.gene;BraA01g023640.3C.gene;BraA01g026140.3C.gene;BraA01g027690.3C.gene;BraA01g029590.3C.gene;BraA01g030410.3C.gene;BraA01g033180.3C.gene;BraA01g035360.3C.gene;BraA01g035870.3C.gene;Bra…
Biological Process	GO:0009685	gibberellin metabolic process	53	19	16.72	0.15675	BraA01g005000.3C.gene;BraA01g005030.3C.gene;BraA01g021540.3C.gene;BraA02g015640.3C.gene;BraA02g024710.3C.gene;BraA02g045190.3C.gene;BraA06g009090.3C.gene;BraA06g033010.3C.gene;BraA07g010700.3C.gene;BraA07g030810.3C.gene;BraA07g041570.3C.gene;BraA07g042410.3C.gene;BraA08g030860.3C.gene;BraA08g035680.3C.gene;BraA09g008640.3C.gene;BraA09g034980.3C.gene;BraA09g060680.3C.gene;BraA10g001200.3C.gene;Bra…
Biological Process	GO:0009686	gibberellin biosynthetic process	53	19	16.72	0.15675	BraA01g005000.3C.gene;BraA01g005030.3C.gene;BraA01g021540.3C.gene;BraA02g015640.3C.gene;BraA02g024710.3C.gene;BraA02g045190.3C.gene;BraA06g009090.3C.gene;BraA06g033010.3C.gene;BraA07g010700.3C.gene;BraA07g030810.3C.gene;BraA07g041570.3C.gene;BraA07g042410.3C.gene;BraA08g030860.3C.gene;BraA08g035680.3C.gene;BraA09g008640.3C.gene;BraA09g034980.3C.gene;BraA09g060680.3C.gene;BraA10g001200.3C.gene;Bra…
Biological Process	GO:0033306	phytol metabolic process	1	1	0.32	0.15697	BraA09g019050.3C.gene
Biological Process	GO:1903173	fatty alcohol metabolic process	1	1	0.32	0.15697	BraA09g019050.3C.gene
Biological Process	GO:0010229	inflorescence development	47	22	14.83	0.15716	BraA01g008290.3C.gene;BraA01g032420.3C.gene;BraA02g003880.3C.gene;BraA02g019350.3C.gene;BraA02g021850.3C.gene;BraA03g002200.3C.gene;BraA03g017890.3C.gene;BraA03g023630.3C.gene;BraA03g027090.3C.gene;BraA03g039670.3C.gene;BraA04g030760.3C.gene;BraA05g011150.3C.gene;BraA05g018200.3C.gene;BraA06g019370.3C.gene;BraA07g001060.3C.gene;BraA07g029890.3C.gene;BraA07g034590.3C.gene;BraA07g035720.3C.gene;Bra…
Biological Process	GO:0009816	defense response to bacterium, incompatible interaction	87	33	27.44	0.15761	BraA01g014490.3C.gene;BraA01g025910.3C.gene;BraA01g026390.3C.gene;BraA01g032990.3C.gene;BraA01g042770.3C.gene;BraA02g028540.3C.gene;BraA02g031580.3C.gene;BraA02g040690.3C.gene;BraA03g002480.3C.gene;BraA03g005610.3C.gene;BraA03g021170.3C.gene;BraA03g038220.3C.gene;BraA03g039450.3C.gene;BraA03g041440.3C.gene;BraA03g047230.3C.gene;BraA03g050150.3C.gene;BraA03g051480.3C.gene;BraA04g003800.3C.gene;Bra…
Biological Process	GO:0045940	positive regulation of steroid metabolic process	1	1	0.32	0.15812	BraA08g025480.3C.gene
Biological Process	GO:0010893	positive regulation of steroid biosynthetic process	1	1	0.32	0.15812	BraA08g025480.3C.gene
Biological Process	GO:2000488	positive regulation of brassinosteroid biosynthetic process	1	1	0.32	0.15812	BraA08g025480.3C.gene
Biological Process	GO:0019288	isopentenyl diphosphate biosynthetic process, methylerythritol 4-phosphate pathway	18	8	5.68	0.15829	BraA01g003910.3C.gene;BraA03g039860.3C.gene;BraA03g046310.3C.gene;BraA03g046320.3C.gene;BraA06g026430.3C.gene;BraA08g016030.3C.gene;BraA09g007410.3C.gene;BraA10g018340.3C.gene
Biological Process	GO:0000041	transition metal ion transport	140	49	44.16	0.15838	BraA01g011020.3C.gene;BraA01g018710.3C.gene;BraA01g036750.3C.gene;BraA01g038190.3C.gene;BraA02g009040.3C.gene;BraA02g009050.3C.gene;BraA02g023670.3C.gene;BraA02g025530.3C.gene;BraA02g035060.3C.gene;BraA02g042050.3C.gene;BraA03g001650.3C.gene;BraA03g011420.3C.gene;BraA03g024930.3C.gene;BraA03g041150.3C.gene;BraA03g041500.3C.gene;BraA03g048930.3C.gene;BraA04g002910.3C.gene;BraA04g004140.3C.gene;Bra…
Biological Process	GO:0046482	para-aminobenzoic acid metabolic process	10	3	3.15	0.15842	BraA03g023080.3C.gene;BraA05g003870.3C.gene;BraA10g004380.3C.gene
Biological Process	GO:0000002	mitochondrial genome maintenance	11	4	3.47	0.15905	BraA01g042360.3C.gene;BraA03g033640.3C.gene;BraA07g008740.3C.gene;BraA08g004980.3C.gene
Biological Process	GO:0000082	G1/S transition of mitotic cell cycle	17	8	5.36	0.15959	BraA01g004130.3C.gene;BraA03g020270.3C.gene;BraA03g058630.3C.gene;BraA04g005640.3C.gene;BraA07g015460.3C.gene;BraA07g040180.3C.gene;BraA08g016120.3C.gene;BraA09g054240.3C.gene
Biological Process	GO:0090329	regulation of DNA-dependent DNA replication	42	17	13.25	0.15977	BraA01g042360.3C.gene;BraA02g019160.3C.gene;BraA02g035820.3C.gene;BraA03g004700.3C.gene;BraA03g018210.3C.gene;BraA03g020270.3C.gene;BraA04g005640.3C.gene;BraA05g036220.3C.gene;BraA06g000590.3C.gene;BraA06g010480.3C.gene;BraA06g018770.3C.gene;BraA06g029900.3C.gene;BraA07g034270.3C.gene;BraA07g039560.3C.gene;BraA08g008380.3C.gene;BraA09g026630.3C.gene;BraA10g025680.3C.gene
Biological Process	GO:0019379	sulfate assimilation, phosphoadenylyl sulfate reduction by phosphoadenylyl-sulfate reductase (thioredoxin)	1	1	0.32	0.16003	BraA03g064230.3C.gene
Biological Process	GO:0019742	pentacyclic triterpenoid metabolic process	10	4	3.15	0.16006	BraA05g027120.3C.gene;BraA05g027880.3C.gene;BraA07g009630.3C.gene;BraA07g025410.3C.gene
Biological Process	GO:0019745	pentacyclic triterpenoid biosynthetic process	10	4	3.15	0.16006	BraA05g027120.3C.gene;BraA05g027880.3C.gene;BraA07g009630.3C.gene;BraA07g025410.3C.gene
Biological Process	GO:0007169	transmembrane receptor protein tyrosine kinase signaling pathway	192	72	60.57	0.16021	BraA01g001610.3C.gene;BraA01g002450.3C.gene;BraA01g009000.3C.gene;BraA01g010180.3C.gene;BraA01g011280.3C.gene;BraA01g013300.3C.gene;BraA01g022270.3C.gene;BraA01g028390.3C.gene;BraA01g033180.3C.gene;BraA01g038380.3C.gene;BraA01g041090.3C.gene;BraA02g000050.3C.gene;BraA02g018300.3C.gene;BraA02g021030.3C.gene;BraA02g022170.3C.gene;BraA02g026280.3C.gene;BraA02g031450.3C.gene;BraA03g002710.3C.gene;Bra…
Biological Process	GO:0051347	positive regulation of transferase activity	51	20	16.09	0.16035	BraA01g010840.3C.gene;BraA01g013460.3C.gene;BraA01g032420.3C.gene;BraA02g006040.3C.gene;BraA02g016890.3C.gene;BraA03g002870.3C.gene;BraA03g039670.3C.gene;BraA03g052940.3C.gene;BraA04g020030.3C.gene;BraA05g018200.3C.gene;BraA06g018600.3C.gene;BraA06g025770.3C.gene;BraA08g015140.3C.gene;BraA09g007230.3C.gene;BraA09g037340.3C.gene;BraA09g065210.3C.gene;BraA10g002320.3C.gene;BraA10g008570.3C.gene;Bra…
Biological Process	GO:2000306	positive regulation of photomorphogenesis	4	2	1.26	0.16095	BraA01g000250.3C.gene;BraA08g022680.3C.gene
Biological Process	GO:0080135	regulation of cellular response to stress	77	25	24.29	0.16133	BraA01g000350.3C.gene;BraA01g001750.3C.gene;BraA01g007850.3C.gene;BraA02g008710.3C.gene;BraA03g009600.3C.gene;BraA03g018390.3C.gene;BraA03g033660.3C.gene;BraA03g034970.3C.gene;BraA03g041440.3C.gene;BraA03g050150.3C.gene;BraA03g056480.3C.gene;BraA04g006990.3C.gene;BraA04g030780.3C.gene;BraA05g023120.3C.gene;BraA05g035120.3C.gene;BraA05g036610.3C.gene;BraA05g036830.3C.gene;BraA05g038170.3C.gene;Bra…
Biological Process	GO:1902477	regulation of defense response to bacterium, incompatible interaction	3	2	0.95	0.16165	BraA03g038220.3C.gene;BraA05g029560.3C.gene
Biological Process	GO:0055085	transmembrane transport	1713	622	540.37	0.16177	BraA01g000240.3C.gene;BraA01g001030.3C.gene;BraA01g002130.3C.gene;BraA01g002140.3C.gene;BraA01g002640.3C.gene;BraA01g003230.3C.gene;BraA01g005580.3C.gene;BraA01g007510.3C.gene;BraA01g007590.3C.gene;BraA01g008430.3C.gene;BraA01g008820.3C.gene;BraA01g009180.3C.gene;BraA01g009670.3C.gene;BraA01g011020.3C.gene;BraA01g012190.3C.gene;BraA01g012650.3C.gene;BraA01g012890.3C.gene;BraA01g013640.3C.gene;Bra…
Biological Process	GO:0052889	9,9'-di-cis-zeta-carotene desaturation to 7,9,7',9'-tetra-cis-lycopene	1	1	0.32	0.16188	BraA05g040310.3C.gene
Biological Process	GO:0009908	flower development	857	291	270.34	0.16224	BraA01g000350.3C.gene;BraA01g000430.3C.gene;BraA01g001890.3C.gene;BraA01g002350.3C.gene;BraA01g005000.3C.gene;BraA01g005030.3C.gene;BraA01g006260.3C.gene;BraA01g006270.3C.gene;BraA01g007850.3C.gene;BraA01g008530.3C.gene;BraA01g009000.3C.gene;BraA01g010430.3C.gene;BraA01g011680.3C.gene;BraA01g015650.3C.gene;BraA01g015680.3C.gene;BraA01g016370.3C.gene;BraA01g018070.3C.gene;BraA01g019200.3C.gene;Bra…
Biological Process	GO:1901562	response to paraquat	5	3	1.58	0.16242	BraA01g018750.3C.gene;BraA03g012070.3C.gene;BraA10g016090.3C.gene
Biological Process	GO:0016101	diterpenoid metabolic process	57	21	17.98	0.16243	BraA01g005000.3C.gene;BraA01g005030.3C.gene;BraA01g021540.3C.gene;BraA02g015640.3C.gene;BraA02g024710.3C.gene;BraA02g045190.3C.gene;BraA06g009090.3C.gene;BraA06g033010.3C.gene;BraA07g010700.3C.gene;BraA07g030810.3C.gene;BraA07g041570.3C.gene;BraA07g042410.3C.gene;BraA08g030860.3C.gene;BraA08g035680.3C.gene;BraA09g008640.3C.gene;BraA09g016510.3C.gene;BraA09g019050.3C.gene;BraA09g034980.3C.gene;Bra…
Biological Process	GO:0046777	protein autophosphorylation	238	88	75.08	0.16273	BraA01g003080.3C.gene;BraA01g003800.3C.gene;BraA01g004270.3C.gene;BraA01g008630.3C.gene;BraA01g009000.3C.gene;BraA01g012670.3C.gene;BraA01g017630.3C.gene;BraA01g019610.3C.gene;BraA01g026990.3C.gene;BraA02g004380.3C.gene;BraA02g007890.3C.gene;BraA02g008120.3C.gene;BraA02g019850.3C.gene;BraA02g036960.3C.gene;BraA02g038630.3C.gene;BraA03g005170.3C.gene;BraA03g005610.3C.gene;BraA03g006420.3C.gene;Bra…
Biological Process	GO:0006824	cobalt ion transport	3	2	0.95	0.16277	BraA04g006030.3C.gene;BraA05g007180.3C.gene
Biological Process	GO:0072708	response to sorbitol	4	1	1.26	0.16278	BraA10g019840.3C.gene
Biological Process	GO:0048026	positive regulation of mRNA splicing, via spliceosome	3	2	0.95	0.16317	BraA01g028410.3C.gene;BraA02g001350.3C.gene
Biological Process	GO:0044804	autophagy of nucleus	16	5	5.05	0.16326	BraA03g055830.3C.gene;BraA04g000590.3C.gene;BraA06g000790.3C.gene;BraA07g025220.3C.gene;BraA10g022680.3C.gene
Biological Process	GO:0009954	proximal/distal pattern formation	13	7	4.1	0.16342	BraA01g011680.3C.gene;BraA04g003480.3C.gene;BraA04g029210.3C.gene;BraA05g002190.3C.gene;BraA06g010910.3C.gene;BraA07g022730.3C.gene;BraA09g059130.3C.gene
Biological Process	GO:0033014	tetrapyrrole biosynthetic process	123	45	38.8	0.16356	BraA01g009960.3C.gene;BraA01g022000.3C.gene;BraA01g027430.3C.gene;BraA01g031350.3C.gene;BraA02g002840.3C.gene;BraA02g022330.3C.gene;BraA02g031110.3C.gene;BraA03g005840.3C.gene;BraA03g007480.3C.gene;BraA03g009000.3C.gene;BraA03g012760.3C.gene;BraA03g015750.3C.gene;BraA03g026080.3C.gene;BraA03g039860.3C.gene;BraA03g040550.3C.gene;BraA03g043210.3C.gene;BraA03g046310.3C.gene;BraA03g046320.3C.gene;Bra…
Biological Process	GO:0006650	glycerophospholipid metabolic process	245	86	77.29	0.16378	BraA01g000700.3C.gene;BraA01g009560.3C.gene;BraA01g013030.3C.gene;BraA01g017520.3C.gene;BraA01g017750.3C.gene;BraA01g036460.3C.gene;BraA01g041190.3C.gene;BraA01g042490.3C.gene;BraA01g044740.3C.gene;BraA02g013930.3C.gene;BraA02g030540.3C.gene;BraA02g041670.3C.gene;BraA02g044980.3C.gene;BraA03g019620.3C.gene;BraA03g021840.3C.gene;BraA03g023120.3C.gene;BraA03g024210.3C.gene;BraA03g029380.3C.gene;Bra…
Biological Process	GO:0015781	pyrimidine nucleotide-sugar transport	23	10	7.26	0.16404	BraA01g013640.3C.gene;BraA02g035810.3C.gene;BraA03g050640.3C.gene;BraA04g020240.3C.gene;BraA06g010490.3C.gene;BraA06g016550.3C.gene;BraA06g028450.3C.gene;BraA07g018690.3C.gene;BraA07g040280.3C.gene;BraA08g027150.3C.gene
Biological Process	GO:0048438	floral whorl development	315	118	99.37	0.16408	BraA01g000350.3C.gene;BraA01g000430.3C.gene;BraA01g002350.3C.gene;BraA01g007850.3C.gene;BraA01g010430.3C.gene;BraA01g015680.3C.gene;BraA01g016370.3C.gene;BraA01g018070.3C.gene;BraA01g019200.3C.gene;BraA01g023640.3C.gene;BraA01g036620.3C.gene;BraA01g036650.3C.gene;BraA01g044460.3C.gene;BraA02g000400.3C.gene;BraA02g001780.3C.gene;BraA02g003130.3C.gene;BraA02g007220.3C.gene;BraA02g009410.3C.gene;Bra…
Biological Process	GO:0032890	regulation of organic acid transport	12	6	3.79	0.16505	BraA01g016470.3C.gene;BraA02g012100.3C.gene;BraA03g012310.3C.gene;BraA03g052750.3C.gene;BraA06g036110.3C.gene;BraA10g015770.3C.gene
Biological Process	GO:0051952	regulation of amine transport	12	6	3.79	0.16505	BraA01g016470.3C.gene;BraA02g012100.3C.gene;BraA03g012310.3C.gene;BraA03g052750.3C.gene;BraA06g036110.3C.gene;BraA10g015770.3C.gene
Biological Process	GO:0051955	regulation of amino acid transport	12	6	3.79	0.16505	BraA01g016470.3C.gene;BraA02g012100.3C.gene;BraA03g012310.3C.gene;BraA03g052750.3C.gene;BraA06g036110.3C.gene;BraA10g015770.3C.gene
Biological Process	GO:0080143	regulation of amino acid export	12	6	3.79	0.16505	BraA01g016470.3C.gene;BraA02g012100.3C.gene;BraA03g012310.3C.gene;BraA03g052750.3C.gene;BraA06g036110.3C.gene;BraA10g015770.3C.gene
Biological Process	GO:0042550	photosystem I stabilization	5	3	1.58	0.16518	BraA05g016110.3C.gene;BraA06g000430.3C.gene;BraA08g000440.3C.gene
Biological Process	GO:0071446	cellular response to salicylic acid stimulus	83	28	26.18	0.1654	BraA02g027400.3C.gene;BraA02g039660.3C.gene;BraA03g002040.3C.gene;BraA03g017360.3C.gene;BraA03g034970.3C.gene;BraA03g042430.3C.gene;BraA03g045350.3C.gene;BraA03g047230.3C.gene;BraA03g047240.3C.gene;BraA03g048470.3C.gene;BraA04g006990.3C.gene;BraA05g035120.3C.gene;BraA05g040640.3C.gene;BraA06g001540.3C.gene;BraA06g040430.3C.gene;BraA06g043400.3C.gene;BraA07g011580.3C.gene;BraA08g026970.3C.gene;Bra…
Biological Process	GO:0019747	regulation of isoprenoid metabolic process	38	16	11.99	0.16544	BraA01g005000.3C.gene;BraA01g005030.3C.gene;BraA01g021540.3C.gene;BraA02g016790.3C.gene;BraA02g045190.3C.gene;BraA03g048470.3C.gene;BraA04g001300.3C.gene;BraA06g009090.3C.gene;BraA07g015550.3C.gene;BraA08g002160.3C.gene;BraA08g027680.3C.gene;BraA08g030860.3C.gene;BraA09g008640.3C.gene;BraA09g060680.3C.gene;Brassica_rapa_newGene_2062;Brassica_rapa_newGene_2557
Biological Process	GO:0055078	sodium ion homeostasis	16	8	5.05	0.16576	BraA01g003100.3C.gene;BraA02g000560.3C.gene;BraA02g035950.3C.gene;BraA03g012070.3C.gene;BraA07g041450.3C.gene;BraA10g016090.3C.gene;BraA10g033090.3C.gene;Brassica_rapa_newGene_502
Biological Process	GO:0035670	plant-type ovary development	99	37	31.23	0.16632	BraA01g000350.3C.gene;BraA01g007850.3C.gene;BraA01g036650.3C.gene;BraA01g044460.3C.gene;BraA02g001780.3C.gene;BraA02g007220.3C.gene;BraA02g009410.3C.gene;BraA02g015290.3C.gene;BraA02g029900.3C.gene;BraA03g002140.3C.gene;BraA03g007090.3C.gene;BraA03g035960.3C.gene;BraA04g002560.3C.gene;BraA04g013970.3C.gene;BraA04g024760.3C.gene;BraA05g003110.3C.gene;BraA05g010360.3C.gene;BraA05g023490.3C.gene;Bra…
Biological Process	GO:0080172	petal epidermis patterning	1	1	0.32	0.16658	BraA06g002640.3C.gene
Biological Process	GO:0007062	sister chromatid cohesion	54	18	17.03	0.16714	BraA01g003250.3C.gene;BraA01g037460.3C.gene;BraA02g015890.3C.gene;BraA03g025890.3C.gene;BraA03g025900.3C.gene;BraA03g043390.3C.gene;BraA03g056550.3C.gene;BraA04g028720.3C.gene;BraA06g036680.3C.gene;BraA07g004250.3C.gene;BraA08g017510.3C.gene;BraA08g022980.3C.gene;BraA08g034690.3C.gene;BraA09g055920.3C.gene;BraA10g009940.3C.gene;BraA10g026000.3C.gene;BraAnng006390.3C.gene;Brassica_rapa_newGene_548
Biological Process	GO:0009646	response to absence of light	41	14	12.93	0.16745	BraA01g000430.3C.gene;BraA01g043400.3C.gene;BraA02g008760.3C.gene;BraA02g017380.3C.gene;BraA05g042180.3C.gene;BraA06g016890.3C.gene;BraA06g019700.3C.gene;BraA06g044360.3C.gene;BraA07g025450.3C.gene;BraA07g032410.3C.gene;BraA08g027370.3C.gene;BraA09g037340.3C.gene;BraA10g012360.3C.gene;BraA10g020350.3C.gene
Biological Process	GO:0048508	embryonic meristem development	63	23	19.87	0.16817	BraA02g014280.3C.gene;BraA02g019090.3C.gene;BraA02g034120.3C.gene;BraA02g040970.3C.gene;BraA03g037230.3C.gene;BraA03g044480.3C.gene;BraA04g024760.3C.gene;BraA05g010360.3C.gene;BraA05g020800.3C.gene;BraA06g004850.3C.gene;BraA06g007870.3C.gene;BraA06g026580.3C.gene;BraA06g033660.3C.gene;BraA06g041020.3C.gene;BraA07g000530.3C.gene;BraA07g008230.3C.gene;BraA08g007750.3C.gene;BraA08g033090.3C.gene;Bra…
Biological Process	GO:0006665	sphingolipid metabolic process	74	23	23.34	0.1683	BraA01g002290.3C.gene;BraA01g033830.3C.gene;BraA02g002710.3C.gene;BraA03g003510.3C.gene;BraA03g038800.3C.gene;BraA04g001120.3C.gene;BraA04g020050.3C.gene;BraA04g026960.3C.gene;BraA04g031980.3C.gene;BraA05g001610.3C.gene;BraA05g007580.3C.gene;BraA05g007650.3C.gene;BraA05g018300.3C.gene;BraA05g038960.3C.gene;BraA07g018450.3C.gene;BraA07g024690.3C.gene;BraA07g034560.3C.gene;BraA08g002880.3C.gene;Bra…
Biological Process	GO:0044093	positive regulation of molecular function	203	77	64.04	0.16855	BraA01g003020.3C.gene;BraA01g005450.3C.gene;BraA01g010840.3C.gene;BraA01g013460.3C.gene;BraA01g017250.3C.gene;BraA01g032420.3C.gene;BraA01g034980.3C.gene;BraA01g036650.3C.gene;BraA01g038260.3C.gene;BraA01g041220.3C.gene;BraA02g006040.3C.gene;BraA02g016890.3C.gene;BraA03g002870.3C.gene;BraA03g005680.3C.gene;BraA03g012060.3C.gene;BraA03g013600.3C.gene;BraA03g016710.3C.gene;BraA03g021810.3C.gene;Bra…
Biological Process	GO:0032065	cortical protein anchoring	1	1	0.32	0.16893	BraA02g019370.3C.gene
Biological Process	GO:0051220	cytoplasmic sequestering of protein	1	1	0.32	0.16893	BraA02g019370.3C.gene
Biological Process	GO:0051224	negative regulation of protein transport	1	1	0.32	0.16893	BraA02g019370.3C.gene
Biological Process	GO:0071365	cellular response to auxin stimulus	387	135	122.08	0.16899	BraA01g001310.3C.gene;BraA01g002620.3C.gene;BraA01g003360.3C.gene;BraA01g005780.3C.gene;BraA01g008880.3C.gene;BraA01g014680.3C.gene;BraA01g016680.3C.gene;BraA01g027640.3C.gene;BraA01g036620.3C.gene;BraA02g003470.3C.gene;BraA02g004440.3C.gene;BraA02g009110.3C.gene;BraA02g012300.3C.gene;BraA02g013860.3C.gene;BraA02g021850.3C.gene;BraA02g022810.3C.gene;BraA02g022840.3C.gene;BraA02g023530.3C.gene;Bra…
Biological Process	GO:0031538	negative regulation of anthocyanin metabolic process	4	3	1.26	0.16931	BraA05g035640.3C.gene;BraA09g028350.3C.gene;BraA10g025180.3C.gene
Biological Process	GO:0009877	nodulation	5	3	1.58	0.16933	BraA06g016120.3C.gene;BraA07g015640.3C.gene;BraA08g009920.3C.gene
Biological Process	GO:0032535	regulation of cellular component size	102	34	32.18	0.16934	BraA01g008290.3C.gene;BraA01g008300.3C.gene;BraA01g042600.3C.gene;BraA02g006510.3C.gene;BraA02g017520.3C.gene;BraA03g012480.3C.gene;BraA03g013810.3C.gene;BraA03g023810.3C.gene;BraA03g041590.3C.gene;BraA03g055040.3C.gene;BraA04g001370.3C.gene;BraA04g028070.3C.gene;BraA04g028360.3C.gene;BraA04g031690.3C.gene;BraA05g002430.3C.gene;BraA06g019590.3C.gene;BraA07g001050.3C.gene;BraA07g001060.3C.gene;Bra…
Biological Process	GO:0090066	regulation of anatomical structure size	102	34	32.18	0.16934	BraA01g008290.3C.gene;BraA01g008300.3C.gene;BraA01g042600.3C.gene;BraA02g006510.3C.gene;BraA02g017520.3C.gene;BraA03g012480.3C.gene;BraA03g013810.3C.gene;BraA03g023810.3C.gene;BraA03g041590.3C.gene;BraA03g055040.3C.gene;BraA04g001370.3C.gene;BraA04g028070.3C.gene;BraA04g028360.3C.gene;BraA04g031690.3C.gene;BraA05g002430.3C.gene;BraA06g019590.3C.gene;BraA07g001050.3C.gene;BraA07g001060.3C.gene;Bra…
Biological Process	GO:0009698	phenylpropanoid metabolic process	285	128	89.9	0.16948	BraA01g000350.3C.gene;BraA01g001080.3C.gene;BraA01g002420.3C.gene;BraA01g004350.3C.gene;BraA01g016990.3C.gene;BraA01g029610.3C.gene;BraA01g030500.3C.gene;BraA01g033430.3C.gene;BraA01g037900.3C.gene;BraA02g000320.3C.gene;BraA02g000800.3C.gene;BraA02g001710.3C.gene;BraA02g004870.3C.gene;BraA02g008760.3C.gene;BraA02g009810.3C.gene;BraA02g010500.3C.gene;BraA02g014110.3C.gene;BraA02g024140.3C.gene;Bra…
Biological Process	GO:0010092	specification of animal organ identity	22	10	6.94	0.16955	BraA01g011680.3C.gene;BraA03g001650.3C.gene;BraA03g009520.3C.gene;BraA03g023630.3C.gene;BraA04g005470.3C.gene;BraA04g030760.3C.gene;BraA06g008380.3C.gene;BraA09g045310.3C.gene;BraA10g020330.3C.gene;Brassica_rapa_newGene_4899
Biological Process	GO:0010093	specification of floral organ identity	22	10	6.94	0.16955	BraA01g011680.3C.gene;BraA03g001650.3C.gene;BraA03g009520.3C.gene;BraA03g023630.3C.gene;BraA04g005470.3C.gene;BraA04g030760.3C.gene;BraA06g008380.3C.gene;BraA09g045310.3C.gene;BraA10g020330.3C.gene;Brassica_rapa_newGene_4899
Biological Process	GO:0035337	fatty-acyl-CoA metabolic process	12	6	3.79	0.16973	BraA01g004350.3C.gene;BraA02g032330.3C.gene;BraA06g004850.3C.gene;BraA07g022490.3C.gene;BraA08g007750.3C.gene;BraA09g012710.3C.gene
Biological Process	GO:0048564	photosystem I assembly	11	5	3.47	0.16988	BraA05g013660.3C.gene;BraA06g042930.3C.gene;BraA07g005060.3C.gene;BraA07g014530.3C.gene;BraA08g011230.3C.gene
Biological Process	GO:1990267	response to transition metal nanoparticle	115	41	36.28	0.16992	BraA01g000350.3C.gene;BraA01g007850.3C.gene;BraA01g015820.3C.gene;BraA01g017220.3C.gene;BraA02g017380.3C.gene;BraA02g025540.3C.gene;BraA02g034850.3C.gene;BraA03g005880.3C.gene;BraA03g016420.3C.gene;BraA03g018430.3C.gene;BraA03g020070.3C.gene;BraA03g020080.3C.gene;BraA03g020710.3C.gene;BraA03g022840.3C.gene;BraA03g031420.3C.gene;BraA03g056480.3C.gene;BraA04g002910.3C.gene;BraA04g021070.3C.gene;Bra…
Biological Process	GO:0050730	regulation of peptidyl-tyrosine phosphorylation	4	1	1.26	0.17005	BraA10g027410.3C.gene
Biological Process	GO:0050732	negative regulation of peptidyl-tyrosine phosphorylation	4	1	1.26	0.17005	BraA10g027410.3C.gene
Biological Process	GO:0048440	carpel development	134	48	42.27	0.17027	BraA01g000350.3C.gene;BraA01g007850.3C.gene;BraA01g010430.3C.gene;BraA01g023640.3C.gene;BraA01g036650.3C.gene;BraA01g044460.3C.gene;BraA02g001780.3C.gene;BraA02g003130.3C.gene;BraA02g007220.3C.gene;BraA02g009410.3C.gene;BraA02g015290.3C.gene;BraA02g029900.3C.gene;BraA02g036180.3C.gene;BraA03g002140.3C.gene;BraA03g007090.3C.gene;BraA03g018370.3C.gene;BraA03g035960.3C.gene;BraA04g002560.3C.gene;Bra…
Biological Process	GO:0071244	cellular response to carbon dioxide	2	1	0.63	0.17098	BraA03g050490.3C.gene
Biological Process	GO:0033047	regulation of mitotic sister chromatid segregation	2	1	0.63	0.17128	Brassica_rapa_newGene_548
Biological Process	GO:1901970	positive regulation of mitotic sister chromatid separation	2	1	0.63	0.17128	Brassica_rapa_newGene_548
Biological Process	GO:0051306	mitotic sister chromatid separation	2	1	0.63	0.17128	Brassica_rapa_newGene_548
Biological Process	GO:0010965	regulation of mitotic sister chromatid separation	2	1	0.63	0.17128	Brassica_rapa_newGene_548
Biological Process	GO:0009664	plant-type cell wall organization	230	75	72.55	0.17179	BraA01g000050.3C.gene;BraA01g012680.3C.gene;BraA01g017810.3C.gene;BraA01g019010.3C.gene;BraA01g027690.3C.gene;BraA01g033000.3C.gene;BraA02g000450.3C.gene;BraA02g006110.3C.gene;BraA02g006510.3C.gene;BraA02g012200.3C.gene;BraA02g019240.3C.gene;BraA02g026880.3C.gene;BraA02g038530.3C.gene;BraA02g039040.3C.gene;BraA03g000030.3C.gene;BraA03g006880.3C.gene;BraA03g007000.3C.gene;BraA03g013430.3C.gene;Bra…
Biological Process	GO:0010191	mucilage metabolic process	47	18	14.83	0.17183	BraA01g001630.3C.gene;BraA02g023760.3C.gene;BraA02g026880.3C.gene;BraA02g039040.3C.gene;BraA02g040020.3C.gene;BraA03g004030.3C.gene;BraA04g021450.3C.gene;BraA04g023540.3C.gene;BraA05g036430.3C.gene;BraA06g016550.3C.gene;BraA06g019100.3C.gene;BraA06g026200.3C.gene;BraA06g036270.3C.gene;BraA07g027220.3C.gene;BraA07g040360.3C.gene;BraA09g012790.3C.gene;BraA09g013490.3C.gene;BraA09g015440.3C.gene
Biological Process	GO:0080024	indolebutyric acid metabolic process	9	5	2.84	0.17186	BraA04g007520.3C.gene;BraA06g033920.3C.gene;BraA08g010550.3C.gene;BraA08g014920.3C.gene;BraA09g005070.3C.gene
Biological Process	GO:0055075	potassium ion homeostasis	39	16	12.3	0.17216	BraA01g003100.3C.gene;BraA02g013060.3C.gene;BraA03g013320.3C.gene;BraA04g005940.3C.gene;BraA05g023200.3C.gene;BraA05g039060.3C.gene;BraA05g041490.3C.gene;BraA06g030510.3C.gene;BraA07g021420.3C.gene;BraA07g041450.3C.gene;BraA08g035570.3C.gene;BraA09g004860.3C.gene;BraA09g032690.3C.gene;BraA09g066000.3C.gene;BraA10g000740.3C.gene;BraA10g013390.3C.gene
Biological Process	GO:0051650	establishment of vesicle localization	17	8	5.36	0.17217	BraA02g006510.3C.gene;BraA04g007680.3C.gene;BraA08g023200.3C.gene;BraA08g034860.3C.gene;BraA09g043400.3C.gene;BraA09g058480.3C.gene;BraA09g064870.3C.gene;BraA10g023270.3C.gene
Biological Process	GO:0051648	vesicle localization	17	8	5.36	0.17217	BraA02g006510.3C.gene;BraA04g007680.3C.gene;BraA08g023200.3C.gene;BraA08g034860.3C.gene;BraA09g043400.3C.gene;BraA09g058480.3C.gene;BraA09g064870.3C.gene;BraA10g023270.3C.gene
Biological Process	GO:0010646	regulation of cell communication	391	130	123.34	0.17225	BraA01g000250.3C.gene;BraA01g003020.3C.gene;BraA01g003360.3C.gene;BraA01g016680.3C.gene;BraA01g016800.3C.gene;BraA01g030980.3C.gene;BraA01g032170.3C.gene;BraA01g032420.3C.gene;BraA01g034810.3C.gene;BraA01g036460.3C.gene;BraA01g036870.3C.gene;BraA01g043050.3C.gene;BraA02g000120.3C.gene;BraA02g008710.3C.gene;BraA02g008790.3C.gene;BraA02g020000.3C.gene;BraA02g021020.3C.gene;BraA02g022810.3C.gene;Bra…
Biological Process	GO:0098660	inorganic ion transmembrane transport	508	173	160.25	0.17266	BraA01g002640.3C.gene;BraA01g005580.3C.gene;BraA01g007510.3C.gene;BraA01g008820.3C.gene;BraA01g009670.3C.gene;BraA01g011020.3C.gene;BraA01g012890.3C.gene;BraA01g018710.3C.gene;BraA01g026900.3C.gene;BraA01g031260.3C.gene;BraA01g032470.3C.gene;BraA01g034820.3C.gene;BraA01g036180.3C.gene;BraA01g038190.3C.gene;BraA01g044890.3C.gene;BraA02g000180.3C.gene;BraA02g003380.3C.gene;BraA02g004150.3C.gene;Bra…
Biological Process	GO:0009855	determination of bilateral symmetry	14	5	4.42	0.1733	BraA04g024760.3C.gene;BraA05g010360.3C.gene;BraA06g002210.3C.gene;BraA08g002260.3C.gene;BraA09g034560.3C.gene
Biological Process	GO:0055090	acylglycerol homeostasis	2	1	0.63	0.17331	BraA03g051690.3C.gene
Biological Process	GO:0055091	phospholipid homeostasis	2	1	0.63	0.17331	BraA03g051690.3C.gene
Biological Process	GO:0070328	triglyceride homeostasis	2	1	0.63	0.17331	BraA03g051690.3C.gene
Biological Process	GO:0010051	xylem and phloem pattern formation	113	40	35.65	0.17421	BraA01g001630.3C.gene;BraA01g011680.3C.gene;BraA01g018140.3C.gene;BraA02g000400.3C.gene;BraA02g019880.3C.gene;BraA02g021850.3C.gene;BraA03g005680.3C.gene;BraA03g017120.3C.gene;BraA03g022360.3C.gene;BraA03g025870.3C.gene;BraA03g034000.3C.gene;BraA03g036930.3C.gene;BraA03g043420.3C.gene;BraA03g047430.3C.gene;BraA03g053680.3C.gene;BraA04g000100.3C.gene;BraA04g005210.3C.gene;BraA05g003020.3C.gene;Bra…
Biological Process	GO:0006102	isocitrate metabolic process	23	6	7.26	0.17486	BraA03g006410.3C.gene;BraA03g042060.3C.gene;BraA08g019620.3C.gene;BraA08g020740.3C.gene;BraA09g015910.3C.gene;BraA09g056530.3C.gene
Biological Process	GO:0006869	lipid transport	241	79	76.02	0.17498	BraA01g002300.3C.gene;BraA01g005000.3C.gene;BraA01g005030.3C.gene;BraA01g013110.3C.gene;BraA01g016590.3C.gene;BraA01g018670.3C.gene;BraA01g022310.3C.gene;BraA01g026810.3C.gene;BraA01g026920.3C.gene;BraA01g026950.3C.gene;BraA01g034520.3C.gene;BraA01g042640.3C.gene;BraA02g002930.3C.gene;BraA02g011070.3C.gene;BraA02g017170.3C.gene;BraA02g029210.3C.gene;BraA02g036530.3C.gene;BraA02g039660.3C.gene;Bra…
Biological Process	GO:0097438	exit from dormancy	6	3	1.89	0.17513	BraA01g010660.3C.gene;BraA09g063330.3C.gene;BraA10g006100.3C.gene
Biological Process	GO:0048838	release of seed from dormancy	6	3	1.89	0.17513	BraA01g010660.3C.gene;BraA09g063330.3C.gene;BraA10g006100.3C.gene
Biological Process	GO:0097501	stress response to metal ion	10	6	3.15	0.17523	BraA01g039940.3C.gene;BraA02g007060.3C.gene;BraA09g013160.3C.gene;BraA09g040100.3C.gene;BraA10g022530.3C.gene;Brassica_rapa_newGene_2553
Biological Process	GO:0006282	regulation of DNA repair	12	2	3.79	0.17527	BraA01g007850.3C.gene;BraA03g018390.3C.gene
Biological Process	GO:0042351	'de novo' GDP-L-fucose biosynthetic process	12	5	3.79	0.17598	BraA01g022530.3C.gene;BraA07g017600.3C.gene;BraA07g029080.3C.gene;BraA07g036960.3C.gene;BraA09g042350.3C.gene
Biological Process	GO:0015837	amine transport	15	7	4.73	0.17599	BraA01g016470.3C.gene;BraA02g012100.3C.gene;BraA03g012310.3C.gene;BraA03g052750.3C.gene;BraA06g036110.3C.gene;BraA09g000010.3C.gene;BraA10g015770.3C.gene
Biological Process	GO:0043067	regulation of programmed cell death	110	43	34.7	0.17673	BraA01g000350.3C.gene;BraA01g001750.3C.gene;BraA01g002290.3C.gene;BraA01g002420.3C.gene;BraA01g011030.3C.gene;BraA01g011640.3C.gene;BraA01g028810.3C.gene;BraA01g029930.3C.gene;BraA01g036650.3C.gene;BraA01g039610.3C.gene;BraA02g025220.3C.gene;BraA02g044630.3C.gene;BraA03g018390.3C.gene;BraA03g034970.3C.gene;BraA03g035600.3C.gene;BraA03g041440.3C.gene;BraA03g048940.3C.gene;BraA03g050150.3C.gene;Bra…
Biological Process	GO:0010257	NADH dehydrogenase complex assembly	13	7	4.1	0.17717	BraA02g020050.3C.gene;BraA03g011990.3C.gene;BraA03g043810.3C.gene;BraA05g025640.3C.gene;BraA07g035470.3C.gene;BraA08g021760.3C.gene;BraA09g045540.3C.gene
Biological Process	GO:0052320	positive regulation of phytoalexin metabolic process	2	1	0.63	0.17755	BraA03g053600.3C.gene
Biological Process	GO:0052322	positive regulation of phytoalexin biosynthetic process	2	1	0.63	0.17755	BraA03g053600.3C.gene
Biological Process	GO:0052318	regulation of phytoalexin metabolic process	2	1	0.63	0.17755	BraA03g053600.3C.gene
Biological Process	GO:0052319	regulation of phytoalexin biosynthetic process	2	1	0.63	0.17755	BraA03g053600.3C.gene
Biological Process	GO:1901182	regulation of camalexin biosynthetic process	2	1	0.63	0.17755	BraA03g053600.3C.gene
Biological Process	GO:1901183	positive regulation of camalexin biosynthetic process	2	1	0.63	0.17755	BraA03g053600.3C.gene
Biological Process	GO:0019563	glycerol catabolic process	12	4	3.79	0.17758	BraA05g036400.3C.gene;BraA07g025810.3C.gene;BraA07g043000.3C.gene;Brassica_rapa_newGene_4249
Biological Process	GO:0019405	alditol catabolic process	12	4	3.79	0.17758	BraA05g036400.3C.gene;BraA07g025810.3C.gene;BraA07g043000.3C.gene;Brassica_rapa_newGene_4249
Biological Process	GO:0097250	mitochondrial respiratory chain supercomplex assembly	2	1	0.63	0.178	BraA10g005640.3C.gene
Biological Process	GO:0006546	glycine catabolic process	16	7	5.05	0.17803	BraA01g001110.3C.gene;BraA05g009850.3C.gene;BraA05g023170.3C.gene;BraA08g008590.3C.gene;BraA08g021770.3C.gene;BraA08g031370.3C.gene;BraA09g056000.3C.gene
Biological Process	GO:0010582	floral meristem determinacy	31	9	9.78	0.17853	BraA01g019200.3C.gene;BraA04g003480.3C.gene;BraA04g029210.3C.gene;BraA05g002190.3C.gene;BraA07g022730.3C.gene;BraA07g034130.3C.gene;BraA08g025700.3C.gene;BraA09g046330.3C.gene;BraA10g032440.3C.gene
Biological Process	GO:0042559	pteridine-containing compound biosynthetic process	33	8	10.41	0.17869	BraA02g001870.3C.gene;BraA03g015620.3C.gene;BraA03g035230.3C.gene;BraA03g043050.3C.gene;BraA05g035180.3C.gene;BraA05g038390.3C.gene;BraA10g028770.3C.gene;Brassica_rapa_newGene_6036
Biological Process	GO:0051252	regulation of RNA metabolic process	4141	1316	1306.3	0.17883	BraA01g000100.3C.gene;BraA01g000250.3C.gene;BraA01g000990.3C.gene;BraA01g001240.3C.gene;BraA01g001250.3C.gene;BraA01g001260.3C.gene;BraA01g001290.3C.gene;BraA01g001590.3C.gene;BraA01g001640.3C.gene;BraA01g001890.3C.gene;BraA01g002080.3C.gene;BraA01g002110.3C.gene;BraA01g002850.3C.gene;BraA01g002870.3C.gene;BraA01g002900.3C.gene;BraA01g002910.3C.gene;BraA01g003380.3C.gene;BraA01g003700.3C.gene;Bra…
Biological Process	GO:0015785	UDP-galactose transport	13	6	4.1	0.17884	BraA01g013640.3C.gene;BraA02g035810.3C.gene;BraA03g050640.3C.gene;BraA06g010490.3C.gene;BraA07g040280.3C.gene;BraA08g027150.3C.gene
Biological Process	GO:0090153	regulation of sphingolipid biosynthetic process	6	4	1.89	0.17995	BraA04g020050.3C.gene;BraA07g018450.3C.gene;BraA09g063890.3C.gene;Brassica_rapa_newGene_6415
Biological Process	GO:0009620	response to fungus	538	178	169.71	0.18014	BraA01g001150.3C.gene;BraA01g003850.3C.gene;BraA01g006130.3C.gene;BraA01g007180.3C.gene;BraA01g010660.3C.gene;BraA01g011030.3C.gene;BraA01g019720.3C.gene;BraA01g022400.3C.gene;BraA01g023890.3C.gene;BraA01g032990.3C.gene;BraA01g033830.3C.gene;BraA01g035370.3C.gene;BraA01g042000.3C.gene;BraA01g044810.3C.gene;BraA02g000110.3C.gene;BraA02g002960.3C.gene;BraA02g004540.3C.gene;BraA02g008760.3C.gene;Bra…
Biological Process	GO:0033540	fatty acid beta-oxidation using acyl-CoA oxidase	3	2	0.95	0.18015	BraA10g005020.3C.gene;BraA10g005030.3C.gene
Biological Process	GO:0046073	dTMP metabolic process	4	1	1.26	0.18035	BraA03g043050.3C.gene
Biological Process	GO:0006231	dTMP biosynthetic process	4	1	1.26	0.18035	BraA03g043050.3C.gene
Biological Process	GO:0034204	lipid translocation	22	9	6.94	0.18074	BraA02g036530.3C.gene;BraA05g016470.3C.gene;BraA06g008560.3C.gene;BraA07g030600.3C.gene;BraA07g033780.3C.gene;BraA07g037030.3C.gene;BraA08g001020.3C.gene;BraA09g039410.3C.gene;BraA09g060270.3C.gene
Biological Process	GO:0045332	phospholipid translocation	22	9	6.94	0.18074	BraA02g036530.3C.gene;BraA05g016470.3C.gene;BraA06g008560.3C.gene;BraA07g030600.3C.gene;BraA07g033780.3C.gene;BraA07g037030.3C.gene;BraA08g001020.3C.gene;BraA09g039410.3C.gene;BraA09g060270.3C.gene
Biological Process	GO:0080187	floral organ senescence	8	5	2.52	0.18112	BraA02g043490.3C.gene;BraA03g060550.3C.gene;BraA06g025660.3C.gene;BraA08g031760.3C.gene;BraA09g007170.3C.gene
Biological Process	GO:0031400	negative regulation of protein modification process	47	14	14.83	0.18185	BraA01g025720.3C.gene;BraA03g038760.3C.gene;BraA06g003660.3C.gene;BraA06g035300.3C.gene;BraA07g007390.3C.gene;BraA08g014550.3C.gene;BraA08g014900.3C.gene;BraA09g004330.3C.gene;BraA09g054240.3C.gene;BraA09g065110.3C.gene;BraA10g014950.3C.gene;BraA10g027410.3C.gene;BraA10g031840.3C.gene;Brassica_rapa_newGene_2411
Biological Process	GO:0010431	seed maturation	107	36	33.75	0.18196	BraA01g007850.3C.gene;BraA01g010660.3C.gene;BraA01g011110.3C.gene;BraA02g045190.3C.gene;BraA02g045650.3C.gene;BraA03g012070.3C.gene;BraA03g016240.3C.gene;BraA03g057260.3C.gene;BraA04g000150.3C.gene;BraA05g001600.3C.gene;BraA06g006230.3C.gene;BraA06g006260.3C.gene;BraA06g018300.3C.gene;BraA06g024680.3C.gene;BraA06g031080.3C.gene;BraA06g040430.3C.gene;BraA07g003100.3C.gene;BraA07g011610.3C.gene;Bra…
Biological Process	GO:0050826	response to freezing	40	18	12.62	0.18208	BraA01g041990.3C.gene;BraA03g012070.3C.gene;BraA03g021300.3C.gene;BraA06g008920.3C.gene;BraA06g009090.3C.gene;BraA06g021040.3C.gene;BraA07g019550.3C.gene;BraA07g022200.3C.gene;BraA07g040930.3C.gene;BraA08g027120.3C.gene;BraA08g030710.3C.gene;BraA08g030860.3C.gene;BraA09g008060.3C.gene;BraA09g041020.3C.gene;BraA09g046410.3C.gene;BraA09g046740.3C.gene;BraA09g060680.3C.gene;BraA10g016090.3C.gene
Biological Process	GO:0042547	cell wall modification involved in multidimensional cell growth	49	17	15.46	0.18254	BraA01g000050.3C.gene;BraA02g000450.3C.gene;BraA04g001690.3C.gene;BraA04g015010.3C.gene;BraA04g027880.3C.gene;BraA04g028760.3C.gene;BraA06g036610.3C.gene;BraA07g015910.3C.gene;BraA07g024330.3C.gene;BraA07g035440.3C.gene;BraA08g027920.3C.gene;BraA09g003690.3C.gene;BraA09g012770.3C.gene;BraA09g038640.3C.gene;BraA09g045790.3C.gene;BraA10g033350.3C.gene;Brassica_rapa_newGene_1680
Biological Process	GO:0006531	aspartate metabolic process	14	6	4.42	0.18358	BraA03g039020.3C.gene;BraA05g027600.3C.gene;BraA06g006950.3C.gene;BraA08g003210.3C.gene;BraA08g032270.3C.gene;BraA10g008570.3C.gene
Biological Process	GO:0006576	cellular biogenic amine metabolic process	139	47	43.85	0.1836	BraA01g003600.3C.gene;BraA01g017220.3C.gene;BraA01g026140.3C.gene;BraA01g036460.3C.gene;BraA02g001810.3C.gene;BraA02g007380.3C.gene;BraA02g019890.3C.gene;BraA02g022810.3C.gene;BraA02g041670.3C.gene;BraA02g044610.3C.gene;BraA03g002200.3C.gene;BraA03g007250.3C.gene;BraA03g026730.3C.gene;BraA03g030940.3C.gene;BraA03g040130.3C.gene;BraA03g055230.3C.gene;BraA03g055320.3C.gene;BraA03g059700.3C.gene;Bra…
Biological Process	GO:2000022	regulation of jasmonic acid mediated signaling pathway	30	13	9.46	0.18398	BraA01g034810.3C.gene;BraA02g020000.3C.gene;BraA02g021020.3C.gene;BraA02g031580.3C.gene;BraA05g024980.3C.gene;BraA05g029670.3C.gene;BraA06g013190.3C.gene;BraA07g035430.3C.gene;BraA07g038660.3C.gene;BraA08g023500.3C.gene;BraA08g029290.3C.gene;BraA09g013710.3C.gene;BraA09g034900.3C.gene
Biological Process	GO:0046219	indolalkylamine biosynthetic process	35	15	11.04	0.18499	BraA02g001810.3C.gene;BraA02g007380.3C.gene;BraA02g019890.3C.gene;BraA02g022810.3C.gene;BraA03g002200.3C.gene;BraA04g011130.3C.gene;BraA04g014870.3C.gene;BraA07g027740.3C.gene;BraA07g034260.3C.gene;BraA07g039050.3C.gene;BraA08g031560.3C.gene;BraA08g031570.3C.gene;BraA09g011320.3C.gene;BraA10g017290.3C.gene;BraA10g022130.3C.gene
Biological Process	GO:0000162	tryptophan biosynthetic process	35	15	11.04	0.18499	BraA02g001810.3C.gene;BraA02g007380.3C.gene;BraA02g019890.3C.gene;BraA02g022810.3C.gene;BraA03g002200.3C.gene;BraA04g011130.3C.gene;BraA04g014870.3C.gene;BraA07g027740.3C.gene;BraA07g034260.3C.gene;BraA07g039050.3C.gene;BraA08g031560.3C.gene;BraA08g031570.3C.gene;BraA09g011320.3C.gene;BraA10g017290.3C.gene;BraA10g022130.3C.gene
Biological Process	GO:1902184	negative regulation of shoot apical meristem development	2	1	0.63	0.18504	BraA06g017880.3C.gene
Biological Process	GO:0010440	stomatal lineage progression	42	18	13.25	0.18513	BraA01g004040.3C.gene;BraA01g004130.3C.gene;BraA01g023270.3C.gene;BraA01g024100.3C.gene;BraA02g035820.3C.gene;BraA03g020270.3C.gene;BraA03g021320.3C.gene;BraA03g045010.3C.gene;BraA03g058630.3C.gene;BraA03g058700.3C.gene;BraA04g005640.3C.gene;BraA06g008920.3C.gene;BraA06g010480.3C.gene;BraA06g011630.3C.gene;BraA07g016670.3C.gene;BraA08g016120.3C.gene;BraA08g030710.3C.gene;BraA10g027420.3C.gene
Biological Process	GO:0031337	positive regulation of sulfur amino acid metabolic process	3	2	0.95	0.1858	BraA01g032420.3C.gene;BraA03g039670.3C.gene
Biological Process	GO:1900910	positive regulation of olefin metabolic process	3	2	0.95	0.1858	BraA01g032420.3C.gene;BraA03g039670.3C.gene
Biological Process	GO:1900913	positive regulation of olefin biosynthetic process	3	2	0.95	0.1858	BraA01g032420.3C.gene;BraA03g039670.3C.gene
Biological Process	GO:0010365	positive regulation of ethylene biosynthetic process	3	2	0.95	0.1858	BraA01g032420.3C.gene;BraA03g039670.3C.gene
Biological Process	GO:0048527	lateral root development	205	71	64.67	0.18585	BraA01g008290.3C.gene;BraA01g009000.3C.gene;BraA01g020060.3C.gene;BraA01g023290.3C.gene;BraA01g026390.3C.gene;BraA01g031660.3C.gene;BraA01g035870.3C.gene;BraA01g036650.3C.gene;BraA02g009110.3C.gene;BraA02g012060.3C.gene;BraA02g024300.3C.gene;BraA02g035820.3C.gene;BraA02g036100.3C.gene;BraA02g036310.3C.gene;BraA03g002200.3C.gene;BraA03g012900.3C.gene;BraA03g019900.3C.gene;BraA03g026210.3C.gene;Bra…
Biological Process	GO:0010022	meristem determinacy	34	9	10.73	0.18622	BraA01g019200.3C.gene;BraA04g003480.3C.gene;BraA04g029210.3C.gene;BraA05g002190.3C.gene;BraA07g022730.3C.gene;BraA07g034130.3C.gene;BraA08g025700.3C.gene;BraA09g046330.3C.gene;BraA10g032440.3C.gene
Biological Process	GO:0090567	reproductive shoot system development	878	301	276.97	0.18699	BraA01g000350.3C.gene;BraA01g000430.3C.gene;BraA01g001890.3C.gene;BraA01g002350.3C.gene;BraA01g005000.3C.gene;BraA01g005030.3C.gene;BraA01g006260.3C.gene;BraA01g006270.3C.gene;BraA01g007850.3C.gene;BraA01g008290.3C.gene;BraA01g008530.3C.gene;BraA01g009000.3C.gene;BraA01g010430.3C.gene;BraA01g011680.3C.gene;BraA01g015650.3C.gene;BraA01g015680.3C.gene;BraA01g016370.3C.gene;BraA01g018070.3C.gene;Bra…
Biological Process	GO:0043605	cellular amide catabolic process	8	2	2.52	0.1871	BraA03g047310.3C.gene;BraA04g025430.3C.gene
Biological Process	GO:0031540	regulation of anthocyanin biosynthetic process	11	6	3.47	0.18761	BraA02g019350.3C.gene;BraA02g019520.3C.gene;BraA07g018740.3C.gene;BraA07g030110.3C.gene;BraA07g034590.3C.gene;BraA09g028560.3C.gene
Biological Process	GO:0046741	transport of virus in host, tissue to tissue	3	1	0.95	0.18797	BraA10g004540.3C.gene
Biological Process	GO:1901071	glucosamine-containing compound metabolic process	40	11	12.62	0.18809	BraA01g011050.3C.gene;BraA03g022840.3C.gene;BraA03g022860.3C.gene;BraA03g022910.3C.gene;BraA03g035300.3C.gene;BraA03g035320.3C.gene;BraA06g009500.3C.gene;BraA08g013590.3C.gene;BraA08g031200.3C.gene;BraA09g018740.3C.gene;BraA09g045350.3C.gene
Biological Process	GO:0010452	histone H3-K36 methylation	14	7	4.42	0.18827	BraA01g000350.3C.gene;BraA02g036130.3C.gene;BraA05g026320.3C.gene;BraA05g036830.3C.gene;BraA06g039260.3C.gene;BraA08g018430.3C.gene;BraA08g018450.3C.gene
Biological Process	GO:0032877	positive regulation of DNA endoreduplication	7	3	2.21	0.18838	BraA05g036220.3C.gene;BraA06g000590.3C.gene;BraA09g026630.3C.gene
Biological Process	GO:2000105	positive regulation of DNA-dependent DNA replication	7	3	2.21	0.18838	BraA05g036220.3C.gene;BraA06g000590.3C.gene;BraA09g026630.3C.gene
Biological Process	GO:0046836	glycolipid transport	12	3	3.79	0.18954	BraA05g011380.3C.gene;BraA07g033680.3C.gene;BraA08g022320.3C.gene
Biological Process	GO:0031326	regulation of cellular biosynthetic process	4453	1407	1404.72	0.18969	BraA01g000100.3C.gene;BraA01g000250.3C.gene;BraA01g000990.3C.gene;BraA01g001240.3C.gene;BraA01g001250.3C.gene;BraA01g001260.3C.gene;BraA01g001290.3C.gene;BraA01g001590.3C.gene;BraA01g001640.3C.gene;BraA01g001890.3C.gene;BraA01g002080.3C.gene;BraA01g002110.3C.gene;BraA01g002850.3C.gene;BraA01g002870.3C.gene;BraA01g002900.3C.gene;BraA01g002910.3C.gene;BraA01g003380.3C.gene;BraA01g003700.3C.gene;Bra…
Biological Process	GO:0000380	alternative mRNA splicing, via spliceosome	23	10	7.26	0.19024	BraA01g000350.3C.gene;BraA01g011110.3C.gene;BraA02g011890.3C.gene;BraA02g025540.3C.gene;BraA03g020710.3C.gene;BraA03g051900.3C.gene;BraA05g036830.3C.gene;BraA07g042720.3C.gene;BraA09g045160.3C.gene;BraA09g055350.3C.gene
Biological Process	GO:0046901	tetrahydrofolylpolyglutamate biosynthetic process	7	3	2.21	0.19027	BraA02g001870.3C.gene;BraA10g028770.3C.gene;Brassica_rapa_newGene_6036
Biological Process	GO:0042371	vitamin K biosynthetic process	2	1	0.63	0.19036	BraA09g017150.3C.gene
Biological Process	GO:0042373	vitamin K metabolic process	2	1	0.63	0.19036	BraA09g017150.3C.gene
Biological Process	GO:0042660	positive regulation of cell fate specification	5	3	1.58	0.19095	BraA04g032060.3C.gene;BraA06g007870.3C.gene;BraA09g061740.3C.gene
Biological Process	GO:0010063	positive regulation of trichoblast fate specification	5	3	1.58	0.19095	BraA04g032060.3C.gene;BraA06g007870.3C.gene;BraA09g061740.3C.gene
Biological Process	GO:1901698	response to nitrogen compound	484	191	152.68	0.19102	BraA01g000250.3C.gene;BraA01g001590.3C.gene;BraA01g003850.3C.gene;BraA01g004940.3C.gene;BraA01g006130.3C.gene;BraA01g009120.3C.gene;BraA01g009130.3C.gene;BraA01g011020.3C.gene;BraA01g011680.3C.gene;BraA01g012370.3C.gene;BraA01g014490.3C.gene;BraA01g016870.3C.gene;BraA01g017220.3C.gene;BraA01g023290.3C.gene;BraA01g023640.3C.gene;BraA01g025230.3C.gene;BraA01g029060.3C.gene;BraA01g036870.3C.gene;Bra…
Biological Process	GO:0006090	pyruvate metabolic process	171	59	53.94	0.19113	BraA01g000200.3C.gene;BraA01g003910.3C.gene;BraA01g017010.3C.gene;BraA01g021200.3C.gene;BraA01g038640.3C.gene;BraA01g038700.3C.gene;BraA02g012740.3C.gene;BraA02g024490.3C.gene;BraA02g037000.3C.gene;BraA03g004740.3C.gene;BraA03g012880.3C.gene;BraA03g015810.3C.gene;BraA03g019060.3C.gene;BraA03g030040.3C.gene;BraA03g031530.3C.gene;BraA03g035490.3C.gene;BraA03g037710.3C.gene;BraA03g039860.3C.gene;Bra…
Biological Process	GO:0046486	glycerolipid metabolic process	310	110	97.79	0.19128	BraA01g000700.3C.gene;BraA01g004270.3C.gene;BraA01g009560.3C.gene;BraA01g010040.3C.gene;BraA01g013030.3C.gene;BraA01g017520.3C.gene;BraA01g017750.3C.gene;BraA01g023840.3C.gene;BraA01g026950.3C.gene;BraA01g036460.3C.gene;BraA01g041190.3C.gene;BraA01g042490.3C.gene;BraA01g044740.3C.gene;BraA02g001210.3C.gene;BraA02g013930.3C.gene;BraA02g014610.3C.gene;BraA02g020720.3C.gene;BraA02g030540.3C.gene;Bra…
Biological Process	GO:0032496	response to lipopolysaccharide	2	1	0.63	0.19137	BraA09g016380.3C.gene
Biological Process	GO:0032497	detection of lipopolysaccharide	2	1	0.63	0.19137	BraA09g016380.3C.gene
Biological Process	GO:0046102	inosine metabolic process	5	3	1.58	0.19214	BraA08g034290.3C.gene;BraA09g064360.3C.gene;BraA10g021340.3C.gene
Biological Process	GO:0051410	detoxification of nitrogen compound	4	2	1.26	0.19216	BraA02g009700.3C.gene;BraA09g050980.3C.gene
Biological Process	GO:0051409	response to nitrosative stress	4	2	1.26	0.19216	BraA02g009700.3C.gene;BraA09g050980.3C.gene
Biological Process	GO:0010110	regulation of photosynthesis, dark reaction	6	4	1.89	0.19281	BraA03g024480.3C.gene;BraA07g040200.3C.gene;BraA09g051800.3C.gene;BraAnng003670.3C.gene
Biological Process	GO:0080152	regulation of reductive pentose-phosphate cycle	6	4	1.89	0.19281	BraA03g024480.3C.gene;BraA07g040200.3C.gene;BraA09g051800.3C.gene;BraAnng003670.3C.gene
Biological Process	GO:0080153	negative regulation of reductive pentose-phosphate cycle	6	4	1.89	0.19281	BraA03g024480.3C.gene;BraA07g040200.3C.gene;BraA09g051800.3C.gene;BraAnng003670.3C.gene
Biological Process	GO:0055070	copper ion homeostasis	26	11	8.2	0.19326	BraA02g000480.3C.gene;BraA04g004140.3C.gene;BraA06g015860.3C.gene;BraA07g022320.3C.gene;BraA07g039570.3C.gene;BraA08g016590.3C.gene;BraA08g033320.3C.gene;BraA09g012740.3C.gene;BraA09g054290.3C.gene;BraA09g060730.3C.gene;Brassica_rapa_newGene_6052
Biological Process	GO:0009798	axis specification	65	26	20.5	0.19333	BraA01g042890.3C.gene;BraA02g019090.3C.gene;BraA03g013050.3C.gene;BraA03g019630.3C.gene;BraA03g023630.3C.gene;BraA04g003480.3C.gene;BraA04g020450.3C.gene;BraA04g023540.3C.gene;BraA04g024760.3C.gene;BraA04g029210.3C.gene;BraA04g030760.3C.gene;BraA05g002190.3C.gene;BraA05g005210.3C.gene;BraA05g007920.3C.gene;BraA05g010360.3C.gene;BraA05g023490.3C.gene;BraA06g015450.3C.gene;BraA06g034180.3C.gene;Bra…
Biological Process	GO:0006797	polyphosphate metabolic process	2	1	0.63	0.19346	BraA07g009670.3C.gene
Biological Process	GO:0006799	polyphosphate biosynthetic process	2	1	0.63	0.19346	BraA07g009670.3C.gene
Biological Process	GO:0019432	triglyceride biosynthetic process	23	8	7.26	0.19375	BraA01g004270.3C.gene;BraA01g026950.3C.gene;BraA02g014610.3C.gene;BraA03g014500.3C.gene;BraA03g044730.3C.gene;BraA05g036230.3C.gene;BraA08g004520.3C.gene;BraA09g019050.3C.gene
Biological Process	GO:0009651	response to salt stress	1003	337	316.4	0.19377	BraA01g000270.3C.gene;BraA01g000350.3C.gene;BraA01g000880.3C.gene;BraA01g003380.3C.gene;BraA01g003600.3C.gene;BraA01g004270.3C.gene;BraA01g005860.3C.gene;BraA01g006800.3C.gene;BraA01g011050.3C.gene;BraA01g011600.3C.gene;BraA01g012360.3C.gene;BraA01g014290.3C.gene;BraA01g015650.3C.gene;BraA01g021540.3C.gene;BraA01g023440.3C.gene;BraA01g025030.3C.gene;BraA01g028410.3C.gene;BraA01g029060.3C.gene;Bra…
Biological Process	GO:1901642	nucleoside transmembrane transport	21	9	6.62	0.19393	BraA01g029360.3C.gene;BraA02g000180.3C.gene;BraA02g019740.3C.gene;BraA02g027510.3C.gene;BraA06g025310.3C.gene;BraA08g030190.3C.gene;BraA09g012560.3C.gene;BraA09g025030.3C.gene;BraA09g025040.3C.gene
Biological Process	GO:1990170	stress response to cadmium ion	8	5	2.52	0.19411	BraA01g039940.3C.gene;BraA02g007060.3C.gene;BraA09g040100.3C.gene;BraA10g022530.3C.gene;Brassica_rapa_newGene_2553
Biological Process	GO:0071585	detoxification of cadmium ion	8	5	2.52	0.19411	BraA01g039940.3C.gene;BraA02g007060.3C.gene;BraA09g040100.3C.gene;BraA10g022530.3C.gene;Brassica_rapa_newGene_2553
Biological Process	GO:0018345	protein palmitoylation	2	1	0.63	0.19419	BraA03g040620.3C.gene
Biological Process	GO:0046108	uridine metabolic process	3	1	0.95	0.19429	BraA05g009100.3C.gene
Biological Process	GO:0014070	response to organic cyclic compound	629	235	198.42	0.19433	BraA01g000240.3C.gene;BraA01g000250.3C.gene;BraA01g000430.3C.gene;BraA01g001250.3C.gene;BraA01g001590.3C.gene;BraA01g003380.3C.gene;BraA01g004130.3C.gene;BraA01g006130.3C.gene;BraA01g008780.3C.gene;BraA01g010380.3C.gene;BraA01g011680.3C.gene;BraA01g014490.3C.gene;BraA01g022400.3C.gene;BraA01g023290.3C.gene;BraA01g023640.3C.gene;BraA01g029060.3C.gene;BraA01g029650.3C.gene;BraA01g039610.3C.gene;Bra…
Biological Process	GO:0050764	regulation of phagocytosis	1	1	0.32	0.19435	BraA01g042490.3C.gene
Biological Process	GO:0051270	regulation of cellular component movement	1	1	0.32	0.19435	BraA01g042490.3C.gene
Biological Process	GO:2000145	regulation of cell motility	1	1	0.32	0.19435	BraA01g042490.3C.gene
Biological Process	GO:0016477	cell migration	1	1	0.32	0.19435	BraA01g042490.3C.gene
Biological Process	GO:0040012	regulation of locomotion	1	1	0.32	0.19435	BraA01g042490.3C.gene
Biological Process	GO:0030334	regulation of cell migration	1	1	0.32	0.19435	BraA01g042490.3C.gene
Biological Process	GO:1902074	response to salt	17	9	5.36	0.19532	BraA01g036650.3C.gene;BraA02g016790.3C.gene;BraA04g012020.3C.gene;BraA04g023540.3C.gene;BraA05g031600.3C.gene;BraA08g028980.3C.gene;BraA09g006220.3C.gene;BraA09g057480.3C.gene;Brassica_rapa_newGene_6895
Biological Process	GO:0051554	flavonol metabolic process	23	11	7.26	0.19668	BraA02g006880.3C.gene;BraA02g014110.3C.gene;BraA03g014080.3C.gene;BraA03g024500.3C.gene;BraA03g043280.3C.gene;BraA05g000480.3C.gene;BraA06g034790.3C.gene;BraA09g021780.3C.gene;BraA10g012300.3C.gene;BraA10g012310.3C.gene;BraA10g030950.3C.gene
Biological Process	GO:0051555	flavonol biosynthetic process	23	11	7.26	0.19668	BraA02g006880.3C.gene;BraA02g014110.3C.gene;BraA03g014080.3C.gene;BraA03g024500.3C.gene;BraA03g043280.3C.gene;BraA05g000480.3C.gene;BraA06g034790.3C.gene;BraA09g021780.3C.gene;BraA10g012300.3C.gene;BraA10g012310.3C.gene;BraA10g030950.3C.gene
Biological Process	GO:0015914	phospholipid transport	29	11	9.15	0.19681	BraA01g002300.3C.gene;BraA02g036530.3C.gene;BraA05g016470.3C.gene;BraA06g008560.3C.gene;BraA07g030600.3C.gene;BraA07g033780.3C.gene;BraA07g037030.3C.gene;BraA08g001020.3C.gene;BraA08g022580.3C.gene;BraA09g039410.3C.gene;BraA09g060270.3C.gene
Biological Process	GO:0090391	granum assembly	8	4	2.52	0.19711	BraA02g022490.3C.gene;BraA03g003270.3C.gene;BraA05g018680.3C.gene;BraA07g038490.3C.gene
Biological Process	GO:0015916	fatty-acyl-CoA transport	1	1	0.32	0.19733	BraA08g022120.3C.gene
Biological Process	GO:1901337	thioester transport	1	1	0.32	0.19733	BraA08g022120.3C.gene
Biological Process	GO:0033015	tetrapyrrole catabolic process	28	13	8.83	0.19736	BraA01g001750.3C.gene;BraA01g006470.3C.gene;BraA01g019870.3C.gene;BraA01g025910.3C.gene;BraA02g005150.3C.gene;BraA03g050600.3C.gene;BraA04g008820.3C.gene;BraA07g015550.3C.gene;BraA08g006610.3C.gene;BraA08g027680.3C.gene;BraA09g019870.3C.gene;BraA09g019990.3C.gene;BraA09g055960.3C.gene
Biological Process	GO:0006787	porphyrin-containing compound catabolic process	28	13	8.83	0.19736	BraA01g001750.3C.gene;BraA01g006470.3C.gene;BraA01g019870.3C.gene;BraA01g025910.3C.gene;BraA02g005150.3C.gene;BraA03g050600.3C.gene;BraA04g008820.3C.gene;BraA07g015550.3C.gene;BraA08g006610.3C.gene;BraA08g027680.3C.gene;BraA09g019870.3C.gene;BraA09g019990.3C.gene;BraA09g055960.3C.gene
Biological Process	GO:0080090	regulation of primary metabolic process	4879	1542	1539.1	0.19776	BraA01g000100.3C.gene;BraA01g000250.3C.gene;BraA01g000350.3C.gene;BraA01g000990.3C.gene;BraA01g001240.3C.gene;BraA01g001250.3C.gene;BraA01g001260.3C.gene;BraA01g001290.3C.gene;BraA01g001590.3C.gene;BraA01g001640.3C.gene;BraA01g001890.3C.gene;BraA01g002080.3C.gene;BraA01g002110.3C.gene;BraA01g002850.3C.gene;BraA01g002870.3C.gene;BraA01g002900.3C.gene;BraA01g002910.3C.gene;BraA01g003020.3C.gene;Bra…
aA10g028540.3C.gene;BraA10g028620.3C.gene;BraA10g028720.3C.gene;BraA10g029200.3C.gene;BraA10g029400.3C.gene;BraA10g029530.3C.gene;BraA10g029650.3C.gene;BraA10g029850.3C.gene;BraA10g031050.3C.gene;BraA10g031600.3C.gene;BraA10g031620.3C.gene;BraA10g031670.3C.gene;BraA10g031840.3C.gene;BraA10g032060.3C.gene;BraA10g032120.3C.gene;BraA10g032440.3C.gene;BraA10g032530.3C.gene;BraA10g033300.3C.gene;BraAn…
Biological Process	GO:0048658	anther wall tapetum development	26	11	8.2	0.19786	BraA01g000430.3C.gene;BraA03g026210.3C.gene;BraA03g043400.3C.gene;BraA04g022510.3C.gene;BraA05g013450.3C.gene;BraA06g037000.3C.gene;BraA06g044360.3C.gene;BraA07g004220.3C.gene;BraA09g013480.3C.gene;BraA09g014820.3C.gene;BraA10g004880.3C.gene
Biological Process	GO:0048588	developmental cell growth	324	142	102.21	0.19906	BraA01g003420.3C.gene;BraA01g003710.3C.gene;BraA01g006790.3C.gene;BraA01g008180.3C.gene;BraA01g008310.3C.gene;BraA01g017220.3C.gene;BraA01g021750.3C.gene;BraA01g026140.3C.gene;BraA01g030410.3C.gene;BraA01g033180.3C.gene;BraA01g035360.3C.gene;BraA01g035870.3C.gene;BraA01g038710.3C.gene;BraA01g039120.3C.gene;BraA01g041620.3C.gene;BraA01g043830.3C.gene;BraA02g002330.3C.gene;BraA02g004380.3C.gene;Bra…
Biological Process	GO:0010117	photoprotection	13	7	4.1	0.19925	BraA01g022000.3C.gene;BraA01g031350.3C.gene;BraA02g017410.3C.gene;BraA03g000080.3C.gene;BraA03g040550.3C.gene;BraA08g024730.3C.gene;BraA09g036900.3C.gene
Biological Process	GO:0007167	enzyme linked receptor protein signaling pathway	196	73	61.83	0.19933	BraA01g001610.3C.gene;BraA01g002450.3C.gene;BraA01g009000.3C.gene;BraA01g010180.3C.gene;BraA01g011280.3C.gene;BraA01g013300.3C.gene;BraA01g022270.3C.gene;BraA01g028390.3C.gene;BraA01g033180.3C.gene;BraA01g038380.3C.gene;BraA01g041090.3C.gene;BraA02g000050.3C.gene;BraA02g018300.3C.gene;BraA02g021030.3C.gene;BraA02g022170.3C.gene;BraA02g026280.3C.gene;BraA02g031450.3C.gene;BraA03g002710.3C.gene;Bra…
Biological Process	GO:0071897	DNA biosynthetic process	43	14	13.56	0.19961	BraA01g015540.3C.gene;BraA02g017770.3C.gene;BraA03g025200.3C.gene;BraA03g052070.3C.gene;BraA05g014610.3C.gene;BraA06g005380.3C.gene;BraA06g006720.3C.gene;BraA06g018600.3C.gene;BraA06g042820.3C.gene;BraA07g016840.3C.gene;BraA07g032330.3C.gene;BraA08g016930.3C.gene;BraA09g021460.3C.gene;BraA09g063390.3C.gene
Biological Process	GO:0045694	regulation of embryo sac egg cell differentiation	3	2	0.95	0.19973	BraA02g001930.3C.gene;BraA08g034020.3C.gene
Biological Process	GO:0010623	programmed cell death involved in cell development	13	7	4.1	0.19992	BraA01g003050.3C.gene;BraA03g026210.3C.gene;BraA06g016290.3C.gene;BraA07g015520.3C.gene;BraA08g026760.3C.gene;BraA08g026940.3C.gene;BraA08g027620.3C.gene
Biological Process	GO:0042891	antibiotic transport	4	2	1.26	0.20001	BraA04g004890.3C.gene;BraA04g009920.3C.gene
Biological Process	GO:0006541	glutamine metabolic process	65	23	20.5	0.2001	BraA01g034850.3C.gene;BraA01g038730.3C.gene;BraA02g006550.3C.gene;BraA02g024840.3C.gene;BraA02g044530.3C.gene;BraA03g038160.3C.gene;BraA04g009580.3C.gene;BraA04g010800.3C.gene;BraA04g029120.3C.gene;BraA05g029760.3C.gene;BraA06g004530.3C.gene;BraA06g009890.3C.gene;BraA06g019700.3C.gene;BraA06g023920.3C.gene;BraA06g028460.3C.gene;BraA07g010340.3C.gene;BraA07g019430.3C.gene;BraA07g021090.3C.gene;Bra…
Biological Process	GO:1901140	p-coumaryl alcohol transport	2	1	0.63	0.20145	BraA05g030850.3C.gene
Biological Process	GO:0090207	regulation of triglyceride metabolic process	5	2	1.58	0.20185	BraA01g026950.3C.gene;BraA03g044730.3C.gene
Biological Process	GO:2000021	regulation of ion homeostasis	11	4	3.47	0.20239	BraA04g002910.3C.gene;BraA04g021070.3C.gene;BraA06g009180.3C.gene;BraA08g016780.3C.gene
Biological Process	GO:0009408	response to heat	349	131	110.09	0.20254	BraA01g006340.3C.gene;BraA01g012290.3C.gene;BraA01g012570.3C.gene;BraA01g015090.3C.gene;BraA01g015910.3C.gene;BraA01g016800.3C.gene;BraA01g017530.3C.gene;BraA01g017580.3C.gene;BraA01g021540.3C.gene;BraA01g022000.3C.gene;BraA01g026290.3C.gene;BraA01g031350.3C.gene;BraA01g035730.3C.gene;BraA01g038810.3C.gene;BraA01g041010.3C.gene;BraA02g002250.3C.gene;BraA02g003270.3C.gene;BraA02g004310.3C.gene;Bra…
Biological Process	GO:0051173	positive regulation of nitrogen compound metabolic process	553	211	174.45	0.20265	BraA01g000990.3C.gene;BraA01g004040.3C.gene;BraA01g004610.3C.gene;BraA01g005150.3C.gene;BraA01g008990.3C.gene;BraA01g009130.3C.gene;BraA01g009460.3C.gene;BraA01g009470.3C.gene;BraA01g010840.3C.gene;BraA01g011190.3C.gene;BraA01g014490.3C.gene;BraA01g015880.3C.gene;BraA01g018130.3C.gene;BraA01g019200.3C.gene;BraA01g022610.3C.gene;BraA01g025720.3C.gene;BraA01g028410.3C.gene;BraA01g032420.3C.gene;Bra…
Biological Process	GO:0009093	cysteine catabolic process	4	3	1.26	0.20274	BraA01g025910.3C.gene;BraA06g038470.3C.gene;BraA07g025020.3C.gene
Biological Process	GO:0019321	pentose metabolic process	77	28	24.29	0.20318	BraA01g020740.3C.gene;BraA01g040050.3C.gene;BraA01g042920.3C.gene;BraA02g004580.3C.gene;BraA02g011100.3C.gene;BraA03g004740.3C.gene;BraA03g005470.3C.gene;BraA03g015310.3C.gene;BraA03g015930.3C.gene;BraA03g016690.3C.gene;BraA03g027170.3C.gene;BraA03g044370.3C.gene;BraA03g053770.3C.gene;BraA04g000560.3C.gene;BraA04g028850.3C.gene;BraA05g040340.3C.gene;BraA06g037720.3C.gene;BraA06g043490.3C.gene;Bra…
Biological Process	GO:0010082	regulation of root meristem growth	39	16	12.3	0.2032	BraA01g017280.3C.gene;BraA02g004770.3C.gene;BraA02g019160.3C.gene;BraA03g005670.3C.gene;BraA03g057090.3C.gene;BraA04g018620.3C.gene;BraA05g030420.3C.gene;BraA05g034560.3C.gene;BraA07g029730.3C.gene;BraA07g032950.3C.gene;BraA07g034270.3C.gene;BraA07g035620.3C.gene;BraA08g033320.3C.gene;BraA09g026650.3C.gene;BraA10g013880.3C.gene;BraA10g025470.3C.gene
Biological Process	GO:0033559	unsaturated fatty acid metabolic process	55	28	17.35	0.20332	BraA01g004270.3C.gene;BraA01g008430.3C.gene;BraA01g017750.3C.gene;BraA02g004960.3C.gene;BraA02g016830.3C.gene;BraA02g022550.3C.gene;BraA02g030050.3C.gene;BraA03g015910.3C.gene;BraA03g016670.3C.gene;BraA03g020440.3C.gene;BraA03g037190.3C.gene;BraA03g054910.3C.gene;BraA04g021300.3C.gene;BraA04g022800.3C.gene;BraA05g013280.3C.gene;BraA05g031210.3C.gene;BraA05g035680.3C.gene;BraA05g040640.3C.gene;Bra…
Biological Process	GO:0019369	arachidonic acid metabolic process	1	1	0.32	0.20336	BraA02g030050.3C.gene
Biological Process	GO:0019373	epoxygenase P450 pathway	1	1	0.32	0.20336	BraA02g030050.3C.gene
Biological Process	GO:0009823	cytokinin catabolic process	12	5	3.79	0.20351	BraA02g009460.3C.gene;BraA02g012590.3C.gene;BraA07g001320.3C.gene;BraA07g039010.3C.gene;BraA09g011860.3C.gene
Biological Process	GO:0033037	polysaccharide localization	78	32	24.61	0.20359	BraA01g017580.3C.gene;BraA01g041620.3C.gene;BraA01g043720.3C.gene;BraA02g031060.3C.gene;BraA03g007910.3C.gene;BraA03g012530.3C.gene;BraA03g053380.3C.gene;BraA03g061220.3C.gene;BraA04g012750.3C.gene;BraA04g016310.3C.gene;BraA04g022510.3C.gene;BraA05g013450.3C.gene;BraA05g015010.3C.gene;BraA05g027880.3C.gene;BraA06g028470.3C.gene;BraA06g037000.3C.gene;BraA07g011030.3C.gene;BraA07g025410.3C.gene;Bra…
Biological Process	GO:0052386	cell wall thickening	65	26	20.5	0.20359	BraA01g017580.3C.gene;BraA01g041620.3C.gene;BraA01g043720.3C.gene;BraA02g031060.3C.gene;BraA03g007910.3C.gene;BraA03g012530.3C.gene;BraA03g048470.3C.gene;BraA03g053380.3C.gene;BraA03g061220.3C.gene;BraA04g012750.3C.gene;BraA04g016310.3C.gene;BraA04g022510.3C.gene;BraA05g013450.3C.gene;BraA05g027880.3C.gene;BraA06g014890.3C.gene;BraA06g043400.3C.gene;BraA07g011030.3C.gene;BraA07g025410.3C.gene;Bra…
Biological Process	GO:0000463	maturation of LSU-rRNA from tricistronic rRNA transcript (SSU-rRNA, 5.8S rRNA, LSU-rRNA)	11	5	3.47	0.20361	BraA03g023560.3C.gene;BraA04g003480.3C.gene;BraA05g004900.3C.gene;BraA07g022730.3C.gene;BraA10g023940.3C.gene
Biological Process	GO:1902115	regulation of organelle assembly	2	1	0.63	0.20403	BraA05g038170.3C.gene
Biological Process	GO:0090042	tubulin deacetylation	1	1	0.32	0.20427	BraA01g004600.3C.gene
Biological Process	GO:0060627	regulation of vesicle-mediated transport	31	13	9.78	0.20484	BraA01g042490.3C.gene;BraA02g006510.3C.gene;BraA03g002040.3C.gene;BraA03g059540.3C.gene;BraA08g029490.3C.gene;BraA08g034860.3C.gene;BraA09g043400.3C.gene;BraA09g058480.3C.gene;BraA09g064870.3C.gene;BraA10g011890.3C.gene;BraA10g016460.3C.gene;BraA10g023270.3C.gene;Brassica_rapa_newGene_4895
Biological Process	GO:0009251	glucan catabolic process	91	25	28.71	0.20504	BraA01g014240.3C.gene;BraA01g015020.3C.gene;BraA01g019450.3C.gene;BraA02g007090.3C.gene;BraA02g013180.3C.gene;BraA02g020430.3C.gene;BraA02g026940.3C.gene;BraA02g038730.3C.gene;BraA03g041030.3C.gene;BraA03g047370.3C.gene;BraA03g051150.3C.gene;BraA03g051760.3C.gene;BraA05g011720.3C.gene;BraA05g015060.3C.gene;BraA06g021930.3C.gene;BraA06g023300.3C.gene;BraA07g008810.3C.gene;BraA07g016100.3C.gene;Bra…
Biological Process	GO:0006081	cellular aldehyde metabolic process	98	27	30.91	0.20511	BraA01g002390.3C.gene;BraA01g003910.3C.gene;BraA01g036180.3C.gene;BraA02g003100.3C.gene;BraA03g000050.3C.gene;BraA03g026080.3C.gene;BraA03g039860.3C.gene;BraA03g042060.3C.gene;BraA03g046310.3C.gene;BraA03g046320.3C.gene;BraA03g059920.3C.gene;BraA04g016750.3C.gene;BraA05g003570.3C.gene;BraA05g042150.3C.gene;BraA06g026430.3C.gene;BraA07g021800.3C.gene;BraA08g016030.3C.gene;BraA08g019620.3C.gene;Bra…
Biological Process	GO:2001142	nicotinate transport	2	1	0.63	0.20525	BraA03g035710.3C.gene
Biological Process	GO:2001143	N-methylnicotinate transport	2	1	0.63	0.20525	BraA03g035710.3C.gene
Biological Process	GO:0015697	quaternary ammonium group transport	2	1	0.63	0.20525	BraA03g035710.3C.gene
Biological Process	GO:0051783	regulation of nuclear division	55	20	17.35	0.20547	BraA01g024100.3C.gene;BraA01g033610.3C.gene;BraA01g037460.3C.gene;BraA02g043300.3C.gene;BraA03g022470.3C.gene;BraA05g002750.3C.gene;BraA05g003230.3C.gene;BraA05g011290.3C.gene;BraA06g018780.3C.gene;BraA06g025430.3C.gene;BraA06g029900.3C.gene;BraA08g003290.3C.gene;BraA09g024660.3C.gene;BraA09g048450.3C.gene;BraA09g056080.3C.gene;BraA10g028390.3C.gene;BraA10g029910.3C.gene;BraA10g031840.3C.gene;Bra…
Biological Process	GO:0016102	diterpenoid biosynthetic process	56	20	17.67	0.20618	BraA01g005000.3C.gene;BraA01g005030.3C.gene;BraA01g021540.3C.gene;BraA02g015640.3C.gene;BraA02g024710.3C.gene;BraA02g045190.3C.gene;BraA06g009090.3C.gene;BraA06g033010.3C.gene;BraA07g010700.3C.gene;BraA07g030810.3C.gene;BraA07g041570.3C.gene;BraA07g042410.3C.gene;BraA08g030860.3C.gene;BraA08g035680.3C.gene;BraA09g008640.3C.gene;BraA09g016510.3C.gene;BraA09g034980.3C.gene;BraA09g060680.3C.gene;Bra…
Biological Process	GO:0044003	modification by symbiont of host morphology or physiology	66	27	20.82	0.2062	BraA01g011680.3C.gene;BraA01g023640.3C.gene;BraA01g023890.3C.gene;BraA02g012100.3C.gene;BraA02g026530.3C.gene;BraA02g031580.3C.gene;BraA02g034120.3C.gene;BraA03g012310.3C.gene;BraA03g020970.3C.gene;BraA03g033680.3C.gene;BraA04g000690.3C.gene;BraA04g018580.3C.gene;BraA04g019420.3C.gene;BraA05g041830.3C.gene;BraA06g017920.3C.gene;BraA06g017950.3C.gene;BraA06g021950.3C.gene;BraA06g041020.3C.gene;Bra…
Biological Process	GO:0006573	valine metabolic process	28	6	8.83	0.2064	BraA03g039020.3C.gene;BraA05g027600.3C.gene;BraA06g006950.3C.gene;BraA08g003210.3C.gene;BraA08g032270.3C.gene;Brassica_rapa_newGene_1838
Biological Process	GO:0015698	inorganic anion transport	201	78	63.41	0.20649	BraA01g008820.3C.gene;BraA01g013630.3C.gene;BraA01g036060.3C.gene;BraA01g036180.3C.gene;BraA02g000180.3C.gene;BraA02g003380.3C.gene;BraA02g005540.3C.gene;BraA02g008310.3C.gene;BraA02g016360.3C.gene;BraA02g018130.3C.gene;BraA02g023500.3C.gene;BraA02g024460.3C.gene;BraA02g030590.3C.gene;BraA02g031060.3C.gene;BraA02g037480.3C.gene;BraA02g038550.3C.gene;BraA02g043620.3C.gene;BraA03g005810.3C.gene;Bra…
Biological Process	GO:0009064	glutamine family amino acid metabolic process	146	56	46.06	0.20656	BraA01g003600.3C.gene;BraA01g034850.3C.gene;BraA01g036100.3C.gene;BraA01g038730.3C.gene;BraA02g006550.3C.gene;BraA02g024840.3C.gene;BraA02g025290.3C.gene;BraA02g025720.3C.gene;BraA02g039240.3C.gene;BraA02g044530.3C.gene;BraA03g006530.3C.gene;BraA03g007930.3C.gene;BraA03g012220.3C.gene;BraA03g021080.3C.gene;BraA03g026730.3C.gene;BraA03g038160.3C.gene;BraA03g044550.3C.gene;BraA04g001300.3C.gene;Bra…
Biological Process	GO:0015746	citrate transport	1	1	0.32	0.20678	BraA08g002760.3C.gene
Biological Process	GO:0051457	maintenance of protein location in nucleus	5	3	1.58	0.20678	BraA07g025450.3C.gene;BraA09g045200.3C.gene;BraA10g033400.3C.gene
Biological Process	GO:0032876	negative regulation of DNA endoreduplication	13	5	4.1	0.20689	BraA03g018210.3C.gene;BraA06g018770.3C.gene;BraA06g029900.3C.gene;BraA07g039560.3C.gene;BraA08g008380.3C.gene
Biological Process	GO:0022402	cell cycle process	806	306	254.26	0.20771	BraA01g000060.3C.gene;BraA01g000390.3C.gene;BraA01g001630.3C.gene;BraA01g003250.3C.gene;BraA01g004130.3C.gene;BraA01g004610.3C.gene;BraA01g004690.3C.gene;BraA01g004710.3C.gene;BraA01g005210.3C.gene;BraA01g007020.3C.gene;BraA01g007850.3C.gene;BraA01g008580.3C.gene;BraA01g008990.3C.gene;BraA01g013460.3C.gene;BraA01g013500.3C.gene;BraA01g015470.3C.gene;BraA01g017810.3C.gene;BraA01g024100.3C.gene;Bra…
Biological Process	GO:0009649	entrainment of circadian clock	14	6	4.42	0.20781	BraA02g044330.3C.gene;BraA03g021240.3C.gene;BraA03g051900.3C.gene;BraA04g028140.3C.gene;BraA05g006050.3C.gene;BraA09g008000.3C.gene
Biological Process	GO:0030155	regulation of cell adhesion	1	1	0.32	0.20795	BraA09g052700.3C.gene
Biological Process	GO:0008593	regulation of Notch signaling pathway	1	1	0.32	0.20795	BraA09g052700.3C.gene
Biological Process	GO:0045747	positive regulation of Notch signaling pathway	1	1	0.32	0.20795	BraA09g052700.3C.gene
Biological Process	GO:0035019	somatic stem cell population maintenance	1	1	0.32	0.20798	BraA06g043560.3C.gene
Biological Process	GO:0048194	Golgi vesicle budding	11	5	3.47	0.2081	BraA02g036530.3C.gene;BraA05g016470.3C.gene;BraA08g001020.3C.gene;BraA09g039410.3C.gene;BraA09g060270.3C.gene
Biological Process	GO:0051764	actin crosslink formation	7	4	2.21	0.20815	BraA04g009610.3C.gene;BraA08g009120.3C.gene;BraA09g004220.3C.gene;Brassica_rapa_newGene_1280
Biological Process	GO:0051639	actin filament network formation	7	4	2.21	0.20815	BraA04g009610.3C.gene;BraA08g009120.3C.gene;BraA09g004220.3C.gene;Brassica_rapa_newGene_1280
Biological Process	GO:0071229	cellular response to acid chemical	771	264	243.22	0.20829	BraA01g002620.3C.gene;BraA01g003080.3C.gene;BraA01g004270.3C.gene;BraA01g008570.3C.gene;BraA01g008610.3C.gene;BraA01g009130.3C.gene;BraA01g009450.3C.gene;BraA01g009560.3C.gene;BraA01g012360.3C.gene;BraA01g012670.3C.gene;BraA01g016800.3C.gene;BraA01g018750.3C.gene;BraA01g026990.3C.gene;BraA01g034810.3C.gene;BraA01g036460.3C.gene;BraA01g036870.3C.gene;BraA01g039610.3C.gene;BraA01g040570.3C.gene;Bra…
Biological Process	GO:0007160	cell-matrix adhesion	9	5	2.84	0.20836	BraA06g020940.3C.gene;BraA10g018010.3C.gene;BraA10g018050.3C.gene;BraA10g018080.3C.gene;BraA10g018100.3C.gene
Biological Process	GO:0031589	cell-substrate adhesion	9	5	2.84	0.20836	BraA06g020940.3C.gene;BraA10g018010.3C.gene;BraA10g018050.3C.gene;BraA10g018080.3C.gene;BraA10g018100.3C.gene
Biological Process	GO:0003156	regulation of animal organ formation	3	2	0.95	0.20888	BraA04g029680.3C.gene;BraA05g002720.3C.gene
Biological Process	GO:2000025	regulation of leaf formation	3	2	0.95	0.20888	BraA04g029680.3C.gene;BraA05g002720.3C.gene
Biological Process	GO:0009110	vitamin biosynthetic process	114	43	35.96	0.20905	BraA01g017580.3C.gene;BraA01g021260.3C.gene;BraA01g036180.3C.gene;BraA02g003980.3C.gene;BraA02g010750.3C.gene;BraA02g012730.3C.gene;BraA02g012830.3C.gene;BraA02g014250.3C.gene;BraA02g016400.3C.gene;BraA02g017380.3C.gene;BraA02g022330.3C.gene;BraA02g026300.3C.gene;BraA02g038730.3C.gene;BraA03g000050.3C.gene;BraA03g001610.3C.gene;BraA03g012360.3C.gene;BraA03g023960.3C.gene;BraA03g026080.3C.gene;Bra…
Biological Process	GO:0042592	homeostatic process	1073	408	338.48	0.20939	BraA01g000430.3C.gene;BraA01g001290.3C.gene;BraA01g001910.3C.gene;BraA01g002350.3C.gene;BraA01g002640.3C.gene;BraA01g003100.3C.gene;BraA01g003310.3C.gene;BraA01g004950.3C.gene;BraA01g006630.3C.gene;BraA01g007510.3C.gene;BraA01g008430.3C.gene;BraA01g010660.3C.gene;BraA01g011020.3C.gene;BraA01g012700.3C.gene;BraA01g018710.3C.gene;BraA01g019720.3C.gene;BraA01g021350.3C.gene;BraA01g026290.3C.gene;Bra…
Biological Process	GO:0000302	response to reactive oxygen species	443	141	139.75	0.21026	BraA01g002610.3C.gene;BraA01g004640.3C.gene;BraA01g009120.3C.gene;BraA01g009310.3C.gene;BraA01g011020.3C.gene;BraA01g012680.3C.gene;BraA01g014490.3C.gene;BraA01g015820.3C.gene;BraA01g017220.3C.gene;BraA01g020530.3C.gene;BraA01g023890.3C.gene;BraA01g034870.3C.gene;BraA01g036650.3C.gene;BraA01g038810.3C.gene;BraA01g040660.3C.gene;BraA02g001710.3C.gene;BraA02g006480.3C.gene;BraA02g015620.3C.gene;Bra…
Biological Process	GO:0048519	negative regulation of biological process	1299	424	409.78	0.21071	BraA01g000240.3C.gene;BraA01g000250.3C.gene;BraA01g000350.3C.gene;BraA01g000430.3C.gene;BraA01g000990.3C.gene;BraA01g001250.3C.gene;BraA01g001290.3C.gene;BraA01g001890.3C.gene;BraA01g002420.3C.gene;BraA01g003700.3C.gene;BraA01g005000.3C.gene;BraA01g005030.3C.gene;BraA01g007850.3C.gene;BraA01g008290.3C.gene;BraA01g008300.3C.gene;BraA01g008430.3C.gene;BraA01g008580.3C.gene;BraA01g008610.3C.gene;Bra…
Biological Process	GO:1900101	regulation of endoplasmic reticulum unfolded protein response	1	1	0.32	0.21102	BraA06g017650.3C.gene
Biological Process	GO:1900103	positive regulation of endoplasmic reticulum unfolded protein response	1	1	0.32	0.21102	BraA06g017650.3C.gene
Biological Process	GO:0034970	histone H3-R2 methylation	3	2	0.95	0.21124	BraA02g039950.3C.gene;BraA06g035020.3C.gene
Biological Process	GO:0034971	histone H3-R17 methylation	3	2	0.95	0.21124	BraA02g039950.3C.gene;BraA06g035020.3C.gene
Biological Process	GO:0043085	positive regulation of catalytic activity	175	61	55.2	0.2114	BraA01g003020.3C.gene;BraA01g005450.3C.gene;BraA01g010840.3C.gene;BraA01g013460.3C.gene;BraA01g017250.3C.gene;BraA01g032420.3C.gene;BraA01g034980.3C.gene;BraA01g041220.3C.gene;BraA02g006040.3C.gene;BraA02g016890.3C.gene;BraA03g002870.3C.gene;BraA03g005680.3C.gene;BraA03g012060.3C.gene;BraA03g013600.3C.gene;BraA03g016710.3C.gene;BraA03g028400.3C.gene;BraA03g033530.3C.gene;BraA03g036900.3C.gene;Bra…
Biological Process	GO:0006099	tricarboxylic acid cycle	99	30	31.23	0.21161	BraA01g044230.3C.gene;BraA02g002660.3C.gene;BraA02g003100.3C.gene;BraA02g016010.3C.gene;BraA02g045630.3C.gene;BraA03g006410.3C.gene;BraA03g024220.3C.gene;BraA03g036720.3C.gene;BraA03g042060.3C.gene;BraA04g002070.3C.gene;BraA04g016750.3C.gene;BraA05g032140.3C.gene;BraA06g028620.3C.gene;BraA07g017190.3C.gene;BraA07g023590.3C.gene;BraA07g030570.3C.gene;BraA08g019620.3C.gene;BraA08g020740.3C.gene;Bra…
Biological Process	GO:0015783	GDP-fucose transport	5	3	1.58	0.21175	BraA03g009330.3C.gene;BraA07g040280.3C.gene;BraA08g027150.3C.gene
Biological Process	GO:1990388	xylem-to-phloem iron transport	1	1	0.32	0.21223	BraA08g011820.3C.gene
Biological Process	GO:0032880	regulation of protein localization	35	7	11.04	0.21241	BraA01g020060.3C.gene;BraA01g043830.3C.gene;BraA02g019370.3C.gene;BraA03g046980.3C.gene;BraA05g041660.3C.gene;BraA06g034180.3C.gene;BraA09g050960.3C.gene
Biological Process	GO:0090208	positive regulation of triglyceride metabolic process	3	2	0.95	0.21301	BraA01g026950.3C.gene;BraA03g044730.3C.gene
Biological Process	GO:0010866	regulation of triglyceride biosynthetic process	3	2	0.95	0.21301	BraA01g026950.3C.gene;BraA03g044730.3C.gene
Biological Process	GO:0010867	positive regulation of triglyceride biosynthetic process	3	2	0.95	0.21301	BraA01g026950.3C.gene;BraA03g044730.3C.gene
Biological Process	GO:0034197	triglyceride transport	3	2	0.95	0.21301	BraA01g026950.3C.gene;BraA03g044730.3C.gene
Biological Process	GO:0042964	thioredoxin reduction	4	1	1.26	0.21303	BraA08g020810.3C.gene
Biological Process	GO:0006489	dolichyl diphosphate biosynthetic process	1	1	0.32	0.21303	BraA05g002240.3C.gene
Biological Process	GO:0046465	dolichyl diphosphate metabolic process	1	1	0.32	0.21303	BraA05g002240.3C.gene
Biological Process	GO:0045951	positive regulation of mitotic recombination	1	1	0.32	0.21314	BraA06g027390.3C.gene
Biological Process	GO:0000019	regulation of mitotic recombination	1	1	0.32	0.21314	BraA06g027390.3C.gene
Biological Process	GO:0035587	purinergic receptor signaling pathway	2	1	0.63	0.21326	BraA08g023990.3C.gene
Biological Process	GO:2000603	regulation of secondary growth	5	1	1.58	0.21345	BraA09g046870.3C.gene
[truncated: 8,278 more rows]
