# Supplementary material for: Comparative Transcriptome Analysis of Early- and Late-Bolting Traits in Chinese Cabbage (Brassica rapa)
Source: Front Genet. 2021 Mar 4;12:590830. doi: 10.3389/fgene.2021.590830 (PMC7969806; doi:10.3389/fgene.2021.590830)
Supplement: Supplementary file 9 [file Table_9.XLSX]

## Sheet: T4_T5_T6_vs_T7_T8_T9.topGO
#Domain	GO_ID	Term	Annotated	Significant	Expected	KS	Gene
Biological Process	GO:0043086	negative regulation of catalytic activity	299	129	93.03	1.5e-09	BraA01g011030.3C.gene;BraA01g015410.3C.gene;BraA01g016010.3C.gene;BraA01g035360.3C.gene;BraA01g035460.3C.gene;BraA01g037350.3C.gene;BraA01g040060.3C.gene;BraA01g041790.3C.gene;BraA01g041900.3C.gene;BraA01g042480.3C.gene;BraA01g044200.3C.gene;BraA02g012930.3C.gene;BraA02g014640.3C.gene;BraA02g019860.3C.gene;BraA02g020890.3C.gene;BraA02g020900.3C.gene;BraA02g020920.3C.gene;BraA02g026910.3C.gene;Bra…
Biological Process	GO:0045490	pectin catabolic process	176	84	54.76	1.6e-08	BraA01g015530.3C.gene;BraA01g037350.3C.gene;BraA01g040060.3C.gene;BraA01g041790.3C.gene;BraA01g042480.3C.gene;BraA01g044950.3C.gene;BraA02g002330.3C.gene;BraA02g002340.3C.gene;BraA02g005850.3C.gene;BraA02g013160.3C.gene;BraA02g014640.3C.gene;BraA02g034070.3C.gene;BraA02g035760.3C.gene;BraA02g039910.3C.gene;BraA02g040020.3C.gene;BraA03g001520.3C.gene;BraA03g002950.3C.gene;BraA03g006620.3C.gene;Bra…
Biological Process	GO:0080167	response to karrikin	226	114	70.32	2e-08	BraA01g000050.3C.gene;BraA01g000250.3C.gene;BraA01g003600.3C.gene;BraA01g003610.3C.gene;BraA01g004800.3C.gene;BraA01g008460.3C.gene;BraA01g014840.3C.gene;BraA01g017750.3C.gene;BraA01g029590.3C.gene;BraA01g031350.3C.gene;BraA01g043610.3C.gene;BraA02g001820.3C.gene;BraA02g007660.3C.gene;BraA02g012090.3C.gene;BraA02g014450.3C.gene;BraA02g019520.3C.gene;BraA02g022450.3C.gene;BraA02g039670.3C.gene;Bra…
Biological Process	GO:0009809	lignin biosynthetic process	134	70	41.69	2.2e-07	BraA01g000350.3C.gene;BraA01g000440.3C.gene;BraA01g001080.3C.gene;BraA01g002420.3C.gene;BraA01g016990.3C.gene;BraA01g029610.3C.gene;BraA01g035280.3C.gene;BraA02g000320.3C.gene;BraA02g000800.3C.gene;BraA02g001710.3C.gene;BraA02g008760.3C.gene;BraA02g010500.3C.gene;BraA02g014110.3C.gene;BraA02g018000.3C.gene;BraA02g024140.3C.gene;BraA02g024180.3C.gene;BraA02g026630.3C.gene;BraA02g031060.3C.gene;Bra…
Biological Process	GO:0055114	oxidation-reduction process	2851	1021	887.03	2.4e-07	BraA01g000200.3C.gene;BraA01g000350.3C.gene;BraA01g000370.3C.gene;BraA01g000830.3C.gene;BraA01g001080.3C.gene;BraA01g001120.3C.gene;BraA01g001230.3C.gene;BraA01g001490.3C.gene;BraA01g001520.3C.gene;BraA01g002390.3C.gene;BraA01g002420.3C.gene;BraA01g002530.3C.gene;BraA01g002610.3C.gene;BraA01g003140.3C.gene;BraA01g003910.3C.gene;BraA01g004070.3C.gene;BraA01g004350.3C.gene;BraA01g004640.3C.gene;Bra…
Biological Process	GO:0009860	pollen tube growth	236	106	73.43	3.7e-06	BraA01g003420.3C.gene;BraA01g008180.3C.gene;BraA01g009230.3C.gene;BraA01g017220.3C.gene;BraA01g021750.3C.gene;BraA01g030410.3C.gene;BraA01g033180.3C.gene;BraA01g035360.3C.gene;BraA01g035870.3C.gene;BraA01g038710.3C.gene;BraA01g039120.3C.gene;BraA01g041620.3C.gene;BraA02g002330.3C.gene;BraA02g004380.3C.gene;BraA02g008120.3C.gene;BraA02g018060.3C.gene;BraA02g020920.3C.gene;BraA02g025190.3C.gene;Bra…
Biological Process	GO:0009611	response to wounding	368	158	114.5	3.9e-06	BraA01g001230.3C.gene;BraA01g002770.3C.gene;BraA01g003600.3C.gene;BraA01g003610.3C.gene;BraA01g008840.3C.gene;BraA01g012360.3C.gene;BraA01g014290.3C.gene;BraA01g019720.3C.gene;BraA01g022390.3C.gene;BraA01g029060.3C.gene;BraA01g034810.3C.gene;BraA01g036660.3C.gene;BraA01g037040.3C.gene;BraA01g044460.3C.gene;BraA02g008760.3C.gene;BraA02g009200.3C.gene;BraA02g009810.3C.gene;BraA02g014340.3C.gene;Bra…
Biological Process	GO:0030643	cellular phosphate ion homeostasis	8	8	2.49	1.2e-05	BraA01g034870.3C.gene;BraA01g044740.3C.gene;BraA02g030540.3C.gene;BraA04g013670.3C.gene;BraA05g029790.3C.gene;BraA07g020420.3C.gene;BraA09g019450.3C.gene;BraA09g019710.3C.gene
Biological Process	GO:0080092	regulation of pollen tube growth	46	25	14.31	1.2e-05	BraA01g033180.3C.gene;BraA01g039120.3C.gene;BraA01g041620.3C.gene;BraA02g004380.3C.gene;BraA02g008120.3C.gene;BraA02g020920.3C.gene;BraA03g005170.3C.gene;BraA03g016740.3C.gene;BraA03g039260.3C.gene;BraA04g022700.3C.gene;BraA05g002310.3C.gene;BraA05g021750.3C.gene;BraA05g034700.3C.gene;BraA06g014390.3C.gene;BraA07g006770.3C.gene;BraA07g014920.3C.gene;BraA07g025500.3C.gene;BraA07g036670.3C.gene;Bra…
Biological Process	GO:0006002	fructose 6-phosphate metabolic process	28	17	8.71	2.2e-05	BraA01g038700.3C.gene;BraA02g012740.3C.gene;BraA03g012880.3C.gene;BraA03g040930.3C.gene;BraA04g004360.3C.gene;BraA04g005700.3C.gene;BraA05g011720.3C.gene;BraA07g022160.3C.gene;BraA07g040190.3C.gene;BraA08g006060.3C.gene;BraA08g021950.3C.gene;BraA09g025990.3C.gene;BraA09g044960.3C.gene;BraA09g046560.3C.gene;BraA09g054830.3C.gene;BraA10g014550.3C.gene;Brassica_rapa_newGene_5584
Biological Process	GO:0006071	glycerol metabolic process	45	28	14	2.2e-05	BraA01g017460.3C.gene;BraA01g040360.3C.gene;BraA01g044740.3C.gene;BraA02g001210.3C.gene;BraA02g005020.3C.gene;BraA02g011760.3C.gene;BraA02g011860.3C.gene;BraA02g030540.3C.gene;BraA03g001410.3C.gene;BraA03g012080.3C.gene;BraA03g013430.3C.gene;BraA03g052780.3C.gene;BraA03g053480.3C.gene;BraA04g004590.3C.gene;BraA04g013670.3C.gene;BraA05g026700.3C.gene;BraA07g020420.3C.gene;BraA07g025810.3C.gene;Bra…
Biological Process	GO:0007018	microtubule-based movement	110	55	34.22	2.9e-05	BraA01g000190.3C.gene;BraA01g014920.3C.gene;BraA01g030320.3C.gene;BraA02g002090.3C.gene;BraA02g013280.3C.gene;BraA02g013740.3C.gene;BraA02g020880.3C.gene;BraA02g029820.3C.gene;BraA02g039270.3C.gene;BraA02g040780.3C.gene;BraA02g042760.3C.gene;BraA03g004290.3C.gene;BraA03g039230.3C.gene;BraA04g007680.3C.gene;BraA04g013880.3C.gene;BraA04g020460.3C.gene;BraA04g025750.3C.gene;BraA04g026470.3C.gene;Bra…
Biological Process	GO:0071555	cell wall organization	898	340	279.39	4.6e-05	BraA01g000050.3C.gene;BraA01g000060.3C.gene;BraA01g000390.3C.gene;BraA01g001630.3C.gene;BraA01g004250.3C.gene;BraA01g007420.3C.gene;BraA01g007430.3C.gene;BraA01g007440.3C.gene;BraA01g008280.3C.gene;BraA01g010460.3C.gene;BraA01g010740.3C.gene;BraA01g011240.3C.gene;BraA01g012680.3C.gene;BraA01g014240.3C.gene;BraA01g014510.3C.gene;BraA01g014620.3C.gene;BraA01g014870.3C.gene;BraA01g015290.3C.gene;Bra…
Biological Process	GO:0009414	response to water deprivation	595	235	185.12	5.2e-05	BraA01g004230.3C.gene;BraA01g004270.3C.gene;BraA01g006800.3C.gene;BraA01g008840.3C.gene;BraA01g009230.3C.gene;BraA01g014950.3C.gene;BraA01g015650.3C.gene;BraA01g018130.3C.gene;BraA01g028410.3C.gene;BraA01g035870.3C.gene;BraA01g036660.3C.gene;BraA01g037270.3C.gene;BraA01g037520.3C.gene;BraA01g040190.3C.gene;BraA01g042500.3C.gene;BraA01g044010.3C.gene;BraA01g044330.3C.gene;BraA02g001350.3C.gene;Bra…
Biological Process	GO:0019760	glucosinolate metabolic process	216	95	67.2	6e-05	BraA01g000790.3C.gene;BraA01g001490.3C.gene;BraA01g001590.3C.gene;BraA01g035980.3C.gene;BraA01g039550.3C.gene;BraA02g000420.3C.gene;BraA02g005320.3C.gene;BraA02g012430.3C.gene;BraA02g015560.3C.gene;BraA02g016920.3C.gene;BraA02g022100.3C.gene;BraA02g023150.3C.gene;BraA02g031060.3C.gene;BraA02g035680.3C.gene;BraA02g038280.3C.gene;BraA02g039460.3C.gene;BraA02g042670.3C.gene;BraA03g003120.3C.gene;Bra…
Biological Process	GO:0006885	regulation of pH	90	43	28	0.00016	BraA01g000260.3C.gene;BraA01g003590.3C.gene;BraA01g007510.3C.gene;BraA02g012320.3C.gene;BraA02g022500.3C.gene;BraA02g022810.3C.gene;BraA02g025240.3C.gene;BraA02g034120.3C.gene;BraA03g000220.3C.gene;BraA03g016100.3C.gene;BraA03g038020.3C.gene;BraA03g042110.3C.gene;BraA03g045850.3C.gene;BraA04g001890.3C.gene;BraA04g005940.3C.gene;BraA04g007230.3C.gene;BraA04g020150.3C.gene;BraA04g021540.3C.gene;Bra…
Biological Process	GO:0009636	response to toxic substance	130	64	40.45	0.00018	BraA01g003910.3C.gene;BraA01g014290.3C.gene;BraA01g021270.3C.gene;BraA01g033050.3C.gene;BraA01g039940.3C.gene;BraA02g001820.3C.gene;BraA02g006880.3C.gene;BraA02g009700.3C.gene;BraA02g014020.3C.gene;BraA02g017380.3C.gene;BraA02g026630.3C.gene;BraA02g036290.3C.gene;BraA03g002170.3C.gene;BraA03g016430.3C.gene;BraA03g024700.3C.gene;BraA03g029050.3C.gene;BraA03g029060.3C.gene;BraA03g046260.3C.gene;Bra…
Biological Process	GO:0009834	plant-type secondary cell wall biogenesis	121	62	37.65	0.0002	BraA01g001630.3C.gene;BraA01g004690.3C.gene;BraA01g008990.3C.gene;BraA01g034260.3C.gene;BraA02g000760.3C.gene;BraA02g004540.3C.gene;BraA02g006110.3C.gene;BraA02g006570.3C.gene;BraA02g021770.3C.gene;BraA02g022810.3C.gene;BraA03g000880.3C.gene;BraA03g005420.3C.gene;BraA03g007000.3C.gene;BraA03g018070.3C.gene;BraA03g018620.3C.gene;BraA03g019080.3C.gene;BraA03g048470.3C.gene;BraA03g054520.3C.gene;Bra…
Biological Process	GO:0001676	long-chain fatty acid metabolic process	30	18	9.33	0.0002	BraA01g019720.3C.gene;BraA01g033830.3C.gene;BraA02g021870.3C.gene;BraA02g030050.3C.gene;BraA03g016670.3C.gene;BraA03g018600.3C.gene;BraA03g037190.3C.gene;BraA03g038800.3C.gene;BraA05g013280.3C.gene;BraA05g019770.3C.gene;BraA05g031210.3C.gene;BraA06g028570.3C.gene;BraA06g033900.3C.gene;BraA07g026960.3C.gene;BraA07g028600.3C.gene;BraA08g018660.3C.gene;BraA09g013870.3C.gene;BraA10g004750.3C.gene
Biological Process	GO:0042545	cell wall modification	292	124	90.85	0.00024	BraA01g000050.3C.gene;BraA01g007440.3C.gene;BraA01g037350.3C.gene;BraA01g040060.3C.gene;BraA01g041620.3C.gene;BraA01g041790.3C.gene;BraA01g042480.3C.gene;BraA01g043720.3C.gene;BraA02g000420.3C.gene;BraA02g000450.3C.gene;BraA02g002330.3C.gene;BraA02g002340.3C.gene;BraA02g012430.3C.gene;BraA02g014640.3C.gene;BraA02g019240.3C.gene;BraA02g031060.3C.gene;BraA02g034070.3C.gene;BraA02g040020.3C.gene;Bra…
Biological Process	GO:0006833	water transport	49	27	15.25	0.00026	BraA01g003270.3C.gene;BraA03g019360.3C.gene;BraA03g027250.3C.gene;BraA03g034970.3C.gene;BraA03g037440.3C.gene;BraA03g041320.3C.gene;BraA03g043440.3C.gene;BraA03g043450.3C.gene;BraA03g059200.3C.gene;BraA04g001200.3C.gene;BraA04g026140.3C.gene;BraA04g031870.3C.gene;BraA05g008260.3C.gene;BraA05g008270.3C.gene;BraA05g035120.3C.gene;BraA05g042350.3C.gene;BraA07g000960.3C.gene;BraA07g004040.3C.gene;Bra…
Biological Process	GO:0016042	lipid catabolic process	347	149	107.96	0.00027	BraA01g008180.3C.gene;BraA01g008530.3C.gene;BraA01g008730.3C.gene;BraA01g010040.3C.gene;BraA01g010660.3C.gene;BraA01g017540.3C.gene;BraA01g019720.3C.gene;BraA01g027600.3C.gene;BraA01g036460.3C.gene;BraA01g037420.3C.gene;BraA01g041130.3C.gene;BraA01g041760.3C.gene;BraA01g042490.3C.gene;BraA01g044740.3C.gene;BraA02g001010.3C.gene;BraA02g001210.3C.gene;BraA02g002700.3C.gene;BraA02g003100.3C.gene;Bra…
Biological Process	GO:0010417	glucuronoxylan biosynthetic process	18	11	5.6	0.00046	BraA01g001630.3C.gene;BraA01g034260.3C.gene;BraA02g013720.3C.gene;BraA04g020120.3C.gene;BraA05g008290.3C.gene;BraA05g028690.3C.gene;BraA06g014890.3C.gene;BraA07g012100.3C.gene;BraA07g018520.3C.gene;BraA08g024910.3C.gene;BraA10g012780.3C.gene
Biological Process	GO:0033993	response to lipid	1339	483	416.6	0.00052	BraA01g000200.3C.gene;BraA01g000250.3C.gene;BraA01g000350.3C.gene;BraA01g001250.3C.gene;BraA01g001590.3C.gene;BraA01g001760.3C.gene;BraA01g002330.3C.gene;BraA01g002620.3C.gene;BraA01g003080.3C.gene;BraA01g003270.3C.gene;BraA01g003380.3C.gene;BraA01g003600.3C.gene;BraA01g003610.3C.gene;BraA01g004130.3C.gene;BraA01g004230.3C.gene;BraA01g004270.3C.gene;BraA01g007440.3C.gene;BraA01g008570.3C.gene;Bra…
Biological Process	GO:0019722	calcium-mediated signaling	45	22	14	0.00057	BraA01g009230.3C.gene;BraA03g028460.3C.gene;BraA03g032130.3C.gene;BraA03g037590.3C.gene;BraA03g046450.3C.gene;BraA03g047600.3C.gene;BraA04g007310.3C.gene;BraA05g011180.3C.gene;BraA05g030600.3C.gene;BraA05g042230.3C.gene;BraA07g002250.3C.gene;BraA07g007880.3C.gene;BraA07g011780.3C.gene;BraA08g024410.3C.gene;BraA08g034860.3C.gene;BraA08g035560.3C.gene;BraA09g005150.3C.gene;BraA09g011410.3C.gene;Bra…
Biological Process	GO:0006857	oligopeptide transport	118	54	36.71	0.0006	BraA01g012370.3C.gene;BraA01g017340.3C.gene;BraA01g032090.3C.gene;BraA01g034660.3C.gene;BraA01g036060.3C.gene;BraA02g004850.3C.gene;BraA02g005730.3C.gene;BraA02g013080.3C.gene;BraA02g018130.3C.gene;BraA02g043810.3C.gene;BraA02g044590.3C.gene;BraA03g013190.3C.gene;BraA03g049670.3C.gene;BraA03g053200.3C.gene;BraA04g005820.3C.gene;BraA04g028630.3C.gene;BraA05g023200.3C.gene;BraA05g025490.3C.gene;Bra…
Biological Process	GO:0055062	phosphate ion homeostasis	33	24	10.27	0.00062	BraA01g034870.3C.gene;BraA01g044740.3C.gene;BraA02g018610.3C.gene;BraA02g030540.3C.gene;BraA03g045740.3C.gene;BraA03g047590.3C.gene;BraA04g013670.3C.gene;BraA04g024250.3C.gene;BraA04g027070.3C.gene;BraA05g029790.3C.gene;BraA06g010150.3C.gene;BraA06g019600.3C.gene;BraA07g003960.3C.gene;BraA07g020420.3C.gene;BraA07g033760.3C.gene;BraA08g009450.3C.gene;BraA08g012490.3C.gene;BraA09g012140.3C.gene;Bra…
Biological Process	GO:0010167	response to nitrate	52	27	16.18	0.00079	BraA01g012370.3C.gene;BraA02g013130.3C.gene;BraA02g024490.3C.gene;BraA03g026180.3C.gene;BraA03g049670.3C.gene;BraA03g051610.3C.gene;BraA04g001900.3C.gene;BraA04g013270.3C.gene;BraA04g015280.3C.gene;BraA05g023200.3C.gene;BraA06g005340.3C.gene;BraA06g009460.3C.gene;BraA06g009500.3C.gene;BraA06g018600.3C.gene;BraA06g030300.3C.gene;BraA06g035820.3C.gene;BraA07g003400.3C.gene;BraA07g005240.3C.gene;Bra…
Biological Process	GO:0046475	glycerophospholipid catabolic process	5	5	1.56	0.00083	BraA01g044740.3C.gene;BraA02g030540.3C.gene;BraA04g013670.3C.gene;BraA07g020420.3C.gene;BraA09g019710.3C.gene
Biological Process	GO:0006635	fatty acid beta-oxidation	78	37	24.27	0.00086	BraA01g008530.3C.gene;BraA01g019720.3C.gene;BraA01g041760.3C.gene;BraA02g003100.3C.gene;BraA02g039900.3C.gene;BraA03g017600.3C.gene;BraA03g018600.3C.gene;BraA03g032970.3C.gene;BraA03g033320.3C.gene;BraA03g046780.3C.gene;BraA03g054820.3C.gene;BraA04g007520.3C.gene;BraA04g016750.3C.gene;BraA04g023760.3C.gene;BraA05g003150.3C.gene;BraA05g011680.3C.gene;BraA05g038680.3C.gene;BraA05g038700.3C.gene;Bra…
Biological Process	GO:0010371	regulation of gibberellin biosynthetic process	15	9	4.67	0.0009	BraA01g005000.3C.gene;BraA01g005030.3C.gene;BraA02g045190.3C.gene;BraA03g057620.3C.gene;BraA06g025290.3C.gene;BraA08g030860.3C.gene;BraA09g008640.3C.gene;BraA09g012860.3C.gene;BraA09g060680.3C.gene
Biological Process	GO:0019253	reductive pentose-phosphate cycle	39	22	12.13	0.0009	BraA01g038640.3C.gene;BraA01g042920.3C.gene;BraA03g035490.3C.gene;BraA04g001550.3C.gene;BraA04g004360.3C.gene;BraA04g005700.3C.gene;BraA04g010950.3C.gene;BraA04g010970.3C.gene;BraA04g014860.3C.gene;BraA05g005050.3C.gene;BraA05g034280.3C.gene;BraA06g008890.3C.gene;BraA06g038170.3C.gene;BraA07g019510.3C.gene;BraA07g022160.3C.gene;BraA08g007230.3C.gene;BraA09g033090.3C.gene;BraA09g044960.3C.gene;Bra…
Biological Process	GO:0001172	transcription, RNA-templated	9	7	2.8	0.00091	BraA01g023640.3C.gene;BraA06g010940.3C.gene;BraA07g000690.3C.gene;BraA07g000880.3C.gene;BraA07g000920.3C.gene;BraA09g056380.3C.gene;BraA10g017810.3C.gene
Biological Process	GO:0045492	xylan biosynthetic process	58	34	18.05	0.00097	BraA01g001630.3C.gene;BraA01g004690.3C.gene;BraA01g015620.3C.gene;BraA01g034260.3C.gene;BraA02g013720.3C.gene;BraA02g021500.3C.gene;BraA03g000030.3C.gene;BraA03g018070.3C.gene;BraA03g020020.3C.gene;BraA03g042770.3C.gene;BraA03g052120.3C.gene;BraA04g020120.3C.gene;BraA04g024620.3C.gene;BraA04g027170.3C.gene;BraA05g008290.3C.gene;BraA05g022480.3C.gene;BraA05g028690.3C.gene;BraA05g041740.3C.gene;Bra…
Biological Process	GO:0006527	arginine catabolic process	10	8	3.11	0.00099	BraA01g003600.3C.gene;BraA01g003610.3C.gene;BraA03g026730.3C.gene;BraA06g042040.3C.gene;BraA08g015770.3C.gene;BraA08g022340.3C.gene;BraA09g021720.3C.gene;BraA10g029480.3C.gene
Biological Process	GO:0042128	nitrate assimilation	74	33	23.02	0.00107	BraA01g012370.3C.gene;BraA01g032090.3C.gene;BraA01g034660.3C.gene;BraA01g034850.3C.gene;BraA01g044230.3C.gene;BraA02g006550.3C.gene;BraA02g009430.3C.gene;BraA02g016970.3C.gene;BraA02g018130.3C.gene;BraA02g024390.3C.gene;BraA02g038630.3C.gene;BraA03g026180.3C.gene;BraA03g030660.3C.gene;BraA03g049670.3C.gene;BraA03g051610.3C.gene;BraA05g000400.3C.gene;BraA05g023200.3C.gene;BraA05g025490.3C.gene;Bra…
Biological Process	GO:0030388	fructose 1,6-bisphosphate metabolic process	8	7	2.49	0.00111	BraA04g004360.3C.gene;BraA04g005700.3C.gene;BraA05g011720.3C.gene;BraA07g022160.3C.gene;BraA08g006060.3C.gene;BraA09g044960.3C.gene;BraA09g046560.3C.gene
Biological Process	GO:0009854	oxidative photosynthetic carbon pathway	18	12	5.6	0.00115	BraA01g037290.3C.gene;BraA01g037300.3C.gene;BraA01g037490.3C.gene;BraA01g037500.3C.gene;BraA03g036450.3C.gene;BraA03g036460.3C.gene;BraA03g048220.3C.gene;BraA05g032630.3C.gene;BraA05g032950.3C.gene;BraA06g009130.3C.gene;BraA07g030970.3C.gene;BraA07g033260.3C.gene
Biological Process	GO:0080086	stamen filament development	13	9	4.04	0.00127	BraA01g036620.3C.gene;BraA03g030470.3C.gene;BraA03g036990.3C.gene;BraA05g031540.3C.gene;BraA06g037380.3C.gene;BraA08g029260.3C.gene;BraA09g003320.3C.gene;BraA09g057750.3C.gene;BraA09g059190.3C.gene
Biological Process	GO:0048768	root hair cell tip growth	28	16	8.71	0.0014	BraA01g003710.3C.gene;BraA01g008310.3C.gene;BraA01g022390.3C.gene;BraA01g035870.3C.gene;BraA03g009650.3C.gene;BraA03g022160.3C.gene;BraA03g023600.3C.gene;BraA03g038540.3C.gene;BraA04g001630.3C.gene;BraA05g002630.3C.gene;BraA05g030540.3C.gene;BraA09g000760.3C.gene;BraA09g042760.3C.gene;BraA09g051180.3C.gene;BraA09g052670.3C.gene;BraA10g031340.3C.gene
Biological Process	GO:0031540	regulation of anthocyanin biosynthetic process	11	9	3.42	0.00143	BraA02g019350.3C.gene;BraA02g019520.3C.gene;BraA03g037570.3C.gene;BraA04g013890.3C.gene;BraA05g030630.3C.gene;BraA07g018740.3C.gene;BraA07g030110.3C.gene;BraA07g034590.3C.gene;BraA09g028560.3C.gene
Biological Process	GO:0009753	response to jasmonic acid	384	148	119.47	0.00147	BraA01g001230.3C.gene;BraA01g001590.3C.gene;BraA01g002770.3C.gene;BraA01g003380.3C.gene;BraA01g003600.3C.gene;BraA01g003610.3C.gene;BraA01g009130.3C.gene;BraA01g011050.3C.gene;BraA01g014290.3C.gene;BraA01g022400.3C.gene;BraA01g029060.3C.gene;BraA01g034810.3C.gene;BraA01g035730.3C.gene;BraA01g036650.3C.gene;BraA01g036660.3C.gene;BraA01g036870.3C.gene;BraA01g042000.3C.gene;BraA01g042640.3C.gene;Bra…
Biological Process	GO:0071805	potassium ion transmembrane transport	107	48	33.29	0.00152	BraA01g005580.3C.gene;BraA01g009230.3C.gene;BraA01g009670.3C.gene;BraA01g012890.3C.gene;BraA01g027550.3C.gene;BraA01g034820.3C.gene;BraA02g019730.3C.gene;BraA02g028930.3C.gene;BraA02g033630.3C.gene;BraA03g013320.3C.gene;BraA03g016010.3C.gene;BraA03g016100.3C.gene;BraA03g016740.3C.gene;BraA03g047600.3C.gene;BraA03g048110.3C.gene;BraA03g055860.3C.gene;BraA04g018600.3C.gene;BraA04g021540.3C.gene;Bra…
Biological Process	GO:0010338	leaf formation	10	8	3.11	0.00153	BraA02g021850.3C.gene;BraA03g019630.3C.gene;BraA04g029680.3C.gene;BraA05g002720.3C.gene;BraA05g007920.3C.gene;BraA06g009950.3C.gene;BraA07g037630.3C.gene;BraA09g059990.3C.gene
Biological Process	GO:0009751	response to salicylic acid	330	120	102.67	0.0016	BraA01g000240.3C.gene;BraA01g001590.3C.gene;BraA01g003380.3C.gene;BraA01g006130.3C.gene;BraA01g014490.3C.gene;BraA01g022400.3C.gene;BraA01g023290.3C.gene;BraA01g029060.3C.gene;BraA01g039610.3C.gene;BraA01g039710.3C.gene;BraA01g044280.3C.gene;BraA02g004540.3C.gene;BraA02g007380.3C.gene;BraA02g009840.3C.gene;BraA02g010710.3C.gene;BraA02g019520.3C.gene;BraA02g022420.3C.gene;BraA02g025510.3C.gene;Bra…
Biological Process	GO:0010444	guard mother cell differentiation	26	17	8.09	0.00162	BraA01g004130.3C.gene;BraA01g023270.3C.gene;BraA01g024100.3C.gene;BraA01g030050.3C.gene;BraA02g035820.3C.gene;BraA03g020270.3C.gene;BraA03g040960.3C.gene;BraA03g045010.3C.gene;BraA03g058630.3C.gene;BraA04g005640.3C.gene;BraA06g008920.3C.gene;BraA06g010480.3C.gene;BraA06g011630.3C.gene;BraA06g039600.3C.gene;BraA07g016670.3C.gene;BraA08g030710.3C.gene;BraA09g058650.3C.gene
Biological Process	GO:0048268	clathrin coat assembly	24	14	7.47	0.00168	BraA01g016660.3C.gene;BraA02g018070.3C.gene;BraA06g010860.3C.gene;BraA07g012630.3C.gene;BraA07g033320.3C.gene;BraA08g034560.3C.gene;BraA08g035510.3C.gene;BraA09g001550.3C.gene;BraA09g037590.3C.gene;BraA09g053130.3C.gene;BraA09g065410.3C.gene;BraA10g001680.3C.gene;BraA10g003610.3C.gene;BraA10g015120.3C.gene
Biological Process	GO:0034220	ion transmembrane transport	766	299	238.33	0.00169	BraA01g000260.3C.gene;BraA01g002640.3C.gene;BraA01g003230.3C.gene;BraA01g003270.3C.gene;BraA01g003590.3C.gene;BraA01g005580.3C.gene;BraA01g007510.3C.gene;BraA01g007590.3C.gene;BraA01g008820.3C.gene;BraA01g009230.3C.gene;BraA01g009670.3C.gene;BraA01g011020.3C.gene;BraA01g012890.3C.gene;BraA01g013640.3C.gene;BraA01g018710.3C.gene;BraA01g018870.3C.gene;BraA01g026900.3C.gene;BraA01g027550.3C.gene;Bra…
Biological Process	GO:0010103	stomatal complex morphogenesis	40	22	12.45	0.00172	BraA01g017460.3C.gene;BraA01g021960.3C.gene;BraA01g030050.3C.gene;BraA02g035820.3C.gene;BraA03g013430.3C.gene;BraA03g016180.3C.gene;BraA03g020270.3C.gene;BraA03g040960.3C.gene;BraA04g005640.3C.gene;BraA04g021610.3C.gene;BraA06g010480.3C.gene;BraA06g025760.3C.gene;BraA06g029070.3C.gene;BraA06g039600.3C.gene;BraA07g025640.3C.gene;BraA07g039150.3C.gene;BraA09g031060.3C.gene;BraA09g051180.3C.gene;Bra…
Biological Process	GO:0009409	response to cold	642	237	199.75	0.00188	BraA01g000350.3C.gene;BraA01g001110.3C.gene;BraA01g003600.3C.gene;BraA01g003610.3C.gene;BraA01g005980.3C.gene;BraA01g009230.3C.gene;BraA01g012290.3C.gene;BraA01g014950.3C.gene;BraA01g015650.3C.gene;BraA01g019450.3C.gene;BraA01g024100.3C.gene;BraA01g028410.3C.gene;BraA01g031150.3C.gene;BraA01g031350.3C.gene;BraA01g035280.3C.gene;BraA01g037520.3C.gene;BraA01g038640.3C.gene;BraA01g039510.3C.gene;Bra…
Biological Process	GO:0046395	carboxylic acid catabolic process	220	108	68.45	0.00196	BraA01g001110.3C.gene;BraA01g003210.3C.gene;BraA01g003600.3C.gene;BraA01g003610.3C.gene;BraA01g004800.3C.gene;BraA01g008390.3C.gene;BraA01g008530.3C.gene;BraA01g010660.3C.gene;BraA01g019720.3C.gene;BraA01g025910.3C.gene;BraA01g030200.3C.gene;BraA01g036080.3C.gene;BraA01g036100.3C.gene;BraA01g041760.3C.gene;BraA02g003100.3C.gene;BraA02g014190.3C.gene;BraA02g014250.3C.gene;BraA02g024710.3C.gene;Bra…
Biological Process	GO:0009846	pollen germination	105	35	32.67	0.002	BraA01g000060.3C.gene;BraA01g008180.3C.gene;BraA01g041620.3C.gene;BraA02g002330.3C.gene;BraA02g018060.3C.gene;BraA03g021840.3C.gene;BraA03g043440.3C.gene;BraA03g043450.3C.gene;BraA03g044710.3C.gene;BraA03g051960.3C.gene;BraA04g003670.3C.gene;BraA04g009610.3C.gene;BraA04g019340.3C.gene;BraA04g023740.3C.gene;BraA05g002080.3C.gene;BraA05g011700.3C.gene;BraA05g038510.3C.gene;BraA06g044980.3C.gene;Bra…
Biological Process	GO:1902358	sulfate transmembrane transport	24	13	7.47	0.00206	BraA01g036180.3C.gene;BraA02g008310.3C.gene;BraA02g024460.3C.gene;BraA03g005810.3C.gene;BraA03g035330.3C.gene;BraA03g051250.3C.gene;BraA05g031130.3C.gene;BraA07g041110.3C.gene;BraA07g041120.3C.gene;BraA09g040030.3C.gene;BraA09g043100.3C.gene;BraA10g025290.3C.gene;BraA10g027690.3C.gene
Biological Process	GO:0006949	syncytium formation	25	14	7.78	0.0021	BraA01g000050.3C.gene;BraA02g012730.3C.gene;BraA02g019240.3C.gene;BraA03g020980.3C.gene;BraA03g053010.3C.gene;BraA04g027880.3C.gene;BraA04g028760.3C.gene;BraA05g006390.3C.gene;BraA06g010690.3C.gene;BraA07g001030.3C.gene;BraA07g034440.3C.gene;BraA09g012070.3C.gene;BraA09g038640.3C.gene;Brassica_rapa_newGene_1680
Biological Process	GO:0051017	actin filament bundle assembly	34	17	10.58	0.00212	BraA02g012370.3C.gene;BraA03g012480.3C.gene;BraA03g022060.3C.gene;BraA03g023970.3C.gene;BraA04g001290.3C.gene;BraA04g009610.3C.gene;BraA04g031760.3C.gene;BraA05g002430.3C.gene;BraA05g005480.3C.gene;BraA05g014370.3C.gene;BraA06g013970.3C.gene;BraA09g004220.3C.gene;BraA09g014270.3C.gene;BraA09g066280.3C.gene;BraA10g000250.3C.gene;BraA10g015210.3C.gene;Brassica_rapa_newGene_1280
Biological Process	GO:0016115	terpenoid catabolic process	24	15	7.47	0.00232	BraA01g010660.3C.gene;BraA02g024710.3C.gene;BraA03g038810.3C.gene;BraA04g000040.3C.gene;BraA05g025360.3C.gene;BraA05g028020.3C.gene;BraA06g042600.3C.gene;BraA07g010700.3C.gene;BraA07g041570.3C.gene;BraA08g035680.3C.gene;BraA09g021180.3C.gene;BraA09g034980.3C.gene;BraA09g053400.3C.gene;BraA09g053420.3C.gene;BraA10g001200.3C.gene
Biological Process	GO:0005986	sucrose biosynthetic process	42	24	13.07	0.00253	BraA01g011110.3C.gene;BraA02g008800.3C.gene;BraA02g011640.3C.gene;BraA02g028970.3C.gene;BraA03g004560.3C.gene;BraA03g018710.3C.gene;BraA04g004360.3C.gene;BraA04g005510.3C.gene;BraA04g005700.3C.gene;BraA04g007050.3C.gene;BraA04g025460.3C.gene;BraA05g011720.3C.gene;BraA05g018300.3C.gene;BraA07g022160.3C.gene;BraA07g041610.3C.gene;BraA08g000400.3C.gene;BraA08g002880.3C.gene;BraA08g006060.3C.gene;Bra…
Biological Process	GO:0071492	cellular response to UV-A	9	7	2.8	0.00278	BraA01g022000.3C.gene;BraA01g031350.3C.gene;BraA01g044460.3C.gene;BraA03g007090.3C.gene;BraA05g024380.3C.gene;BraA09g055220.3C.gene;BraA10g023780.3C.gene
Biological Process	GO:0009624	response to nematode	113	53	35.16	0.00282	BraA01g000240.3C.gene;BraA01g009930.3C.gene;BraA01g012190.3C.gene;BraA01g029590.3C.gene;BraA01g032880.3C.gene;BraA01g034660.3C.gene;BraA02g005730.3C.gene;BraA02g007090.3C.gene;BraA02g012500.3C.gene;BraA02g015330.3C.gene;BraA02g018130.3C.gene;BraA02g034590.3C.gene;BraA03g001710.3C.gene;BraA03g019900.3C.gene;BraA03g020820.3C.gene;BraA03g025790.3C.gene;BraA03g025870.3C.gene;BraA03g035000.3C.gene;Bra…
Biological Process	GO:0018107	peptidyl-threonine phosphorylation	34	19	10.58	0.00288	BraA01g006800.3C.gene;BraA02g000110.3C.gene;BraA02g000120.3C.gene;BraA02g011640.3C.gene;BraA02g032170.3C.gene;BraA04g018550.3C.gene;BraA05g013940.3C.gene;BraA06g010390.3C.gene;BraA06g032430.3C.gene;BraA06g042250.3C.gene;BraA06g042260.3C.gene;BraA08g000400.3C.gene;BraA08g013070.3C.gene;BraA08g024000.3C.gene;BraA08g032610.3C.gene;BraA09g048100.3C.gene;BraA09g066000.3C.gene;BraA10g016280.3C.gene;Bra…
Biological Process	GO:0010143	cutin biosynthetic process	36	19	11.2	0.00296	BraA02g042350.3C.gene;BraA03g001630.3C.gene;BraA03g029380.3C.gene;BraA04g027020.3C.gene;BraA05g000610.3C.gene;BraA05g007520.3C.gene;BraA05g019770.3C.gene;BraA05g035500.3C.gene;BraA05g036180.3C.gene;BraA06g012080.3C.gene;BraA07g042580.3C.gene;BraA09g000610.3C.gene;BraA09g002200.3C.gene;BraA09g058770.3C.gene;BraA09g066200.3C.gene;BraA10g000410.3C.gene;BraA10g005240.3C.gene;Brassica_rapa_newGene_488…
Biological Process	GO:0006641	triglyceride metabolic process	37	17	11.51	0.00313	BraA01g004270.3C.gene;BraA01g026950.3C.gene;BraA02g001210.3C.gene;BraA02g005020.3C.gene;BraA02g014610.3C.gene;BraA03g001410.3C.gene;BraA03g014500.3C.gene;BraA03g044730.3C.gene;BraA05g036230.3C.gene;BraA06g009080.3C.gene;BraA07g025810.3C.gene;BraA07g043000.3C.gene;BraA08g004520.3C.gene;BraA09g011830.3C.gene;BraA09g015400.3C.gene;BraA09g019050.3C.gene;BraA10g032260.3C.gene
Biological Process	GO:0051726	regulation of cell cycle	309	123	96.14	0.00317	BraA01g001290.3C.gene;BraA01g001380.3C.gene;BraA01g004130.3C.gene;BraA01g007850.3C.gene;BraA01g008580.3C.gene;BraA01g010840.3C.gene;BraA01g011840.3C.gene;BraA01g013460.3C.gene;BraA01g023270.3C.gene;BraA01g024100.3C.gene;BraA01g033610.3C.gene;BraA01g035870.3C.gene;BraA01g037460.3C.gene;BraA01g039570.3C.gene;BraA02g001920.3C.gene;BraA02g005340.3C.gene;BraA02g006040.3C.gene;BraA02g006920.3C.gene;Bra…
Biological Process	GO:0045764	positive regulation of cellular amino acid metabolic process	6	5	1.87	0.00326	BraA01g032420.3C.gene;BraA02g022810.3C.gene;BraA03g039670.3C.gene;BraA07g027740.3C.gene;BraA07g039050.3C.gene
Biological Process	GO:0006560	proline metabolic process	28	15	8.71	0.00334	BraA02g039240.3C.gene;BraA04g001300.3C.gene;BraA04g011230.3C.gene;BraA05g003310.3C.gene;BraA05g006260.3C.gene;BraA06g036100.3C.gene;BraA06g042040.3C.gene;BraA07g043270.3C.gene;BraA08g002160.3C.gene;BraA09g003980.3C.gene;BraA09g021720.3C.gene;BraA09g046430.3C.gene;BraA09g047230.3C.gene;Brassica_rapa_newGene_1568;Brassica_rapa_newGene_2557
Biological Process	GO:0046839	phospholipid dephosphorylation	43	21	13.38	0.00346	BraA02g044980.3C.gene;BraA03g023120.3C.gene;BraA03g031060.3C.gene;BraA03g037570.3C.gene;BraA03g047970.3C.gene;BraA04g011650.3C.gene;BraA04g026490.3C.gene;BraA05g011940.3C.gene;BraA05g029210.3C.gene;BraA05g030630.3C.gene;BraA05g041280.3C.gene;BraA06g028550.3C.gene;BraA07g019820.3C.gene;BraA08g034280.3C.gene;BraA08g034340.3C.gene;BraA09g052480.3C.gene;BraA09g058890.3C.gene;BraA09g064330.3C.gene;Bra…
Biological Process	GO:0051453	regulation of intracellular pH	52	25	16.18	0.00356	BraA01g000260.3C.gene;BraA01g003590.3C.gene;BraA01g007510.3C.gene;BraA02g012320.3C.gene;BraA02g022500.3C.gene;BraA02g022810.3C.gene;BraA02g034120.3C.gene;BraA03g042110.3C.gene;BraA04g001890.3C.gene;BraA05g039060.3C.gene;BraA06g010810.3C.gene;BraA06g022340.3C.gene;BraA06g029670.3C.gene;BraA06g040130.3C.gene;BraA06g041020.3C.gene;BraA07g001780.3C.gene;BraA07g016110.3C.gene;BraA07g025890.3C.gene;Bra…
Biological Process	GO:0042989	sequestering of actin monomers	10	7	3.11	0.00361	BraA01g008290.3C.gene;BraA01g008300.3C.gene;BraA03g055040.3C.gene;BraA07g001050.3C.gene;BraA08g018610.3C.gene;BraA09g012030.3C.gene;BraA09g056440.3C.gene
Biological Process	GO:0042743	hydrogen peroxide metabolic process	175	68	54.45	0.00373	BraA01g002610.3C.gene;BraA01g004640.3C.gene;BraA01g009310.3C.gene;BraA01g012680.3C.gene;BraA01g020530.3C.gene;BraA01g037290.3C.gene;BraA01g037300.3C.gene;BraA01g037490.3C.gene;BraA01g037500.3C.gene;BraA01g040660.3C.gene;BraA02g001710.3C.gene;BraA02g011630.3C.gene;BraA02g015620.3C.gene;BraA02g033460.3C.gene;BraA02g037920.3C.gene;BraA02g044460.3C.gene;BraA03g005240.3C.gene;BraA03g020070.3C.gene;Bra…
Biological Process	GO:0009827	plant-type cell wall modification	96	41	29.87	0.00393	BraA01g000050.3C.gene;BraA01g007440.3C.gene;BraA02g000450.3C.gene;BraA02g019240.3C.gene;BraA03g000030.3C.gene;BraA03g000600.3C.gene;BraA03g020980.3C.gene;BraA03g021840.3C.gene;BraA03g047260.3C.gene;BraA03g047290.3C.gene;BraA03g055650.3C.gene;BraA04g001690.3C.gene;BraA04g003240.3C.gene;BraA04g003670.3C.gene;BraA04g015010.3C.gene;BraA04g023540.3C.gene;BraA04g027880.3C.gene;BraA04g028760.3C.gene;Bra…
Biological Process	GO:0046463	acylglycerol biosynthetic process	32	16	9.96	0.00404	BraA01g004270.3C.gene;BraA01g026950.3C.gene;BraA02g005020.3C.gene;BraA02g014610.3C.gene;BraA03g014500.3C.gene;BraA03g044730.3C.gene;BraA03g045330.3C.gene;BraA05g036230.3C.gene;BraA06g009080.3C.gene;BraA07g017550.3C.gene;BraA08g004520.3C.gene;BraA09g011830.3C.gene;BraA09g015400.3C.gene;BraA09g019050.3C.gene;BraA10g032830.3C.gene;Brassica_rapa_newGene_6814
Biological Process	GO:2000038	regulation of stomatal complex development	21	14	6.53	0.00415	BraA01g044810.3C.gene;BraA02g019760.3C.gene;BraA03g016180.3C.gene;BraA04g021610.3C.gene;BraA05g018200.3C.gene;BraA05g040570.3C.gene;BraA06g011630.3C.gene;BraA06g015730.3C.gene;BraA06g020840.3C.gene;BraA08g008380.3C.gene;BraA09g005870.3C.gene;BraA09g031060.3C.gene;BraA09g058650.3C.gene;BraA10g026850.3C.gene
Biological Process	GO:0009407	toxin catabolic process	67	34	20.85	0.00417	BraA02g006880.3C.gene;BraA03g016420.3C.gene;BraA03g016430.3C.gene;BraA03g024700.3C.gene;BraA03g029050.3C.gene;BraA03g029060.3C.gene;BraA04g021100.3C.gene;BraA04g021120.3C.gene;BraA04g022100.3C.gene;BraA05g000250.3C.gene;BraA05g014700.3C.gene;BraA05g041710.3C.gene;BraA06g007200.3C.gene;BraA06g012980.3C.gene;BraA06g022050.3C.gene;BraA06g026030.3C.gene;BraA07g013480.3C.gene;BraA07g013640.3C.gene;Bra…
Biological Process	GO:0009725	response to hormone	2819	971	877.08	0.00436	BraA01g000200.3C.gene;BraA01g000250.3C.gene;BraA01g000350.3C.gene;BraA01g001230.3C.gene;BraA01g001250.3C.gene;BraA01g001270.3C.gene;BraA01g001310.3C.gene;BraA01g001510.3C.gene;BraA01g001590.3C.gene;BraA01g001760.3C.gene;BraA01g002010.3C.gene;BraA01g002330.3C.gene;BraA01g002620.3C.gene;BraA01g002770.3C.gene;BraA01g003080.3C.gene;BraA01g003270.3C.gene;BraA01g003360.3C.gene;BraA01g003380.3C.gene;Bra…
Biological Process	GO:0080170	hydrogen peroxide transmembrane transport	6	5	1.87	0.00438	BraA02g036980.3C.gene;BraA03g048570.3C.gene;BraA04g026140.3C.gene;BraA06g038250.3C.gene;BraA09g044380.3C.gene
Biological Process	GO:0046373	L-arabinose metabolic process	7	5	2.18	0.00439	BraA01g040050.3C.gene;BraA02g004580.3C.gene;BraA03g005470.3C.gene;BraA07g004150.3C.gene;BraA10g031570.3C.gene
Biological Process	GO:0018105	peptidyl-serine phosphorylation	119	52	37.02	0.00452	BraA01g003080.3C.gene;BraA01g006800.3C.gene;BraA01g008630.3C.gene;BraA01g012670.3C.gene;BraA01g026990.3C.gene;BraA02g000110.3C.gene;BraA02g000120.3C.gene;BraA02g004380.3C.gene;BraA02g008120.3C.gene;BraA02g011640.3C.gene;BraA02g032170.3C.gene;BraA03g005170.3C.gene;BraA03g016740.3C.gene;BraA03g020560.3C.gene;BraA03g026300.3C.gene;BraA03g059380.3C.gene;BraA03g059860.3C.gene;BraA04g018550.3C.gene;Bra…
Biological Process	GO:0009992	cellular water homeostasis	61	27	18.98	0.00458	BraA01g003270.3C.gene;BraA02g025580.3C.gene;BraA03g019360.3C.gene;BraA03g027250.3C.gene;BraA03g037440.3C.gene;BraA03g048570.3C.gene;BraA03g059200.3C.gene;BraA04g001200.3C.gene;BraA04g003680.3C.gene;BraA04g010640.3C.gene;BraA04g014780.3C.gene;BraA04g026140.3C.gene;BraA04g031870.3C.gene;BraA05g008260.3C.gene;BraA05g008270.3C.gene;BraA05g039250.3C.gene;BraA05g042350.3C.gene;BraA06g019580.3C.gene;Bra…
Biological Process	GO:1901348	positive regulation of secondary cell wall biogenesis	13	9	4.04	0.00467	BraA02g004540.3C.gene;BraA03g005420.3C.gene;BraA07g002650.3C.gene;BraA07g017620.3C.gene;BraA08g028980.3C.gene;BraA09g015660.3C.gene;BraA09g057480.3C.gene;BraA09g060870.3C.gene;BraA10g025820.3C.gene
Biological Process	GO:0007166	cell surface receptor signaling pathway	441	167	137.21	0.00473	BraA01g000350.3C.gene;BraA01g002450.3C.gene;BraA01g003100.3C.gene;BraA01g003800.3C.gene;BraA01g005360.3C.gene;BraA01g007390.3C.gene;BraA01g008630.3C.gene;BraA01g008870.3C.gene;BraA01g010180.3C.gene;BraA01g010420.3C.gene;BraA01g011280.3C.gene;BraA01g012800.3C.gene;BraA01g013300.3C.gene;BraA01g022270.3C.gene;BraA01g028390.3C.gene;BraA01g033180.3C.gene;BraA01g034130.3C.gene;BraA01g035240.3C.gene;Bra…
Biological Process	GO:0010150	leaf senescence	193	77	60.05	0.00475	BraA01g010450.3C.gene;BraA01g014490.3C.gene;BraA01g019870.3C.gene;BraA01g036650.3C.gene;BraA01g036660.3C.gene;BraA01g037540.3C.gene;BraA02g000110.3C.gene;BraA02g015440.3C.gene;BraA02g015450.3C.gene;BraA02g016970.3C.gene;BraA02g021670.3C.gene;BraA02g021870.3C.gene;BraA02g028540.3C.gene;BraA02g031110.3C.gene;BraA02g032300.3C.gene;BraA02g043490.3C.gene;BraA03g004710.3C.gene;BraA03g005630.3C.gene;Bra…
Biological Process	GO:0009068	aspartate family amino acid catabolic process	13	9	4.04	0.00503	BraA01g004800.3C.gene;BraA01g036100.3C.gene;BraA03g044550.3C.gene;BraA03g057730.3C.gene;BraA05g031030.3C.gene;BraA05g042620.3C.gene;BraA06g005750.3C.gene;BraA09g000490.3C.gene;BraA09g062680.3C.gene
Biological Process	GO:0009915	phloem sucrose loading	4	4	1.24	0.00525	BraA03g057490.3C.gene;BraA07g001790.3C.gene;BraA07g014520.3C.gene;BraA09g040330.3C.gene
Biological Process	GO:0032973	amino acid export	26	16	8.09	0.00533	BraA01g006180.3C.gene;BraA01g016470.3C.gene;BraA02g012100.3C.gene;BraA03g012310.3C.gene;BraA03g052750.3C.gene;BraA04g027780.3C.gene;BraA05g001920.3C.gene;BraA05g006480.3C.gene;BraA06g017400.3C.gene;BraA07g015020.3C.gene;BraA08g005780.3C.gene;BraA09g029080.3C.gene;BraA09g029120.3C.gene;BraA10g015770.3C.gene;Brassica_rapa_newGene_1580;Brassica_rapa_newGene_6329
Biological Process	GO:0006855	drug transmembrane transport	147	61	45.74	0.0054	BraA01g000240.3C.gene;BraA01g012650.3C.gene;BraA01g016370.3C.gene;BraA01g030520.3C.gene;BraA01g041160.3C.gene;BraA02g007190.3C.gene;BraA02g015330.3C.gene;BraA02g020270.3C.gene;BraA03g004260.3C.gene;BraA03g015170.3C.gene;BraA03g024650.3C.gene;BraA03g033580.3C.gene;BraA03g033590.3C.gene;BraA03g039950.3C.gene;BraA03g049780.3C.gene;BraA03g050490.3C.gene;BraA04g019380.3C.gene;BraA04g021290.3C.gene;Bra…
Biological Process	GO:0010200	response to chitin	247	99	76.85	0.00549	BraA01g000250.3C.gene;BraA01g001590.3C.gene;BraA01g002950.3C.gene;BraA01g003850.3C.gene;BraA01g004940.3C.gene;BraA01g006130.3C.gene;BraA01g006320.3C.gene;BraA01g009120.3C.gene;BraA01g009130.3C.gene;BraA01g014490.3C.gene;BraA01g016870.3C.gene;BraA01g019380.3C.gene;BraA01g023290.3C.gene;BraA01g025230.3C.gene;BraA01g036870.3C.gene;BraA01g042770.3C.gene;BraA02g010710.3C.gene;BraA02g010960.3C.gene;Bra…
Biological Process	GO:0048235	pollen sperm cell differentiation	47	21	14.62	0.00551	BraA01g002820.3C.gene;BraA01g039610.3C.gene;BraA01g042990.3C.gene;BraA02g011140.3C.gene;BraA02g012040.3C.gene;BraA02g040010.3C.gene;BraA03g003970.3C.gene;BraA03g056530.3C.gene;BraA03g059370.3C.gene;BraA04g000790.3C.gene;BraA05g040490.3C.gene;BraA06g019580.3C.gene;BraA07g012490.3C.gene;BraA07g033720.3C.gene;BraA09g024660.3C.gene;BraA09g026840.3C.gene;BraA09g041510.3C.gene;BraA10g005240.3C.gene;Bra…
Biological Process	GO:2000652	regulation of secondary cell wall biogenesis	38	23	11.82	0.00556	BraA01g008990.3C.gene;BraA02g004540.3C.gene;BraA02g006570.3C.gene;BraA02g021770.3C.gene;BraA03g005420.3C.gene;BraA03g054520.3C.gene;BraA07g002650.3C.gene;BraA07g017620.3C.gene;BraA07g032380.3C.gene;BraA07g037550.3C.gene;BraA08g028980.3C.gene;BraA09g012790.3C.gene;BraA09g013480.3C.gene;BraA09g014820.3C.gene;BraA09g015440.3C.gene;BraA09g015660.3C.gene;BraA09g036230.3C.gene;BraA09g057480.3C.gene;Bra…
Biological Process	GO:0010205	photoinhibition	19	11	5.91	0.00556	BraA02g024110.3C.gene;BraA03g028050.3C.gene;BraA03g037190.3C.gene;BraA05g013660.3C.gene;BraA05g031210.3C.gene;BraA07g031170.3C.gene;BraA07g040880.3C.gene;BraA08g017820.3C.gene;BraA09g009530.3C.gene;BraA09g026000.3C.gene;BraA10g014950.3C.gene
Biological Process	GO:0006820	anion transport	538	217	167.39	0.00563	BraA01g002300.3C.gene;BraA01g002980.3C.gene;BraA01g003230.3C.gene;BraA01g006180.3C.gene;BraA01g008820.3C.gene;BraA01g012980.3C.gene;BraA01g013000.3C.gene;BraA01g013640.3C.gene;BraA01g015350.3C.gene;BraA01g016470.3C.gene;BraA01g029590.3C.gene;BraA01g034660.3C.gene;BraA01g036060.3C.gene;BraA01g036180.3C.gene;BraA01g040130.3C.gene;BraA01g040370.3C.gene;BraA02g000420.3C.gene;BraA02g005950.3C.gene;Bra…
Biological Process	GO:0044724	single-organism carbohydrate catabolic process	239	94	74.36	0.00566	BraA01g000200.3C.gene;BraA01g003470.3C.gene;BraA01g023740.3C.gene;BraA01g023870.3C.gene;BraA01g038640.3C.gene;BraA01g038700.3C.gene;BraA01g040360.3C.gene;BraA01g042340.3C.gene;BraA01g042920.3C.gene;BraA01g044410.3C.gene;BraA02g012730.3C.gene;BraA02g012740.3C.gene;BraA02g015010.3C.gene;BraA02g024490.3C.gene;BraA02g025380.3C.gene;BraA02g034560.3C.gene;BraA02g038730.3C.gene;BraA02g040140.3C.gene;Bra…
Biological Process	GO:0042391	regulation of membrane potential	40	19	12.45	0.00639	BraA01g005580.3C.gene;BraA01g012890.3C.gene;BraA01g028180.3C.gene;BraA02g014080.3C.gene;BraA03g016010.3C.gene;BraA03g028460.3C.gene;BraA03g038060.3C.gene;BraA04g018600.3C.gene;BraA05g001360.3C.gene;BraA05g014200.3C.gene;BraA05g041490.3C.gene;BraA06g012030.3C.gene;BraA06g018860.3C.gene;BraA07g005720.3C.gene;BraA09g052990.3C.gene;BraA10g012390.3C.gene;BraA10g024010.3C.gene;BraA10g024360.3C.gene;Bra…
Biological Process	GO:0051259	protein oligomerization	78	33	24.27	0.00649	BraA01g027550.3C.gene;BraA01g044230.3C.gene;BraA02g011720.3C.gene;BraA02g037570.3C.gene;BraA02g037990.3C.gene;BraA02g043840.3C.gene;BraA03g004740.3C.gene;BraA03g013320.3C.gene;BraA03g015680.3C.gene;BraA03g027420.3C.gene;BraA03g028090.3C.gene;BraA03g036720.3C.gene;BraA04g012750.3C.gene;BraA05g000400.3C.gene;BraA05g020270.3C.gene;BraA05g032140.3C.gene;BraA06g016930.3C.gene;BraA06g018300.3C.gene;Bra…
Biological Process	GO:0009399	nitrogen fixation	8	6	2.49	0.0065	BraA02g006550.3C.gene;BraA02g016970.3C.gene;BraA06g004530.3C.gene;BraA07g021090.3C.gene;BraA09g044140.3C.gene;BraA10g023190.3C.gene
Biological Process	GO:0030834	regulation of actin filament depolymerization	16	10	4.98	0.00652	BraA01g042600.3C.gene;BraA03g012480.3C.gene;BraA03g022060.3C.gene;BraA03g041590.3C.gene;BraA05g002430.3C.gene;BraA05g014370.3C.gene;BraA07g036240.3C.gene;BraA08g034860.3C.gene;BraA09g064870.3C.gene;BraA10g015210.3C.gene
Biological Process	GO:0015812	gamma-aminobutyric acid transport	5	5	1.56	0.00677	BraA02g034410.3C.gene;BraA03g057080.3C.gene;BraA06g040090.3C.gene;BraA08g033240.3C.gene;Brassica_rapa_newGene_3302
Biological Process	GO:0031408	oxylipin biosynthetic process	45	22	14	0.00688	BraA01g031660.3C.gene;BraA02g017730.3C.gene;BraA02g021870.3C.gene;BraA02g030050.3C.gene;BraA02g039900.3C.gene;BraA02g044000.3C.gene;BraA03g017600.3C.gene;BraA03g037190.3C.gene;BraA04g023760.3C.gene;BraA05g011680.3C.gene;BraA05g024820.3C.gene;BraA05g031210.3C.gene;BraA06g015190.3C.gene;BraA07g016240.3C.gene;BraA07g028600.3C.gene;BraA07g030990.3C.gene;BraA07g031020.3C.gene;BraA07g031230.3C.gene;Bra…
Biological Process	GO:0019310	inositol catabolic process	6	5	1.87	0.0069	BraA02g012730.3C.gene;BraA03g053010.3C.gene;BraA06g010690.3C.gene;BraA07g001030.3C.gene;BraA09g012070.3C.gene
Biological Process	GO:0009963	positive regulation of flavonoid biosynthetic process	9	6	2.8	0.00696	BraA03g025610.3C.gene;BraA03g037570.3C.gene;BraA04g013890.3C.gene;BraA05g030630.3C.gene;BraA07g000280.3C.gene;BraA09g028560.3C.gene
Biological Process	GO:0051091	positive regulation of sequence-specific DNA binding transcription factor activity	20	13	6.22	0.00702	BraA01g036650.3C.gene;BraA01g036660.3C.gene;BraA03g021810.3C.gene;BraA04g012020.3C.gene;BraA04g029130.3C.gene;BraA05g002060.3C.gene;BraA05g031600.3C.gene;BraA05g031610.3C.gene;BraA06g001700.3C.gene;BraA06g036590.3C.gene;BraA07g022510.3C.gene;BraA09g003710.3C.gene;BraA09g047340.3C.gene
Biological Process	GO:0034219	carbohydrate transmembrane transport	66	28	20.53	0.00705	BraA01g002130.3C.gene;BraA01g012190.3C.gene;BraA01g013640.3C.gene;BraA01g020190.3C.gene;BraA01g022370.3C.gene;BraA01g033330.3C.gene;BraA02g022660.3C.gene;BraA02g035810.3C.gene;BraA02g040680.3C.gene;BraA03g039110.3C.gene;BraA03g043540.3C.gene;BraA03g050640.3C.gene;BraA05g019390.3C.gene;BraA05g039390.3C.gene;BraA06g003370.3C.gene;BraA06g005950.3C.gene;BraA06g010490.3C.gene;BraA06g016280.3C.gene;Bra…
Biological Process	GO:0006631	fatty acid metabolic process	478	196	148.72	0.00715	BraA01g002420.3C.gene;BraA01g004270.3C.gene;BraA01g008530.3C.gene;BraA01g011640.3C.gene;BraA01g011840.3C.gene;BraA01g013360.3C.gene;BraA01g015290.3C.gene;BraA01g015780.3C.gene;BraA01g017750.3C.gene;BraA01g019720.3C.gene;BraA01g031660.3C.gene;BraA01g033830.3C.gene;BraA01g036080.3C.gene;BraA01g036460.3C.gene;BraA01g041760.3C.gene;BraA01g042810.3C.gene;BraA02g001400.3C.gene;BraA02g003100.3C.gene;Bra…
Biological Process	GO:2000014	regulation of endosperm development	6	5	1.87	0.00722	BraA05g026410.3C.gene;BraA05g026450.3C.gene;BraA05g041270.3C.gene;BraA06g000590.3C.gene;Brassica_rapa_newGene_6813
Biological Process	GO:0044712	single-organism catabolic process	1257	510	391.09	0.00739	BraA01g000200.3C.gene;BraA01g001110.3C.gene;BraA01g002610.3C.gene;BraA01g003020.3C.gene;BraA01g003210.3C.gene;BraA01g003470.3C.gene;BraA01g003600.3C.gene;BraA01g003610.3C.gene;BraA01g004640.3C.gene;BraA01g004800.3C.gene;BraA01g005450.3C.gene;BraA01g006470.3C.gene;BraA01g008180.3C.gene;BraA01g008390.3C.gene;BraA01g008530.3C.gene;BraA01g008730.3C.gene;BraA01g009310.3C.gene;BraA01g010040.3C.gene;Bra…
Biological Process	GO:0042742	defense response to bacterium	649	233	201.92	0.00752	BraA01g000240.3C.gene;BraA01g002970.3C.gene;BraA01g004270.3C.gene;BraA01g006130.3C.gene;BraA01g006320.3C.gene;BraA01g009130.3C.gene;BraA01g011030.3C.gene;BraA01g014490.3C.gene;BraA01g016810.3C.gene;BraA01g025910.3C.gene;BraA01g032990.3C.gene;BraA01g035370.3C.gene;BraA01g036870.3C.gene;BraA01g037290.3C.gene;BraA01g037300.3C.gene;BraA01g037490.3C.gene;BraA01g037500.3C.gene;BraA01g039510.3C.gene;Bra…
Biological Process	GO:0006714	sesquiterpenoid metabolic process	78	35	24.27	0.00781	BraA01g009810.3C.gene;BraA01g010660.3C.gene;BraA01g032280.3C.gene;BraA01g037270.3C.gene;BraA02g016790.3C.gene;BraA03g036470.3C.gene;BraA03g038810.3C.gene;BraA03g048470.3C.gene;BraA03g063030.3C.gene;BraA04g001300.3C.gene;BraA04g011870.3C.gene;BraA04g019480.3C.gene;BraA05g025360.3C.gene;BraA05g025630.3C.gene;BraA05g028020.3C.gene;BraA05g032610.3C.gene;BraA06g022060.3C.gene;BraA06g023170.3C.gene;Bra…
Biological Process	GO:0007154	cell communication	3472	1193	1080.24	0.00804	BraA01g000250.3C.gene;BraA01g000260.3C.gene;BraA01g000350.3C.gene;BraA01g000880.3C.gene;BraA01g001150.3C.gene;BraA01g001250.3C.gene;BraA01g001310.3C.gene;BraA01g002230.3C.gene;BraA01g002450.3C.gene;BraA01g002470.3C.gene;BraA01g002620.3C.gene;BraA01g002640.3C.gene;BraA01g003020.3C.gene;BraA01g003080.3C.gene;BraA01g003100.3C.gene;BraA01g003360.3C.gene;BraA01g003540.3C.gene;BraA01g003800.3C.gene;Bra…
Biological Process	GO:0046323	glucose import	57	24	17.73	0.00804	BraA01g002130.3C.gene;BraA01g012190.3C.gene;BraA01g020190.3C.gene;BraA01g022370.3C.gene;BraA01g033330.3C.gene;BraA02g022660.3C.gene;BraA02g040680.3C.gene;BraA03g038570.3C.gene;BraA03g039110.3C.gene;BraA03g043540.3C.gene;BraA05g019390.3C.gene;BraA05g039390.3C.gene;BraA06g003370.3C.gene;BraA06g005950.3C.gene;BraA06g016280.3C.gene;BraA07g001490.3C.gene;BraA07g016340.3C.gene;BraA07g038860.3C.gene;Bra…
Biological Process	GO:0042435	indole-containing compound biosynthetic process	91	36	28.31	0.0081	BraA01g018010.3C.gene;BraA02g006840.3C.gene;BraA02g007380.3C.gene;BraA02g012430.3C.gene;BraA02g014110.3C.gene;BraA02g019880.3C.gene;BraA02g022810.3C.gene;BraA02g025980.3C.gene;BraA03g002200.3C.gene;BraA03g012530.3C.gene;BraA03g014080.3C.gene;BraA03g020140.3C.gene;BraA03g041700.3C.gene;BraA03g053600.3C.gene;BraA04g011130.3C.gene;BraA04g014870.3C.gene;BraA04g027230.3C.gene;BraA05g003310.3C.gene;Bra…
Biological Process	GO:0000914	phragmoplast assembly	9	7	2.8	0.00812	BraA01g030320.3C.gene;BraA01g042710.3C.gene;BraA03g008750.3C.gene;BraA05g039880.3C.gene;BraA07g009420.3C.gene;BraA09g051180.3C.gene;BraA10g021440.3C.gene
Biological Process	GO:0000272	polysaccharide catabolic process	325	138	101.12	0.00859	BraA01g014240.3C.gene;BraA01g015230.3C.gene;BraA01g015530.3C.gene;BraA01g019090.3C.gene;BraA01g019450.3C.gene;BraA01g037350.3C.gene;BraA01g039940.3C.gene;BraA01g040050.3C.gene;BraA01g040060.3C.gene;BraA01g041790.3C.gene;BraA01g042480.3C.gene;BraA01g044950.3C.gene;BraA02g002330.3C.gene;BraA02g002340.3C.gene;BraA02g005850.3C.gene;BraA02g007090.3C.gene;BraA02g013160.3C.gene;BraA02g013180.3C.gene;Bra…
Biological Process	GO:0097305	response to alcohol	1151	404	358.11	0.00861	BraA01g000200.3C.gene;BraA01g000250.3C.gene;BraA01g000350.3C.gene;BraA01g001250.3C.gene;BraA01g001590.3C.gene;BraA01g001760.3C.gene;BraA01g002620.3C.gene;BraA01g003080.3C.gene;BraA01g003270.3C.gene;BraA01g003380.3C.gene;BraA01g003600.3C.gene;BraA01g003610.3C.gene;BraA01g004130.3C.gene;BraA01g004230.3C.gene;BraA01g004270.3C.gene;BraA01g007440.3C.gene;BraA01g008570.3C.gene;BraA01g008780.3C.gene;Bra…
Biological Process	GO:1901700	response to oxygen-containing compound	2802	1020	871.79	0.00885	BraA01g000200.3C.gene;BraA01g000240.3C.gene;BraA01g000250.3C.gene;BraA01g000350.3C.gene;BraA01g001230.3C.gene;BraA01g001250.3C.gene;BraA01g001270.3C.gene;BraA01g001590.3C.gene;BraA01g001760.3C.gene;BraA01g002330.3C.gene;BraA01g002610.3C.gene;BraA01g002620.3C.gene;BraA01g002770.3C.gene;BraA01g002950.3C.gene;BraA01g003080.3C.gene;BraA01g003270.3C.gene;BraA01g003380.3C.gene;BraA01g003600.3C.gene;Bra…
Biological Process	GO:0072488	ammonium transmembrane transport	11	6	3.42	0.00885	BraA01g008820.3C.gene;BraA03g041070.3C.gene;BraA04g027130.3C.gene;BraA05g007390.3C.gene;BraA07g008780.3C.gene;BraA09g000010.3C.gene
Biological Process	GO:0003333	amino acid transmembrane transport	64	31	19.91	0.00924	BraA01g003230.3C.gene;BraA01g040130.3C.gene;BraA02g024300.3C.gene;BraA02g034410.3C.gene;BraA03g001710.3C.gene;BraA03g003820.3C.gene;BraA03g019900.3C.gene;BraA03g025870.3C.gene;BraA03g036000.3C.gene;BraA03g057080.3C.gene;BraA03g059280.3C.gene;BraA04g024910.3C.gene;BraA04g027780.3C.gene;BraA05g001920.3C.gene;BraA05g006480.3C.gene;BraA05g007500.3C.gene;BraA05g027760.3C.gene;BraA06g040090.3C.gene;Bra…
Biological Process	GO:0070981	L-asparagine biosynthetic process	4	4	1.24	0.00954	BraA03g004190.3C.gene;BraA06g019700.3C.gene;BraA06g023920.3C.gene;BraA06g028460.3C.gene
Biological Process	GO:0009065	glutamine family amino acid catabolic process	23	17	7.16	0.0097	BraA01g003600.3C.gene;BraA01g003610.3C.gene;BraA01g036100.3C.gene;BraA02g025290.3C.gene;BraA02g039240.3C.gene;BraA03g026730.3C.gene;BraA03g044550.3C.gene;BraA04g011230.3C.gene;BraA05g031030.3C.gene;BraA06g036100.3C.gene;BraA06g042040.3C.gene;BraA08g015770.3C.gene;BraA08g022340.3C.gene;BraA09g000490.3C.gene;BraA09g003980.3C.gene;BraA09g021720.3C.gene;BraA10g029480.3C.gene
Biological Process	GO:0071918	urea transmembrane transport	7	5	2.18	0.00973	BraA02g025580.3C.gene;BraA07g042780.3C.gene;BraA09g001060.3C.gene;BraA09g021250.3C.gene;Brassica_rapa_newGene_8879
Biological Process	GO:0044264	cellular polysaccharide metabolic process	501	185	155.88	0.00995	BraA01g000060.3C.gene;BraA01g000390.3C.gene;BraA01g001630.3C.gene;BraA01g004690.3C.gene;BraA01g007420.3C.gene;BraA01g007430.3C.gene;BraA01g007440.3C.gene;BraA01g010460.3C.gene;BraA01g011110.3C.gene;BraA01g011500.3C.gene;BraA01g014240.3C.gene;BraA01g015230.3C.gene;BraA01g015620.3C.gene;BraA01g017460.3C.gene;BraA01g019090.3C.gene;BraA01g019450.3C.gene;BraA01g027690.3C.gene;BraA01g031210.3C.gene;Bra…
Biological Process	GO:0009750	response to fructose	28	14	8.71	0.01015	BraA02g022450.3C.gene;BraA02g032300.3C.gene;BraA04g001300.3C.gene;BraA04g014140.3C.gene;BraA05g011720.3C.gene;BraA05g023840.3C.gene;BraA06g019700.3C.gene;BraA07g000960.3C.gene;BraA08g002160.3C.gene;BraA08g006060.3C.gene;BraA09g012100.3C.gene;BraA09g036360.3C.gene;Brassica_rapa_newGene_2429;Brassica_rapa_newGene_2557
Biological Process	GO:0042744	hydrogen peroxide catabolic process	140	55	43.56	0.01034	BraA01g002610.3C.gene;BraA01g004640.3C.gene;BraA01g009310.3C.gene;BraA01g012680.3C.gene;BraA01g020530.3C.gene;BraA01g040660.3C.gene;BraA02g001710.3C.gene;BraA02g011630.3C.gene;BraA02g015620.3C.gene;BraA02g033460.3C.gene;BraA02g037920.3C.gene;BraA02g044460.3C.gene;BraA03g020070.3C.gene;BraA03g020080.3C.gene;BraA03g026770.3C.gene;BraA03g043300.3C.gene;BraA03g047640.3C.gene;BraA03g056260.3C.gene;Bra…
Biological Process	GO:0061615	glycolytic process through fructose-6-phosphate	19	9	5.91	0.01036	BraA01g038700.3C.gene;BraA02g012740.3C.gene;BraA03g012880.3C.gene;BraA07g040190.3C.gene;BraA08g021950.3C.gene;BraA09g025990.3C.gene;BraA09g054830.3C.gene;BraA10g014550.3C.gene;Brassica_rapa_newGene_5584
Biological Process	GO:0030001	metal ion transport	526	203	163.65	0.01042	BraA01g000620.3C.gene;BraA01g002640.3C.gene;BraA01g003310.3C.gene;BraA01g005580.3C.gene;BraA01g007590.3C.gene;BraA01g008170.3C.gene;BraA01g009230.3C.gene;BraA01g009670.3C.gene;BraA01g011020.3C.gene;BraA01g012890.3C.gene;BraA01g018710.3C.gene;BraA01g020440.3C.gene;BraA01g026900.3C.gene;BraA01g027550.3C.gene;BraA01g031260.3C.gene;BraA01g032470.3C.gene;BraA01g034820.3C.gene;BraA01g036750.3C.gene;Bra…
Biological Process	GO:0090358	positive regulation of tryptophan metabolic process	3	3	0.93	0.01051	BraA02g022810.3C.gene;BraA07g027740.3C.gene;BraA07g039050.3C.gene
Biological Process	GO:0006567	threonine catabolic process	3	3	0.93	0.01054	BraA05g042620.3C.gene;BraA06g005750.3C.gene;BraA09g062680.3C.gene
Biological Process	GO:1902477	regulation of defense response to bacterium, incompatible interaction	3	3	0.93	0.01062	BraA03g038220.3C.gene;BraA05g029560.3C.gene;BraA06g026170.3C.gene
Biological Process	GO:0006099	tricarboxylic acid cycle	99	39	30.8	0.01066	BraA01g003140.3C.gene;BraA01g044230.3C.gene;BraA02g003100.3C.gene;BraA02g013550.3C.gene;BraA02g016010.3C.gene;BraA02g037690.3C.gene;BraA02g045630.3C.gene;BraA03g036720.3C.gene;BraA03g042060.3C.gene;BraA04g002070.3C.gene;BraA04g016750.3C.gene;BraA04g029950.3C.gene;BraA05g000400.3C.gene;BraA05g003150.3C.gene;BraA05g017230.3C.gene;BraA05g032140.3C.gene;BraA06g001460.3C.gene;BraA06g019130.3C.gene;Bra…
Biological Process	GO:0006073	cellular glucan metabolic process	406	143	126.32	0.01069	BraA01g000060.3C.gene;BraA01g000390.3C.gene;BraA01g007420.3C.gene;BraA01g007430.3C.gene;BraA01g007440.3C.gene;BraA01g010460.3C.gene;BraA01g011110.3C.gene;BraA01g014240.3C.gene;BraA01g015230.3C.gene;BraA01g017460.3C.gene;BraA01g019450.3C.gene;BraA01g031210.3C.gene;BraA01g034260.3C.gene;BraA01g041620.3C.gene;BraA01g041710.3C.gene;BraA01g043720.3C.gene;BraA01g043890.3C.gene;BraA01g044490.3C.gene;Bra…
Biological Process	GO:0044042	glucan metabolic process	406	143	126.32	0.01069	BraA01g000060.3C.gene;BraA01g000390.3C.gene;BraA01g007420.3C.gene;BraA01g007430.3C.gene;BraA01g007440.3C.gene;BraA01g010460.3C.gene;BraA01g011110.3C.gene;BraA01g014240.3C.gene;BraA01g015230.3C.gene;BraA01g017460.3C.gene;BraA01g019450.3C.gene;BraA01g031210.3C.gene;BraA01g034260.3C.gene;BraA01g041620.3C.gene;BraA01g041710.3C.gene;BraA01g043720.3C.gene;BraA01g043890.3C.gene;BraA01g044490.3C.gene;Bra…
Biological Process	GO:0035445	borate transmembrane transport	4	4	1.24	0.0107	BraA02g022500.3C.gene;BraA02g025580.3C.gene;BraA05g039250.3C.gene;BraA07g042780.3C.gene
Biological Process	GO:0010102	lateral root morphogenesis	108	37	33.6	0.01108	BraA01g031660.3C.gene;BraA02g012060.3C.gene;BraA02g024300.3C.gene;BraA03g002200.3C.gene;BraA03g012900.3C.gene;BraA03g019900.3C.gene;BraA03g038570.3C.gene;BraA03g040460.3C.gene;BraA03g041070.3C.gene;BraA03g041660.3C.gene;BraA05g001290.3C.gene;BraA05g007500.3C.gene;BraA05g019770.3C.gene;BraA05g024820.3C.gene;BraA06g011630.3C.gene;BraA06g015410.3C.gene;BraA06g033000.3C.gene;BraA06g039290.3C.gene;Bra…
Biological Process	GO:0034762	regulation of transmembrane transport	43	22	13.38	0.01111	BraA01g005580.3C.gene;BraA01g012890.3C.gene;BraA01g027550.3C.gene;BraA03g013320.3C.gene;BraA03g016010.3C.gene;BraA03g016740.3C.gene;BraA03g028090.3C.gene;BraA03g028460.3C.gene;BraA03g064110.3C.gene;BraA04g018600.3C.gene;BraA04g022700.3C.gene;BraA04g024250.3C.gene;BraA05g014200.3C.gene;BraA05g021750.3C.gene;BraA05g041490.3C.gene;BraA06g015150.3C.gene;BraA06g023540.3C.gene;BraA07g005720.3C.gene;Bra…
Biological Process	GO:0034765	regulation of ion transmembrane transport	43	22	13.38	0.01111	BraA01g005580.3C.gene;BraA01g012890.3C.gene;BraA01g027550.3C.gene;BraA03g013320.3C.gene;BraA03g016010.3C.gene;BraA03g016740.3C.gene;BraA03g028090.3C.gene;BraA03g028460.3C.gene;BraA03g064110.3C.gene;BraA04g018600.3C.gene;BraA04g022700.3C.gene;BraA04g024250.3C.gene;BraA05g014200.3C.gene;BraA05g021750.3C.gene;BraA05g041490.3C.gene;BraA06g015150.3C.gene;BraA06g023540.3C.gene;BraA07g005720.3C.gene;Bra…
Biological Process	GO:0006562	proline catabolic process	6	4	1.87	0.0115	BraA02g039240.3C.gene;BraA04g011230.3C.gene;BraA06g036100.3C.gene;BraA09g003980.3C.gene
Biological Process	GO:0006542	glutamine biosynthetic process	16	9	4.98	0.01151	BraA01g034850.3C.gene;BraA02g006550.3C.gene;BraA02g016970.3C.gene;BraA04g009580.3C.gene;BraA05g029760.3C.gene;BraA06g004530.3C.gene;BraA07g021090.3C.gene;BraA09g044140.3C.gene;BraA10g023190.3C.gene
Biological Process	GO:0009738	abscisic acid-activated signaling pathway	365	138	113.56	0.01156	BraA01g002620.3C.gene;BraA01g003080.3C.gene;BraA01g004230.3C.gene;BraA01g004270.3C.gene;BraA01g008570.3C.gene;BraA01g009230.3C.gene;BraA01g009450.3C.gene;BraA01g012360.3C.gene;BraA01g012670.3C.gene;BraA01g026990.3C.gene;BraA01g036460.3C.gene;BraA01g040570.3C.gene;BraA02g000120.3C.gene;BraA02g004380.3C.gene;BraA02g008120.3C.gene;BraA02g008790.3C.gene;BraA02g010960.3C.gene;BraA02g015450.3C.gene;Bra…
Biological Process	GO:0007164	establishment of tissue polarity	7	5	2.18	0.01258	BraA03g019900.3C.gene;BraA04g003670.3C.gene;BraA05g007500.3C.gene;BraA09g047600.3C.gene;BraA10g032720.3C.gene
Biological Process	GO:0009625	response to insect	63	26	19.6	0.01272	BraA01g019720.3C.gene;BraA01g031660.3C.gene;BraA02g012430.3C.gene;BraA02g020920.3C.gene;BraA02g038280.3C.gene;BraA02g042670.3C.gene;BraA03g003120.3C.gene;BraA03g012530.3C.gene;BraA03g018600.3C.gene;BraA03g043730.3C.gene;BraA03g043740.3C.gene;BraA03g044380.3C.gene;BraA04g029510.3C.gene;BraA05g024820.3C.gene;BraA05g032820.3C.gene;BraA06g018410.3C.gene;BraA06g021620.3C.gene;BraA07g036670.3C.gene;Bra…
Biological Process	GO:0080051	cutin transport	3	3	0.93	0.0128	BraA06g002640.3C.gene;BraA06g013630.3C.gene;BraA08g029080.3C.gene
Biological Process	GO:0006972	hyperosmotic response	130	45	40.45	0.01283	BraA01g006800.3C.gene;BraA01g014290.3C.gene;BraA01g015650.3C.gene;BraA01g037270.3C.gene;BraA01g037520.3C.gene;BraA02g019360.3C.gene;BraA02g022380.3C.gene;BraA03g000050.3C.gene;BraA03g011120.3C.gene;BraA03g012070.3C.gene;BraA03g015890.3C.gene;BraA03g028090.3C.gene;BraA03g031580.3C.gene;BraA03g032330.3C.gene;BraA03g036470.3C.gene;BraA03g038910.3C.gene;BraA03g057280.3C.gene;BraA04g018550.3C.gene;Bra…
Biological Process	GO:0010215	cellulose microfibril organization	37	17	11.51	0.01286	BraA01g017810.3C.gene;BraA01g033000.3C.gene;BraA02g006110.3C.gene;BraA02g039040.3C.gene;BraA03g007000.3C.gene;BraA03g039440.3C.gene;BraA04g024030.3C.gene;BraA05g011390.3C.gene;BraA05g026540.3C.gene;BraA05g041100.3C.gene;BraA06g006660.3C.gene;BraA06g036270.3C.gene;BraA08g019530.3C.gene;BraA08g032400.3C.gene;BraA09g004470.3C.gene;BraA10g023270.3C.gene;BraA10g023880.3C.gene
Biological Process	GO:0010189	vitamin E biosynthetic process	15	9	4.67	0.01311	BraA02g014250.3C.gene;BraA02g016400.3C.gene;BraA02g022330.3C.gene;BraA02g026300.3C.gene;BraA03g001610.3C.gene;BraA03g057490.3C.gene;BraA06g016280.3C.gene;BraA07g001790.3C.gene;BraA09g063880.3C.gene
Biological Process	GO:0042360	vitamin E metabolic process	15	9	4.67	0.01311	BraA02g014250.3C.gene;BraA02g016400.3C.gene;BraA02g022330.3C.gene;BraA02g026300.3C.gene;BraA03g001610.3C.gene;BraA03g057490.3C.gene;BraA06g016280.3C.gene;BraA07g001790.3C.gene;BraA09g063880.3C.gene
Biological Process	GO:1902644	tertiary alcohol metabolic process	61	28	18.98	0.01322	BraA01g009810.3C.gene;BraA01g010660.3C.gene;BraA01g037270.3C.gene;BraA02g016790.3C.gene;BraA03g036470.3C.gene;BraA03g038810.3C.gene;BraA03g048470.3C.gene;BraA04g001300.3C.gene;BraA04g019480.3C.gene;BraA05g025360.3C.gene;BraA05g028020.3C.gene;BraA05g032610.3C.gene;BraA06g022060.3C.gene;BraA06g023170.3C.gene;BraA06g042600.3C.gene;BraA07g007550.3C.gene;BraA08g002160.3C.gene;BraA08g027680.3C.gene;Bra…
Biological Process	GO:0009687	abscisic acid metabolic process	61	28	18.98	0.01322	BraA01g009810.3C.gene;BraA01g010660.3C.gene;BraA01g037270.3C.gene;BraA02g016790.3C.gene;BraA03g036470.3C.gene;BraA03g038810.3C.gene;BraA03g048470.3C.gene;BraA04g001300.3C.gene;BraA04g019480.3C.gene;BraA05g025360.3C.gene;BraA05g028020.3C.gene;BraA05g032610.3C.gene;BraA06g022060.3C.gene;BraA06g023170.3C.gene;BraA06g042600.3C.gene;BraA07g007550.3C.gene;BraA08g002160.3C.gene;BraA08g027680.3C.gene;Bra…
Biological Process	GO:0043288	apocarotenoid metabolic process	61	28	18.98	0.01322	BraA01g009810.3C.gene;BraA01g010660.3C.gene;BraA01g037270.3C.gene;BraA02g016790.3C.gene;BraA03g036470.3C.gene;BraA03g038810.3C.gene;BraA03g048470.3C.gene;BraA04g001300.3C.gene;BraA04g019480.3C.gene;BraA05g025360.3C.gene;BraA05g028020.3C.gene;BraA05g032610.3C.gene;BraA06g022060.3C.gene;BraA06g023170.3C.gene;BraA06g042600.3C.gene;BraA07g007550.3C.gene;BraA08g002160.3C.gene;BraA08g027680.3C.gene;Bra…
Biological Process	GO:0009900	dehiscence	47	16	14.62	0.0133	BraA01g016370.3C.gene;BraA02g000250.3C.gene;BraA04g003240.3C.gene;BraA04g032280.3C.gene;BraA05g001090.3C.gene;BraA05g040890.3C.gene;BraA06g039500.3C.gene;BraA07g016830.3C.gene;BraA07g022910.3C.gene;BraA08g005270.3C.gene;BraA08g029260.3C.gene;BraA09g004520.3C.gene;BraA09g007140.3C.gene;BraA09g048090.3C.gene;BraA09g051410.3C.gene;BraA09g057750.3C.gene
Biological Process	GO:0016114	terpenoid biosynthetic process	216	84	67.2	0.01336	BraA01g002000.3C.gene;BraA01g005000.3C.gene;BraA01g005030.3C.gene;BraA01g009810.3C.gene;BraA01g012930.3C.gene;BraA01g016120.3C.gene;BraA01g032280.3C.gene;BraA01g034180.3C.gene;BraA01g037270.3C.gene;BraA01g042890.3C.gene;BraA02g016790.3C.gene;BraA02g024710.3C.gene;BraA02g045190.3C.gene;BraA03g012640.3C.gene;BraA03g025610.3C.gene;BraA03g025720.3C.gene;BraA03g031380.3C.gene;BraA03g036470.3C.gene;Bra…
Biological Process	GO:0046686	response to cadmium ion	655	215	203.79	0.01338	BraA01g000200.3C.gene;BraA01g001110.3C.gene;BraA01g001150.3C.gene;BraA01g001590.3C.gene;BraA01g002970.3C.gene;BraA01g003380.3C.gene;BraA01g005980.3C.gene;BraA01g012370.3C.gene;BraA01g014950.3C.gene;BraA01g015820.3C.gene;BraA01g015910.3C.gene;BraA01g019720.3C.gene;BraA01g021750.3C.gene;BraA01g025030.3C.gene;BraA01g025910.3C.gene;BraA01g033050.3C.gene;BraA01g034850.3C.gene;BraA01g036460.3C.gene;Bra…
Biological Process	GO:0009904	chloroplast accumulation movement	8	6	2.49	0.01345	BraA01g004670.3C.gene;BraA03g004290.3C.gene;BraA06g023540.3C.gene;BraA07g032410.3C.gene;BraA07g038790.3C.gene;Brassica_rapa_newGene_2419
Biological Process	GO:0060774	auxin mediated signaling pathway involved in phyllotactic patterning	3	3	0.93	0.01356	BraA02g003470.3C.gene;BraA02g012300.3C.gene;BraA06g029000.3C.gene
Biological Process	GO:0007610	behavior	8	6	2.49	0.01361	BraA01g002640.3C.gene;BraA01g032880.3C.gene;BraA03g043040.3C.gene;BraA03g059770.3C.gene;BraA07g004530.3C.gene;BraA10g010270.3C.gene
Biological Process	GO:0006536	glutamate metabolic process	31	13	9.65	0.01385	BraA01g034890.3C.gene;BraA02g025290.3C.gene;BraA04g009580.3C.gene;BraA04g011230.3C.gene;BraA05g029820.3C.gene;BraA06g027750.3C.gene;BraA06g042040.3C.gene;BraA07g031850.3C.gene;BraA08g022340.3C.gene;BraA09g021720.3C.gene;BraA10g022660.3C.gene;BraA10g025830.3C.gene;BraA10g032170.3C.gene
Biological Process	GO:0010107	potassium ion import	11	8	3.42	0.01386	BraA01g009230.3C.gene;BraA02g033630.3C.gene;BraA03g016010.3C.gene;BraA03g047600.3C.gene;BraA04g018600.3C.gene;BraA05g014200.3C.gene;BraA08g023400.3C.gene;BraA09g034780.3C.gene
Biological Process	GO:0009694	jasmonic acid metabolic process	54	25	16.8	0.01412	BraA01g008530.3C.gene;BraA01g019720.3C.gene;BraA02g002210.3C.gene;BraA02g030050.3C.gene;BraA02g044000.3C.gene;BraA03g017600.3C.gene;BraA03g018600.3C.gene;BraA03g028460.3C.gene;BraA03g054820.3C.gene;BraA04g023760.3C.gene;BraA04g032040.3C.gene;BraA05g011680.3C.gene;BraA06g001540.3C.gene;BraA06g015190.3C.gene;BraA06g018410.3C.gene;BraA06g038770.3C.gene;BraA07g016240.3C.gene;BraA07g031230.3C.gene;Bra…
Biological Process	GO:0051260	protein homooligomerization	53	22	16.49	0.01414	BraA01g027550.3C.gene;BraA02g011720.3C.gene;BraA02g037570.3C.gene;BraA02g037990.3C.gene;BraA02g043840.3C.gene;BraA03g004740.3C.gene;BraA03g013320.3C.gene;BraA03g027420.3C.gene;BraA04g012750.3C.gene;BraA05g020270.3C.gene;BraA06g016930.3C.gene;BraA06g018300.3C.gene;BraA06g024680.3C.gene;BraA06g031080.3C.gene;BraA06g032990.3C.gene;BraA06g037230.3C.gene;BraA07g000930.3C.gene;BraA08g005270.3C.gene;Bra…
Biological Process	GO:0046473	phosphatidic acid metabolic process	3	3	0.93	0.01415	BraA01g042490.3C.gene;BraA03g050150.3C.gene;BraA03g059700.3C.gene
Biological Process	GO:0007165	signal transduction	3070	1059	955.17	0.01419	BraA01g000250.3C.gene;BraA01g000350.3C.gene;BraA01g000880.3C.gene;BraA01g001250.3C.gene;BraA01g001310.3C.gene;BraA01g002230.3C.gene;BraA01g002450.3C.gene;BraA01g002470.3C.gene;BraA01g002620.3C.gene;BraA01g002640.3C.gene;BraA01g003020.3C.gene;BraA01g003080.3C.gene;BraA01g003100.3C.gene;BraA01g003360.3C.gene;BraA01g003540.3C.gene;BraA01g003800.3C.gene;BraA01g004040.3C.gene;BraA01g004230.3C.gene;Bra…
Biological Process	GO:1902222	erythrose 4-phosphate/phosphoenolpyruvate family amino acid catabolic process	13	8	4.04	0.0142	BraA02g014190.3C.gene;BraA05g008320.3C.gene;BraA05g036420.3C.gene;BraA07g000490.3C.gene;BraA07g021160.3C.gene;BraA09g012250.3C.gene;BraA09g056110.3C.gene;BraA09g056260.3C.gene
Biological Process	GO:0006559	L-phenylalanine catabolic process	13	8	4.04	0.0142	BraA02g014190.3C.gene;BraA05g008320.3C.gene;BraA05g036420.3C.gene;BraA07g000490.3C.gene;BraA07g021160.3C.gene;BraA09g012250.3C.gene;BraA09g056110.3C.gene;BraA09g056260.3C.gene
Biological Process	GO:1901141	regulation of lignin biosynthetic process	16	10	4.98	0.01433	BraA01g000440.3C.gene;BraA02g001710.3C.gene;BraA02g008760.3C.gene;BraA05g030850.3C.gene;BraA06g021040.3C.gene;BraA06g044350.3C.gene;BraA09g013480.3C.gene;BraA09g014820.3C.gene;BraA09g046410.3C.gene;BraA10g020350.3C.gene
Biological Process	GO:0009773	photosynthetic electron transport in photosystem I	28	15	8.71	0.01453	BraA01g019360.3C.gene;BraA01g036020.3C.gene;BraA03g027010.3C.gene;BraA03g050570.3C.gene;BraA04g005700.3C.gene;BraA04g016740.3C.gene;BraA06g000430.3C.gene;BraA06g000570.3C.gene;BraA06g012020.3C.gene;BraA06g014360.3C.gene;BraA06g044130.3C.gene;BraA07g035470.3C.gene;BraA08g000440.3C.gene;BraA09g008070.3C.gene;BraA09g044960.3C.gene
Biological Process	GO:0030042	actin filament depolymerization	39	20	12.13	0.01455	BraA01g016320.3C.gene;BraA01g042600.3C.gene;BraA02g015420.3C.gene;BraA03g012480.3C.gene;BraA03g022060.3C.gene;BraA03g030010.3C.gene;BraA03g041590.3C.gene;BraA03g052660.3C.gene;BraA05g002430.3C.gene;BraA05g014370.3C.gene;BraA07g036240.3C.gene;BraA08g020020.3C.gene;BraA08g034860.3C.gene;BraA09g000460.3C.gene;BraA09g023050.3C.gene;BraA09g064870.3C.gene;BraA10g000270.3C.gene;BraA10g010680.3C.gene;Bra…
Biological Process	GO:0009739	response to gibberellin	255	99	79.34	0.01459	BraA01g002330.3C.gene;BraA01g007440.3C.gene;BraA01g011030.3C.gene;BraA01g013670.3C.gene;BraA01g016120.3C.gene;BraA01g022020.3C.gene;BraA01g039610.3C.gene;BraA01g039710.3C.gene;BraA01g044280.3C.gene;BraA02g005890.3C.gene;BraA02g005940.3C.gene;BraA02g007380.3C.gene;BraA02g010710.3C.gene;BraA02g012660.3C.gene;BraA02g019240.3C.gene;BraA02g019520.3C.gene;BraA02g022420.3C.gene;BraA02g022450.3C.gene;Bra…
Biological Process	GO:0042430	indole-containing compound metabolic process	151	61	46.98	0.01508	BraA01g001490.3C.gene;BraA01g003210.3C.gene;BraA01g018010.3C.gene;BraA02g000420.3C.gene;BraA02g006840.3C.gene;BraA02g007380.3C.gene;BraA02g012430.3C.gene;BraA02g014110.3C.gene;BraA02g019880.3C.gene;BraA02g022810.3C.gene;BraA02g025980.3C.gene;BraA02g031060.3C.gene;BraA02g038280.3C.gene;BraA03g002200.3C.gene;BraA03g012530.3C.gene;BraA03g014080.3C.gene;BraA03g020140.3C.gene;BraA03g041700.3C.gene;Bra…
Biological Process	GO:0043648	dicarboxylic acid metabolic process	152	57	47.29	0.01518	BraA01g000480.3C.gene;BraA01g029140.3C.gene;BraA01g034890.3C.gene;BraA01g036080.3C.gene;BraA01g039400.3C.gene;BraA01g042250.3C.gene;BraA01g044230.3C.gene;BraA02g003100.3C.gene;BraA02g013600.3C.gene;BraA02g025290.3C.gene;BraA03g004740.3C.gene;BraA03g011940.3C.gene;BraA03g023680.3C.gene;BraA03g030040.3C.gene;BraA03g032370.3C.gene;BraA03g039020.3C.gene;BraA03g043050.3C.gene;BraA04g001470.3C.gene;Bra…
Biological Process	GO:0097577	sequestering of iron ion	13	9	4.04	0.01522	BraA01g018710.3C.gene;BraA02g023670.3C.gene;BraA03g041500.3C.gene;BraA05g035770.3C.gene;BraA06g016610.3C.gene;BraA06g031620.3C.gene;BraA07g015310.3C.gene;BraA08g027450.3C.gene;BraA09g046830.3C.gene
Biological Process	GO:0006880	intracellular sequestering of iron ion	13	9	4.04	0.01522	BraA01g018710.3C.gene;BraA02g023670.3C.gene;BraA03g041500.3C.gene;BraA05g035770.3C.gene;BraA06g016610.3C.gene;BraA06g031620.3C.gene;BraA07g015310.3C.gene;BraA08g027450.3C.gene;BraA09g046830.3C.gene
Biological Process	GO:0010114	response to red light	104	45	32.36	0.01578	BraA01g008310.3C.gene;BraA01g015830.3C.gene;BraA01g022000.3C.gene;BraA01g031350.3C.gene;BraA02g014450.3C.gene;BraA02g019240.3C.gene;BraA02g035880.3C.gene;BraA02g037860.3C.gene;BraA02g040480.3C.gene;BraA03g015060.3C.gene;BraA03g024110.3C.gene;BraA03g024140.3C.gene;BraA03g038540.3C.gene;BraA03g041940.3C.gene;BraA04g008290.3C.gene;BraA04g018360.3C.gene;BraA04g028140.3C.gene;BraA04g030640.3C.gene;Bra…
Biological Process	GO:0048437	floral organ development	392	152	121.96	0.0158	BraA01g000350.3C.gene;BraA01g001890.3C.gene;BraA01g005000.3C.gene;BraA01g005030.3C.gene;BraA01g007850.3C.gene;BraA01g010430.3C.gene;BraA01g011680.3C.gene;BraA01g015680.3C.gene;BraA01g016370.3C.gene;BraA01g018070.3C.gene;BraA01g023640.3C.gene;BraA01g032420.3C.gene;BraA01g036620.3C.gene;BraA01g036650.3C.gene;BraA01g041130.3C.gene;BraA01g044460.3C.gene;BraA02g001780.3C.gene;BraA02g003130.3C.gene;Bra…
Biological Process	GO:0043090	amino acid import	19	11	5.91	0.01583	BraA04g013370.3C.gene;BraA04g024910.3C.gene;BraA04g027780.3C.gene;BraA05g006480.3C.gene;BraA06g017400.3C.gene;BraA07g015020.3C.gene;BraA07g043270.3C.gene;BraA08g005780.3C.gene;BraA09g029080.3C.gene;BraA09g029120.3C.gene;Brassica_rapa_newGene_2715
Biological Process	GO:0010229	inflorescence development	47	22	14.62	0.01591	BraA01g008290.3C.gene;BraA01g032420.3C.gene;BraA02g003880.3C.gene;BraA02g019350.3C.gene;BraA02g019930.3C.gene;BraA02g021850.3C.gene;BraA03g002200.3C.gene;BraA03g023630.3C.gene;BraA03g027090.3C.gene;BraA03g039670.3C.gene;BraA03g054260.3C.gene;BraA04g030760.3C.gene;BraA05g011150.3C.gene;BraA05g018200.3C.gene;BraA06g019370.3C.gene;BraA06g020840.3C.gene;BraA07g029890.3C.gene;BraA07g034590.3C.gene;Bra…
Biological Process	GO:0009704	de-etiolation	28	12	8.71	0.01599	BraA01g000210.3C.gene;BraA02g043680.3C.gene;BraA03g033570.3C.gene;BraA03g043700.3C.gene;BraA04g030640.3C.gene;BraA06g001750.3C.gene;BraA06g007200.3C.gene;BraA06g044750.3C.gene;BraA08g021530.3C.gene;BraA08g024640.3C.gene;BraA09g061930.3C.gene;BraA09g062360.3C.gene
Biological Process	GO:0023052	signaling	3089	1064	961.08	0.0162	BraA01g000250.3C.gene;BraA01g000350.3C.gene;BraA01g000880.3C.gene;BraA01g001250.3C.gene;BraA01g001310.3C.gene;BraA01g002230.3C.gene;BraA01g002450.3C.gene;BraA01g002470.3C.gene;BraA01g002620.3C.gene;BraA01g002640.3C.gene;BraA01g003020.3C.gene;BraA01g003080.3C.gene;BraA01g003100.3C.gene;BraA01g003360.3C.gene;BraA01g003540.3C.gene;BraA01g003800.3C.gene;BraA01g004040.3C.gene;BraA01g004230.3C.gene;Bra…
Biological Process	GO:0005982	starch metabolic process	130	50	40.45	0.01622	BraA01g011110.3C.gene;BraA01g015230.3C.gene;BraA01g019450.3C.gene;BraA01g031210.3C.gene;BraA01g034260.3C.gene;BraA02g007090.3C.gene;BraA02g013180.3C.gene;BraA02g022050.3C.gene;BraA02g024490.3C.gene;BraA03g015310.3C.gene;BraA03g018880.3C.gene;BraA03g018900.3C.gene;BraA03g027170.3C.gene;BraA03g030770.3C.gene;BraA03g040590.3C.gene;BraA03g041030.3C.gene;BraA03g047370.3C.gene;BraA04g004360.3C.gene;Bra…
Biological Process	GO:0046364	monosaccharide biosynthetic process	79	32	24.58	0.01676	BraA01g001150.3C.gene;BraA02g003980.3C.gene;BraA02g012730.3C.gene;BraA02g012830.3C.gene;BraA02g017380.3C.gene;BraA02g024490.3C.gene;BraA03g023960.3C.gene;BraA03g053010.3C.gene;BraA03g053380.3C.gene;BraA03g055790.3C.gene;BraA04g004360.3C.gene;BraA04g004590.3C.gene;BraA04g005700.3C.gene;BraA05g005470.3C.gene;BraA05g011720.3C.gene;BraA06g010690.3C.gene;BraA06g029190.3C.gene;BraA07g000460.3C.gene;Bra…
Biological Process	GO:0019762	glucosinolate catabolic process	44	22	13.69	0.01709	BraA01g035980.3C.gene;BraA02g000420.3C.gene;BraA02g023150.3C.gene;BraA02g031060.3C.gene;BraA02g039460.3C.gene;BraA04g002030.3C.gene;BraA04g002040.3C.gene;BraA04g023310.3C.gene;BraA04g031100.3C.gene;BraA04g031380.3C.gene;BraA05g003910.3C.gene;BraA05g004360.3C.gene;BraA05g012870.3C.gene;BraA05g032820.3C.gene;BraA06g035760.3C.gene;BraA07g011030.3C.gene;BraA07g025410.3C.gene;BraA08g023780.3C.gene;Bra…
Biological Process	GO:0019759	glycosinolate catabolic process	44	22	13.69	0.01709	BraA01g035980.3C.gene;BraA02g000420.3C.gene;BraA02g023150.3C.gene;BraA02g031060.3C.gene;BraA02g039460.3C.gene;BraA04g002030.3C.gene;BraA04g002040.3C.gene;BraA04g023310.3C.gene;BraA04g031100.3C.gene;BraA04g031380.3C.gene;BraA05g003910.3C.gene;BraA05g004360.3C.gene;BraA05g012870.3C.gene;BraA05g032820.3C.gene;BraA06g035760.3C.gene;BraA07g011030.3C.gene;BraA07g025410.3C.gene;BraA08g023780.3C.gene;Bra…
Biological Process	GO:0016145	S-glycoside catabolic process	44	22	13.69	0.01709	BraA01g035980.3C.gene;BraA02g000420.3C.gene;BraA02g023150.3C.gene;BraA02g031060.3C.gene;BraA02g039460.3C.gene;BraA04g002030.3C.gene;BraA04g002040.3C.gene;BraA04g023310.3C.gene;BraA04g031100.3C.gene;BraA04g031380.3C.gene;BraA05g003910.3C.gene;BraA05g004360.3C.gene;BraA05g012870.3C.gene;BraA05g032820.3C.gene;BraA06g035760.3C.gene;BraA07g011030.3C.gene;BraA07g025410.3C.gene;BraA08g023780.3C.gene;Bra…
Biological Process	GO:0009755	hormone-mediated signaling pathway	1310	457	407.58	0.01722	BraA01g000250.3C.gene;BraA01g001250.3C.gene;BraA01g001310.3C.gene;BraA01g002620.3C.gene;BraA01g003080.3C.gene;BraA01g003360.3C.gene;BraA01g003540.3C.gene;BraA01g004230.3C.gene;BraA01g004270.3C.gene;BraA01g007440.3C.gene;BraA01g008460.3C.gene;BraA01g008570.3C.gene;BraA01g008780.3C.gene;BraA01g008880.3C.gene;BraA01g009120.3C.gene;BraA01g009130.3C.gene;BraA01g009230.3C.gene;BraA01g009450.3C.gene;Bra…
Biological Process	GO:0031542	positive regulation of anthocyanin biosynthetic process	5	4	1.56	0.01742	BraA03g037570.3C.gene;BraA04g013890.3C.gene;BraA05g030630.3C.gene;BraA09g028560.3C.gene
Biological Process	GO:0044700	single organism signaling	3088	1063	960.77	0.01755	BraA01g000250.3C.gene;BraA01g000350.3C.gene;BraA01g000880.3C.gene;BraA01g001250.3C.gene;BraA01g001310.3C.gene;BraA01g002230.3C.gene;BraA01g002450.3C.gene;BraA01g002470.3C.gene;BraA01g002620.3C.gene;BraA01g002640.3C.gene;BraA01g003020.3C.gene;BraA01g003080.3C.gene;BraA01g003100.3C.gene;BraA01g003360.3C.gene;BraA01g003540.3C.gene;BraA01g003800.3C.gene;BraA01g004040.3C.gene;BraA01g004230.3C.gene;Bra…
Biological Process	GO:0007059	chromosome segregation	104	36	32.36	0.01785	BraA01g008580.3C.gene;BraA01g037460.3C.gene;BraA01g038310.3C.gene;BraA02g001290.3C.gene;BraA03g001460.3C.gene;BraA03g015030.3C.gene;BraA03g025890.3C.gene;BraA03g043390.3C.gene;BraA04g004310.3C.gene;BraA04g009480.3C.gene;BraA04g010480.3C.gene;BraA04g031570.3C.gene;BraA05g005240.3C.gene;BraA05g012360.3C.gene;BraA05g037500.3C.gene;BraA06g019550.3C.gene;BraA06g025930.3C.gene;BraA06g035610.3C.gene;Bra…
Biological Process	GO:0009651	response to salt stress	1003	346	312.06	0.01791	BraA01g000260.3C.gene;BraA01g000350.3C.gene;BraA01g000880.3C.gene;BraA01g003380.3C.gene;BraA01g003600.3C.gene;BraA01g003610.3C.gene;BraA01g004230.3C.gene;BraA01g004270.3C.gene;BraA01g006800.3C.gene;BraA01g009230.3C.gene;BraA01g011050.3C.gene;BraA01g012360.3C.gene;BraA01g014290.3C.gene;BraA01g014950.3C.gene;BraA01g015650.3C.gene;BraA01g019340.3C.gene;BraA01g025030.3C.gene;BraA01g028410.3C.gene;Bra…
Biological Process	GO:0005984	disaccharide metabolic process	131	62	40.76	0.01796	BraA01g000660.3C.gene;BraA01g003470.3C.gene;BraA01g004270.3C.gene;BraA01g011110.3C.gene;BraA01g013200.3C.gene;BraA01g014770.3C.gene;BraA01g019450.3C.gene;BraA01g042340.3C.gene;BraA01g043720.3C.gene;BraA02g007090.3C.gene;BraA02g008800.3C.gene;BraA02g011640.3C.gene;BraA02g024490.3C.gene;BraA02g024520.3C.gene;BraA02g028970.3C.gene;BraA02g045000.3C.gene;BraA03g004140.3C.gene;BraA03g004560.3C.gene;Bra…
Biological Process	GO:0050691	regulation of defense response to virus by host	8	5	2.49	0.01806	BraA01g006130.3C.gene;BraA02g025510.3C.gene;BraA07g026010.3C.gene;BraA07g042700.3C.gene;BraA09g037340.3C.gene
Biological Process	GO:0009886	post-embryonic animal morphogenesis	270	103	84.01	0.01851	BraA01g001890.3C.gene;BraA01g011680.3C.gene;BraA01g017460.3C.gene;BraA01g021960.3C.gene;BraA01g026950.3C.gene;BraA01g030050.3C.gene;BraA01g031660.3C.gene;BraA01g036650.3C.gene;BraA02g003130.3C.gene;BraA02g012060.3C.gene;BraA02g014610.3C.gene;BraA02g019840.3C.gene;BraA02g021850.3C.gene;BraA02g024300.3C.gene;BraA02g035820.3C.gene;BraA03g001650.3C.gene;BraA03g002200.3C.gene;BraA03g009520.3C.gene;Bra…
Biological Process	GO:0030026	cellular manganese ion homeostasis	17	11	5.29	0.01853	BraA01g018710.3C.gene;BraA02g023670.3C.gene;BraA03g041500.3C.gene;BraA03g045740.3C.gene;BraA04g027070.3C.gene;BraA05g006540.3C.gene;BraA06g016610.3C.gene;BraA06g031620.3C.gene;BraA07g015310.3C.gene;BraA08g027450.3C.gene;BraA10g032140.3C.gene
Biological Process	GO:0071836	nectar secretion	11	7	3.42	0.01853	BraA02g008800.3C.gene;BraA03g004560.3C.gene;BraA03g018880.3C.gene;BraA03g018900.3C.gene;BraA03g020680.3C.gene;BraA04g025740.3C.gene;BraA07g041610.3C.gene
Biological Process	GO:0009074	aromatic amino acid family catabolic process	22	12	6.84	0.01876	BraA01g003210.3C.gene;BraA02g014190.3C.gene;BraA02g014250.3C.gene;BraA05g008320.3C.gene;BraA05g036420.3C.gene;BraA07g000490.3C.gene;BraA07g021160.3C.gene;BraA09g012250.3C.gene;BraA09g018880.3C.gene;BraA09g056110.3C.gene;BraA09g056260.3C.gene;BraA09g063880.3C.gene
Biological Process	GO:0016129	phytosteroid biosynthetic process	55	23	17.11	0.01932	BraA01g003660.3C.gene;BraA01g010660.3C.gene;BraA01g021350.3C.gene;BraA02g005430.3C.gene;BraA02g030240.3C.gene;BraA02g034410.3C.gene;BraA02g039080.3C.gene;BraA03g038810.3C.gene;BraA03g057080.3C.gene;BraA03g058950.3C.gene;BraA03g059990.3C.gene;BraA04g014900.3C.gene;BraA04g017050.3C.gene;BraA05g028020.3C.gene;BraA05g033290.3C.gene;BraA06g040090.3C.gene;BraA06g042600.3C.gene;BraA08g025480.3C.gene;Bra…
Biological Process	GO:0010076	maintenance of floral meristem identity	8	6	2.49	0.01941	BraA02g036180.3C.gene;BraA06g039170.3C.gene;BraA06g043200.3C.gene;BraA09g024120.3C.gene;BraA09g026650.3C.gene;BraA10g002310.3C.gene
Biological Process	GO:0070588	calcium ion transmembrane transport	58	25	18.05	0.01972	BraA01g002640.3C.gene;BraA01g026900.3C.gene;BraA01g031260.3C.gene;BraA01g032470.3C.gene;BraA01g038190.3C.gene;BraA02g012500.3C.gene;BraA02g029850.3C.gene;BraA02g045670.3C.gene;BraA03g028460.3C.gene;BraA03g039650.3C.gene;BraA03g045740.3C.gene;BraA03g059770.3C.gene;BraA04g017480.3C.gene;BraA04g027070.3C.gene;BraA05g024290.3C.gene;BraA05g025950.3C.gene;BraA07g018600.3C.gene;BraA08g007890.3C.gene;Bra…
Biological Process	GO:0007169	transmembrane receptor protein tyrosine kinase signaling pathway	192	76	59.74	0.01973	BraA01g002450.3C.gene;BraA01g008870.3C.gene;BraA01g010180.3C.gene;BraA01g011280.3C.gene;BraA01g013300.3C.gene;BraA01g022270.3C.gene;BraA01g028390.3C.gene;BraA01g033180.3C.gene;BraA01g038380.3C.gene;BraA02g000050.3C.gene;BraA02g014340.3C.gene;BraA02g018300.3C.gene;BraA02g021030.3C.gene;BraA02g025430.3C.gene;BraA02g026280.3C.gene;BraA02g031450.3C.gene;BraA03g006180.3C.gene;BraA03g011960.3C.gene;Bra…
Biological Process	GO:0006835	dicarboxylic acid transport	45	22	14	0.01977	BraA01g015350.3C.gene;BraA02g033040.3C.gene;BraA02g034120.3C.gene;BraA02g045760.3C.gene;BraA03g003880.3C.gene;BraA03g009220.3C.gene;BraA03g047900.3C.gene;BraA04g024910.3C.gene;BraA04g027780.3C.gene;BraA05g006480.3C.gene;BraA05g035230.3C.gene;BraA06g005610.3C.gene;BraA06g014070.3C.gene;BraA06g027750.3C.gene;BraA06g041020.3C.gene;BraA08g025500.3C.gene;BraA08g033170.3C.gene;BraA10g020640.3C.gene;Bra…
Biological Process	GO:0044106	cellular amine metabolic process	163	62	50.71	0.02001	BraA01g003210.3C.gene;BraA01g003600.3C.gene;BraA01g003610.3C.gene;BraA01g017220.3C.gene;BraA01g032420.3C.gene;BraA01g036460.3C.gene;BraA02g007380.3C.gene;BraA02g008230.3C.gene;BraA02g012060.3C.gene;BraA02g014200.3C.gene;BraA02g022810.3C.gene;BraA02g025980.3C.gene;BraA02g044610.3C.gene;BraA03g002200.3C.gene;BraA03g005860.3C.gene;BraA03g007250.3C.gene;BraA03g019980.3C.gene;BraA03g026730.3C.gene;Bra…
Biological Process	GO:0009877	nodulation	5	4	1.56	0.0202	BraA06g016120.3C.gene;BraA07g015640.3C.gene;BraA08g009920.3C.gene;BraA08g027740.3C.gene
Biological Process	GO:0044550	secondary metabolite biosynthetic process	468	194	145.61	0.02032	BraA01g000350.3C.gene;BraA01g000440.3C.gene;BraA01g000790.3C.gene;BraA01g001080.3C.gene;BraA01g001490.3C.gene;BraA01g002420.3C.gene;BraA01g004350.3C.gene;BraA01g016990.3C.gene;BraA01g018010.3C.gene;BraA01g029610.3C.gene;BraA01g035280.3C.gene;BraA01g037900.3C.gene;BraA02g000320.3C.gene;BraA02g000420.3C.gene;BraA02g000800.3C.gene;BraA02g001710.3C.gene;BraA02g005320.3C.gene;BraA02g008760.3C.gene;Bra…
Biological Process	GO:0010035	response to inorganic substance	1765	620	549.14	0.02049	BraA01g000200.3C.gene;BraA01g000350.3C.gene;BraA01g001110.3C.gene;BraA01g001150.3C.gene;BraA01g001590.3C.gene;BraA01g002610.3C.gene;BraA01g002970.3C.gene;BraA01g003380.3C.gene;BraA01g004230.3C.gene;BraA01g004270.3C.gene;BraA01g004640.3C.gene;BraA01g005980.3C.gene;BraA01g006800.3C.gene;BraA01g007850.3C.gene;BraA01g008840.3C.gene;BraA01g009230.3C.gene;BraA01g009310.3C.gene;BraA01g011020.3C.gene;Bra…
Biological Process	GO:0009072	aromatic amino acid family metabolic process	110	46	34.22	0.02076	BraA01g000480.3C.gene;BraA01g003210.3C.gene;BraA02g007380.3C.gene;BraA02g009880.3C.gene;BraA02g014190.3C.gene;BraA02g014250.3C.gene;BraA02g022810.3C.gene;BraA02g025980.3C.gene;BraA03g002200.3C.gene;BraA03g023080.3C.gene;BraA03g023680.3C.gene;BraA03g041700.3C.gene;BraA04g011130.3C.gene;BraA04g014870.3C.gene;BraA05g003870.3C.gene;BraA05g008320.3C.gene;BraA05g009170.3C.gene;BraA05g036420.3C.gene;Bra…
Biological Process	GO:0043290	apocarotenoid catabolic process	10	6	3.11	0.02088	BraA01g010660.3C.gene;BraA03g038810.3C.gene;BraA05g025360.3C.gene;BraA05g028020.3C.gene;BraA06g042600.3C.gene;BraA09g021180.3C.gene
Biological Process	GO:0046345	abscisic acid catabolic process	10	6	3.11	0.02088	BraA01g010660.3C.gene;BraA03g038810.3C.gene;BraA05g025360.3C.gene;BraA05g028020.3C.gene;BraA06g042600.3C.gene;BraA09g021180.3C.gene
Biological Process	GO:0016107	sesquiterpenoid catabolic process	10	6	3.11	0.02088	BraA01g010660.3C.gene;BraA03g038810.3C.gene;BraA05g025360.3C.gene;BraA05g028020.3C.gene;BraA06g042600.3C.gene;BraA09g021180.3C.gene
Biological Process	GO:0090344	negative regulation of cell aging	3	3	0.93	0.02106	BraA02g001100.3C.gene;BraA03g001350.3C.gene;BraA10g032420.3C.gene
Biological Process	GO:0015695	organic cation transport	26	12	8.09	0.02124	BraA01g008820.3C.gene;BraA02g021670.3C.gene;BraA03g035710.3C.gene;BraA03g037440.3C.gene;BraA03g041070.3C.gene;BraA04g027130.3C.gene;BraA05g007390.3C.gene;BraA06g025310.3C.gene;BraA07g008780.3C.gene;BraA07g037370.3C.gene;BraA09g000010.3C.gene;BraA10g028440.3C.gene
Biological Process	GO:0019252	starch biosynthetic process	62	26	19.29	0.02154	BraA02g022050.3C.gene;BraA02g024490.3C.gene;BraA03g015310.3C.gene;BraA03g027170.3C.gene;BraA03g030770.3C.gene;BraA03g040590.3C.gene;BraA04g004360.3C.gene;BraA04g015780.3C.gene;BraA05g022890.3C.gene;BraA05g024300.3C.gene;BraA05g026800.3C.gene;BraA05g041040.3C.gene;BraA06g008300.3C.gene;BraA06g028790.3C.gene;BraA06g031630.3C.gene;BraA06g044440.3C.gene;BraA07g007620.3C.gene;BraA07g022160.3C.gene;Bra…
Biological Process	GO:0048645	animal organ formation	163	66	50.71	0.02157	BraA01g001890.3C.gene;BraA01g005000.3C.gene;BraA01g005030.3C.gene;BraA01g011680.3C.gene;BraA01g031660.3C.gene;BraA02g003130.3C.gene;BraA02g012060.3C.gene;BraA02g019840.3C.gene;BraA02g021850.3C.gene;BraA02g023490.3C.gene;BraA02g024300.3C.gene;BraA03g001650.3C.gene;BraA03g002200.3C.gene;BraA03g009520.3C.gene;BraA03g012900.3C.gene;BraA03g019630.3C.gene;BraA03g019900.3C.gene;BraA03g023630.3C.gene;Bra…
Biological Process	GO:0046713	borate transport	8	6	2.49	0.02181	BraA02g022500.3C.gene;BraA02g025580.3C.gene;BraA03g027250.3C.gene;BraA05g039250.3C.gene;BraA07g042780.3C.gene;BraA09g057610.3C.gene
Biological Process	GO:0019544	arginine catabolic process to glutamate	4	3	1.24	0.0227	BraA06g042040.3C.gene;BraA08g022340.3C.gene;BraA09g021720.3C.gene
Biological Process	GO:0009737	response to abscisic acid	988	345	307.4	0.02297	BraA01g000200.3C.gene;BraA01g000350.3C.gene;BraA01g001590.3C.gene;BraA01g001760.3C.gene;BraA01g002620.3C.gene;BraA01g003080.3C.gene;BraA01g003270.3C.gene;BraA01g003380.3C.gene;BraA01g003600.3C.gene;BraA01g003610.3C.gene;BraA01g004230.3C.gene;BraA01g004270.3C.gene;BraA01g008570.3C.gene;BraA01g009230.3C.gene;BraA01g009450.3C.gene;BraA01g011050.3C.gene;BraA01g012360.3C.gene;BraA01g012670.3C.gene;Bra…
Biological Process	GO:0006576	cellular biogenic amine metabolic process	139	52	43.25	0.02301	BraA01g003210.3C.gene;BraA01g003600.3C.gene;BraA01g003610.3C.gene;BraA01g017220.3C.gene;BraA01g036460.3C.gene;BraA02g007380.3C.gene;BraA02g008230.3C.gene;BraA02g022810.3C.gene;BraA02g025980.3C.gene;BraA02g044610.3C.gene;BraA03g002200.3C.gene;BraA03g005860.3C.gene;BraA03g007250.3C.gene;BraA03g026730.3C.gene;BraA03g040130.3C.gene;BraA03g041700.3C.gene;BraA03g055230.3C.gene;BraA03g059700.3C.gene;Bra…
Biological Process	GO:0008610	lipid biosynthetic process	968	342	301.17	0.02312	BraA01g000700.3C.gene;BraA01g001230.3C.gene;BraA01g002000.3C.gene;BraA01g002420.3C.gene;BraA01g003660.3C.gene;BraA01g003910.3C.gene;BraA01g004270.3C.gene;BraA01g005000.3C.gene;BraA01g005030.3C.gene;BraA01g009810.3C.gene;BraA01g010660.3C.gene;BraA01g011640.3C.gene;BraA01g011840.3C.gene;BraA01g012930.3C.gene;BraA01g013030.3C.gene;BraA01g013360.3C.gene;BraA01g015290.3C.gene;BraA01g015780.3C.gene;Bra…
Biological Process	GO:0005985	sucrose metabolic process	74	40	23.02	0.02315	BraA01g003470.3C.gene;BraA01g004270.3C.gene;BraA01g011110.3C.gene;BraA01g042340.3C.gene;BraA01g043720.3C.gene;BraA02g008800.3C.gene;BraA02g011640.3C.gene;BraA02g028970.3C.gene;BraA03g004560.3C.gene;BraA03g018710.3C.gene;BraA03g018880.3C.gene;BraA03g018900.3C.gene;BraA04g004360.3C.gene;BraA04g005510.3C.gene;BraA04g005700.3C.gene;BraA04g007050.3C.gene;BraA04g025460.3C.gene;BraA04g025740.3C.gene;Bra…
Biological Process	GO:0046102	inosine metabolic process	5	4	1.56	0.02324	BraA08g034290.3C.gene;BraA09g025480.3C.gene;BraA09g064360.3C.gene;BraA10g021340.3C.gene
Biological Process	GO:0005996	monosaccharide metabolic process	359	133	111.7	0.02328	BraA01g000200.3C.gene;BraA01g001150.3C.gene;BraA01g011500.3C.gene;BraA01g014620.3C.gene;BraA01g020740.3C.gene;BraA01g021250.3C.gene;BraA01g021270.3C.gene;BraA01g023740.3C.gene;BraA01g025140.3C.gene;BraA01g034770.3C.gene;BraA01g040050.3C.gene;BraA01g041710.3C.gene;BraA01g041960.3C.gene;BraA01g042920.3C.gene;BraA01g044410.3C.gene;BraA02g003980.3C.gene;BraA02g004580.3C.gene;BraA02g011100.3C.gene;Bra…
Biological Process	GO:0035428	hexose transmembrane transport	55	22	17.11	0.02354	BraA01g002130.3C.gene;BraA01g012190.3C.gene;BraA01g020190.3C.gene;BraA01g022370.3C.gene;BraA01g033330.3C.gene;BraA02g022660.3C.gene;BraA02g040680.3C.gene;BraA03g039110.3C.gene;BraA03g043540.3C.gene;BraA05g019390.3C.gene;BraA05g039390.3C.gene;BraA06g003370.3C.gene;BraA06g005950.3C.gene;BraA06g016280.3C.gene;BraA07g001490.3C.gene;BraA07g016340.3C.gene;BraA07g038860.3C.gene;BraA08g023450.3C.gene;Bra…
Biological Process	GO:0006298	mismatch repair	25	10	7.78	0.02365	BraA02g006590.3C.gene;BraA02g014180.3C.gene;BraA03g029310.3C.gene;BraA03g052600.3C.gene;BraA05g026740.3C.gene;BraA06g030840.3C.gene;BraA07g008740.3C.gene;BraA08g012380.3C.gene;BraA09g000530.3C.gene;BraA09g063390.3C.gene
Biological Process	GO:0019432	triglyceride biosynthetic process	23	12	7.16	0.02379	BraA01g004270.3C.gene;BraA01g026950.3C.gene;BraA02g005020.3C.gene;BraA02g014610.3C.gene;BraA03g014500.3C.gene;BraA03g044730.3C.gene;BraA05g036230.3C.gene;BraA06g009080.3C.gene;BraA08g004520.3C.gene;BraA09g011830.3C.gene;BraA09g015400.3C.gene;BraA09g019050.3C.gene
Biological Process	GO:0010038	response to metal ion	855	280	266.02	0.0238	BraA01g000200.3C.gene;BraA01g000350.3C.gene;BraA01g001110.3C.gene;BraA01g001150.3C.gene;BraA01g001590.3C.gene;BraA01g002970.3C.gene;BraA01g003380.3C.gene;BraA01g005980.3C.gene;BraA01g007850.3C.gene;BraA01g011020.3C.gene;BraA01g012370.3C.gene;BraA01g014950.3C.gene;BraA01g015820.3C.gene;BraA01g015910.3C.gene;BraA01g017220.3C.gene;BraA01g018710.3C.gene;BraA01g019720.3C.gene;BraA01g021750.3C.gene;Bra…
Biological Process	GO:0060236	regulation of mitotic spindle organization	18	11	5.6	0.02399	BraA01g013460.3C.gene;BraA02g006040.3C.gene;BraA02g016890.3C.gene;BraA03g002870.3C.gene;BraA06g025770.3C.gene;BraA07g031860.3C.gene;BraA08g015140.3C.gene;BraA09g007230.3C.gene;BraA09g065210.3C.gene;BraA10g002320.3C.gene;Brassica_rapa_newGene_5371
Biological Process	GO:0090224	regulation of spindle organization	18	11	5.6	0.02399	BraA01g013460.3C.gene;BraA02g006040.3C.gene;BraA02g016890.3C.gene;BraA03g002870.3C.gene;BraA06g025770.3C.gene;BraA07g031860.3C.gene;BraA08g015140.3C.gene;BraA09g007230.3C.gene;BraA09g065210.3C.gene;BraA10g002320.3C.gene;Brassica_rapa_newGene_5371
Biological Process	GO:0050829	defense response to Gram-negative bacterium	25	12	7.78	0.02407	BraA02g002330.3C.gene;BraA03g036380.3C.gene;BraA03g044710.3C.gene;BraA03g055790.3C.gene;BraA05g004950.3C.gene;BraA05g032750.3C.gene;BraA06g036570.3C.gene;BraA08g016700.3C.gene;BraA09g001860.3C.gene;BraA09g003750.3C.gene;BraA10g009330.3C.gene;BraA10g029820.3C.gene
Biological Process	GO:0009808	lignin metabolic process	169	83	52.58	0.02423	BraA01g000350.3C.gene;BraA01g000440.3C.gene;BraA01g001080.3C.gene;BraA01g002420.3C.gene;BraA01g016990.3C.gene;BraA01g029610.3C.gene;BraA01g035280.3C.gene;BraA02g000320.3C.gene;BraA02g000800.3C.gene;BraA02g001710.3C.gene;BraA02g008760.3C.gene;BraA02g010500.3C.gene;BraA02g014110.3C.gene;BraA02g018000.3C.gene;BraA02g024140.3C.gene;BraA02g024180.3C.gene;BraA02g026630.3C.gene;BraA02g031060.3C.gene;Bra…
Biological Process	GO:2000122	negative regulation of stomatal complex development	8	6	2.49	0.0243	BraA01g044810.3C.gene;BraA02g019760.3C.gene;BraA03g016180.3C.gene;BraA04g021610.3C.gene;BraA05g040570.3C.gene;BraA09g031060.3C.gene
Biological Process	GO:0045683	negative regulation of epidermis development	8	6	2.49	0.0243	BraA01g044810.3C.gene;BraA02g019760.3C.gene;BraA03g016180.3C.gene;BraA04g021610.3C.gene;BraA05g040570.3C.gene;BraA09g031060.3C.gene
Biological Process	GO:0010166	wax metabolic process	46	21	14.31	0.02436	BraA01g004350.3C.gene;BraA01g015290.3C.gene;BraA02g012040.3C.gene;BraA03g056530.3C.gene;BraA04g030440.3C.gene;BraA05g000610.3C.gene;BraA05g018270.3C.gene;BraA05g019770.3C.gene;BraA05g026040.3C.gene;BraA06g010940.3C.gene;BraA07g030740.3C.gene;BraA08g031940.3C.gene;BraA09g037930.3C.gene;BraA09g046170.3C.gene;BraA09g050300.3C.gene;BraA09g058770.3C.gene;BraA09g066480.3C.gene;BraA10g015900.3C.gene;Bra…
Biological Process	GO:0009313	oligosaccharide catabolic process	20	11	6.22	0.02438	BraA01g003470.3C.gene;BraA01g042340.3C.gene;BraA03g018880.3C.gene;BraA03g018900.3C.gene;BraA03g051630.3C.gene;BraA04g025740.3C.gene;BraA05g038930.3C.gene;BraA08g007970.3C.gene;BraA08g015640.3C.gene;BraA09g048100.3C.gene;BraA10g018900.3C.gene
Biological Process	GO:0006970	response to osmotic stress	1100	376	342.24	0.02443	BraA01g000260.3C.gene;BraA01g000350.3C.gene;BraA01g000880.3C.gene;BraA01g002640.3C.gene;BraA01g003380.3C.gene;BraA01g003600.3C.gene;BraA01g003610.3C.gene;BraA01g004230.3C.gene;BraA01g004270.3C.gene;BraA01g006800.3C.gene;BraA01g009230.3C.gene;BraA01g011050.3C.gene;BraA01g012360.3C.gene;BraA01g014290.3C.gene;BraA01g014950.3C.gene;BraA01g015650.3C.gene;BraA01g019340.3C.gene;BraA01g025030.3C.gene;Bra…
Biological Process	GO:0035404	histone-serine phosphorylation	4	3	1.24	0.02445	BraA04g031570.3C.gene;BraA05g005240.3C.gene;BraA08g016850.3C.gene
Biological Process	GO:0043455	regulation of secondary metabolic process	86	42	26.76	0.02451	BraA01g000440.3C.gene;BraA01g000790.3C.gene;BraA01g005000.3C.gene;BraA01g005030.3C.gene;BraA01g018010.3C.gene;BraA01g030500.3C.gene;BraA02g001710.3C.gene;BraA02g008760.3C.gene;BraA02g016790.3C.gene;BraA02g024490.3C.gene;BraA02g045190.3C.gene;BraA03g003120.3C.gene;BraA03g017510.3C.gene;BraA03g023230.3C.gene;BraA03g044380.3C.gene;BraA03g048470.3C.gene;BraA03g053600.3C.gene;BraA03g057620.3C.gene;Bra…
Biological Process	GO:0006791	sulfur utilization	3	3	0.93	0.02454	BraA02g039880.3C.gene;BraA06g035270.3C.gene;BraA09g004340.3C.gene
Biological Process	GO:0006792	regulation of sulfur utilization	3	3	0.93	0.02454	BraA02g039880.3C.gene;BraA06g035270.3C.gene;BraA09g004340.3C.gene
Biological Process	GO:0016106	sesquiterpenoid biosynthetic process	61	28	18.98	0.02456	BraA01g009810.3C.gene;BraA01g032280.3C.gene;BraA01g037270.3C.gene;BraA02g016790.3C.gene;BraA03g036470.3C.gene;BraA03g048470.3C.gene;BraA03g063030.3C.gene;BraA04g001300.3C.gene;BraA04g011870.3C.gene;BraA04g019480.3C.gene;BraA05g025630.3C.gene;BraA05g032610.3C.gene;BraA06g022060.3C.gene;BraA06g023170.3C.gene;BraA06g031290.3C.gene;BraA06g031370.3C.gene;BraA07g007550.3C.gene;BraA08g002160.3C.gene;Bra…
Biological Process	GO:0072512	trivalent inorganic cation transport	2	2	0.62	0.02472	BraA02g008760.3C.gene;BraA10g020350.3C.gene
Biological Process	GO:0015690	aluminum cation transport	2	2	0.62	0.02472	BraA02g008760.3C.gene;BraA10g020350.3C.gene
Biological Process	GO:0010101	post-embryonic root morphogenesis	111	37	34.54	0.02474	BraA01g031660.3C.gene;BraA02g012060.3C.gene;BraA02g024300.3C.gene;BraA03g002200.3C.gene;BraA03g012900.3C.gene;BraA03g019900.3C.gene;BraA03g038570.3C.gene;BraA03g040460.3C.gene;BraA03g041070.3C.gene;BraA03g041660.3C.gene;BraA05g001290.3C.gene;BraA05g007500.3C.gene;BraA05g019770.3C.gene;BraA05g024820.3C.gene;BraA06g011630.3C.gene;BraA06g015410.3C.gene;BraA06g033000.3C.gene;BraA06g039290.3C.gene;Bra…
Biological Process	GO:0010025	wax biosynthetic process	39	18	12.13	0.02484	BraA01g004350.3C.gene;BraA01g015290.3C.gene;BraA02g012040.3C.gene;BraA03g056530.3C.gene;BraA04g030440.3C.gene;BraA05g000610.3C.gene;BraA05g018270.3C.gene;BraA05g019770.3C.gene;BraA05g026040.3C.gene;BraA06g010940.3C.gene;BraA07g030740.3C.gene;BraA08g031940.3C.gene;BraA09g037930.3C.gene;BraA09g046170.3C.gene;BraA09g050300.3C.gene;BraA09g066480.3C.gene;BraA10g015900.3C.gene;Brassica_rapa_newGene_4052
Biological Process	GO:0010564	regulation of cell cycle process	154	62	47.91	0.02492	BraA01g007850.3C.gene;BraA01g008580.3C.gene;BraA01g011840.3C.gene;BraA01g013460.3C.gene;BraA01g024100.3C.gene;BraA01g033610.3C.gene;BraA01g037460.3C.gene;BraA02g005340.3C.gene;BraA02g006040.3C.gene;BraA02g016890.3C.gene;BraA02g025960.3C.gene;BraA02g035820.3C.gene;BraA02g043300.3C.gene;BraA03g002870.3C.gene;BraA03g004700.3C.gene;BraA03g018210.3C.gene;BraA03g020270.3C.gene;BraA03g022470.3C.gene;Bra…
Biological Process	GO:1903339	negative regulation of cell wall organization or biogenesis	3	3	0.93	0.02611	BraA07g032380.3C.gene;BraA08g028980.3C.gene;BraA09g057480.3C.gene
Biological Process	GO:1901347	negative regulation of secondary cell wall biogenesis	3	3	0.93	0.02611	BraA07g032380.3C.gene;BraA08g028980.3C.gene;BraA09g057480.3C.gene
Biological Process	GO:0010052	guard cell differentiation	27	13	8.4	0.02614	BraA01g017460.3C.gene;BraA01g021960.3C.gene;BraA01g030050.3C.gene;BraA02g035820.3C.gene;BraA03g013430.3C.gene;BraA03g016180.3C.gene;BraA03g040960.3C.gene;BraA04g021610.3C.gene;BraA06g010480.3C.gene;BraA06g029070.3C.gene;BraA06g039600.3C.gene;BraA09g031060.3C.gene;BraA10g027570.3C.gene
Biological Process	GO:0009695	jasmonic acid biosynthetic process	43	20	13.38	0.02638	BraA01g008530.3C.gene;BraA01g019720.3C.gene;BraA02g030050.3C.gene;BraA02g044000.3C.gene;BraA03g017600.3C.gene;BraA03g018600.3C.gene;BraA03g028460.3C.gene;BraA03g054820.3C.gene;BraA04g023760.3C.gene;BraA05g011680.3C.gene;BraA06g001540.3C.gene;BraA06g015190.3C.gene;BraA06g038770.3C.gene;BraA07g016240.3C.gene;BraA07g031230.3C.gene;BraA08g018800.3C.gene;BraA08g028140.3C.gene;BraA08g029260.3C.gene;Bra…
Biological Process	GO:0008219	cell death	351	129	109.21	0.02638	BraA01g000210.3C.gene;BraA01g000350.3C.gene;BraA01g001110.3C.gene;BraA01g002420.3C.gene;BraA01g009930.3C.gene;BraA01g011030.3C.gene;BraA01g011640.3C.gene;BraA01g015010.3C.gene;BraA01g016810.3C.gene;BraA01g025910.3C.gene;BraA01g028810.3C.gene;BraA01g032420.3C.gene;BraA01g032990.3C.gene;BraA01g035730.3C.gene;BraA01g036650.3C.gene;BraA01g039610.3C.gene;BraA01g043720.3C.gene;BraA02g000420.3C.gene;Bra…
Biological Process	GO:0016265	obsolete death	351	129	109.21	0.02638	BraA01g000210.3C.gene;BraA01g000350.3C.gene;BraA01g001110.3C.gene;BraA01g002420.3C.gene;BraA01g009930.3C.gene;BraA01g011030.3C.gene;BraA01g011640.3C.gene;BraA01g015010.3C.gene;BraA01g016810.3C.gene;BraA01g025910.3C.gene;BraA01g028810.3C.gene;BraA01g032420.3C.gene;BraA01g032990.3C.gene;BraA01g035730.3C.gene;BraA01g036650.3C.gene;BraA01g039610.3C.gene;BraA01g043720.3C.gene;BraA02g000420.3C.gene;Bra…
Biological Process	GO:0009901	anther dehiscence	37	13	11.51	0.0264	BraA01g016370.3C.gene;BraA04g003240.3C.gene;BraA04g032280.3C.gene;BraA05g001090.3C.gene;BraA05g040890.3C.gene;BraA06g039500.3C.gene;BraA07g022910.3C.gene;BraA08g005270.3C.gene;BraA08g029260.3C.gene;BraA09g004520.3C.gene;BraA09g048090.3C.gene;BraA09g051410.3C.gene;BraA09g057750.3C.gene
Biological Process	GO:0010218	response to far red light	94	39	29.25	0.02655	BraA01g008310.3C.gene;BraA01g011190.3C.gene;BraA01g015830.3C.gene;BraA01g019700.3C.gene;BraA01g022000.3C.gene;BraA01g031350.3C.gene;BraA02g009810.3C.gene;BraA02g014450.3C.gene;BraA02g023540.3C.gene;BraA02g035880.3C.gene;BraA02g037860.3C.gene;BraA02g040480.3C.gene;BraA03g015060.3C.gene;BraA03g024140.3C.gene;BraA03g038540.3C.gene;BraA03g041940.3C.gene;BraA04g008290.3C.gene;BraA04g030890.3C.gene;Bra…
Biological Process	GO:1901616	organic hydroxy compound catabolic process	54	25	16.8	0.02676	BraA01g010660.3C.gene;BraA01g040360.3C.gene;BraA02g012730.3C.gene;BraA02g014190.3C.gene;BraA03g023120.3C.gene;BraA03g027290.3C.gene;BraA03g038810.3C.gene;BraA03g053010.3C.gene;BraA04g004590.3C.gene;BraA05g008320.3C.gene;BraA05g011940.3C.gene;BraA05g025360.3C.gene;BraA05g028020.3C.gene;BraA06g010690.3C.gene;BraA06g042600.3C.gene;BraA07g001030.3C.gene;BraA07g025810.3C.gene;BraA07g043000.3C.gene;Bra…
Biological Process	GO:0019748	secondary metabolic process	744	324	231.48	0.02683	BraA01g000350.3C.gene;BraA01g000440.3C.gene;BraA01g000790.3C.gene;BraA01g001080.3C.gene;BraA01g001490.3C.gene;BraA01g001590.3C.gene;BraA01g002420.3C.gene;BraA01g004350.3C.gene;BraA01g005000.3C.gene;BraA01g005030.3C.gene;BraA01g016990.3C.gene;BraA01g018010.3C.gene;BraA01g029610.3C.gene;BraA01g030500.3C.gene;BraA01g035280.3C.gene;BraA01g035980.3C.gene;BraA01g037900.3C.gene;BraA01g039550.3C.gene;Bra…
Biological Process	GO:0016132	brassinosteroid biosynthetic process	49	21	15.25	0.02699	BraA01g010660.3C.gene;BraA01g021350.3C.gene;BraA02g005430.3C.gene;BraA02g030240.3C.gene;BraA02g034410.3C.gene;BraA02g039080.3C.gene;BraA03g038810.3C.gene;BraA03g057080.3C.gene;BraA03g059990.3C.gene;BraA04g014900.3C.gene;BraA04g017050.3C.gene;BraA05g028020.3C.gene;BraA05g033290.3C.gene;BraA06g040090.3C.gene;BraA06g042600.3C.gene;BraA08g025480.3C.gene;BraA08g028150.3C.gene;BraA09g003910.3C.gene;Bra…
Biological Process	GO:0015977	carbon fixation	57	29	17.73	0.02715	BraA01g038640.3C.gene;BraA01g042920.3C.gene;BraA03g035490.3C.gene;BraA03g036720.3C.gene;BraA04g001550.3C.gene;BraA04g004360.3C.gene;BraA04g005700.3C.gene;BraA04g010950.3C.gene;BraA04g010970.3C.gene;BraA04g014860.3C.gene;BraA04g029950.3C.gene;BraA05g005050.3C.gene;BraA05g032140.3C.gene;BraA05g034280.3C.gene;BraA06g008890.3C.gene;BraA06g038170.3C.gene;BraA07g019510.3C.gene;BraA07g022160.3C.gene;Bra…
Biological Process	GO:0031221	arabinan metabolic process	7	5	2.18	0.0273	BraA02g040140.3C.gene;BraA06g028030.3C.gene;BraA06g034760.3C.gene;BraA07g032510.3C.gene;BraA10g031330.3C.gene
Biological Process	GO:0031222	arabinan catabolic process	7	5	2.18	0.0273	BraA02g040140.3C.gene;BraA06g028030.3C.gene;BraA06g034760.3C.gene;BraA07g032510.3C.gene;BraA10g031330.3C.gene
Biological Process	GO:0043062	extracellular structure organization	40	17	12.45	0.02731	BraA01g017810.3C.gene;BraA01g033000.3C.gene;BraA02g006110.3C.gene;BraA02g039040.3C.gene;BraA03g007000.3C.gene;BraA03g039440.3C.gene;BraA04g024030.3C.gene;BraA05g011390.3C.gene;BraA05g026540.3C.gene;BraA05g041100.3C.gene;BraA06g006660.3C.gene;BraA06g036270.3C.gene;BraA08g019530.3C.gene;BraA08g032400.3C.gene;BraA09g004470.3C.gene;BraA10g023270.3C.gene;BraA10g023880.3C.gene
Biological Process	GO:0030198	extracellular matrix organization	40	17	12.45	0.02731	BraA01g017810.3C.gene;BraA01g033000.3C.gene;BraA02g006110.3C.gene;BraA02g039040.3C.gene;BraA03g007000.3C.gene;BraA03g039440.3C.gene;BraA04g024030.3C.gene;BraA05g011390.3C.gene;BraA05g026540.3C.gene;BraA05g041100.3C.gene;BraA06g006660.3C.gene;BraA06g036270.3C.gene;BraA08g019530.3C.gene;BraA08g032400.3C.gene;BraA09g004470.3C.gene;BraA10g023270.3C.gene;BraA10g023880.3C.gene
Biological Process	GO:0034755	iron ion transmembrane transport	12	8	3.73	0.02768	BraA01g018710.3C.gene;BraA02g025530.3C.gene;BraA04g004140.3C.gene;BraA04g006030.3C.gene;BraA05g007180.3C.gene;BraA06g031620.3C.gene;BraA07g022320.3C.gene;Brassica_rapa_newGene_6052
Biological Process	GO:0019852	L-ascorbic acid metabolic process	38	17	11.82	0.02784	BraA02g003980.3C.gene;BraA02g012730.3C.gene;BraA02g012830.3C.gene;BraA02g017380.3C.gene;BraA03g023960.3C.gene;BraA03g053010.3C.gene;BraA03g053380.3C.gene;BraA05g005470.3C.gene;BraA06g010690.3C.gene;BraA07g001030.3C.gene;BraA07g028050.3C.gene;BraA07g029080.3C.gene;BraA07g032410.3C.gene;BraA07g038620.3C.gene;BraA08g016480.3C.gene;BraA08g019700.3C.gene;BraA09g012070.3C.gene
Biological Process	GO:0019853	L-ascorbic acid biosynthetic process	38	17	11.82	0.02784	BraA02g003980.3C.gene;BraA02g012730.3C.gene;BraA02g012830.3C.gene;BraA02g017380.3C.gene;BraA03g023960.3C.gene;BraA03g053010.3C.gene;BraA03g053380.3C.gene;BraA05g005470.3C.gene;BraA06g010690.3C.gene;BraA07g001030.3C.gene;BraA07g028050.3C.gene;BraA07g029080.3C.gene;BraA07g032410.3C.gene;BraA07g038620.3C.gene;BraA08g016480.3C.gene;BraA08g019700.3C.gene;BraA09g012070.3C.gene
Biological Process	GO:0010222	stem vascular tissue pattern formation	8	6	2.49	0.02786	BraA01g018140.3C.gene;BraA03g053680.3C.gene;BraA06g013630.3C.gene;BraA07g000730.3C.gene;BraA08g029080.3C.gene;BraA09g033430.3C.gene
Biological Process	GO:0006268	DNA unwinding involved in DNA replication	17	10	5.29	0.02812	BraA01g008580.3C.gene;BraA02g001290.3C.gene;BraA02g032740.3C.gene;BraA03g001460.3C.gene;BraA03g029320.3C.gene;BraA03g042100.3C.gene;BraA03g043150.3C.gene;BraA05g037500.3C.gene;BraA08g005680.3C.gene;BraA09g002130.3C.gene
Biological Process	GO:0071495	cellular response to endogenous stimulus	1428	493	444.29	0.02843	BraA01g000250.3C.gene;BraA01g001250.3C.gene;BraA01g001310.3C.gene;BraA01g002620.3C.gene;BraA01g003080.3C.gene;BraA01g003360.3C.gene;BraA01g003540.3C.gene;BraA01g004230.3C.gene;BraA01g004270.3C.gene;BraA01g005950.3C.gene;BraA01g007440.3C.gene;BraA01g008460.3C.gene;BraA01g008570.3C.gene;BraA01g008780.3C.gene;BraA01g008880.3C.gene;BraA01g009120.3C.gene;BraA01g009130.3C.gene;BraA01g009230.3C.gene;Bra…
Biological Process	GO:1901463	regulation of tetrapyrrole biosynthetic process	31	10	9.65	0.02867	BraA01g022000.3C.gene;BraA01g031350.3C.gene;BraA02g012660.3C.gene;BraA02g031110.3C.gene;BraA03g012760.3C.gene;BraA03g057090.3C.gene;BraA05g024380.3C.gene;BraA08g027680.3C.gene;BraA10g014690.3C.gene;Brassica_rapa_newGene_515
Biological Process	GO:0009639	response to red or far red light	354	134	110.14	0.02869	BraA01g000210.3C.gene;BraA01g000250.3C.gene;BraA01g001310.3C.gene;BraA01g005000.3C.gene;BraA01g005030.3C.gene;BraA01g008310.3C.gene;BraA01g008630.3C.gene;BraA01g010660.3C.gene;BraA01g011190.3C.gene;BraA01g015830.3C.gene;BraA01g016010.3C.gene;BraA01g019700.3C.gene;BraA01g022000.3C.gene;BraA01g031350.3C.gene;BraA02g000630.3C.gene;BraA02g005340.3C.gene;BraA02g005890.3C.gene;BraA02g009810.3C.gene;Bra…
Biological Process	GO:0016540	protein autoprocessing	4	3	1.24	0.02877	BraA02g025220.3C.gene;BraA07g042300.3C.gene;BraA10g015110.3C.gene
Biological Process	GO:0006541	glutamine metabolic process	65	28	20.22	0.02902	BraA01g003570.3C.gene;BraA01g034850.3C.gene;BraA01g038730.3C.gene;BraA02g006550.3C.gene;BraA02g007980.3C.gene;BraA02g016970.3C.gene;BraA02g024840.3C.gene;BraA03g004190.3C.gene;BraA03g049260.3C.gene;BraA04g009580.3C.gene;BraA04g010800.3C.gene;BraA05g029760.3C.gene;BraA06g004530.3C.gene;BraA06g009890.3C.gene;BraA06g019700.3C.gene;BraA06g023920.3C.gene;BraA06g027750.3C.gene;BraA06g028460.3C.gene;Bra…
Biological Process	GO:0010252	auxin homeostasis	68	30	21.16	0.02904	BraA01g001510.3C.gene;BraA01g018010.3C.gene;BraA01g035870.3C.gene;BraA02g001780.3C.gene;BraA02g013860.3C.gene;BraA02g019350.3C.gene;BraA02g021850.3C.gene;BraA03g007550.3C.gene;BraA03g013900.3C.gene;BraA03g053600.3C.gene;BraA04g031570.3C.gene;BraA05g005240.3C.gene;BraA05g030540.3C.gene;BraA06g010270.3C.gene;BraA06g025310.3C.gene;BraA07g000280.3C.gene;BraA07g003460.3C.gene;BraA07g011840.3C.gene;Bra…
Biological Process	GO:0048283	indeterminate inflorescence morphogenesis	7	5	2.18	0.02909	BraA03g002200.3C.gene;BraA03g027090.3C.gene;BraA07g035720.3C.gene;BraA09g028450.3C.gene;BraA09g040080.3C.gene
Biological Process	GO:1901658	glycosyl compound catabolic process	175	67	54.45	0.02919	BraA01g003020.3C.gene;BraA01g005450.3C.gene;BraA01g030200.3C.gene;BraA01g034980.3C.gene;BraA01g035980.3C.gene;BraA01g041220.3C.gene;BraA02g000420.3C.gene;BraA02g002700.3C.gene;BraA02g021820.3C.gene;BraA02g023150.3C.gene;BraA02g031060.3C.gene;BraA02g032330.3C.gene;BraA02g039460.3C.gene;BraA02g043330.3C.gene;BraA03g003510.3C.gene;BraA03g005680.3C.gene;BraA03g013600.3C.gene;BraA03g028400.3C.gene;Bra…
Biological Process	GO:0006561	proline biosynthetic process	22	11	6.84	0.02922	BraA04g001300.3C.gene;BraA05g003310.3C.gene;BraA05g006260.3C.gene;BraA06g042040.3C.gene;BraA07g043270.3C.gene;BraA08g002160.3C.gene;BraA09g021720.3C.gene;BraA09g046430.3C.gene;BraA09g047230.3C.gene;Brassica_rapa_newGene_1568;Brassica_rapa_newGene_2557
Biological Process	GO:0007167	enzyme linked receptor protein signaling pathway	196	77	60.98	0.02924	BraA01g002450.3C.gene;BraA01g008870.3C.gene;BraA01g010180.3C.gene;BraA01g011280.3C.gene;BraA01g013300.3C.gene;BraA01g022270.3C.gene;BraA01g028390.3C.gene;BraA01g033180.3C.gene;BraA01g038380.3C.gene;BraA02g000050.3C.gene;BraA02g014340.3C.gene;BraA02g018300.3C.gene;BraA02g021030.3C.gene;BraA02g025430.3C.gene;BraA02g026280.3C.gene;BraA02g031450.3C.gene;BraA03g006180.3C.gene;BraA03g011960.3C.gene;Bra…
Biological Process	GO:0043570	maintenance of DNA repeat elements	7	4	2.18	0.02949	BraA03g029310.3C.gene;BraA03g052600.3C.gene;BraA06g030840.3C.gene;BraA07g008740.3C.gene
Biological Process	GO:0032787	monocarboxylic acid metabolic process	1022	381	317.97	0.02978	BraA01g000200.3C.gene;BraA01g000240.3C.gene;BraA01g000480.3C.gene;BraA01g002420.3C.gene;BraA01g003910.3C.gene;BraA01g004270.3C.gene;BraA01g008530.3C.gene;BraA01g009810.3C.gene;BraA01g010660.3C.gene;BraA01g011640.3C.gene;BraA01g011840.3C.gene;BraA01g013360.3C.gene;BraA01g015290.3C.gene;BraA01g015780.3C.gene;BraA01g017220.3C.gene;BraA01g017750.3C.gene;BraA01g019720.3C.gene;BraA01g021200.3C.gene;Bra…
Biological Process	GO:0009769	photosynthesis, light harvesting in photosystem II	8	6	2.49	0.02987	BraA02g014020.3C.gene;BraA02g037860.3C.gene;BraA03g041940.3C.gene;BraA05g010690.3C.gene;BraA06g037410.3C.gene;BraA09g003290.3C.gene
Biological Process	GO:0046320	regulation of fatty acid oxidation	2	2	0.62	0.02993	BraA02g003100.3C.gene;BraA04g016750.3C.gene
Biological Process	GO:0080093	regulation of photorespiration	2	2	0.62	0.02993	BraA02g003100.3C.gene;BraA04g016750.3C.gene
Biological Process	GO:0031998	regulation of fatty acid beta-oxidation	2	2	0.62	0.02993	BraA02g003100.3C.gene;BraA04g016750.3C.gene
Biological Process	GO:0080060	integument development	21	11	6.53	0.03007	BraA01g036650.3C.gene;BraA02g007220.3C.gene;BraA02g029900.3C.gene;BraA04g019150.3C.gene;BraA04g024760.3C.gene;BraA05g010360.3C.gene;BraA05g031600.3C.gene;BraA06g001710.3C.gene;BraA06g002210.3C.gene;BraA08g002260.3C.gene;BraA09g034560.3C.gene
Biological Process	GO:0009821	alkaloid biosynthetic process	15	7	4.67	0.03046	BraA01g022400.3C.gene;BraA04g003560.3C.gene;BraA04g003590.3C.gene;BraA05g022080.3C.gene;BraA09g042740.3C.gene;BraA09g047700.3C.gene;BraA10g019270.3C.gene
Biological Process	GO:0009617	response to bacterium	775	286	241.13	0.03063	BraA01g000240.3C.gene;BraA01g001080.3C.gene;BraA01g002970.3C.gene;BraA01g004270.3C.gene;BraA01g006130.3C.gene;BraA01g006320.3C.gene;BraA01g009130.3C.gene;BraA01g011020.3C.gene;BraA01g011030.3C.gene;BraA01g014490.3C.gene;BraA01g016810.3C.gene;BraA01g025910.3C.gene;BraA01g028180.3C.gene;BraA01g029060.3C.gene;BraA01g032990.3C.gene;BraA01g035370.3C.gene;BraA01g036870.3C.gene;BraA01g037290.3C.gene;Bra…
Biological Process	GO:0006556	S-adenosylmethionine biosynthetic process	8	5	2.49	0.03072	BraA01g035280.3C.gene;BraA03g029510.3C.gene;BraA03g037900.3C.gene;BraA04g026170.3C.gene;BraA05g000750.3C.gene
Biological Process	GO:0080024	indolebutyric acid metabolic process	9	5	2.8	0.03073	BraA04g007520.3C.gene;BraA06g033920.3C.gene;BraA08g010550.3C.gene;BraA08g014920.3C.gene;BraA08g034260.3C.gene
Biological Process	GO:0046164	alcohol catabolic process	47	21	14.62	0.03094	BraA01g010660.3C.gene;BraA01g040360.3C.gene;BraA02g012730.3C.gene;BraA03g023120.3C.gene;BraA03g038810.3C.gene;BraA03g053010.3C.gene;BraA04g004590.3C.gene;BraA05g011940.3C.gene;BraA05g025360.3C.gene;BraA05g028020.3C.gene;BraA06g010690.3C.gene;BraA06g042600.3C.gene;BraA07g001030.3C.gene;BraA07g025810.3C.gene;BraA07g043000.3C.gene;BraA08g034280.3C.gene;BraA08g034340.3C.gene;BraA09g012070.3C.gene;Bra…
Biological Process	GO:0009115	xanthine catabolic process	15	8	4.67	0.03098	BraA04g019480.3C.gene;BraA06g022060.3C.gene;BraA06g023170.3C.gene;BraA09g001990.3C.gene;BraA09g002070.3C.gene;BraA10g003130.3C.gene;BraA10g019670.3C.gene;Brassica_rapa_newGene_5030
Biological Process	GO:0006979	response to oxidative stress	780	274	242.68	0.03117	BraA01g002610.3C.gene;BraA01g002770.3C.gene;BraA01g003600.3C.gene;BraA01g003610.3C.gene;BraA01g004640.3C.gene;BraA01g006470.3C.gene;BraA01g009120.3C.gene;BraA01g009310.3C.gene;BraA01g011020.3C.gene;BraA01g012560.3C.gene;BraA01g012680.3C.gene;BraA01g014490.3C.gene;BraA01g015820.3C.gene;BraA01g015830.3C.gene;BraA01g017220.3C.gene;BraA01g020530.3C.gene;BraA01g034870.3C.gene;BraA01g036650.3C.gene;Bra…
Biological Process	GO:0002215	defense response to nematode	4	3	1.24	0.0315	BraA01g009930.3C.gene;BraA10g029410.3C.gene;BraA10g029420.3C.gene
Biological Process	GO:0006063	uronic acid metabolic process	102	37	31.74	0.0315	BraA01g021250.3C.gene;BraA01g021270.3C.gene;BraA01g025140.3C.gene;BraA01g041710.3C.gene;BraA02g026630.3C.gene;BraA03g014120.3C.gene;BraA03g016920.3C.gene;BraA03g023080.3C.gene;BraA03g033060.3C.gene;BraA03g040000.3C.gene;BraA03g040010.3C.gene;BraA03g046260.3C.gene;BraA03g046300.3C.gene;BraA03g055790.3C.gene;BraA04g022840.3C.gene;BraA04g026090.3C.gene;BraA05g003870.3C.gene;BraA05g008570.3C.gene;Bra…
Biological Process	GO:0006826	iron ion transport	35	17	10.89	0.03154	BraA01g011020.3C.gene;BraA01g018710.3C.gene;BraA02g025530.3C.gene;BraA03g024930.3C.gene;BraA03g048930.3C.gene;BraA04g004140.3C.gene;BraA04g006030.3C.gene;BraA05g007180.3C.gene;BraA05g035770.3C.gene;BraA06g031620.3C.gene;BraA06g031720.3C.gene;BraA07g018580.3C.gene;BraA07g022210.3C.gene;BraA07g022320.3C.gene;BraA08g011820.3C.gene;BraA09g046830.3C.gene;Brassica_rapa_newGene_6052
Biological Process	GO:0032870	cellular response to hormone stimulus	1415	488	440.25	0.03159	BraA01g000250.3C.gene;BraA01g001250.3C.gene;BraA01g001310.3C.gene;BraA01g002620.3C.gene;BraA01g003080.3C.gene;BraA01g003360.3C.gene;BraA01g003540.3C.gene;BraA01g004230.3C.gene;BraA01g004270.3C.gene;BraA01g005950.3C.gene;BraA01g007440.3C.gene;BraA01g008460.3C.gene;BraA01g008570.3C.gene;BraA01g008780.3C.gene;BraA01g008880.3C.gene;BraA01g009120.3C.gene;BraA01g009130.3C.gene;BraA01g009230.3C.gene;Bra…
Biological Process	GO:0031539	positive regulation of anthocyanin metabolic process	10	6	3.11	0.0316	BraA03g037570.3C.gene;BraA04g013890.3C.gene;BraA05g030630.3C.gene;BraA09g028560.3C.gene;BraA09g062360.3C.gene;BraA10g026880.3C.gene
Biological Process	GO:0072330	monocarboxylic acid biosynthetic process	501	186	155.88	0.03166	BraA01g000240.3C.gene;BraA01g002420.3C.gene;BraA01g004270.3C.gene;BraA01g008530.3C.gene;BraA01g009810.3C.gene;BraA01g011640.3C.gene;BraA01g011840.3C.gene;BraA01g013360.3C.gene;BraA01g015290.3C.gene;BraA01g015780.3C.gene;BraA01g017220.3C.gene;BraA01g017750.3C.gene;BraA01g019720.3C.gene;BraA01g021260.3C.gene;BraA01g031660.3C.gene;BraA01g033830.3C.gene;BraA01g036080.3C.gene;BraA01g037270.3C.gene;Bra…
Biological Process	GO:1901565	organonitrogen compound catabolic process	391	150	121.65	0.032	BraA01g001110.3C.gene;BraA01g003020.3C.gene;BraA01g003210.3C.gene;BraA01g003600.3C.gene;BraA01g003610.3C.gene;BraA01g004800.3C.gene;BraA01g004910.3C.gene;BraA01g005450.3C.gene;BraA01g006470.3C.gene;BraA01g008390.3C.gene;BraA01g011050.3C.gene;BraA01g019870.3C.gene;BraA01g025910.3C.gene;BraA01g030200.3C.gene;BraA01g034860.3C.gene;BraA01g034980.3C.gene;BraA01g036100.3C.gene;BraA01g041220.3C.gene;Bra…
Biological Process	GO:0009908	flower development	857	295	266.64	0.03253	BraA01g000210.3C.gene;BraA01g000350.3C.gene;BraA01g001890.3C.gene;BraA01g005000.3C.gene;BraA01g005030.3C.gene;BraA01g006260.3C.gene;BraA01g006270.3C.gene;BraA01g007850.3C.gene;BraA01g008530.3C.gene;BraA01g010430.3C.gene;BraA01g011680.3C.gene;BraA01g015650.3C.gene;BraA01g015680.3C.gene;BraA01g016120.3C.gene;BraA01g016370.3C.gene;BraA01g018070.3C.gene;BraA01g023640.3C.gene;BraA01g025910.3C.gene;Bra…
Biological Process	GO:1900056	negative regulation of leaf senescence	17	9	5.29	0.03264	BraA02g031110.3C.gene;BraA03g021610.3C.gene;BraA03g048640.3C.gene;BraA05g003310.3C.gene;BraA06g019100.3C.gene;BraA06g026200.3C.gene;BraA07g030070.3C.gene;BraA07g035040.3C.gene;BraA09g021400.3C.gene
Biological Process	GO:0042538	hyperosmotic salinity response	119	41	37.02	0.03268	BraA01g006800.3C.gene;BraA01g014290.3C.gene;BraA01g015650.3C.gene;BraA01g037270.3C.gene;BraA01g037520.3C.gene;BraA02g019360.3C.gene;BraA02g022380.3C.gene;BraA03g000050.3C.gene;BraA03g011120.3C.gene;BraA03g012070.3C.gene;BraA03g015890.3C.gene;BraA03g031580.3C.gene;BraA03g032330.3C.gene;BraA03g036470.3C.gene;BraA03g038910.3C.gene;BraA03g057280.3C.gene;BraA04g018550.3C.gene;BraA04g029080.3C.gene;Bra…
Biological Process	GO:0006816	calcium ion transport	76	29	23.65	0.03277	BraA01g002640.3C.gene;BraA01g026900.3C.gene;BraA01g031260.3C.gene;BraA01g032470.3C.gene;BraA01g038190.3C.gene;BraA02g012500.3C.gene;BraA02g029850.3C.gene;BraA02g045670.3C.gene;BraA03g028090.3C.gene;BraA03g028460.3C.gene;BraA03g039650.3C.gene;BraA03g045740.3C.gene;BraA03g059770.3C.gene;BraA04g017480.3C.gene;BraA04g027070.3C.gene;BraA05g024290.3C.gene;BraA05g025950.3C.gene;BraA07g018600.3C.gene;Bra…
Biological Process	GO:0019585	glucuronate metabolic process	92	36	28.62	0.03303	BraA01g021250.3C.gene;BraA01g021270.3C.gene;BraA01g025140.3C.gene;BraA01g041710.3C.gene;BraA02g026630.3C.gene;BraA03g014120.3C.gene;BraA03g016920.3C.gene;BraA03g023080.3C.gene;BraA03g033060.3C.gene;BraA03g040000.3C.gene;BraA03g040010.3C.gene;BraA03g046260.3C.gene;BraA03g046300.3C.gene;BraA04g022840.3C.gene;BraA04g026090.3C.gene;BraA05g003870.3C.gene;BraA05g008570.3C.gene;BraA05g014470.3C.gene;Bra…
Biological Process	GO:0052695	cellular glucuronidation	92	36	28.62	0.03303	BraA01g021250.3C.gene;BraA01g021270.3C.gene;BraA01g025140.3C.gene;BraA01g041710.3C.gene;BraA02g026630.3C.gene;BraA03g014120.3C.gene;BraA03g016920.3C.gene;BraA03g023080.3C.gene;BraA03g033060.3C.gene;BraA03g040000.3C.gene;BraA03g040010.3C.gene;BraA03g046260.3C.gene;BraA03g046300.3C.gene;BraA04g022840.3C.gene;BraA04g026090.3C.gene;BraA05g003870.3C.gene;BraA05g008570.3C.gene;BraA05g014470.3C.gene;Bra…
Biological Process	GO:0052696	flavonoid glucuronidation	92	36	28.62	0.03303	BraA01g021250.3C.gene;BraA01g021270.3C.gene;BraA01g025140.3C.gene;BraA01g041710.3C.gene;BraA02g026630.3C.gene;BraA03g014120.3C.gene;BraA03g016920.3C.gene;BraA03g023080.3C.gene;BraA03g033060.3C.gene;BraA03g040000.3C.gene;BraA03g040010.3C.gene;BraA03g046260.3C.gene;BraA03g046300.3C.gene;BraA04g022840.3C.gene;BraA04g026090.3C.gene;BraA05g003870.3C.gene;BraA05g008570.3C.gene;BraA05g014470.3C.gene;Bra…
Biological Process	GO:0008643	carbohydrate transport	219	89	68.14	0.0333	BraA01g002130.3C.gene;BraA01g012190.3C.gene;BraA01g013640.3C.gene;BraA01g015710.3C.gene;BraA01g020190.3C.gene;BraA01g022370.3C.gene;BraA01g029590.3C.gene;BraA01g033330.3C.gene;BraA01g037070.3C.gene;BraA01g042840.3C.gene;BraA02g014750.3C.gene;BraA02g020540.3C.gene;BraA02g021670.3C.gene;BraA02g022660.3C.gene;BraA02g025580.3C.gene;BraA02g032600.3C.gene;BraA02g035810.3C.gene;BraA02g037990.3C.gene;Bra…
Biological Process	GO:0010508	positive regulation of autophagy	8	5	2.49	0.03366	BraA03g020140.3C.gene;BraA04g027230.3C.gene;BraA05g001540.3C.gene;BraA07g025220.3C.gene;BraA08g026760.3C.gene
Biological Process	GO:0010311	lateral root formation	86	33	26.76	0.03389	BraA01g031660.3C.gene;BraA02g012060.3C.gene;BraA02g024300.3C.gene;BraA03g002200.3C.gene;BraA03g012900.3C.gene;BraA03g019900.3C.gene;BraA03g038570.3C.gene;BraA03g040460.3C.gene;BraA03g041070.3C.gene;BraA05g001290.3C.gene;BraA05g007500.3C.gene;BraA05g019770.3C.gene;BraA05g024820.3C.gene;BraA06g011630.3C.gene;BraA06g015410.3C.gene;BraA06g039290.3C.gene;BraA07g003460.3C.gene;BraA07g008780.3C.gene;Bra…
Biological Process	GO:0071215	cellular response to abscisic acid stimulus	406	148	126.32	0.03475	BraA01g002620.3C.gene;BraA01g003080.3C.gene;BraA01g004230.3C.gene;BraA01g004270.3C.gene;BraA01g008570.3C.gene;BraA01g009230.3C.gene;BraA01g009450.3C.gene;BraA01g012360.3C.gene;BraA01g012670.3C.gene;BraA01g026990.3C.gene;BraA01g036460.3C.gene;BraA01g040570.3C.gene;BraA02g000120.3C.gene;BraA02g004380.3C.gene;BraA02g008120.3C.gene;BraA02g008790.3C.gene;BraA02g010960.3C.gene;BraA02g015450.3C.gene;Bra…
Biological Process	GO:0019401	alditol biosynthetic process	6	5	1.87	0.03499	BraA02g011640.3C.gene;BraA03g052780.3C.gene;BraA08g000400.3C.gene;BraA10g015330.3C.gene;BraA10g016280.3C.gene
Biological Process	GO:0016998	cell wall macromolecule catabolic process	59	26	18.36	0.03543	BraA01g016210.3C.gene;BraA01g019090.3C.gene;BraA01g039940.3C.gene;BraA02g002640.3C.gene;BraA02g024220.3C.gene;BraA03g003390.3C.gene;BraA03g022840.3C.gene;BraA03g022860.3C.gene;BraA03g022910.3C.gene;BraA03g035300.3C.gene;BraA03g035320.3C.gene;BraA03g043640.3C.gene;BraA04g026160.3C.gene;BraA05g003700.3C.gene;BraA05g008490.3C.gene;BraA05g009820.3C.gene;BraA06g009500.3C.gene;BraA07g003970.3C.gene;Bra…
Biological Process	GO:0090357	regulation of tryptophan metabolic process	6	5	1.87	0.03558	BraA02g022810.3C.gene;BraA02g025980.3C.gene;BraA07g027740.3C.gene;BraA07g039050.3C.gene;BraA07g043070.3C.gene
Biological Process	GO:0006633	fatty acid biosynthetic process	350	133	108.9	0.03609	BraA01g002420.3C.gene;BraA01g004270.3C.gene;BraA01g011640.3C.gene;BraA01g011840.3C.gene;BraA01g013360.3C.gene;BraA01g015290.3C.gene;BraA01g015780.3C.gene;BraA01g017750.3C.gene;BraA01g031660.3C.gene;BraA01g033830.3C.gene;BraA01g036080.3C.gene;BraA01g042810.3C.gene;BraA02g001400.3C.gene;BraA02g003360.3C.gene;BraA02g004960.3C.gene;BraA02g009430.3C.gene;BraA02g012040.3C.gene;BraA02g015010.3C.gene;Bra…
Biological Process	GO:0051261	protein depolymerization	52	23	16.18	0.03637	BraA01g016320.3C.gene;BraA01g035870.3C.gene;BraA01g042600.3C.gene;BraA02g015420.3C.gene;BraA03g012480.3C.gene;BraA03g022060.3C.gene;BraA03g030010.3C.gene;BraA03g041590.3C.gene;BraA03g052660.3C.gene;BraA05g002430.3C.gene;BraA05g014370.3C.gene;BraA05g030540.3C.gene;BraA05g030550.3C.gene;BraA07g036240.3C.gene;BraA08g020020.3C.gene;BraA08g034860.3C.gene;BraA09g000460.3C.gene;BraA09g023050.3C.gene;Bra…
Biological Process	GO:0080088	spermidine hydroxycinnamate conjugate biosynthetic process	2	2	0.62	0.03655	BraA06g029650.3C.gene;BraA09g011690.3C.gene
Biological Process	GO:0050850	positive regulation of calcium-mediated signaling	2	2	0.62	0.0367	BraA08g034860.3C.gene;BraA09g064870.3C.gene
Biological Process	GO:0050848	regulation of calcium-mediated signaling	2	2	0.62	0.0367	BraA08g034860.3C.gene;BraA09g064870.3C.gene
Biological Process	GO:0007204	positive regulation of cytosolic calcium ion concentration	2	2	0.62	0.0367	BraA08g034860.3C.gene;BraA09g064870.3C.gene
Biological Process	GO:0030837	negative regulation of actin filament polymerization	24	15	7.47	0.03697	BraA01g008290.3C.gene;BraA01g008300.3C.gene;BraA01g042600.3C.gene;BraA03g012480.3C.gene;BraA03g022060.3C.gene;BraA03g041590.3C.gene;BraA03g055040.3C.gene;BraA05g002430.3C.gene;BraA05g014370.3C.gene;BraA07g001050.3C.gene;BraA07g036240.3C.gene;BraA08g018610.3C.gene;BraA09g012030.3C.gene;BraA09g056440.3C.gene;BraA10g015210.3C.gene
Biological Process	GO:0030835	negative regulation of actin filament depolymerization	14	8	4.36	0.0371	BraA01g042600.3C.gene;BraA03g012480.3C.gene;BraA03g022060.3C.gene;BraA03g041590.3C.gene;BraA05g002430.3C.gene;BraA05g014370.3C.gene;BraA07g036240.3C.gene;BraA10g015210.3C.gene
Biological Process	GO:0051693	actin filament capping	14	8	4.36	0.0371	BraA01g042600.3C.gene;BraA03g012480.3C.gene;BraA03g022060.3C.gene;BraA03g041590.3C.gene;BraA05g002430.3C.gene;BraA05g014370.3C.gene;BraA07g036240.3C.gene;BraA10g015210.3C.gene
Biological Process	GO:0006865	amino acid transport	143	68	44.49	0.03727	BraA01g003230.3C.gene;BraA01g006180.3C.gene;BraA01g016470.3C.gene;BraA01g040130.3C.gene;BraA02g005950.3C.gene;BraA02g012100.3C.gene;BraA02g024300.3C.gene;BraA02g034410.3C.gene;BraA02g038500.3C.gene;BraA02g039190.3C.gene;BraA02g044320.3C.gene;BraA02g045760.3C.gene;BraA03g000570.3C.gene;BraA03g001710.3C.gene;BraA03g003820.3C.gene;BraA03g012310.3C.gene;BraA03g019900.3C.gene;BraA03g025870.3C.gene;Bra…
Biological Process	GO:0045487	gibberellin catabolic process	9	6	2.8	0.03729	BraA02g024710.3C.gene;BraA07g010700.3C.gene;BraA07g041570.3C.gene;BraA08g035680.3C.gene;BraA09g034980.3C.gene;BraA10g001200.3C.gene
Biological Process	GO:0016103	diterpenoid catabolic process	9	6	2.8	0.03729	BraA02g024710.3C.gene;BraA07g010700.3C.gene;BraA07g041570.3C.gene;BraA08g035680.3C.gene;BraA09g034980.3C.gene;BraA10g001200.3C.gene
Biological Process	GO:0008646	high-affinity hexose transport	4	0	1.24	0.03759	--
Biological Process	GO:0046622	positive regulation of organ growth	5	4	1.56	0.03796	BraA04g009730.3C.gene;BraA06g009950.3C.gene;BraA09g059990.3C.gene;Brassica_rapa_newGene_4050
Biological Process	GO:0009744	response to sucrose	99	40	30.8	0.03803	BraA01g001270.3C.gene;BraA01g003700.3C.gene;BraA01g004130.3C.gene;BraA01g006880.3C.gene;BraA01g029590.3C.gene;BraA02g001100.3C.gene;BraA02g008790.3C.gene;BraA02g009430.3C.gene;BraA02g017380.3C.gene;BraA02g022450.3C.gene;BraA02g032300.3C.gene;BraA03g001350.3C.gene;BraA03g016240.3C.gene;BraA03g037570.3C.gene;BraA03g056220.3C.gene;BraA03g058630.3C.gene;BraA03g058910.3C.gene;BraA03g060940.3C.gene;Bra…
Biological Process	GO:0034285	response to disaccharide	99	40	30.8	0.03803	BraA01g001270.3C.gene;BraA01g003700.3C.gene;BraA01g004130.3C.gene;BraA01g006880.3C.gene;BraA01g029590.3C.gene;BraA02g001100.3C.gene;BraA02g008790.3C.gene;BraA02g009430.3C.gene;BraA02g017380.3C.gene;BraA02g022450.3C.gene;BraA02g032300.3C.gene;BraA03g001350.3C.gene;BraA03g016240.3C.gene;BraA03g037570.3C.gene;BraA03g056220.3C.gene;BraA03g058630.3C.gene;BraA03g058910.3C.gene;BraA03g060940.3C.gene;Bra…
Biological Process	GO:0051016	barbed-end actin filament capping	5	4	1.56	0.03814	BraA01g042600.3C.gene;BraA03g041590.3C.gene;BraA05g014370.3C.gene;BraA07g036240.3C.gene
Biological Process	GO:0019048	modulation by virus of host morphology or physiology	17	10	5.29	0.03824	BraA02g012100.3C.gene;BraA02g026530.3C.gene;BraA02g034120.3C.gene;BraA03g012310.3C.gene;BraA04g019420.3C.gene;BraA06g041020.3C.gene;BraA07g017970.3C.gene;BraA09g033740.3C.gene;BraA10g015770.3C.gene;BraA10g025270.3C.gene
Biological Process	GO:1900376	regulation of secondary metabolite biosynthetic process	40	20	12.45	0.03848	BraA01g000440.3C.gene;BraA01g000790.3C.gene;BraA01g018010.3C.gene;BraA02g001710.3C.gene;BraA02g008760.3C.gene;BraA03g003120.3C.gene;BraA03g017510.3C.gene;BraA03g044380.3C.gene;BraA03g053600.3C.gene;BraA03g061240.3C.gene;BraA05g030850.3C.gene;BraA06g021040.3C.gene;BraA06g044350.3C.gene;BraA09g006980.3C.gene;BraA09g010100.3C.gene;BraA09g013480.3C.gene;BraA09g014820.3C.gene;BraA09g028560.3C.gene;Bra…
Biological Process	GO:0042362	fat-soluble vitamin biosynthetic process	17	9	5.29	0.03851	BraA02g014250.3C.gene;BraA02g016400.3C.gene;BraA02g022330.3C.gene;BraA02g026300.3C.gene;BraA03g001610.3C.gene;BraA03g057490.3C.gene;BraA06g016280.3C.gene;BraA07g001790.3C.gene;BraA09g063880.3C.gene
Biological Process	GO:0006775	fat-soluble vitamin metabolic process	17	9	5.29	0.03851	BraA02g014250.3C.gene;BraA02g016400.3C.gene;BraA02g022330.3C.gene;BraA02g026300.3C.gene;BraA03g001610.3C.gene;BraA03g057490.3C.gene;BraA06g016280.3C.gene;BraA07g001790.3C.gene;BraA09g063880.3C.gene
Biological Process	GO:0030154	cell differentiation	1319	474	410.38	0.03895	BraA01g001590.3C.gene;BraA01g002820.3C.gene;BraA01g003380.3C.gene;BraA01g003420.3C.gene;BraA01g003630.3C.gene;BraA01g003710.3C.gene;BraA01g004130.3C.gene;BraA01g004940.3C.gene;BraA01g005150.3C.gene;BraA01g005160.3C.gene;BraA01g006790.3C.gene;BraA01g008180.3C.gene;BraA01g008310.3C.gene;BraA01g008460.3C.gene;BraA01g008870.3C.gene;BraA01g009230.3C.gene;BraA01g010180.3C.gene;BraA01g010430.3C.gene;Bra…
Biological Process	GO:0046219	indolalkylamine biosynthetic process	35	16	10.89	0.03938	BraA02g007380.3C.gene;BraA02g022810.3C.gene;BraA03g002200.3C.gene;BraA03g041700.3C.gene;BraA04g011130.3C.gene;BraA04g014870.3C.gene;BraA05g009170.3C.gene;BraA07g019650.3C.gene;BraA07g027740.3C.gene;BraA07g034260.3C.gene;BraA07g039050.3C.gene;BraA08g031560.3C.gene;BraA08g031570.3C.gene;BraA09g037560.3C.gene;BraA09g045470.3C.gene;BraA10g022130.3C.gene
Biological Process	GO:0000162	tryptophan biosynthetic process	35	16	10.89	0.03938	BraA02g007380.3C.gene;BraA02g022810.3C.gene;BraA03g002200.3C.gene;BraA03g041700.3C.gene;BraA04g011130.3C.gene;BraA04g014870.3C.gene;BraA05g009170.3C.gene;BraA07g019650.3C.gene;BraA07g027740.3C.gene;BraA07g034260.3C.gene;BraA07g039050.3C.gene;BraA08g031560.3C.gene;BraA08g031570.3C.gene;BraA09g037560.3C.gene;BraA09g045470.3C.gene;BraA10g022130.3C.gene
Biological Process	GO:0016128	phytosteroid metabolic process	59	23	18.36	0.03968	BraA01g003660.3C.gene;BraA01g010660.3C.gene;BraA01g021350.3C.gene;BraA02g005430.3C.gene;BraA02g030240.3C.gene;BraA02g034410.3C.gene;BraA02g039080.3C.gene;BraA03g038810.3C.gene;BraA03g057080.3C.gene;BraA03g058950.3C.gene;BraA03g059990.3C.gene;BraA04g014900.3C.gene;BraA04g017050.3C.gene;BraA05g028020.3C.gene;BraA05g033290.3C.gene;BraA06g040090.3C.gene;BraA06g042600.3C.gene;BraA08g025480.3C.gene;Bra…
Biological Process	GO:0070887	cellular response to chemical stimulus	2011	676	625.68	0.04001	BraA01g000250.3C.gene;BraA01g001250.3C.gene;BraA01g001310.3C.gene;BraA01g002610.3C.gene;BraA01g002620.3C.gene;BraA01g003080.3C.gene;BraA01g003360.3C.gene;BraA01g003540.3C.gene;BraA01g004230.3C.gene;BraA01g004270.3C.gene;BraA01g004640.3C.gene;BraA01g005950.3C.gene;BraA01g007440.3C.gene;BraA01g008460.3C.gene;BraA01g008570.3C.gene;BraA01g008780.3C.gene;BraA01g008880.3C.gene;BraA01g009120.3C.gene;Bra…
Biological Process	GO:0010565	regulation of cellular ketone metabolic process	120	57	37.34	0.04039	BraA01g005000.3C.gene;BraA01g005030.3C.gene;BraA01g011840.3C.gene;BraA01g032420.3C.gene;BraA02g000850.3C.gene;BraA02g003100.3C.gene;BraA02g012060.3C.gene;BraA02g014200.3C.gene;BraA02g016790.3C.gene;BraA02g022810.3C.gene;BraA02g025980.3C.gene;BraA02g031060.3C.gene;BraA02g045190.3C.gene;BraA03g019930.3C.gene;BraA03g019980.3C.gene;BraA03g028460.3C.gene;BraA03g031380.3C.gene;BraA03g039670.3C.gene;Bra…
Biological Process	GO:0009800	cinnamic acid biosynthetic process	9	5	2.8	0.04079	BraA05g008320.3C.gene;BraA05g036420.3C.gene;BraA07g014550.3C.gene;BraA07g021160.3C.gene;BraA09g040420.3C.gene
Biological Process	GO:0044275	cellular carbohydrate catabolic process	140	54	43.56	0.04092	BraA01g003470.3C.gene;BraA01g014240.3C.gene;BraA01g015230.3C.gene;BraA01g019090.3C.gene;BraA01g019450.3C.gene;BraA01g039940.3C.gene;BraA01g040360.3C.gene;BraA01g042340.3C.gene;BraA02g007090.3C.gene;BraA02g012730.3C.gene;BraA02g013180.3C.gene;BraA02g020430.3C.gene;BraA02g024490.3C.gene;BraA02g026940.3C.gene;BraA02g038730.3C.gene;BraA03g018880.3C.gene;BraA03g018900.3C.gene;BraA03g041030.3C.gene;Bra…
Biological Process	GO:2000762	regulation of phenylpropanoid metabolic process	29	15	9.02	0.04099	BraA01g000440.3C.gene;BraA01g030500.3C.gene;BraA02g001710.3C.gene;BraA02g008760.3C.gene;BraA03g023230.3C.gene;BraA05g030850.3C.gene;BraA06g011680.3C.gene;BraA06g021040.3C.gene;BraA06g044350.3C.gene;BraA09g013480.3C.gene;BraA09g014820.3C.gene;BraA09g028560.3C.gene;BraA09g046410.3C.gene;BraA09g058620.3C.gene;BraA10g020350.3C.gene
Biological Process	GO:0036369	transcription factor catabolic process	3	3	0.93	0.04105	BraA03g008710.3C.gene;BraA10g021500.3C.gene;Brassica_rapa_newGene_8469
Biological Process	GO:1901483	regulation of transcription factor catabolic process	3	3	0.93	0.04105	BraA03g008710.3C.gene;BraA10g021500.3C.gene;Brassica_rapa_newGene_8469
Biological Process	GO:1901485	positive regulation of transcription factor catabolic process	3	3	0.93	0.04105	BraA03g008710.3C.gene;BraA10g021500.3C.gene;Brassica_rapa_newGene_8469
Biological Process	GO:0046942	carboxylic acid transport	217	98	67.52	0.0411	BraA01g003230.3C.gene;BraA01g006180.3C.gene;BraA01g012980.3C.gene;BraA01g013000.3C.gene;BraA01g015350.3C.gene;BraA01g016470.3C.gene;BraA01g029590.3C.gene;BraA01g040130.3C.gene;BraA02g005950.3C.gene;BraA02g012100.3C.gene;BraA02g020620.3C.gene;BraA02g024300.3C.gene;BraA02g032600.3C.gene;BraA02g033040.3C.gene;BraA02g034120.3C.gene;BraA02g034410.3C.gene;BraA02g038500.3C.gene;BraA02g039190.3C.gene;Bra…
Biological Process	GO:0015849	organic acid transport	217	98	67.52	0.0411	BraA01g003230.3C.gene;BraA01g006180.3C.gene;BraA01g012980.3C.gene;BraA01g013000.3C.gene;BraA01g015350.3C.gene;BraA01g016470.3C.gene;BraA01g029590.3C.gene;BraA01g040130.3C.gene;BraA02g005950.3C.gene;BraA02g012100.3C.gene;BraA02g020620.3C.gene;BraA02g024300.3C.gene;BraA02g032600.3C.gene;BraA02g033040.3C.gene;BraA02g034120.3C.gene;BraA02g034410.3C.gene;BraA02g038500.3C.gene;BraA02g039190.3C.gene;Bra…
Biological Process	GO:0080144	amino acid homeostasis	18	9	5.6	0.04143	BraA01g040570.3C.gene;BraA03g059190.3C.gene;BraA05g036840.3C.gene;BraA06g017400.3C.gene;BraA07g015020.3C.gene;BraA08g005780.3C.gene;BraA08g015510.3C.gene;BraA09g029080.3C.gene;BraA09g029120.3C.gene
Biological Process	GO:0006094	gluconeogenesis	24	12	7.47	0.04172	BraA01g001150.3C.gene;BraA02g024490.3C.gene;BraA04g004360.3C.gene;BraA04g004590.3C.gene;BraA04g005700.3C.gene;BraA05g011720.3C.gene;BraA06g029190.3C.gene;BraA07g022160.3C.gene;BraA07g041160.3C.gene;BraA08g006060.3C.gene;BraA09g044960.3C.gene;BraA09g046560.3C.gene
Biological Process	GO:0009696	salicylic acid metabolic process	56	26	17.42	0.04201	BraA01g000240.3C.gene;BraA02g000850.3C.gene;BraA02g022480.3C.gene;BraA02g031060.3C.gene;BraA03g019930.3C.gene;BraA03g023080.3C.gene;BraA03g027290.3C.gene;BraA04g017330.3C.gene;BraA04g017350.3C.gene;BraA05g003870.3C.gene;BraA05g008320.3C.gene;BraA06g001540.3C.gene;BraA06g007020.3C.gene;BraA06g009500.3C.gene;BraA06g035820.3C.gene;BraA07g011030.3C.gene;BraA07g037800.3C.gene;BraA08g023780.3C.gene;Bra…
Biological Process	GO:0015979	photosynthesis	372	148	115.74	0.04206	BraA01g008860.3C.gene;BraA01g012030.3C.gene;BraA01g014590.3C.gene;BraA01g019360.3C.gene;BraA01g021200.3C.gene;BraA01g022000.3C.gene;BraA01g026460.3C.gene;BraA01g028620.3C.gene;BraA01g029590.3C.gene;BraA01g031350.3C.gene;BraA01g036020.3C.gene;BraA01g038640.3C.gene;BraA01g038700.3C.gene;BraA01g042920.3C.gene;BraA01g044250.3C.gene;BraA01g044460.3C.gene;BraA01g044810.3C.gene;BraA01g044840.3C.gene;Bra…
Biological Process	GO:0045736	negative regulation of cyclin-dependent protein serine/threonine kinase activity	10	7	3.11	0.04211	BraA03g041370.3C.gene;BraA03g045190.3C.gene;BraA06g003660.3C.gene;BraA06g035300.3C.gene;BraA09g004330.3C.gene;BraA09g041740.3C.gene;BraA10g031840.3C.gene
Biological Process	GO:0010337	regulation of salicylic acid metabolic process	27	14	8.4	0.0422	BraA02g000850.3C.gene;BraA02g031060.3C.gene;BraA03g019930.3C.gene;BraA06g001540.3C.gene;BraA06g009500.3C.gene;BraA06g035820.3C.gene;BraA07g011030.3C.gene;BraA07g037800.3C.gene;BraA08g023780.3C.gene;BraA08g024340.3C.gene;BraA08g031200.3C.gene;BraA09g036310.3C.gene;BraA09g065150.3C.gene;BraA10g001500.3C.gene
Biological Process	GO:0009626	plant-type hypersensitive response	147	58	45.74	0.04231	BraA01g000350.3C.gene;BraA01g001110.3C.gene;BraA01g009930.3C.gene;BraA01g016810.3C.gene;BraA01g032420.3C.gene;BraA01g032990.3C.gene;BraA02g009680.3C.gene;BraA02g014080.3C.gene;BraA02g023960.3C.gene;BraA02g031060.3C.gene;BraA02g038430.3C.gene;BraA03g034970.3C.gene;BraA03g037570.3C.gene;BraA03g039450.3C.gene;BraA03g039670.3C.gene;BraA03g041440.3C.gene;BraA03g045350.3C.gene;BraA03g048640.3C.gene;Bra…
Biological Process	GO:0006568	tryptophan metabolic process	44	20	13.69	0.04324	BraA01g003210.3C.gene;BraA02g007380.3C.gene;BraA02g022810.3C.gene;BraA02g025980.3C.gene;BraA03g002200.3C.gene;BraA03g041700.3C.gene;BraA04g011130.3C.gene;BraA04g014870.3C.gene;BraA05g009170.3C.gene;BraA07g019650.3C.gene;BraA07g027740.3C.gene;BraA07g034260.3C.gene;BraA07g039050.3C.gene;BraA07g043070.3C.gene;BraA08g031560.3C.gene;BraA08g031570.3C.gene;BraA09g018880.3C.gene;BraA09g037560.3C.gene;Bra…
Biological Process	GO:0006586	indolalkylamine metabolic process	44	20	13.69	0.04324	BraA01g003210.3C.gene;BraA02g007380.3C.gene;BraA02g022810.3C.gene;BraA02g025980.3C.gene;BraA03g002200.3C.gene;BraA03g041700.3C.gene;BraA04g011130.3C.gene;BraA04g014870.3C.gene;BraA05g009170.3C.gene;BraA07g019650.3C.gene;BraA07g027740.3C.gene;BraA07g034260.3C.gene;BraA07g039050.3C.gene;BraA07g043070.3C.gene;BraA08g031560.3C.gene;BraA08g031570.3C.gene;BraA09g018880.3C.gene;BraA09g037560.3C.gene;Bra…
Biological Process	GO:0050665	hydrogen peroxide biosynthetic process	22	11	6.84	0.04341	BraA01g037290.3C.gene;BraA01g037300.3C.gene;BraA01g037490.3C.gene;BraA01g037500.3C.gene;BraA03g005240.3C.gene;BraA03g036450.3C.gene;BraA03g036460.3C.gene;BraA03g048220.3C.gene;BraA05g032630.3C.gene;BraA05g032950.3C.gene;BraA09g014740.3C.gene
Biological Process	GO:0015839	cadaverine transport	3	3	0.93	0.04371	BraA02g021670.3C.gene;BraA07g037370.3C.gene;BraA10g028440.3C.gene
Biological Process	GO:0010315	auxin efflux	37	19	11.51	0.04396	BraA01g016680.3C.gene;BraA02g022810.3C.gene;BraA03g020820.3C.gene;BraA03g052830.3C.gene;BraA04g028360.3C.gene;BraA05g000840.3C.gene;BraA06g037090.3C.gene;BraA06g037140.3C.gene;BraA07g025030.3C.gene;BraA07g027740.3C.gene;BraA07g029730.3C.gene;BraA07g035620.3C.gene;BraA07g039050.3C.gene;BraA07g041660.3C.gene;BraA09g003450.3C.gene;BraA09g020340.3C.gene;BraA09g036790.3C.gene;BraA10g014980.3C.gene;Bra…
Biological Process	GO:0016119	carotene metabolic process	18	9	5.6	0.04404	BraA03g031380.3C.gene;BraA03g052720.3C.gene;BraA04g000040.3C.gene;BraA05g040310.3C.gene;BraA06g007670.3C.gene;BraA08g023090.3C.gene;BraA09g053400.3C.gene;BraA09g053420.3C.gene;BraA10g010930.3C.gene
Biological Process	GO:0090333	regulation of stomatal closure	24	11	7.47	0.0443	BraA01g035870.3C.gene;BraA03g005890.3C.gene;BraA03g016010.3C.gene;BraA03g041940.3C.gene;BraA03g043700.3C.gene;BraA03g059700.3C.gene;BraA04g018600.3C.gene;BraA05g014200.3C.gene;BraA05g030540.3C.gene;BraA09g004860.3C.gene;BraA10g025130.3C.gene
Biological Process	GO:0042401	cellular biogenic amine biosynthetic process	85	32	26.45	0.04452	BraA01g003600.3C.gene;BraA01g003610.3C.gene;BraA01g017220.3C.gene;BraA02g007380.3C.gene;BraA02g008230.3C.gene;BraA02g022810.3C.gene;BraA03g002200.3C.gene;BraA03g007250.3C.gene;BraA03g041700.3C.gene;BraA03g055230.3C.gene;BraA04g011130.3C.gene;BraA04g014870.3C.gene;BraA05g009170.3C.gene;BraA05g029550.3C.gene;BraA05g041260.3C.gene;BraA07g019650.3C.gene;BraA07g027740.3C.gene;BraA07g034260.3C.gene;Bra…
Biological Process	GO:0009309	amine biosynthetic process	85	32	26.45	0.04452	BraA01g003600.3C.gene;BraA01g003610.3C.gene;BraA01g017220.3C.gene;BraA02g007380.3C.gene;BraA02g008230.3C.gene;BraA02g022810.3C.gene;BraA03g002200.3C.gene;BraA03g007250.3C.gene;BraA03g041700.3C.gene;BraA03g055230.3C.gene;BraA04g011130.3C.gene;BraA04g014870.3C.gene;BraA05g009170.3C.gene;BraA05g029550.3C.gene;BraA05g041260.3C.gene;BraA07g019650.3C.gene;BraA07g027740.3C.gene;BraA07g034260.3C.gene;Bra…
Biological Process	GO:0006827	high-affinity iron ion transmembrane transport	3	3	0.93	0.04486	BraA04g004140.3C.gene;BraA07g022320.3C.gene;Brassica_rapa_newGene_6052
Biological Process	GO:0009084	glutamine family amino acid biosynthetic process	68	26	21.16	0.04486	BraA01g034850.3C.gene;BraA02g006550.3C.gene;BraA02g016970.3C.gene;BraA03g012220.3C.gene;BraA04g001300.3C.gene;BraA04g009580.3C.gene;BraA04g011230.3C.gene;BraA04g026540.3C.gene;BraA05g003310.3C.gene;BraA05g006260.3C.gene;BraA05g008050.3C.gene;BraA05g029760.3C.gene;BraA06g004530.3C.gene;BraA06g042040.3C.gene;BraA07g021090.3C.gene;BraA07g043270.3C.gene;BraA08g002160.3C.gene;BraA09g021720.3C.gene;Bra…
Biological Process	GO:0030036	actin cytoskeleton organization	133	56	41.38	0.04523	BraA01g003420.3C.gene;BraA01g008290.3C.gene;BraA01g008300.3C.gene;BraA01g016320.3C.gene;BraA01g025310.3C.gene;BraA01g042600.3C.gene;BraA02g011030.3C.gene;BraA02g012370.3C.gene;BraA02g015420.3C.gene;BraA03g011370.3C.gene;BraA03g012480.3C.gene;BraA03g013810.3C.gene;BraA03g022060.3C.gene;BraA03g023970.3C.gene;BraA03g030010.3C.gene;BraA03g036130.3C.gene;BraA03g041590.3C.gene;BraA03g052660.3C.gene;Bra…
Biological Process	GO:0015791	polyol transport	9	6	2.8	0.04558	BraA02g025580.3C.gene;BraA03g027250.3C.gene;BraA05g003510.3C.gene;BraA07g042780.3C.gene;BraA08g023450.3C.gene;BraA09g001060.3C.gene
Biological Process	GO:0009828	plant-type cell wall loosening	59	25	18.36	0.04591	BraA01g000050.3C.gene;BraA01g007440.3C.gene;BraA02g000450.3C.gene;BraA02g019240.3C.gene;BraA03g000600.3C.gene;BraA03g020980.3C.gene;BraA03g047260.3C.gene;BraA03g047290.3C.gene;BraA03g055650.3C.gene;BraA04g001690.3C.gene;BraA04g015010.3C.gene;BraA04g027880.3C.gene;BraA04g028760.3C.gene;BraA05g006390.3C.gene;BraA06g036610.3C.gene;BraA06g044870.3C.gene;BraA07g015910.3C.gene;BraA07g024330.3C.gene;Bra…
Biological Process	GO:0010380	regulation of chlorophyll biosynthetic process	29	10	9.02	0.04597	BraA01g022000.3C.gene;BraA01g031350.3C.gene;BraA02g012660.3C.gene;BraA02g031110.3C.gene;BraA03g012760.3C.gene;BraA03g057090.3C.gene;BraA05g024380.3C.gene;BraA08g027680.3C.gene;BraA10g014690.3C.gene;Brassica_rapa_newGene_515
Biological Process	GO:1902171	regulation of tocopherol cyclase activity	2	2	0.62	0.0464	BraA02g025420.3C.gene;BraA07g026140.3C.gene
Biological Process	GO:0009593	detection of chemical stimulus	45	14	14	0.04645	BraA01g005950.3C.gene;BraA03g022390.3C.gene;BraA03g030660.3C.gene;BraA03g057160.3C.gene;BraA04g007310.3C.gene;BraA05g025510.3C.gene;BraA07g031110.3C.gene;BraA08g001340.3C.gene;BraA08g019620.3C.gene;BraA09g015910.3C.gene;BraA09g016380.3C.gene;BraA09g048900.3C.gene;BraA09g050960.3C.gene;BraA10g024230.3C.gene
Biological Process	GO:0042493	response to drug	154	65	47.91	0.0466	BraA01g000240.3C.gene;BraA01g012650.3C.gene;BraA01g016370.3C.gene;BraA01g030520.3C.gene;BraA01g038780.3C.gene;BraA01g041160.3C.gene;BraA02g007190.3C.gene;BraA02g015330.3C.gene;BraA02g020270.3C.gene;BraA03g004260.3C.gene;BraA03g015170.3C.gene;BraA03g024650.3C.gene;BraA03g033580.3C.gene;BraA03g033590.3C.gene;BraA03g035390.3C.gene;BraA03g039950.3C.gene;BraA03g049780.3C.gene;BraA03g050490.3C.gene;Bra…
Biological Process	GO:0009308	amine metabolic process	244	90	75.92	0.04689	BraA01g003210.3C.gene;BraA01g003220.3C.gene;BraA01g003600.3C.gene;BraA01g003610.3C.gene;BraA01g017220.3C.gene;BraA01g030410.3C.gene;BraA01g032420.3C.gene;BraA01g036460.3C.gene;BraA01g040570.3C.gene;BraA02g001970.3C.gene;BraA02g004220.3C.gene;BraA02g007380.3C.gene;BraA02g008230.3C.gene;BraA02g009460.3C.gene;BraA02g012060.3C.gene;BraA02g012590.3C.gene;BraA02g014200.3C.gene;BraA02g018390.3C.gene;Bra…
Biological Process	GO:0046503	glycerolipid catabolic process	15	9	4.67	0.04713	BraA01g010040.3C.gene;BraA01g044740.3C.gene;BraA02g001210.3C.gene;BraA02g030540.3C.gene;BraA03g001410.3C.gene;BraA04g013670.3C.gene;BraA07g020420.3C.gene;BraA09g019710.3C.gene;BraA10g032260.3C.gene
Biological Process	GO:0046461	neutral lipid catabolic process	10	4	3.11	0.04718	BraA01g010040.3C.gene;BraA02g001210.3C.gene;BraA03g001410.3C.gene;BraA10g032260.3C.gene
Biological Process	GO:0046464	acylglycerol catabolic process	10	4	3.11	0.04718	BraA01g010040.3C.gene;BraA02g001210.3C.gene;BraA03g001410.3C.gene;BraA10g032260.3C.gene
Biological Process	GO:0000710	meiotic mismatch repair	11	6	3.42	0.04776	BraA03g029310.3C.gene;BraA03g052600.3C.gene;BraA05g026740.3C.gene;BraA06g030840.3C.gene;BraA07g008740.3C.gene;BraA08g012380.3C.gene
Biological Process	GO:0052863	1-deoxy-D-xylulose 5-phosphate metabolic process	3	3	0.93	0.04786	BraA03g039860.3C.gene;BraA03g046310.3C.gene;BraA03g046320.3C.gene
Biological Process	GO:0052865	1-deoxy-D-xylulose 5-phosphate biosynthetic process	3	3	0.93	0.04786	BraA03g039860.3C.gene;BraA03g046310.3C.gene;BraA03g046320.3C.gene
Biological Process	GO:1902479	positive regulation of defense response to bacterium, incompatible interaction	2	2	0.62	0.04834	BraA03g038220.3C.gene;BraA05g029560.3C.gene
Biological Process	GO:0015711	organic anion transport	296	124	92.09	0.04839	BraA01g002300.3C.gene;BraA01g003230.3C.gene;BraA01g006180.3C.gene;BraA01g012980.3C.gene;BraA01g013000.3C.gene;BraA01g013640.3C.gene;BraA01g015350.3C.gene;BraA01g016470.3C.gene;BraA01g029590.3C.gene;BraA01g040130.3C.gene;BraA02g005950.3C.gene;BraA02g012100.3C.gene;BraA02g020620.3C.gene;BraA02g024300.3C.gene;BraA02g032600.3C.gene;BraA02g033040.3C.gene;BraA02g034120.3C.gene;BraA02g034410.3C.gene;Bra…
Biological Process	GO:0010372	positive regulation of gibberellin biosynthetic process	5	1	1.56	0.04849	BraA06g025290.3C.gene
Biological Process	GO:1900055	regulation of leaf senescence	44	20	13.69	0.04859	BraA01g036650.3C.gene;BraA01g036660.3C.gene;BraA02g031110.3C.gene;BraA03g021610.3C.gene;BraA03g048640.3C.gene;BraA04g012020.3C.gene;BraA04g029130.3C.gene;BraA05g003310.3C.gene;BraA05g027980.3C.gene;BraA05g031600.3C.gene;BraA05g031610.3C.gene;BraA06g001700.3C.gene;BraA06g019100.3C.gene;BraA06g026200.3C.gene;BraA06g036590.3C.gene;BraA07g030070.3C.gene;BraA07g035040.3C.gene;BraA09g003710.3C.gene;Bra…
Biological Process	GO:0046271	phenylpropanoid catabolic process	30	13	9.33	0.04861	BraA02g000320.3C.gene;BraA02g000800.3C.gene;BraA02g010500.3C.gene;BraA04g027000.3C.gene;BraA04g032150.3C.gene;BraA05g007550.3C.gene;BraA05g008320.3C.gene;BraA05g035580.3C.gene;BraA08g028900.3C.gene;BraA10g017800.3C.gene;BraA10g028320.3C.gene;BraA10g030090.3C.gene;BraA10g032730.3C.gene
Biological Process	GO:0046274	lignin catabolic process	30	13	9.33	0.04861	BraA02g000320.3C.gene;BraA02g000800.3C.gene;BraA02g010500.3C.gene;BraA04g027000.3C.gene;BraA04g032150.3C.gene;BraA05g007550.3C.gene;BraA05g008320.3C.gene;BraA05g035580.3C.gene;BraA08g028900.3C.gene;BraA10g017800.3C.gene;BraA10g028320.3C.gene;BraA10g030090.3C.gene;BraA10g032730.3C.gene
Biological Process	GO:0009743	response to carbohydrate	206	77	64.09	0.04887	BraA01g001270.3C.gene;BraA01g003700.3C.gene;BraA01g004130.3C.gene;BraA01g006880.3C.gene;BraA01g024800.3C.gene;BraA01g029590.3C.gene;BraA01g038550.3C.gene;BraA01g044070.3C.gene;BraA02g001100.3C.gene;BraA02g008790.3C.gene;BraA02g009430.3C.gene;BraA02g012660.3C.gene;BraA02g017380.3C.gene;BraA02g022450.3C.gene;BraA02g025380.3C.gene;BraA02g032300.3C.gene;BraA02g041950.3C.gene;BraA03g001350.3C.gene;Bra…
Biological Process	GO:0050898	nitrile metabolic process	5	4	1.56	0.04911	BraA01g035980.3C.gene;BraA02g039460.3C.gene;BraA04g023310.3C.gene;BraA06g035760.3C.gene
Biological Process	GO:0080028	nitrile biosynthetic process	5	4	1.56	0.04911	BraA01g035980.3C.gene;BraA02g039460.3C.gene;BraA04g023310.3C.gene;BraA06g035760.3C.gene
Biological Process	GO:0072384	organelle transport along microtubule	2	2	0.62	0.04919	BraA04g007680.3C.gene;BraA08g023200.3C.gene
Biological Process	GO:0047496	vesicle transport along microtubule	2	2	0.62	0.04919	BraA04g007680.3C.gene;BraA08g023200.3C.gene
Biological Process	GO:0010970	transport along microtubule	2	2	0.62	0.04919	BraA04g007680.3C.gene;BraA08g023200.3C.gene
Biological Process	GO:0044746	amino acid transmembrane export	8	5	2.49	0.05008	BraA04g027780.3C.gene;BraA05g001920.3C.gene;BraA05g006480.3C.gene;Brassica_rapa_newGene_1580;Brassica_rapa_newGene_6329
Biological Process	GO:0090332	stomatal closure	52	23	16.18	0.05012	BraA01g035870.3C.gene;BraA01g037390.3C.gene;BraA03g005890.3C.gene;BraA03g012970.3C.gene;BraA03g016010.3C.gene;BraA03g020670.3C.gene;BraA03g036360.3C.gene;BraA03g041940.3C.gene;BraA03g043700.3C.gene;BraA03g059700.3C.gene;BraA04g018600.3C.gene;BraA05g014200.3C.gene;BraA05g018300.3C.gene;BraA05g030540.3C.gene;BraA06g009180.3C.gene;BraA06g021440.3C.gene;BraA07g000960.3C.gene;BraA08g002880.3C.gene;Bra…
Biological Process	GO:0009932	cell tip growth	276	125	85.87	0.05033	BraA01g003420.3C.gene;BraA01g003710.3C.gene;BraA01g008180.3C.gene;BraA01g008310.3C.gene;BraA01g009230.3C.gene;BraA01g017220.3C.gene;BraA01g017460.3C.gene;BraA01g021750.3C.gene;BraA01g022390.3C.gene;BraA01g030410.3C.gene;BraA01g033180.3C.gene;BraA01g035360.3C.gene;BraA01g035870.3C.gene;BraA01g038710.3C.gene;BraA01g039120.3C.gene;BraA01g041620.3C.gene;BraA02g002330.3C.gene;BraA02g004380.3C.gene;Bra…
Biological Process	GO:0001101	response to acid chemical	2029	750	631.28	0.05074	BraA01g000200.3C.gene;BraA01g000240.3C.gene;BraA01g000350.3C.gene;BraA01g001230.3C.gene;BraA01g001590.3C.gene;BraA01g001760.3C.gene;BraA01g002330.3C.gene;BraA01g002620.3C.gene;BraA01g002770.3C.gene;BraA01g003080.3C.gene;BraA01g003270.3C.gene;BraA01g003380.3C.gene;BraA01g003600.3C.gene;BraA01g003610.3C.gene;BraA01g004230.3C.gene;BraA01g004270.3C.gene;BraA01g006130.3C.gene;BraA01g006800.3C.gene;Bra…
Biological Process	GO:0052547	regulation of peptidase activity	72	23	22.4	0.0508	BraA01g011030.3C.gene;BraA02g020890.3C.gene;BraA02g020900.3C.gene;BraA02g020920.3C.gene;BraA02g031730.3C.gene;BraA03g001950.3C.gene;BraA03g017020.3C.gene;BraA03g048940.3C.gene;BraA04g023050.3C.gene;BraA04g028950.3C.gene;BraA05g012110.3C.gene;BraA05g034530.3C.gene;BraA06g041030.3C.gene;BraA07g036660.3C.gene;BraA07g036670.3C.gene;BraA07g037460.3C.gene;BraA08g011920.3C.gene;BraA09g017530.3C.gene;Bra…
Biological Process	GO:0010466	negative regulation of peptidase activity	72	23	22.4	0.0508	BraA01g011030.3C.gene;BraA02g020890.3C.gene;BraA02g020900.3C.gene;BraA02g020920.3C.gene;BraA02g031730.3C.gene;BraA03g001950.3C.gene;BraA03g017020.3C.gene;BraA03g048940.3C.gene;BraA04g023050.3C.gene;BraA04g028950.3C.gene;BraA05g012110.3C.gene;BraA05g034530.3C.gene;BraA06g041030.3C.gene;BraA07g036660.3C.gene;BraA07g036670.3C.gene;BraA07g037460.3C.gene;BraA08g011920.3C.gene;BraA09g017530.3C.gene;Bra…
Biological Process	GO:0090470	shoot organ boundary specification	3	3	0.93	0.05083	BraA01g005000.3C.gene;BraA01g005030.3C.gene;BraA03g057620.3C.gene
Biological Process	GO:0070301	cellular response to hydrogen peroxide	157	57	48.85	0.05098	BraA01g002610.3C.gene;BraA01g004640.3C.gene;BraA01g009310.3C.gene;BraA01g012680.3C.gene;BraA01g020530.3C.gene;BraA01g040660.3C.gene;BraA02g001710.3C.gene;BraA02g011630.3C.gene;BraA02g015620.3C.gene;BraA02g033460.3C.gene;BraA02g037920.3C.gene;BraA02g044460.3C.gene;BraA03g020070.3C.gene;BraA03g020080.3C.gene;BraA03g026770.3C.gene;BraA03g043300.3C.gene;BraA03g047640.3C.gene;BraA03g056260.3C.gene;Bra…
Biological Process	GO:0042343	indole glucosinolate metabolic process	54	20	16.8	0.05126	BraA01g001490.3C.gene;BraA02g000420.3C.gene;BraA02g012430.3C.gene;BraA02g031060.3C.gene;BraA02g038280.3C.gene;BraA03g012530.3C.gene;BraA03g060670.3C.gene;BraA03g060680.3C.gene;BraA05g015120.3C.gene;BraA06g016590.3C.gene;BraA07g011030.3C.gene;BraA07g015340.3C.gene;BraA07g015350.3C.gene;BraA07g025410.3C.gene;BraA08g023780.3C.gene;BraA08g027460.3C.gene;BraA09g003560.3C.gene;BraA09g009070.3C.gene;Bra…
Biological Process	GO:0005987	sucrose catabolic process	16	9	4.98	0.05126	BraA01g003470.3C.gene;BraA01g042340.3C.gene;BraA03g018880.3C.gene;BraA03g018900.3C.gene;BraA04g025740.3C.gene;BraA05g038930.3C.gene;BraA08g007970.3C.gene;BraA08g015640.3C.gene;BraA10g018900.3C.gene
Biological Process	GO:0090567	reproductive shoot system development	878	302	273.17	0.05127	BraA01g000210.3C.gene;BraA01g000350.3C.gene;BraA01g001890.3C.gene;BraA01g005000.3C.gene;BraA01g005030.3C.gene;BraA01g006260.3C.gene;BraA01g006270.3C.gene;BraA01g007850.3C.gene;BraA01g008290.3C.gene;BraA01g008530.3C.gene;BraA01g010430.3C.gene;BraA01g011680.3C.gene;BraA01g015650.3C.gene;BraA01g015680.3C.gene;BraA01g016120.3C.gene;BraA01g016370.3C.gene;BraA01g018070.3C.gene;BraA01g023640.3C.gene;Bra…
Biological Process	GO:0006148	inosine catabolic process	4	3	1.24	0.05131	BraA08g034290.3C.gene;BraA09g064360.3C.gene;BraA10g021340.3C.gene
Biological Process	GO:0034090	maintenance of meiotic sister chromatid cohesion	6	3	1.87	0.05133	BraA01g037460.3C.gene;BraA01g038310.3C.gene;BraA10g026000.3C.gene
Biological Process	GO:0034086	maintenance of sister chromatid cohesion	6	3	1.87	0.05133	BraA01g037460.3C.gene;BraA01g038310.3C.gene;BraA10g026000.3C.gene
Biological Process	GO:0010817	regulation of hormone levels	442	161	137.52	0.05147	BraA01g001290.3C.gene;BraA01g002060.3C.gene;BraA01g003220.3C.gene;BraA01g004910.3C.gene;BraA01g006800.3C.gene;BraA01g008780.3C.gene;BraA01g010660.3C.gene;BraA01g016680.3C.gene;BraA01g020060.3C.gene;BraA01g021350.3C.gene;BraA01g030410.3C.gene;BraA01g036960.3C.gene;BraA01g040570.3C.gene;BraA01g041130.3C.gene;BraA02g001970.3C.gene;BraA02g003880.3C.gene;BraA02g004220.3C.gene;BraA02g004440.3C.gene;Bra…
Biological Process	GO:0046677	response to antibiotic	2	2	0.62	0.05173	BraA01g003910.3C.gene;BraA08g016030.3C.gene
Biological Process	GO:0006842	tricarboxylic acid transport	4	3	1.24	0.05181	BraA03g009220.3C.gene;BraA08g002760.3C.gene;BraA10g020640.3C.gene
Biological Process	GO:0033388	putrescine biosynthetic process from arginine	8	5	2.49	0.05209	BraA01g003600.3C.gene;BraA01g003610.3C.gene;BraA08g015770.3C.gene;BraA10g029480.3C.gene;BraA10g030500.3C.gene
Biological Process	GO:1902074	response to salt	17	10	5.29	0.05209	BraA01g036650.3C.gene;BraA02g016790.3C.gene;BraA04g012020.3C.gene;BraA04g023540.3C.gene;BraA05g031600.3C.gene;BraA06g031580.3C.gene;BraA08g028980.3C.gene;BraA09g057480.3C.gene;BraA10g030710.3C.gene;Brassica_rapa_newGene_6895
Biological Process	GO:0080029	cellular response to boron-containing substance levels	7	5	2.18	0.05233	BraA02g022500.3C.gene;BraA02g025580.3C.gene;BraA03g027250.3C.gene;BraA07g042780.3C.gene;BraA09g016030.3C.gene
Biological Process	GO:0019755	one-carbon compound transport	16	10	4.98	0.05236	BraA02g025580.3C.gene;BraA03g037440.3C.gene;BraA04g026140.3C.gene;BraA04g031870.3C.gene;BraA06g019580.3C.gene;BraA07g042780.3C.gene;BraA09g000010.3C.gene;BraA09g001060.3C.gene;BraA09g021250.3C.gene;Brassica_rapa_newGene_8879
Biological Process	GO:0046352	disaccharide catabolic process	19	10	5.91	0.0526	BraA01g003470.3C.gene;BraA01g042340.3C.gene;BraA03g018880.3C.gene;BraA03g018900.3C.gene;BraA03g051630.3C.gene;BraA04g025740.3C.gene;BraA05g038930.3C.gene;BraA08g007970.3C.gene;BraA08g015640.3C.gene;BraA10g018900.3C.gene
Biological Process	GO:0007568	aging	281	110	87.43	0.05307	BraA01g002770.3C.gene;BraA01g007440.3C.gene;BraA01g010450.3C.gene;BraA01g014490.3C.gene;BraA01g019870.3C.gene;BraA01g021750.3C.gene;BraA01g023560.3C.gene;BraA01g036650.3C.gene;BraA01g036660.3C.gene;BraA01g037540.3C.gene;BraA02g000110.3C.gene;BraA02g001100.3C.gene;BraA02g012030.3C.gene;BraA02g015440.3C.gene;BraA02g015450.3C.gene;BraA02g016970.3C.gene;BraA02g021670.3C.gene;BraA02g021870.3C.gene;Bra…
Biological Process	GO:0010047	fruit dehiscence	20	8	6.22	0.05343	BraA02g000250.3C.gene;BraA04g003240.3C.gene;BraA04g032280.3C.gene;BraA05g001090.3C.gene;BraA07g016830.3C.gene;BraA07g022910.3C.gene;BraA09g007140.3C.gene;BraA09g048090.3C.gene
Biological Process	GO:0052033	pathogen-associated molecular pattern dependent induction by symbiont of host innate immune response	17	9	5.29	0.05349	BraA03g020970.3C.gene;BraA04g000690.3C.gene;BraA04g018580.3C.gene;BraA05g006410.3C.gene;BraA06g017920.3C.gene;BraA06g017950.3C.gene;BraA09g010080.3C.gene;BraA09g016380.3C.gene;BraA09g053330.3C.gene
Biological Process	GO:0052305	positive regulation by organism of innate immune response in other organism involved in symbiotic interaction	17	9	5.29	0.05349	BraA03g020970.3C.gene;BraA04g000690.3C.gene;BraA04g018580.3C.gene;BraA05g006410.3C.gene;BraA06g017920.3C.gene;BraA06g017950.3C.gene;BraA09g010080.3C.gene;BraA09g016380.3C.gene;BraA09g053330.3C.gene
Biological Process	GO:0052306	modulation by organism of innate immune response in other organism involved in symbiotic interaction	17	9	5.29	0.05349	BraA03g020970.3C.gene;BraA04g000690.3C.gene;BraA04g018580.3C.gene;BraA05g006410.3C.gene;BraA06g017920.3C.gene;BraA06g017950.3C.gene;BraA09g010080.3C.gene;BraA09g016380.3C.gene;BraA09g053330.3C.gene
Biological Process	GO:0052308	pathogen-associated molecular pattern dependent modulation by organism of innate immune response in other organism involved in symbiotic interaction	17	9	5.29	0.05349	BraA03g020970.3C.gene;BraA04g000690.3C.gene;BraA04g018580.3C.gene;BraA05g006410.3C.gene;BraA06g017920.3C.gene;BraA06g017950.3C.gene;BraA09g010080.3C.gene;BraA09g016380.3C.gene;BraA09g053330.3C.gene
Biological Process	GO:0052166	positive regulation by symbiont of host innate immune response	17	9	5.29	0.05349	BraA03g020970.3C.gene;BraA04g000690.3C.gene;BraA04g018580.3C.gene;BraA05g006410.3C.gene;BraA06g017920.3C.gene;BraA06g017950.3C.gene;BraA09g010080.3C.gene;BraA09g016380.3C.gene;BraA09g053330.3C.gene
Biological Process	GO:0052167	modulation by symbiont of host innate immune response	17	9	5.29	0.05349	BraA03g020970.3C.gene;BraA04g000690.3C.gene;BraA04g018580.3C.gene;BraA05g006410.3C.gene;BraA06g017920.3C.gene;BraA06g017950.3C.gene;BraA09g010080.3C.gene;BraA09g016380.3C.gene;BraA09g053330.3C.gene
Biological Process	GO:0052169	pathogen-associated molecular pattern dependent modulation by symbiont of host innate immune response	17	9	5.29	0.05349	BraA03g020970.3C.gene;BraA04g000690.3C.gene;BraA04g018580.3C.gene;BraA05g006410.3C.gene;BraA06g017920.3C.gene;BraA06g017950.3C.gene;BraA09g010080.3C.gene;BraA09g016380.3C.gene;BraA09g053330.3C.gene
Biological Process	GO:0052257	pathogen-associated molecular pattern dependent induction by organism of innate immune response of other organism involved in symbiotic interaction	17	9	5.29	0.05349	BraA03g020970.3C.gene;BraA04g000690.3C.gene;BraA04g018580.3C.gene;BraA05g006410.3C.gene;BraA06g017920.3C.gene;BraA06g017950.3C.gene;BraA09g010080.3C.gene;BraA09g016380.3C.gene;BraA09g053330.3C.gene
Biological Process	GO:0052510	positive regulation by organism of defense response of other organism involved in symbiotic interaction	17	9	5.29	0.05349	BraA03g020970.3C.gene;BraA04g000690.3C.gene;BraA04g018580.3C.gene;BraA05g006410.3C.gene;BraA06g017920.3C.gene;BraA06g017950.3C.gene;BraA09g010080.3C.gene;BraA09g016380.3C.gene;BraA09g053330.3C.gene
Biological Process	GO:0052509	positive regulation by symbiont of host defense response	17	9	5.29	0.05349	BraA03g020970.3C.gene;BraA04g000690.3C.gene;BraA04g018580.3C.gene;BraA05g006410.3C.gene;BraA06g017920.3C.gene;BraA06g017950.3C.gene;BraA09g010080.3C.gene;BraA09g016380.3C.gene;BraA09g053330.3C.gene
Biological Process	GO:0097032	mitochondrial respiratory chain complex II biogenesis	2	2	0.62	0.05354	BraA02g016010.3C.gene;BraA10g009290.3C.gene
Biological Process	GO:0034552	respiratory chain complex II assembly	2	2	0.62	0.05354	BraA02g016010.3C.gene;BraA10g009290.3C.gene
Biological Process	GO:0034553	mitochondrial respiratory chain complex II assembly	2	2	0.62	0.05354	BraA02g016010.3C.gene;BraA10g009290.3C.gene
Biological Process	GO:0018293	protein-FAD linkage	2	2	0.62	0.05354	BraA02g016010.3C.gene;BraA10g009290.3C.gene
Biological Process	GO:0007267	cell-cell signaling	41	16	12.76	0.05375	BraA03g020800.3C.gene;BraA03g032130.3C.gene;BraA03g037590.3C.gene;BraA03g046450.3C.gene;BraA05g011180.3C.gene;BraA05g030600.3C.gene;BraA07g007880.3C.gene;BraA07g011780.3C.gene;BraA07g028970.3C.gene;BraA08g024410.3C.gene;BraA08g035560.3C.gene;BraA09g036450.3C.gene;BraA09g042690.3C.gene;BraA10g001550.3C.gene;Brassica_rapa_newGene_5107;Brassica_rapa_newGene_5108
Biological Process	GO:0016131	brassinosteroid metabolic process	53	21	16.49	0.05435	BraA01g010660.3C.gene;BraA01g021350.3C.gene;BraA02g005430.3C.gene;BraA02g030240.3C.gene;BraA02g034410.3C.gene;BraA02g039080.3C.gene;BraA03g038810.3C.gene;BraA03g057080.3C.gene;BraA03g059990.3C.gene;BraA04g014900.3C.gene;BraA04g017050.3C.gene;BraA05g028020.3C.gene;BraA05g033290.3C.gene;BraA06g040090.3C.gene;BraA06g042600.3C.gene;BraA08g025480.3C.gene;BraA08g028150.3C.gene;BraA09g003910.3C.gene;Bra…
Biological Process	GO:0015766	disaccharide transport	29	15	9.02	0.05441	BraA01g033330.3C.gene;BraA02g020540.3C.gene;BraA03g015850.3C.gene;BraA03g020680.3C.gene;BraA03g039110.3C.gene;BraA03g057490.3C.gene;BraA06g018300.3C.gene;BraA06g024680.3C.gene;BraA06g031080.3C.gene;BraA07g001790.3C.gene;BraA07g014520.3C.gene;BraA07g036350.3C.gene;BraA09g006480.3C.gene;BraA09g040330.3C.gene;BraA10g025580.3C.gene
Biological Process	GO:0015770	sucrose transport	29	15	9.02	0.05441	BraA01g033330.3C.gene;BraA02g020540.3C.gene;BraA03g015850.3C.gene;BraA03g020680.3C.gene;BraA03g039110.3C.gene;BraA03g057490.3C.gene;BraA06g018300.3C.gene;BraA06g024680.3C.gene;BraA06g031080.3C.gene;BraA07g001790.3C.gene;BraA07g014520.3C.gene;BraA07g036350.3C.gene;BraA09g006480.3C.gene;BraA09g040330.3C.gene;BraA10g025580.3C.gene
Biological Process	GO:0015772	oligosaccharide transport	29	15	9.02	0.05441	BraA01g033330.3C.gene;BraA02g020540.3C.gene;BraA03g015850.3C.gene;BraA03g020680.3C.gene;BraA03g039110.3C.gene;BraA03g057490.3C.gene;BraA06g018300.3C.gene;BraA06g024680.3C.gene;BraA06g031080.3C.gene;BraA07g001790.3C.gene;BraA07g014520.3C.gene;BraA07g036350.3C.gene;BraA09g006480.3C.gene;BraA09g040330.3C.gene;BraA10g025580.3C.gene
Biological Process	GO:0042542	response to hydrogen peroxide	252	93	78.4	0.0546	BraA01g002610.3C.gene;BraA01g004640.3C.gene;BraA01g009310.3C.gene;BraA01g012680.3C.gene;BraA01g014490.3C.gene;BraA01g020530.3C.gene;BraA01g034870.3C.gene;BraA01g036650.3C.gene;BraA01g036660.3C.gene;BraA01g038810.3C.gene;BraA01g040660.3C.gene;BraA02g001710.3C.gene;BraA02g011630.3C.gene;BraA02g015620.3C.gene;BraA02g027900.3C.gene;BraA02g028540.3C.gene;BraA02g033460.3C.gene;BraA02g037920.3C.gene;Bra…
Biological Process	GO:0048359	mucilage metabolic process involved in seed coat development	34	11	10.58	0.05463	BraA01g001630.3C.gene;BraA02g039040.3C.gene;BraA02g040020.3C.gene;BraA04g021450.3C.gene;BraA04g023540.3C.gene;BraA05g036430.3C.gene;BraA06g016550.3C.gene;BraA06g019100.3C.gene;BraA06g026200.3C.gene;BraA06g036270.3C.gene;BraA09g013490.3C.gene
Biological Process	GO:0016572	histone phosphorylation	10	6	3.11	0.05476	BraA01g024100.3C.gene;BraA04g031570.3C.gene;BraA05g005240.3C.gene;BraA07g040180.3C.gene;BraA08g016850.3C.gene;BraA08g032610.3C.gene
Biological Process	GO:0015793	glycerol transport	5	4	1.56	0.05478	BraA02g025580.3C.gene;BraA03g027250.3C.gene;BraA07g042780.3C.gene;BraA09g001060.3C.gene
Biological Process	GO:0008215	spermine metabolic process	18	7	5.6	0.05492	BraA03g005860.3C.gene;BraA03g007250.3C.gene;BraA05g041260.3C.gene;BraA07g023700.3C.gene;BraA10g011480.3C.gene;BraA10g021310.3C.gene;BraA10g023650.3C.gene
Biological Process	GO:0030148	sphingolipid biosynthetic process	43	13	13.38	0.05499	BraA01g033830.3C.gene;BraA03g038800.3C.gene;BraA04g001120.3C.gene;BraA04g005770.3C.gene;BraA04g020050.3C.gene;BraA04g026870.3C.gene;BraA05g001610.3C.gene;BraA05g007650.3C.gene;BraA06g030890.3C.gene;BraA07g007700.3C.gene;BraA07g018450.3C.gene;BraA07g034560.3C.gene;BraA09g063890.3C.gene
Biological Process	GO:0046113	nucleobase catabolic process	28	12	8.71	0.05561	BraA01g034860.3C.gene;BraA03g047310.3C.gene;BraA04g019480.3C.gene;BraA05g029770.3C.gene;BraA06g022060.3C.gene;BraA06g023170.3C.gene;BraA06g027830.3C.gene;BraA09g001990.3C.gene;BraA09g002070.3C.gene;BraA10g003130.3C.gene;BraA10g019670.3C.gene;Brassica_rapa_newGene_5030
Biological Process	GO:0009064	glutamine family amino acid metabolic process	146	63	45.42	0.05614	BraA01g003570.3C.gene;BraA01g003600.3C.gene;BraA01g003610.3C.gene;BraA01g034850.3C.gene;BraA01g034890.3C.gene;BraA01g036100.3C.gene;BraA01g038730.3C.gene;BraA02g006550.3C.gene;BraA02g007980.3C.gene;BraA02g016970.3C.gene;BraA02g024840.3C.gene;BraA02g025290.3C.gene;BraA02g039240.3C.gene;BraA03g004190.3C.gene;BraA03g012220.3C.gene;BraA03g026730.3C.gene;BraA03g044550.3C.gene;BraA03g049260.3C.gene;Bra…
Biological Process	GO:0042759	long-chain fatty acid biosynthetic process	15	8	4.67	0.05639	BraA01g033830.3C.gene;BraA03g016670.3C.gene;BraA03g037190.3C.gene;BraA03g038800.3C.gene;BraA05g013280.3C.gene;BraA05g031210.3C.gene;BraA08g018660.3C.gene;BraA10g004750.3C.gene
Biological Process	GO:0006593	ornithine catabolic process	2	2	0.62	0.05661	BraA06g042040.3C.gene;BraA09g021720.3C.gene
Biological Process	GO:0097033	mitochondrial respiratory chain complex III biogenesis	5	3	1.56	0.05664	BraA01g016560.3C.gene;BraA03g052770.3C.gene;BraA10g015350.3C.gene
Biological Process	GO:0017062	respiratory chain complex III assembly	5	3	1.56	0.05664	BraA01g016560.3C.gene;BraA03g052770.3C.gene;BraA10g015350.3C.gene
Biological Process	GO:0034551	mitochondrial respiratory chain complex III assembly	5	3	1.56	0.05664	BraA01g016560.3C.gene;BraA03g052770.3C.gene;BraA10g015350.3C.gene
Biological Process	GO:0051193	regulation of cofactor metabolic process	40	12	12.45	0.05665	BraA01g022000.3C.gene;BraA01g031350.3C.gene;BraA02g012660.3C.gene;BraA02g024490.3C.gene;BraA02g031110.3C.gene;BraA03g012760.3C.gene;BraA03g057090.3C.gene;BraA05g024380.3C.gene;BraA07g041160.3C.gene;BraA08g027680.3C.gene;BraA10g014690.3C.gene;Brassica_rapa_newGene_515
Biological Process	GO:0042180	cellular ketone metabolic process	169	73	52.58	0.05684	BraA01g003210.3C.gene;BraA01g005000.3C.gene;BraA01g005030.3C.gene;BraA01g011840.3C.gene;BraA01g032420.3C.gene;BraA01g042890.3C.gene;BraA02g000850.3C.gene;BraA02g003100.3C.gene;BraA02g012060.3C.gene;BraA02g014200.3C.gene;BraA02g016790.3C.gene;BraA02g022480.3C.gene;BraA02g022810.3C.gene;BraA02g025980.3C.gene;BraA02g031060.3C.gene;BraA02g037570.3C.gene;BraA02g045190.3C.gene;BraA03g004010.3C.gene;Bra…
Biological Process	GO:0071486	cellular response to high light intensity	13	7	4.04	0.05688	BraA01g022000.3C.gene;BraA01g031350.3C.gene;BraA01g044460.3C.gene;BraA03g007090.3C.gene;BraA05g024380.3C.gene;BraA09g055220.3C.gene;BraA10g023780.3C.gene
Biological Process	GO:0019318	hexose metabolic process	181	69	56.31	0.05709	BraA01g000200.3C.gene;BraA01g001150.3C.gene;BraA01g011500.3C.gene;BraA01g014620.3C.gene;BraA01g023740.3C.gene;BraA01g034770.3C.gene;BraA01g041960.3C.gene;BraA01g042920.3C.gene;BraA01g044410.3C.gene;BraA02g012360.3C.gene;BraA02g024490.3C.gene;BraA02g034560.3C.gene;BraA03g004740.3C.gene;BraA03g005580.3C.gene;BraA03g005720.3C.gene;BraA03g006680.3C.gene;BraA03g015930.3C.gene;BraA03g023960.3C.gene;Bra…
Biological Process	GO:0030104	water homeostasis	76	36	23.65	0.05712	BraA01g003270.3C.gene;BraA02g025580.3C.gene;BraA02g035820.3C.gene;BraA02g036980.3C.gene;BraA03g019360.3C.gene;BraA03g027250.3C.gene;BraA03g037440.3C.gene;BraA03g041940.3C.gene;BraA03g048570.3C.gene;BraA03g059200.3C.gene;BraA04g001200.3C.gene;BraA04g003680.3C.gene;BraA04g005940.3C.gene;BraA04g010640.3C.gene;BraA04g014780.3C.gene;BraA04g026140.3C.gene;BraA04g031870.3C.gene;BraA05g008260.3C.gene;Bra…
Biological Process	GO:0071277	cellular response to calcium ion	5	1	1.56	0.05719	BraA03g043700.3C.gene
Biological Process	GO:0046068	cGMP metabolic process	3	3	0.93	0.05719	BraA07g026110.3C.gene;BraA07g028930.3C.gene;Brassica_rapa_newGene_4236
Biological Process	GO:0006182	cGMP biosynthetic process	3	3	0.93	0.05719	BraA07g026110.3C.gene;BraA07g028930.3C.gene;Brassica_rapa_newGene_4236
Biological Process	GO:1901617	organic hydroxy compound biosynthetic process	296	112	92.09	0.05723	BraA01g000240.3C.gene;BraA01g000700.3C.gene;BraA01g001230.3C.gene;BraA01g003660.3C.gene;BraA01g008840.3C.gene;BraA01g009810.3C.gene;BraA01g010660.3C.gene;BraA01g021350.3C.gene;BraA01g036180.3C.gene;BraA01g037270.3C.gene;BraA01g041710.3C.gene;BraA02g000850.3C.gene;BraA02g003370.3C.gene;BraA02g005070.3C.gene;BraA02g005430.3C.gene;BraA02g006880.3C.gene;BraA02g010150.3C.gene;BraA02g011640.3C.gene;Bra…
Biological Process	GO:0044786	cell cycle DNA replication	75	33	23.33	0.05727	BraA01g013500.3C.gene;BraA01g024100.3C.gene;BraA02g011890.3C.gene;BraA02g019350.3C.gene;BraA02g035820.3C.gene;BraA03g004700.3C.gene;BraA03g018210.3C.gene;BraA03g020270.3C.gene;BraA03g035340.3C.gene;BraA03g041370.3C.gene;BraA03g041450.3C.gene;BraA03g045190.3C.gene;BraA03g050590.3C.gene;BraA04g005640.3C.gene;BraA04g020030.3C.gene;BraA05g002750.3C.gene;BraA05g036220.3C.gene;BraA06g000590.3C.gene;Bra…
Biological Process	GO:0006001	fructose catabolic process	6	4	1.87	0.05755	BraA04g005700.3C.gene;BraA05g011720.3C.gene;BraA08g006060.3C.gene;BraA09g044960.3C.gene
Biological Process	GO:0042023	DNA endoreduplication	67	30	20.85	0.05786	BraA01g013500.3C.gene;BraA01g024100.3C.gene;BraA02g019350.3C.gene;BraA02g035820.3C.gene;BraA03g004700.3C.gene;BraA03g018210.3C.gene;BraA03g020270.3C.gene;BraA03g041370.3C.gene;BraA03g045190.3C.gene;BraA03g050590.3C.gene;BraA04g005640.3C.gene;BraA04g020030.3C.gene;BraA05g002750.3C.gene;BraA05g036220.3C.gene;BraA06g000590.3C.gene;BraA06g010480.3C.gene;BraA06g011630.3C.gene;BraA06g018770.3C.gene;Bra…
Biological Process	GO:0007584	response to nutrient	21	12	6.53	0.05792	BraA01g044070.3C.gene;BraA02g017380.3C.gene;BraA03g028670.3C.gene;BraA03g030660.3C.gene;BraA03g042590.3C.gene;BraA03g042600.3C.gene;BraA04g010400.3C.gene;BraA07g032410.3C.gene;BraA08g023400.3C.gene;BraA08g034280.3C.gene;BraA09g034780.3C.gene;BraA09g064330.3C.gene
Biological Process	GO:0006000	fructose metabolic process	12	7	3.73	0.05797	BraA04g004360.3C.gene;BraA04g005700.3C.gene;BraA05g011720.3C.gene;BraA07g022160.3C.gene;BraA08g006060.3C.gene;BraA09g044960.3C.gene;BraA09g046560.3C.gene
Biological Process	GO:1901401	regulation of tetrapyrrole metabolic process	36	10	11.2	0.05813	BraA01g022000.3C.gene;BraA01g031350.3C.gene;BraA02g012660.3C.gene;BraA02g031110.3C.gene;BraA03g012760.3C.gene;BraA03g057090.3C.gene;BraA05g024380.3C.gene;BraA08g027680.3C.gene;BraA10g014690.3C.gene;Brassica_rapa_newGene_515
Biological Process	GO:2000604	negative regulation of secondary growth	4	1	1.24	0.05835	BraA09g046870.3C.gene
Biological Process	GO:0006654	phosphatidic acid biosynthetic process	2	2	0.62	0.05852	BraA01g042490.3C.gene;BraA03g050150.3C.gene
Biological Process	GO:0002009	morphogenesis of an epithelium	4	3	1.24	0.05902	BraA03g019900.3C.gene;BraA05g007500.3C.gene;BraA10g032720.3C.gene
Biological Process	GO:0001736	establishment of planar polarity	4	3	1.24	0.05902	BraA03g019900.3C.gene;BraA05g007500.3C.gene;BraA10g032720.3C.gene
Biological Process	GO:0001738	morphogenesis of a polarized epithelium	4	3	1.24	0.05902	BraA03g019900.3C.gene;BraA05g007500.3C.gene;BraA10g032720.3C.gene
Biological Process	GO:0048729	tissue morphogenesis	4	3	1.24	0.05902	BraA03g019900.3C.gene;BraA05g007500.3C.gene;BraA10g032720.3C.gene
Biological Process	GO:0040009	regulation of growth rate	5	4	1.56	0.05916	BraA06g009950.3C.gene;BraA07g003460.3C.gene;BraA09g010950.3C.gene;BraA09g059990.3C.gene
Biological Process	GO:0006006	glucose metabolic process	107	43	33.29	0.05927	BraA01g000200.3C.gene;BraA01g001150.3C.gene;BraA01g023740.3C.gene;BraA01g042920.3C.gene;BraA01g044410.3C.gene;BraA02g024490.3C.gene;BraA02g034560.3C.gene;BraA03g004740.3C.gene;BraA03g005580.3C.gene;BraA03g005720.3C.gene;BraA03g015930.3C.gene;BraA03g053380.3C.gene;BraA04g004360.3C.gene;BraA04g004590.3C.gene;BraA04g005700.3C.gene;BraA04g014140.3C.gene;BraA04g015630.3C.gene;BraA05g011720.3C.gene;Bra…
Biological Process	GO:0042214	terpene metabolic process	36	16	11.2	0.05965	BraA01g002000.3C.gene;BraA03g031380.3C.gene;BraA03g052720.3C.gene;BraA03g063030.3C.gene;BraA04g000040.3C.gene;BraA04g011870.3C.gene;BraA05g040310.3C.gene;BraA06g007670.3C.gene;BraA06g031290.3C.gene;BraA06g031370.3C.gene;BraA06g033010.3C.gene;BraA06g038730.3C.gene;BraA08g023090.3C.gene;BraA09g053400.3C.gene;BraA09g053420.3C.gene;BraA10g010930.3C.gene
Biological Process	GO:0006090	pyruvate metabolic process	171	60	53.2	0.05976	BraA01g000200.3C.gene;BraA01g003910.3C.gene;BraA01g021200.3C.gene;BraA01g023870.3C.gene;BraA01g038640.3C.gene;BraA01g038700.3C.gene;BraA02g012740.3C.gene;BraA02g015010.3C.gene;BraA02g024490.3C.gene;BraA02g025380.3C.gene;BraA03g004740.3C.gene;BraA03g012880.3C.gene;BraA03g015810.3C.gene;BraA03g030040.3C.gene;BraA03g031380.3C.gene;BraA03g035490.3C.gene;BraA03g036210.3C.gene;BraA03g037710.3C.gene;Bra…
Biological Process	GO:1903052	positive regulation of proteolysis involved in cellular protein catabolic process	19	5	5.91	0.06001	BraA03g008710.3C.gene;BraA06g027170.3C.gene;BraA07g004810.3C.gene;BraA10g021500.3C.gene;Brassica_rapa_newGene_8469
Biological Process	GO:0010954	positive regulation of protein processing	19	5	5.91	0.06001	BraA03g008710.3C.gene;BraA06g027170.3C.gene;BraA07g004810.3C.gene;BraA10g021500.3C.gene;Brassica_rapa_newGene_8469
Biological Process	GO:1903319	positive regulation of protein maturation	19	5	5.91	0.06001	BraA03g008710.3C.gene;BraA06g027170.3C.gene;BraA07g004810.3C.gene;BraA10g021500.3C.gene;Brassica_rapa_newGene_8469
Biological Process	GO:0045862	positive regulation of proteolysis	19	5	5.91	0.06001	BraA03g008710.3C.gene;BraA06g027170.3C.gene;BraA07g004810.3C.gene;BraA10g021500.3C.gene;Brassica_rapa_newGene_8469
Biological Process	GO:1901800	positive regulation of proteasomal protein catabolic process	19	5	5.91	0.06001	BraA03g008710.3C.gene;BraA06g027170.3C.gene;BraA07g004810.3C.gene;BraA10g021500.3C.gene;Brassica_rapa_newGene_8469
Biological Process	GO:0046856	phosphatidylinositol dephosphorylation	35	15	10.89	0.06011	BraA02g044980.3C.gene;BraA03g023120.3C.gene;BraA03g047970.3C.gene;BraA04g011650.3C.gene;BraA04g026490.3C.gene;BraA05g011940.3C.gene;BraA06g028550.3C.gene;BraA07g019820.3C.gene;BraA08g034280.3C.gene;BraA08g034340.3C.gene;BraA09g052480.3C.gene;BraA09g064330.3C.gene;BraA10g004300.3C.gene;Brassica_rapa_newGene_139;Brassica_rapa_newGene_2425
Biological Process	GO:0009416	response to light stimulus	1146	402	356.55	0.06031	BraA01g000210.3C.gene;BraA01g000250.3C.gene;BraA01g001110.3C.gene;BraA01g001310.3C.gene;BraA01g002420.3C.gene;BraA01g003100.3C.gene;BraA01g004040.3C.gene;BraA01g005000.3C.gene;BraA01g005030.3C.gene;BraA01g005150.3C.gene;BraA01g008310.3C.gene;BraA01g008630.3C.gene;BraA01g009120.3C.gene;BraA01g009670.3C.gene;BraA01g010660.3C.gene;BraA01g011190.3C.gene;BraA01g012930.3C.gene;BraA01g015780.3C.gene;Bra…
Biological Process	GO:0006261	DNA-dependent DNA replication	130	46	40.45	0.06036	BraA01g008580.3C.gene;BraA02g001290.3C.gene;BraA02g011890.3C.gene;BraA02g015110.3C.gene;BraA02g017590.3C.gene;BraA02g024100.3C.gene;BraA02g026980.3C.gene;BraA02g032740.3C.gene;BraA02g035820.3C.gene;BraA03g001460.3C.gene;BraA03g004700.3C.gene;BraA03g018210.3C.gene;BraA03g020270.3C.gene;BraA03g025200.3C.gene;BraA03g029120.3C.gene;BraA03g029320.3C.gene;BraA03g035340.3C.gene;BraA03g041370.3C.gene;Bra…
Biological Process	GO:0042537	benzene-containing compound metabolic process	85	35	26.45	0.06042	BraA01g000240.3C.gene;BraA01g003210.3C.gene;BraA02g000850.3C.gene;BraA02g022480.3C.gene;BraA02g031060.3C.gene;BraA03g019930.3C.gene;BraA03g023080.3C.gene;BraA03g027290.3C.gene;BraA04g017330.3C.gene;BraA04g017350.3C.gene;BraA05g003870.3C.gene;BraA05g008320.3C.gene;BraA05g036420.3C.gene;BraA06g001540.3C.gene;BraA06g007020.3C.gene;BraA06g009500.3C.gene;BraA06g012980.3C.gene;BraA06g035820.3C.gene;Bra…
Biological Process	GO:0030091	protein repair	34	17	10.58	0.06044	BraA01g012560.3C.gene;BraA01g015830.3C.gene;BraA01g026460.3C.gene;BraA02g023010.3C.gene;BraA03g000080.3C.gene;BraA03g002970.3C.gene;BraA03g003000.3C.gene;BraA03g003010.3C.gene;BraA03g028320.3C.gene;BraA05g013660.3C.gene;BraA06g001210.3C.gene;BraA06g037280.3C.gene;BraA08g014750.3C.gene;BraA10g002150.3C.gene;BraA10g029790.3C.gene;Brassica_rapa_newGene_154;Brassica_rapa_newGene_6469
Biological Process	GO:0006493	protein O-linked glycosylation	19	6	5.91	0.06062	BraA06g019100.3C.gene;BraA06g026200.3C.gene;BraA07g013470.3C.gene;BraA07g013650.3C.gene;BraA09g053180.3C.gene;Brassica_rapa_newGene_6203
Biological Process	GO:0009269	response to desiccation	32	15	9.96	0.06062	BraA02g037860.3C.gene;BraA03g024080.3C.gene;BraA03g041940.3C.gene;BraA05g001660.3C.gene;BraA05g006260.3C.gene;BraA05g017800.3C.gene;BraA06g037410.3C.gene;BraA08g001190.3C.gene;BraA08g022650.3C.gene;BraA08g035760.3C.gene;BraA09g003290.3C.gene;BraA09g055390.3C.gene;BraA10g003870.3C.gene;Brassica_rapa_newGene_1568;Brassica_rapa_newGene_8757
Biological Process	GO:0070726	cell wall assembly	44	17	13.69	0.06145	BraA01g017810.3C.gene;BraA01g033000.3C.gene;BraA02g006110.3C.gene;BraA02g039040.3C.gene;BraA03g007000.3C.gene;BraA03g039440.3C.gene;BraA04g024030.3C.gene;BraA05g011390.3C.gene;BraA05g026540.3C.gene;BraA05g041100.3C.gene;BraA06g006660.3C.gene;BraA06g036270.3C.gene;BraA08g019530.3C.gene;BraA08g032400.3C.gene;BraA09g004470.3C.gene;BraA10g023270.3C.gene;BraA10g023880.3C.gene
Biological Process	GO:0071668	plant-type cell wall assembly	44	17	13.69	0.06145	BraA01g017810.3C.gene;BraA01g033000.3C.gene;BraA02g006110.3C.gene;BraA02g039040.3C.gene;BraA03g007000.3C.gene;BraA03g039440.3C.gene;BraA04g024030.3C.gene;BraA05g011390.3C.gene;BraA05g026540.3C.gene;BraA05g041100.3C.gene;BraA06g006660.3C.gene;BraA06g036270.3C.gene;BraA08g019530.3C.gene;BraA08g032400.3C.gene;BraA09g004470.3C.gene;BraA10g023270.3C.gene;BraA10g023880.3C.gene
Biological Process	GO:0033345	asparagine catabolic process via L-aspartate	5	4	1.56	0.06195	BraA01g036100.3C.gene;BraA03g044550.3C.gene;BraA05g031030.3C.gene;BraA09g000490.3C.gene
Biological Process	GO:0006530	asparagine catabolic process	5	4	1.56	0.06195	BraA01g036100.3C.gene;BraA03g044550.3C.gene;BraA05g031030.3C.gene;BraA09g000490.3C.gene
Biological Process	GO:0009819	drought recovery	10	6	3.11	0.06198	BraA01g035870.3C.gene;BraA03g039280.3C.gene;BraA05g008320.3C.gene;BraA05g030540.3C.gene;BraA07g029860.3C.gene;BraA10g005910.3C.gene
Biological Process	GO:0046110	xanthine metabolic process	16	8	4.98	0.06236	BraA04g019480.3C.gene;BraA06g022060.3C.gene;BraA06g023170.3C.gene;BraA09g001990.3C.gene;BraA09g002070.3C.gene;BraA10g003130.3C.gene;BraA10g019670.3C.gene;Brassica_rapa_newGene_5030
Biological Process	GO:0010192	mucilage biosynthetic process	38	15	11.82	0.06274	BraA01g001630.3C.gene;BraA02g039040.3C.gene;BraA02g040020.3C.gene;BraA03g004030.3C.gene;BraA04g023540.3C.gene;BraA05g036430.3C.gene;BraA06g001330.3C.gene;BraA06g016550.3C.gene;BraA06g019100.3C.gene;BraA06g026200.3C.gene;BraA06g036270.3C.gene;BraA07g040360.3C.gene;BraA09g012790.3C.gene;BraA09g013490.3C.gene;BraA09g015440.3C.gene
Biological Process	GO:0006749	glutathione metabolic process	102	43	31.74	0.0633	BraA01g000550.3C.gene;BraA01g000570.3C.gene;BraA01g008390.3C.gene;BraA02g006880.3C.gene;BraA02g022700.3C.gene;BraA03g016420.3C.gene;BraA03g016430.3C.gene;BraA03g024700.3C.gene;BraA03g029050.3C.gene;BraA03g029060.3C.gene;BraA03g054970.3C.gene;BraA04g021100.3C.gene;BraA04g021120.3C.gene;BraA04g022100.3C.gene;BraA05g000250.3C.gene;BraA05g014700.3C.gene;BraA05g041710.3C.gene;BraA06g007200.3C.gene;Bra…
Biological Process	GO:0032147	activation of protein kinase activity	31	16	9.65	0.06352	BraA01g013460.3C.gene;BraA01g032420.3C.gene;BraA02g006040.3C.gene;BraA02g016890.3C.gene;BraA03g002870.3C.gene;BraA03g039670.3C.gene;BraA03g052940.3C.gene;BraA05g018200.3C.gene;BraA06g020840.3C.gene;BraA06g025770.3C.gene;BraA07g031860.3C.gene;BraA08g015140.3C.gene;BraA09g007230.3C.gene;BraA09g065210.3C.gene;BraA10g002320.3C.gene;Brassica_rapa_newGene_5371
Biological Process	GO:0007346	regulation of mitotic cell cycle	117	47	36.4	0.06356	BraA01g001290.3C.gene;BraA01g008580.3C.gene;BraA01g013460.3C.gene;BraA01g024100.3C.gene;BraA01g033610.3C.gene;BraA01g035870.3C.gene;BraA01g037460.3C.gene;BraA02g005340.3C.gene;BraA02g006040.3C.gene;BraA02g016890.3C.gene;BraA02g025960.3C.gene;BraA03g002870.3C.gene;BraA03g020270.3C.gene;BraA03g041450.3C.gene;BraA03g060910.3C.gene;BraA04g005640.3C.gene;BraA04g020030.3C.gene;BraA04g024120.3C.gene;Bra…
Biological Process	GO:0044242	cellular lipid catabolic process	145	69	45.11	0.06363	BraA01g008530.3C.gene;BraA01g010040.3C.gene;BraA01g010660.3C.gene;BraA01g019720.3C.gene;BraA01g041760.3C.gene;BraA01g042490.3C.gene;BraA01g044740.3C.gene;BraA02g001210.3C.gene;BraA02g002700.3C.gene;BraA02g003100.3C.gene;BraA02g024710.3C.gene;BraA02g030540.3C.gene;BraA02g039900.3C.gene;BraA03g001410.3C.gene;BraA03g003510.3C.gene;BraA03g017600.3C.gene;BraA03g018600.3C.gene;BraA03g032970.3C.gene;Bra…
Biological Process	GO:0097237	cellular response to toxic substance	2	2	0.62	0.0639	BraA02g001820.3C.gene;BraA03g002170.3C.gene
Biological Process	GO:0090056	regulation of chlorophyll metabolic process	33	10	10.27	0.06446	BraA01g022000.3C.gene;BraA01g031350.3C.gene;BraA02g012660.3C.gene;BraA02g031110.3C.gene;BraA03g012760.3C.gene;BraA03g057090.3C.gene;BraA05g024380.3C.gene;BraA08g027680.3C.gene;BraA10g014690.3C.gene;Brassica_rapa_newGene_515
Biological Process	GO:0071421	manganese ion transmembrane transport	17	10	5.29	0.06484	BraA01g018710.3C.gene;BraA02g023670.3C.gene;BraA02g025530.3C.gene;BraA03g041500.3C.gene;BraA04g002910.3C.gene;BraA05g033000.3C.gene;BraA06g016610.3C.gene;BraA06g031620.3C.gene;BraA07g015310.3C.gene;BraA08g027450.3C.gene
Biological Process	GO:0042754	negative regulation of circadian rhythm	5	3	1.56	0.06516	BraA05g001030.3C.gene;BraA07g042720.3C.gene;BraA10g000820.3C.gene
Biological Process	GO:0010268	brassinosteroid homeostasis	39	15	12.13	0.06535	BraA01g010660.3C.gene;BraA01g021350.3C.gene;BraA02g005430.3C.gene;BraA02g039080.3C.gene;BraA03g038810.3C.gene;BraA03g059990.3C.gene;BraA04g014900.3C.gene;BraA04g017050.3C.gene;BraA05g028020.3C.gene;BraA05g033290.3C.gene;BraA06g042600.3C.gene;BraA08g028150.3C.gene;BraA09g003910.3C.gene;BraA09g021180.3C.gene;BraA10g028480.3C.gene
Biological Process	GO:0045596	negative regulation of cell differentiation	100	36	31.11	0.06574	BraA01g010430.3C.gene;BraA01g021650.3C.gene;BraA02g003470.3C.gene;BraA02g010680.3C.gene;BraA02g019880.3C.gene;BraA02g036180.3C.gene;BraA02g042750.3C.gene;BraA03g018210.3C.gene;BraA04g001630.3C.gene;BraA04g022480.3C.gene;BraA04g025090.3C.gene;BraA05g001160.3C.gene;BraA05g009880.3C.gene;BraA05g024740.3C.gene;BraA05g038580.3C.gene;BraA06g013690.3C.gene;BraA06g027210.3C.gene;BraA06g029000.3C.gene;Bra…
Biological Process	GO:0009395	phospholipid catabolic process	16	10	4.98	0.06619	BraA01g042490.3C.gene;BraA01g044740.3C.gene;BraA02g030540.3C.gene;BraA03g048950.3C.gene;BraA04g013670.3C.gene;BraA04g019370.3C.gene;BraA05g041950.3C.gene;BraA06g018350.3C.gene;BraA07g020420.3C.gene;BraA09g019710.3C.gene
Biological Process	GO:0043617	cellular response to sucrose starvation	5	3	1.56	0.06621	BraA06g016890.3C.gene;BraA06g019700.3C.gene;BraA08g027370.3C.gene
Biological Process	GO:0015840	urea transport	12	8	3.73	0.06622	BraA02g025580.3C.gene;BraA03g037440.3C.gene;BraA04g026140.3C.gene;BraA06g019580.3C.gene;BraA07g042780.3C.gene;BraA09g001060.3C.gene;BraA09g021250.3C.gene;Brassica_rapa_newGene_8879
Biological Process	GO:0042761	very long-chain fatty acid biosynthetic process	35	12	10.89	0.06634	BraA01g015290.3C.gene;BraA02g017810.3C.gene;BraA02g038430.3C.gene;BraA03g016670.3C.gene;BraA03g043590.3C.gene;BraA05g013280.3C.gene;BraA06g036730.3C.gene;BraA07g007700.3C.gene;BraA07g033010.3C.gene;BraA08g018660.3C.gene;BraA09g046170.3C.gene;BraA10g004750.3C.gene
Biological Process	GO:0009816	defense response to bacterium, incompatible interaction	87	35	27.07	0.06643	BraA01g002970.3C.gene;BraA01g014490.3C.gene;BraA01g025910.3C.gene;BraA01g032990.3C.gene;BraA01g042770.3C.gene;BraA02g028310.3C.gene;BraA02g028540.3C.gene;BraA02g031580.3C.gene;BraA02g040690.3C.gene;BraA03g002480.3C.gene;BraA03g005610.3C.gene;BraA03g012970.3C.gene;BraA03g038220.3C.gene;BraA03g039450.3C.gene;BraA03g041440.3C.gene;BraA03g047230.3C.gene;BraA03g050150.3C.gene;BraA03g051480.3C.gene;Bra…
Biological Process	GO:0009098	leucine biosynthetic process	24	11	7.47	0.06666	BraA02g005320.3C.gene;BraA02g025820.3C.gene;BraA02g025840.3C.gene;BraA03g039020.3C.gene;BraA05g003380.3C.gene;BraA05g003390.3C.gene;BraA05g027600.3C.gene;BraA06g006950.3C.gene;BraA08g003210.3C.gene;BraA08g032270.3C.gene;BraA09g057230.3C.gene
Biological Process	GO:0018958	phenol-containing compound metabolic process	76	33	23.65	0.06669	BraA01g000240.3C.gene;BraA01g008840.3C.gene;BraA02g000850.3C.gene;BraA02g014190.3C.gene;BraA02g022480.3C.gene;BraA02g031060.3C.gene;BraA03g019930.3C.gene;BraA03g023080.3C.gene;BraA03g027290.3C.gene;BraA03g051360.3C.gene;BraA04g017330.3C.gene;BraA04g017350.3C.gene;BraA05g003870.3C.gene;BraA05g008320.3C.gene;BraA06g001540.3C.gene;BraA06g007020.3C.gene;BraA06g009500.3C.gene;BraA06g035820.3C.gene;Bra…
Biological Process	GO:0005975	carbohydrate metabolic process	2165	787	673.6	0.06693	BraA01g000060.3C.gene;BraA01g000200.3C.gene;BraA01g000390.3C.gene;BraA01g000660.3C.gene;BraA01g000700.3C.gene;BraA01g000790.3C.gene;BraA01g001150.3C.gene;BraA01g001630.3C.gene;BraA01g003370.3C.gene;BraA01g003470.3C.gene;BraA01g004270.3C.gene;BraA01g004690.3C.gene;BraA01g006680.3C.gene;BraA01g007420.3C.gene;BraA01g007430.3C.gene;BraA01g007440.3C.gene;BraA01g008280.3C.gene;BraA01g008460.3C.gene;Bra…
Biological Process	GO:0032055	negative regulation of translation in response to stress	5	3	1.56	0.06697	BraA01g003700.3C.gene;BraA03g058910.3C.gene;BraA09g017050.3C.gene
Biological Process	GO:0043555	regulation of translation in response to stress	5	3	1.56	0.06697	BraA01g003700.3C.gene;BraA03g058910.3C.gene;BraA09g017050.3C.gene
Biological Process	GO:0080149	sucrose induced translational repression	5	3	1.56	0.06697	BraA01g003700.3C.gene;BraA03g058910.3C.gene;BraA09g017050.3C.gene
Biological Process	GO:0000819	sister chromatid segregation	49	20	15.25	0.06725	BraA01g008580.3C.gene;BraA01g037460.3C.gene;BraA01g038310.3C.gene;BraA03g025890.3C.gene;BraA03g043390.3C.gene;BraA04g009480.3C.gene;BraA04g010480.3C.gene;BraA05g012360.3C.gene;BraA05g037500.3C.gene;BraA06g019550.3C.gene;BraA06g025930.3C.gene;BraA07g004250.3C.gene;BraA08g015480.3C.gene;BraA08g022980.3C.gene;BraA09g047730.3C.gene;BraA09g055920.3C.gene;BraA09g055930.3C.gene;BraA10g009940.3C.gene;Bra…
Biological Process	GO:0030186	melatonin metabolic process	8	5	2.49	0.06759	BraA02g014110.3C.gene;BraA03g014080.3C.gene;BraA05g023770.3C.gene;BraA09g029550.3C.gene;BraA10g012330.3C.gene
Biological Process	GO:0030187	melatonin biosynthetic process	8	5	2.49	0.06759	BraA02g014110.3C.gene;BraA03g014080.3C.gene;BraA05g023770.3C.gene;BraA09g029550.3C.gene;BraA10g012330.3C.gene
Biological Process	GO:0006532	aspartate biosynthetic process	11	5	3.42	0.06761	BraA03g039020.3C.gene;BraA05g027600.3C.gene;BraA06g006950.3C.gene;BraA08g003210.3C.gene;BraA08g032270.3C.gene
Biological Process	GO:0034050	host programmed cell death induced by symbiont	150	58	46.67	0.06778	BraA01g000350.3C.gene;BraA01g001110.3C.gene;BraA01g009930.3C.gene;BraA01g016810.3C.gene;BraA01g032420.3C.gene;BraA01g032990.3C.gene;BraA02g009680.3C.gene;BraA02g014080.3C.gene;BraA02g023960.3C.gene;BraA02g031060.3C.gene;BraA02g038430.3C.gene;BraA03g034970.3C.gene;BraA03g037570.3C.gene;BraA03g039450.3C.gene;BraA03g039670.3C.gene;BraA03g041440.3C.gene;BraA03g045350.3C.gene;BraA03g048640.3C.gene;Bra…
Biological Process	GO:0019320	hexose catabolic process	77	33	23.96	0.06811	BraA01g000200.3C.gene;BraA01g023740.3C.gene;BraA01g042920.3C.gene;BraA01g044410.3C.gene;BraA02g024490.3C.gene;BraA02g034560.3C.gene;BraA03g004740.3C.gene;BraA03g005580.3C.gene;BraA03g005720.3C.gene;BraA03g015930.3C.gene;BraA04g004590.3C.gene;BraA04g005700.3C.gene;BraA04g014140.3C.gene;BraA04g015630.3C.gene;BraA05g011720.3C.gene;BraA06g009430.3C.gene;BraA06g031760.3C.gene;BraA06g031790.3C.gene;Bra…
Biological Process	GO:0010036	response to boron-containing substance	8	5	2.49	0.06811	BraA02g022500.3C.gene;BraA02g025580.3C.gene;BraA03g027250.3C.gene;BraA07g042780.3C.gene;BraA09g016030.3C.gene
Biological Process	GO:0009909	regulation of flower development	255	82	79.34	0.06929	BraA01g000350.3C.gene;BraA01g011680.3C.gene;BraA01g042890.3C.gene;BraA02g001100.3C.gene;BraA02g002700.3C.gene;BraA02g003470.3C.gene;BraA02g003880.3C.gene;BraA02g004770.3C.gene;BraA02g007170.3C.gene;BraA02g009680.3C.gene;BraA02g010130.3C.gene;BraA02g012660.3C.gene;BraA02g016700.3C.gene;BraA02g031110.3C.gene;BraA02g039950.3C.gene;BraA02g042750.3C.gene;BraA02g043490.3C.gene;BraA02g044580.3C.gene;Bra…
Biological Process	GO:0017126	nucleologenesis	2	2	0.62	0.06967	BraA02g043690.3C.gene;BraA06g025970.3C.gene
Biological Process	GO:0048831	regulation of shoot system development	327	109	101.74	0.07	BraA01g000350.3C.gene;BraA01g011680.3C.gene;BraA01g036650.3C.gene;BraA01g036660.3C.gene;BraA01g042890.3C.gene;BraA02g001100.3C.gene;BraA02g002700.3C.gene;BraA02g003470.3C.gene;BraA02g003880.3C.gene;BraA02g004770.3C.gene;BraA02g007170.3C.gene;BraA02g009680.3C.gene;BraA02g010130.3C.gene;BraA02g012660.3C.gene;BraA02g016700.3C.gene;BraA02g031110.3C.gene;BraA02g039450.3C.gene;BraA02g039950.3C.gene;Bra…
Biological Process	GO:0051058	negative regulation of small GTPase mediated signal transduction	3	2	0.93	0.0705	BraA03g051960.3C.gene;BraA08g020380.3C.gene
Biological Process	GO:0009865	pollen tube adhesion	3	2	0.93	0.0705	BraA03g051960.3C.gene;BraA08g020380.3C.gene
Biological Process	GO:0035023	regulation of Rho protein signal transduction	3	2	0.93	0.0705	BraA03g051960.3C.gene;BraA08g020380.3C.gene
Biological Process	GO:0035024	negative regulation of Rho protein signal transduction	3	2	0.93	0.0705	BraA03g051960.3C.gene;BraA08g020380.3C.gene
Biological Process	GO:0007266	Rho protein signal transduction	3	2	0.93	0.0705	BraA03g051960.3C.gene;BraA08g020380.3C.gene
Biological Process	GO:0098609	cell-cell adhesion	3	2	0.93	0.0705	BraA03g051960.3C.gene;BraA08g020380.3C.gene
Biological Process	GO:0046580	negative regulation of Ras protein signal transduction	3	2	0.93	0.0705	BraA03g051960.3C.gene;BraA08g020380.3C.gene
Biological Process	GO:0046339	diacylglycerol metabolic process	13	5	4.04	0.07059	BraA01g010040.3C.gene;BraA03g045330.3C.gene;BraA07g017550.3C.gene;BraA10g032830.3C.gene;Brassica_rapa_newGene_6814
Biological Process	GO:0071466	cellular response to xenobiotic stimulus	6	3	1.87	0.07061	BraA02g026630.3C.gene;BraA03g054970.3C.gene;BraA10g000550.3C.gene
Biological Process	GO:0006805	xenobiotic metabolic process	6	3	1.87	0.07061	BraA02g026630.3C.gene;BraA03g054970.3C.gene;BraA10g000550.3C.gene
Biological Process	GO:0045836	positive regulation of meiotic nuclear division	8	4	2.49	0.07067	BraA02g043300.3C.gene;BraA03g022470.3C.gene;BraA05g003230.3C.gene;BraA06g025430.3C.gene
Biological Process	GO:0019428	allantoin biosynthetic process	3	2	0.93	0.07079	BraA02g011720.3C.gene;BraA07g009600.3C.gene
Biological Process	GO:0046487	glyoxylate metabolic process	17	6	5.29	0.07081	BraA02g003100.3C.gene;BraA03g042060.3C.gene;BraA04g016750.3C.gene;BraA08g019620.3C.gene;BraA09g015910.3C.gene;BraA09g019490.3C.gene
Biological Process	GO:0044111	development involved in symbiotic interaction	5	2	1.56	0.07084	BraA01g032880.3C.gene;BraA10g010270.3C.gene
Biological Process	GO:0046100	hypoxanthine metabolic process	2	2	0.62	0.07094	BraA07g036200.3C.gene;BraA09g025480.3C.gene
Biological Process	GO:0003032	detection of oxygen	8	4	2.49	0.07134	BraA03g022390.3C.gene;BraA08g001340.3C.gene;BraA09g048900.3C.gene;BraA10g024230.3C.gene
Biological Process	GO:0070483	detection of hypoxia	8	4	2.49	0.07134	BraA03g022390.3C.gene;BraA08g001340.3C.gene;BraA09g048900.3C.gene;BraA10g024230.3C.gene
Biological Process	GO:0010497	plasmodesmata-mediated intercellular transport	17	10	5.29	0.07209	BraA01g007850.3C.gene;BraA01g029140.3C.gene;BraA01g042250.3C.gene;BraA03g032370.3C.gene;BraA05g039430.3C.gene;BraA06g043450.3C.gene;BraA07g005330.3C.gene;BraA09g051530.3C.gene;BraA09g062330.3C.gene;BraA10g001070.3C.gene
Biological Process	GO:0016122	xanthophyll metabolic process	26	12	8.09	0.07249	BraA01g034180.3C.gene;BraA03g012640.3C.gene;BraA03g031380.3C.gene;BraA03g052720.3C.gene;BraA03g057490.3C.gene;BraA04g000040.3C.gene;BraA08g009810.3C.gene;BraA09g020930.3C.gene;BraA09g053400.3C.gene;BraA09g053420.3C.gene;BraA10g010930.3C.gene;Brassica_rapa_newGene_3944
Biological Process	GO:0009314	response to radiation	1183	413	368.07	0.07305	BraA01g000210.3C.gene;BraA01g000250.3C.gene;BraA01g001110.3C.gene;BraA01g001310.3C.gene;BraA01g001380.3C.gene;BraA01g002420.3C.gene;BraA01g003100.3C.gene;BraA01g004040.3C.gene;BraA01g005000.3C.gene;BraA01g005030.3C.gene;BraA01g005150.3C.gene;BraA01g008310.3C.gene;BraA01g008630.3C.gene;BraA01g009120.3C.gene;BraA01g009670.3C.gene;BraA01g010660.3C.gene;BraA01g011190.3C.gene;BraA01g011840.3C.gene;Bra…
Biological Process	GO:0010080	regulation of floral meristem growth	3	2	0.93	0.07348	BraA02g003470.3C.gene;BraA03g054260.3C.gene
Biological Process	GO:0016053	organic acid biosynthetic process	995	345	309.57	0.07362	BraA01g000240.3C.gene;BraA01g000480.3C.gene;BraA01g000700.3C.gene;BraA01g000790.3C.gene;BraA01g002420.3C.gene;BraA01g004070.3C.gene;BraA01g004270.3C.gene;BraA01g005000.3C.gene;BraA01g005030.3C.gene;BraA01g008530.3C.gene;BraA01g009810.3C.gene;BraA01g011640.3C.gene;BraA01g011840.3C.gene;BraA01g012700.3C.gene;BraA01g013360.3C.gene;BraA01g015290.3C.gene;BraA01g015780.3C.gene;BraA01g016120.3C.gene;Bra…
Biological Process	GO:0046394	carboxylic acid biosynthetic process	995	345	309.57	0.07362	BraA01g000240.3C.gene;BraA01g000480.3C.gene;BraA01g000700.3C.gene;BraA01g000790.3C.gene;BraA01g002420.3C.gene;BraA01g004070.3C.gene;BraA01g004270.3C.gene;BraA01g005000.3C.gene;BraA01g005030.3C.gene;BraA01g008530.3C.gene;BraA01g009810.3C.gene;BraA01g011640.3C.gene;BraA01g011840.3C.gene;BraA01g012700.3C.gene;BraA01g013360.3C.gene;BraA01g015290.3C.gene;BraA01g015780.3C.gene;BraA01g016120.3C.gene;Bra…
Biological Process	GO:0007050	cell cycle arrest	22	12	6.84	0.07371	BraA01g007850.3C.gene;BraA01g011840.3C.gene;BraA03g041370.3C.gene;BraA03g045190.3C.gene;BraA04g023550.3C.gene;BraA06g003660.3C.gene;BraA06g035300.3C.gene;BraA06g042410.3C.gene;BraA08g014550.3C.gene;BraA09g004330.3C.gene;BraA09g041740.3C.gene;Brassica_rapa_newGene_2411
Biological Process	GO:0007112	male meiosis cytokinesis	4	3	1.24	0.07402	BraA03g012900.3C.gene;BraA06g023100.3C.gene;BraA10g014500.3C.gene
Biological Process	GO:0044273	sulfur compound catabolic process	72	31	22.4	0.07464	BraA01g008390.3C.gene;BraA01g025910.3C.gene;BraA01g030200.3C.gene;BraA01g035980.3C.gene;BraA02g000420.3C.gene;BraA02g023150.3C.gene;BraA02g031060.3C.gene;BraA02g032330.3C.gene;BraA02g039460.3C.gene;BraA03g054970.3C.gene;BraA04g002030.3C.gene;BraA04g002040.3C.gene;BraA04g023310.3C.gene;BraA04g031100.3C.gene;BraA04g031380.3C.gene;BraA05g003910.3C.gene;BraA05g004360.3C.gene;BraA05g012870.3C.gene;Bra…
Biological Process	GO:0097306	cellular response to alcohol	545	192	169.57	0.07561	BraA01g000250.3C.gene;BraA01g001250.3C.gene;BraA01g002620.3C.gene;BraA01g003080.3C.gene;BraA01g004230.3C.gene;BraA01g004270.3C.gene;BraA01g008570.3C.gene;BraA01g008780.3C.gene;BraA01g009230.3C.gene;BraA01g009450.3C.gene;BraA01g010380.3C.gene;BraA01g012360.3C.gene;BraA01g012670.3C.gene;BraA01g026990.3C.gene;BraA01g036460.3C.gene;BraA01g040570.3C.gene;BraA02g000120.3C.gene;BraA02g003450.3C.gene;Bra…
Biological Process	GO:2000116	regulation of cysteine-type endopeptidase activity	11	5	3.42	0.07597	BraA01g011030.3C.gene;BraA03g017020.3C.gene;BraA03g048940.3C.gene;BraA04g028950.3C.gene;BraA05g012110.3C.gene
Biological Process	GO:2000117	negative regulation of cysteine-type endopeptidase activity	11	5	3.42	0.07597	BraA01g011030.3C.gene;BraA03g017020.3C.gene;BraA03g048940.3C.gene;BraA04g028950.3C.gene;BraA05g012110.3C.gene
Biological Process	GO:0051052	regulation of DNA metabolic process	113	35	35.16	0.07624	BraA01g007850.3C.gene;BraA01g015670.3C.gene;BraA02g003150.3C.gene;BraA02g011890.3C.gene;BraA02g014180.3C.gene;BraA02g035820.3C.gene;BraA03g004700.3C.gene;BraA03g011140.3C.gene;BraA03g018210.3C.gene;BraA03g020270.3C.gene;BraA03g020470.3C.gene;BraA03g029310.3C.gene;BraA03g041370.3C.gene;BraA03g052160.3C.gene;BraA04g005640.3C.gene;BraA05g032110.3C.gene;BraA05g036220.3C.gene;BraA06g000590.3C.gene;Bra…
Biological Process	GO:0045893	positive regulation of transcription, DNA-templated	495	174	154.01	0.07644	BraA01g000440.3C.gene;BraA01g003630.3C.gene;BraA01g004040.3C.gene;BraA01g004230.3C.gene;BraA01g005150.3C.gene;BraA01g008990.3C.gene;BraA01g009130.3C.gene;BraA01g010840.3C.gene;BraA01g011190.3C.gene;BraA01g011840.3C.gene;BraA01g014490.3C.gene;BraA01g015880.3C.gene;BraA01g018130.3C.gene;BraA01g022610.3C.gene;BraA01g030050.3C.gene;BraA01g035730.3C.gene;BraA01g036650.3C.gene;BraA01g038550.3C.gene;Bra…
Biological Process	GO:0051764	actin crosslink formation	7	4	2.18	0.07689	BraA04g009610.3C.gene;BraA06g013970.3C.gene;BraA09g004220.3C.gene;Brassica_rapa_newGene_1280
Biological Process	GO:0051639	actin filament network formation	7	4	2.18	0.07689	BraA04g009610.3C.gene;BraA06g013970.3C.gene;BraA09g004220.3C.gene;Brassica_rapa_newGene_1280
Biological Process	GO:2000024	regulation of leaf development	72	31	22.4	0.07708	BraA01g036650.3C.gene;BraA01g036660.3C.gene;BraA02g003880.3C.gene;BraA02g031110.3C.gene;BraA03g021610.3C.gene;BraA03g023630.3C.gene;BraA03g025390.3C.gene;BraA03g048640.3C.gene;BraA04g012020.3C.gene;BraA04g023540.3C.gene;BraA04g029130.3C.gene;BraA04g029680.3C.gene;BraA04g030760.3C.gene;BraA05g002720.3C.gene;BraA05g003310.3C.gene;BraA05g027980.3C.gene;BraA05g031600.3C.gene;BraA05g031610.3C.gene;Bra…
Biological Process	GO:1901642	nucleoside transmembrane transport	21	9	6.53	0.07749	BraA01g029360.3C.gene;BraA02g019740.3C.gene;BraA02g027510.3C.gene;BraA06g025310.3C.gene;BraA08g030190.3C.gene;BraA08g035630.3C.gene;BraA09g012560.3C.gene;BraA09g025030.3C.gene;BraA09g025070.3C.gene
Biological Process	GO:0055071	manganese ion homeostasis	22	12	6.84	0.07783	BraA01g018710.3C.gene;BraA02g023670.3C.gene;BraA02g025530.3C.gene;BraA03g041500.3C.gene;BraA03g045740.3C.gene;BraA04g027070.3C.gene;BraA05g006540.3C.gene;BraA06g016610.3C.gene;BraA06g031620.3C.gene;BraA07g015310.3C.gene;BraA08g027450.3C.gene;BraA10g032140.3C.gene
Biological Process	GO:0032436	positive regulation of proteasomal ubiquitin-dependent protein catabolic process	18	5	5.6	0.07794	BraA03g008710.3C.gene;BraA06g027170.3C.gene;BraA07g004810.3C.gene;BraA10g021500.3C.gene;Brassica_rapa_newGene_8469
Biological Process	GO:0010074	maintenance of meristem identity	59	24	18.36	0.07841	BraA02g003470.3C.gene;BraA02g010680.3C.gene;BraA02g019880.3C.gene;BraA02g036180.3C.gene;BraA02g042750.3C.gene;BraA03g018210.3C.gene;BraA04g001630.3C.gene;BraA04g022480.3C.gene;BraA04g025090.3C.gene;BraA05g009880.3C.gene;BraA05g038580.3C.gene;BraA06g027210.3C.gene;BraA06g029000.3C.gene;BraA06g039170.3C.gene;BraA06g043200.3C.gene;BraA07g018060.3C.gene;BraA09g000760.3C.gene;BraA09g004080.3C.gene;Bra…
Biological Process	GO:0016310	phosphorylation	2655	877	826.05	0.07852	BraA01g000350.3C.gene;BraA01g000480.3C.gene;BraA01g000790.3C.gene;BraA01g000880.3C.gene;BraA01g001150.3C.gene;BraA01g002450.3C.gene;BraA01g002860.3C.gene;BraA01g003080.3C.gene;BraA01g003800.3C.gene;BraA01g004040.3C.gene;BraA01g004270.3C.gene;BraA01g005360.3C.gene;BraA01g005740.3C.gene;BraA01g005810.3C.gene;BraA01g005840.3C.gene;BraA01g006470.3C.gene;BraA01g006700.3C.gene;BraA01g006800.3C.gene;Bra…
Biological Process	GO:0009607	response to biotic stimulus	1646	587	512.12	0.07856	BraA01g000240.3C.gene;BraA01g001080.3C.gene;BraA01g001150.3C.gene;BraA01g001490.3C.gene;BraA01g002970.3C.gene;BraA01g003850.3C.gene;BraA01g004270.3C.gene;BraA01g006130.3C.gene;BraA01g006320.3C.gene;BraA01g007180.3C.gene;BraA01g009130.3C.gene;BraA01g009930.3C.gene;BraA01g010660.3C.gene;BraA01g011020.3C.gene;BraA01g011030.3C.gene;BraA01g011680.3C.gene;BraA01g012190.3C.gene;BraA01g012290.3C.gene;Bra…
Biological Process	GO:0010966	regulation of phosphate transport	4	3	1.24	0.07857	BraA04g024250.3C.gene;BraA06g016260.3C.gene;BraA07g039970.3C.gene
Biological Process	GO:0010030	positive regulation of seed germination	33	15	10.27	0.07869	BraA01g022000.3C.gene;BraA01g031350.3C.gene;BraA02g022660.3C.gene;BraA03g016240.3C.gene;BraA03g023080.3C.gene;BraA05g024380.3C.gene;BraA07g038860.3C.gene;BraA08g019620.3C.gene;BraA08g022120.3C.gene;BraA09g015910.3C.gene;BraA09g063330.3C.gene;BraA10g005910.3C.gene;BraA10g006100.3C.gene;Brassica_rapa_newGene_5883;Brassica_rapa_newGene_5884
Biological Process	GO:0006091	generation of precursor metabolites and energy	580	193	180.46	0.07883	BraA01g000200.3C.gene;BraA01g003140.3C.gene;BraA01g014590.3C.gene;BraA01g016550.3C.gene;BraA01g019360.3C.gene;BraA01g023870.3C.gene;BraA01g026460.3C.gene;BraA01g028620.3C.gene;BraA01g036020.3C.gene;BraA01g038640.3C.gene;BraA01g038700.3C.gene;BraA01g040360.3C.gene;BraA01g043720.3C.gene;BraA01g044230.3C.gene;BraA01g044460.3C.gene;BraA01g044840.3C.gene;BraA02g003100.3C.gene;BraA02g007840.3C.gene;Bra…
Biological Process	GO:0010067	procambium histogenesis	12	7	3.73	0.07887	BraA01g005160.3C.gene;BraA01g008870.3C.gene;BraA03g044480.3C.gene;BraA05g020800.3C.gene;BraA08g016820.3C.gene;BraA08g033090.3C.gene;BraA08g034340.3C.gene
Biological Process	GO:0009944	polarity specification of adaxial/abaxial axis	36	17	11.2	0.07909	BraA01g042890.3C.gene;BraA02g006540.3C.gene;BraA03g019630.3C.gene;BraA03g023630.3C.gene;BraA03g025390.3C.gene;BraA04g003480.3C.gene;BraA04g023540.3C.gene;BraA04g024760.3C.gene;BraA04g030760.3C.gene;BraA05g002190.3C.gene;BraA05g007920.3C.gene;BraA05g010360.3C.gene;BraA05g023490.3C.gene;BraA07g022730.3C.gene;BraA07g034130.3C.gene;BraA09g032840.3C.gene;BraA09g034560.3C.gene
Biological Process	GO:0010351	lithium ion transport	4	3	1.24	0.07909	BraA03g045740.3C.gene;BraA06g010810.3C.gene;BraA09g004860.3C.gene
Biological Process	GO:0055070	copper ion homeostasis	26	12	8.09	0.07962	BraA04g004140.3C.gene;BraA05g031790.3C.gene;BraA05g037060.3C.gene;BraA06g015860.3C.gene;BraA07g015790.3C.gene;BraA07g022320.3C.gene;BraA07g039570.3C.gene;BraA08g033320.3C.gene;BraA09g012740.3C.gene;BraA09g054290.3C.gene;BraA09g060730.3C.gene;Brassica_rapa_newGene_6052
Biological Process	GO:0030243	cellulose metabolic process	153	49	47.6	0.07968	BraA01g000060.3C.gene;BraA01g000390.3C.gene;BraA01g014240.3C.gene;BraA01g017460.3C.gene;BraA01g041710.3C.gene;BraA01g043890.3C.gene;BraA01g044490.3C.gene;BraA02g006730.3C.gene;BraA02g007030.3C.gene;BraA02g020430.3C.gene;BraA02g026940.3C.gene;BraA02g039040.3C.gene;BraA03g000030.3C.gene;BraA03g004030.3C.gene;BraA03g008010.3C.gene;BraA03g013430.3C.gene;BraA03g033060.3C.gene;BraA03g048470.3C.gene;Bra…
Biological Process	GO:0006790	sulfur compound metabolic process	613	239	190.72	0.07975	BraA01g000550.3C.gene;BraA01g000570.3C.gene;BraA01g000790.3C.gene;BraA01g001490.3C.gene;BraA01g001590.3C.gene;BraA01g004350.3C.gene;BraA01g008390.3C.gene;BraA01g012700.3C.gene;BraA01g018010.3C.gene;BraA01g020000.3C.gene;BraA01g021260.3C.gene;BraA01g021750.3C.gene;BraA01g021990.3C.gene;BraA01g025910.3C.gene;BraA01g030200.3C.gene;BraA01g032420.3C.gene;BraA01g035280.3C.gene;BraA01g035980.3C.gene;Bra…
Biological Process	GO:0030162	regulation of proteolysis	112	37	34.85	0.08002	BraA01g011030.3C.gene;BraA02g020890.3C.gene;BraA02g020900.3C.gene;BraA02g020920.3C.gene;BraA02g031580.3C.gene;BraA02g031730.3C.gene;BraA03g001950.3C.gene;BraA03g008710.3C.gene;BraA03g017020.3C.gene;BraA03g048940.3C.gene;BraA04g003480.3C.gene;BraA04g023050.3C.gene;BraA04g028950.3C.gene;BraA05g002190.3C.gene;BraA05g012110.3C.gene;BraA05g034530.3C.gene;BraA06g011680.3C.gene;BraA06g018600.3C.gene;Bra…
Biological Process	GO:0015800	acidic amino acid transport	15	7	4.67	0.08006	BraA03g003820.3C.gene;BraA04g024910.3C.gene;BraA04g027780.3C.gene;BraA05g006480.3C.gene;BraA06g027750.3C.gene;BraA10g031070.3C.gene;Brassica_rapa_newGene_2715
Biological Process	GO:0048512	circadian behavior	2	2	0.62	0.08012	BraA03g043040.3C.gene;BraA07g004530.3C.gene
Biological Process	GO:0007622	rhythmic behavior	2	2	0.62	0.08012	BraA03g043040.3C.gene;BraA07g004530.3C.gene
Biological Process	GO:0006123	mitochondrial electron transport, cytochrome c to oxygen	4	3	1.24	0.08061	BraA03g027120.3C.gene;BraA07g014460.3C.gene;Brassica_rapa_newGene_5862
Biological Process	GO:1990123	L-glutamate import across plasma membrane	3	2	0.93	0.0809	BraA04g027780.3C.gene;BraA05g006480.3C.gene
Biological Process	GO:0098712	L-glutamate import across plasma membrane	3	2	0.93	0.0809	BraA04g027780.3C.gene;BraA05g006480.3C.gene
Biological Process	GO:1902837	amino acid import across plasma membrane	3	2	0.93	0.0809	BraA04g027780.3C.gene;BraA05g006480.3C.gene
Biological Process	GO:0010120	camalexin biosynthetic process	16	6	4.98	0.08095	BraA01g018010.3C.gene;BraA03g020140.3C.gene;BraA03g053600.3C.gene;BraA04g027230.3C.gene;BraA05g003310.3C.gene;BraA06g020840.3C.gene
Biological Process	GO:0052317	camalexin metabolic process	16	6	4.98	0.08095	BraA01g018010.3C.gene;BraA03g020140.3C.gene;BraA03g053600.3C.gene;BraA04g027230.3C.gene;BraA05g003310.3C.gene;BraA06g020840.3C.gene
Biological Process	GO:0032490	detection of molecule of bacterial origin	3	2	0.93	0.08154	BraA05g025510.3C.gene;BraA09g016380.3C.gene
Biological Process	GO:0046365	monosaccharide catabolic process	78	33	24.27	0.08196	BraA01g000200.3C.gene;BraA01g023740.3C.gene;BraA01g042920.3C.gene;BraA01g044410.3C.gene;BraA02g024490.3C.gene;BraA02g034560.3C.gene;BraA03g004740.3C.gene;BraA03g005580.3C.gene;BraA03g005720.3C.gene;BraA03g015930.3C.gene;BraA04g004590.3C.gene;BraA04g005700.3C.gene;BraA04g014140.3C.gene;BraA04g015630.3C.gene;BraA05g011720.3C.gene;BraA06g009430.3C.gene;BraA06g031760.3C.gene;BraA06g031790.3C.gene;Bra…
Biological Process	GO:0009939	positive regulation of gibberellic acid mediated signaling pathway	12	6	3.73	0.08289	BraA04g000380.3C.gene;BraA05g040050.3C.gene;BraA07g025340.3C.gene;BraA09g052310.3C.gene;BraA09g063330.3C.gene;BraA10g006100.3C.gene
Biological Process	GO:0010092	specification of animal organ identity	22	11	6.84	0.08294	BraA01g011680.3C.gene;BraA02g019840.3C.gene;BraA03g001650.3C.gene;BraA03g009520.3C.gene;BraA03g023630.3C.gene;BraA04g005470.3C.gene;BraA04g030760.3C.gene;BraA06g008380.3C.gene;BraA07g033590.3C.gene;BraA09g045310.3C.gene;BraA10g020330.3C.gene
Biological Process	GO:0010093	specification of floral organ identity	22	11	6.84	0.08294	BraA01g011680.3C.gene;BraA02g019840.3C.gene;BraA03g001650.3C.gene;BraA03g009520.3C.gene;BraA03g023630.3C.gene;BraA04g005470.3C.gene;BraA04g030760.3C.gene;BraA06g008380.3C.gene;BraA07g033590.3C.gene;BraA09g045310.3C.gene;BraA10g020330.3C.gene
Biological Process	GO:0051262	protein tetramerization	22	11	6.84	0.0832	BraA01g044230.3C.gene;BraA02g011720.3C.gene;BraA02g037570.3C.gene;BraA03g028090.3C.gene;BraA03g036720.3C.gene;BraA05g000400.3C.gene;BraA05g020270.3C.gene;BraA05g032140.3C.gene;BraA07g037210.3C.gene;BraA08g029150.3C.gene;BraA09g057560.3C.gene
Biological Process	GO:0072329	monocarboxylic acid catabolic process	101	48	31.42	0.08371	BraA01g008530.3C.gene;BraA01g010660.3C.gene;BraA01g019720.3C.gene;BraA01g041760.3C.gene;BraA02g003100.3C.gene;BraA02g014190.3C.gene;BraA02g025290.3C.gene;BraA02g039900.3C.gene;BraA03g017600.3C.gene;BraA03g018600.3C.gene;BraA03g027290.3C.gene;BraA03g032970.3C.gene;BraA03g033320.3C.gene;BraA03g038810.3C.gene;BraA03g046780.3C.gene;BraA03g054820.3C.gene;BraA04g007520.3C.gene;BraA04g016750.3C.gene;Bra…
Biological Process	GO:0071396	cellular response to lipid	665	232	206.9	0.08372	BraA01g000250.3C.gene;BraA01g001250.3C.gene;BraA01g002620.3C.gene;BraA01g003080.3C.gene;BraA01g004230.3C.gene;BraA01g004270.3C.gene;BraA01g007440.3C.gene;BraA01g008570.3C.gene;BraA01g008780.3C.gene;BraA01g009230.3C.gene;BraA01g009450.3C.gene;BraA01g010380.3C.gene;BraA01g012360.3C.gene;BraA01g012670.3C.gene;BraA01g016120.3C.gene;BraA01g026990.3C.gene;BraA01g036460.3C.gene;BraA01g039610.3C.gene;Bra…
Biological Process	GO:0017157	regulation of exocytosis	5	3	1.56	0.08381	BraA08g034860.3C.gene;BraA09g064870.3C.gene;BraA10g023270.3C.gene
Biological Process	GO:0009646	response to absence of light	41	14	12.76	0.08469	BraA01g043400.3C.gene;BraA02g008760.3C.gene;BraA02g017380.3C.gene;BraA05g042180.3C.gene;BraA06g016890.3C.gene;BraA06g019700.3C.gene;BraA07g025450.3C.gene;BraA07g032110.3C.gene;BraA07g032410.3C.gene;BraA08g009790.3C.gene;BraA08g027370.3C.gene;BraA09g037340.3C.gene;BraA10g012360.3C.gene;BraA10g020350.3C.gene
Biological Process	GO:0009637	response to blue light	132	53	41.07	0.08478	BraA01g008630.3C.gene;BraA01g022000.3C.gene;BraA01g031350.3C.gene;BraA01g036620.3C.gene;BraA02g018280.3C.gene;BraA02g023540.3C.gene;BraA02g035880.3C.gene;BraA02g037860.3C.gene;BraA02g040480.3C.gene;BraA03g016290.3C.gene;BraA03g020820.3C.gene;BraA03g024140.3C.gene;BraA03g036990.3C.gene;BraA03g039630.3C.gene;BraA03g041940.3C.gene;BraA03g048240.3C.gene;BraA04g028360.3C.gene;BraA04g030640.3C.gene;Bra…
Biological Process	GO:0007052	mitotic spindle organization	31	15	9.65	0.08493	BraA01g013460.3C.gene;BraA02g006040.3C.gene;BraA02g016890.3C.gene;BraA03g002870.3C.gene;BraA04g020460.3C.gene;BraA04g031570.3C.gene;BraA05g005240.3C.gene;BraA06g025770.3C.gene;BraA07g031860.3C.gene;BraA08g015140.3C.gene;BraA08g016850.3C.gene;BraA09g007230.3C.gene;BraA09g065210.3C.gene;BraA10g002320.3C.gene;Brassica_rapa_newGene_5371
Biological Process	GO:0009638	phototropism	30	14	9.33	0.08536	BraA01g036620.3C.gene;BraA02g018280.3C.gene;BraA02g035880.3C.gene;BraA03g016290.3C.gene;BraA03g036990.3C.gene;BraA05g013860.3C.gene;BraA05g031540.3C.gene;BraA06g010390.3C.gene;BraA06g023540.3C.gene;BraA06g027780.3C.gene;BraA06g039540.3C.gene;BraA09g008220.3C.gene;BraA10g020110.3C.gene;BraA10g032130.3C.gene
Biological Process	GO:0080163	regulation of protein serine/threonine phosphatase activity	24	10	7.47	0.08544	BraA01g009450.3C.gene;BraA03g014680.3C.gene;BraA03g020010.3C.gene;BraA03g029760.3C.gene;BraA03g047820.3C.gene;BraA04g027160.3C.gene;BraA09g052920.3C.gene;BraA10g000590.3C.gene;BraA10g011520.3C.gene;BraA10g028350.3C.gene
Biological Process	GO:0008283	cell proliferation	191	66	59.43	0.08555	BraA01g001250.3C.gene;BraA01g004130.3C.gene;BraA01g005000.3C.gene;BraA01g005030.3C.gene;BraA01g005160.3C.gene;BraA01g011840.3C.gene;BraA01g019700.3C.gene;BraA01g020060.3C.gene;BraA01g023270.3C.gene;BraA01g023480.3C.gene;BraA01g024100.3C.gene;BraA01g035870.3C.gene;BraA02g007220.3C.gene;BraA02g019350.3C.gene;BraA02g025960.3C.gene;BraA02g045360.3C.gene;BraA03g006690.3C.gene;BraA03g017930.3C.gene;Bra…
Biological Process	GO:0009063	cellular amino acid catabolic process	117	55	36.4	0.08557	BraA01g001110.3C.gene;BraA01g003210.3C.gene;BraA01g003600.3C.gene;BraA01g003610.3C.gene;BraA01g004800.3C.gene;BraA01g008390.3C.gene;BraA01g025910.3C.gene;BraA01g030200.3C.gene;BraA01g036100.3C.gene;BraA02g014190.3C.gene;BraA02g014250.3C.gene;BraA02g025290.3C.gene;BraA02g036290.3C.gene;BraA02g039240.3C.gene;BraA03g026730.3C.gene;BraA03g044550.3C.gene;BraA03g054970.3C.gene;BraA03g057730.3C.gene;Bra…
Biological Process	GO:0006879	cellular iron ion homeostasis	37	15	11.51	0.08611	BraA01g011020.3C.gene;BraA01g018710.3C.gene;BraA02g023670.3C.gene;BraA03g041500.3C.gene;BraA03g048930.3C.gene;BraA05g035770.3C.gene;BraA06g016610.3C.gene;BraA06g031620.3C.gene;BraA07g015310.3C.gene;BraA07g022210.3C.gene;BraA08g027450.3C.gene;BraA09g002380.3C.gene;BraA09g046830.3C.gene;BraA10g001050.3C.gene;BraA10g012420.3C.gene
Biological Process	GO:0043603	cellular amide metabolic process	223	85	69.38	0.08614	BraA01g000550.3C.gene;BraA01g000570.3C.gene;BraA01g004910.3C.gene;BraA01g008390.3C.gene;BraA01g021260.3C.gene;BraA01g036100.3C.gene;BraA02g000420.3C.gene;BraA02g006880.3C.gene;BraA02g007980.3C.gene;BraA02g011720.3C.gene;BraA02g014110.3C.gene;BraA02g022700.3C.gene;BraA02g024490.3C.gene;BraA02g031060.3C.gene;BraA03g004190.3C.gene;BraA03g012360.3C.gene;BraA03g012870.3C.gene;BraA03g014080.3C.gene;Bra…
Biological Process	GO:0042445	hormone metabolic process	257	95	79.96	0.08615	BraA01g001290.3C.gene;BraA01g003220.3C.gene;BraA01g008780.3C.gene;BraA01g010660.3C.gene;BraA01g021350.3C.gene;BraA01g030410.3C.gene;BraA01g040570.3C.gene;BraA01g041130.3C.gene;BraA02g001970.3C.gene;BraA02g003880.3C.gene;BraA02g004220.3C.gene;BraA02g004440.3C.gene;BraA02g005430.3C.gene;BraA02g006840.3C.gene;BraA02g009460.3C.gene;BraA02g012590.3C.gene;BraA02g014110.3C.gene;BraA02g018390.3C.gene;Bra…
Biological Process	GO:0042446	hormone biosynthetic process	182	70	56.63	0.0863	BraA01g003220.3C.gene;BraA01g008780.3C.gene;BraA01g010660.3C.gene;BraA01g021350.3C.gene;BraA01g030410.3C.gene;BraA01g040570.3C.gene;BraA01g041130.3C.gene;BraA02g001970.3C.gene;BraA02g003880.3C.gene;BraA02g004220.3C.gene;BraA02g004440.3C.gene;BraA02g005430.3C.gene;BraA02g006840.3C.gene;BraA02g014110.3C.gene;BraA02g018390.3C.gene;BraA02g019880.3C.gene;BraA02g022810.3C.gene;BraA02g022840.3C.gene;Bra…
Biological Process	GO:1902645	tertiary alcohol biosynthetic process	46	21	14.31	0.08646	BraA01g009810.3C.gene;BraA01g037270.3C.gene;BraA02g016790.3C.gene;BraA03g036470.3C.gene;BraA03g048470.3C.gene;BraA04g001300.3C.gene;BraA04g019480.3C.gene;BraA05g032610.3C.gene;BraA06g022060.3C.gene;BraA06g023170.3C.gene;BraA07g007550.3C.gene;BraA08g002160.3C.gene;BraA08g027680.3C.gene;BraA09g009220.3C.gene;BraA09g034930.3C.gene;BraA09g054410.3C.gene;BraA10g003130.3C.gene;BraA10g019670.3C.gene;Bra…
Biological Process	GO:0009688	abscisic acid biosynthetic process	46	21	14.31	0.08646	BraA01g009810.3C.gene;BraA01g037270.3C.gene;BraA02g016790.3C.gene;BraA03g036470.3C.gene;BraA03g048470.3C.gene;BraA04g001300.3C.gene;BraA04g019480.3C.gene;BraA05g032610.3C.gene;BraA06g022060.3C.gene;BraA06g023170.3C.gene;BraA07g007550.3C.gene;BraA08g002160.3C.gene;BraA08g027680.3C.gene;BraA09g009220.3C.gene;BraA09g034930.3C.gene;BraA09g054410.3C.gene;BraA10g003130.3C.gene;BraA10g019670.3C.gene;Bra…
Biological Process	GO:0043289	apocarotenoid biosynthetic process	46	21	14.31	0.08646	BraA01g009810.3C.gene;BraA01g037270.3C.gene;BraA02g016790.3C.gene;BraA03g036470.3C.gene;BraA03g048470.3C.gene;BraA04g001300.3C.gene;BraA04g019480.3C.gene;BraA05g032610.3C.gene;BraA06g022060.3C.gene;BraA06g023170.3C.gene;BraA07g007550.3C.gene;BraA08g002160.3C.gene;BraA08g027680.3C.gene;BraA09g009220.3C.gene;BraA09g034930.3C.gene;BraA09g054410.3C.gene;BraA10g003130.3C.gene;BraA10g019670.3C.gene;Bra…
Biological Process	GO:0033120	positive regulation of RNA splicing	4	2	1.24	0.08675	BraA01g028410.3C.gene;BraA02g001350.3C.gene
Biological Process	GO:0019433	triglyceride catabolic process	8	3	2.49	0.08692	BraA02g001210.3C.gene;BraA03g001410.3C.gene;BraA10g032260.3C.gene
Biological Process	GO:0010056	atrichoblast fate specification	2	2	0.62	0.08695	BraA06g007870.3C.gene;BraA09g061740.3C.gene
Biological Process	GO:0010058	regulation of atrichoblast fate specification	2	2	0.62	0.08695	BraA06g007870.3C.gene;BraA09g061740.3C.gene
Biological Process	GO:0010059	positive regulation of atrichoblast fate specification	2	2	0.62	0.08695	BraA06g007870.3C.gene;BraA09g061740.3C.gene
Biological Process	GO:0044283	small molecule biosynthetic process	1235	426	384.25	0.08708	BraA01g000240.3C.gene;BraA01g000480.3C.gene;BraA01g000700.3C.gene;BraA01g000790.3C.gene;BraA01g001230.3C.gene;BraA01g002420.3C.gene;BraA01g003660.3C.gene;BraA01g004070.3C.gene;BraA01g004270.3C.gene;BraA01g005000.3C.gene;BraA01g005030.3C.gene;BraA01g008530.3C.gene;BraA01g009810.3C.gene;BraA01g010660.3C.gene;BraA01g011640.3C.gene;BraA01g011840.3C.gene;BraA01g012700.3C.gene;BraA01g013360.3C.gene;Bra…
Biological Process	GO:0043269	regulation of ion transport	85	35	26.45	0.08761	BraA01g005580.3C.gene;BraA01g006180.3C.gene;BraA01g012890.3C.gene;BraA01g016470.3C.gene;BraA01g027550.3C.gene;BraA02g012100.3C.gene;BraA03g012310.3C.gene;BraA03g013320.3C.gene;BraA03g016010.3C.gene;BraA03g016740.3C.gene;BraA03g024930.3C.gene;BraA03g028090.3C.gene;BraA03g028460.3C.gene;BraA03g052750.3C.gene;BraA03g064110.3C.gene;BraA04g018600.3C.gene;BraA04g022700.3C.gene;BraA04g024250.3C.gene;Bra…
Biological Process	GO:1900378	positive regulation of secondary metabolite biosynthetic process	7	5	2.18	0.0878	BraA01g018010.3C.gene;BraA02g001710.3C.gene;BraA03g053600.3C.gene;BraA09g013480.3C.gene;BraA09g014820.3C.gene
Biological Process	GO:0033539	fatty acid beta-oxidation using acyl-CoA dehydrogenase	16	8	4.98	0.08793	BraA01g019720.3C.gene;BraA03g018600.3C.gene;BraA05g038700.3C.gene;BraA06g028570.3C.gene;BraA08g002910.3C.gene;BraA09g043070.3C.gene;BraA10g005020.3C.gene;BraA10g005030.3C.gene
Biological Process	GO:1903409	reactive oxygen species biosynthetic process	34	14	10.58	0.08828	BraA01g037290.3C.gene;BraA01g037300.3C.gene;BraA01g037490.3C.gene;BraA01g037500.3C.gene;BraA03g005240.3C.gene;BraA03g036450.3C.gene;BraA03g036460.3C.gene;BraA03g041940.3C.gene;BraA03g048220.3C.gene;BraA05g027000.3C.gene;BraA05g032630.3C.gene;BraA05g032950.3C.gene;BraA09g014740.3C.gene;BraA09g055960.3C.gene
Biological Process	GO:0009820	alkaloid metabolic process	25	11	7.78	0.08851	BraA01g022400.3C.gene;BraA02g022050.3C.gene;BraA04g003560.3C.gene;BraA04g003590.3C.gene;BraA05g022080.3C.gene;BraA06g008300.3C.gene;BraA08g031440.3C.gene;BraA09g042740.3C.gene;BraA09g047700.3C.gene;BraA10g019270.3C.gene;Brassica_rapa_newGene_8706
Biological Process	GO:0046654	tetrahydrofolate biosynthetic process	18	4	5.6	0.0886	BraA01g039400.3C.gene;BraA03g043050.3C.gene;BraA05g035180.3C.gene;BraA05g038390.3C.gene
Biological Process	GO:0048440	carpel development	134	53	41.69	0.0888	BraA01g000350.3C.gene;BraA01g007850.3C.gene;BraA01g010430.3C.gene;BraA01g023640.3C.gene;BraA01g036650.3C.gene;BraA01g044460.3C.gene;BraA02g001780.3C.gene;BraA02g003130.3C.gene;BraA02g006540.3C.gene;BraA02g007220.3C.gene;BraA02g009410.3C.gene;BraA02g019840.3C.gene;BraA02g029900.3C.gene;BraA02g036180.3C.gene;BraA03g007090.3C.gene;BraA03g018370.3C.gene;BraA03g035960.3C.gene;BraA04g002560.3C.gene;Bra…
Biological Process	GO:0010191	mucilage metabolic process	47	17	14.62	0.08887	BraA01g001630.3C.gene;BraA02g039040.3C.gene;BraA02g040020.3C.gene;BraA03g004030.3C.gene;BraA04g021450.3C.gene;BraA04g023540.3C.gene;BraA05g036430.3C.gene;BraA06g001330.3C.gene;BraA06g016550.3C.gene;BraA06g019100.3C.gene;BraA06g026200.3C.gene;BraA06g036270.3C.gene;BraA07g040360.3C.gene;BraA08g019040.3C.gene;BraA09g012790.3C.gene;BraA09g013490.3C.gene;BraA09g015440.3C.gene
Biological Process	GO:1901652	response to peptide	2	2	0.62	0.08903	BraA06g007200.3C.gene;BraA09g061930.3C.gene
Biological Process	GO:0043434	response to peptide hormone	2	2	0.62	0.08903	BraA06g007200.3C.gene;BraA09g061930.3C.gene
Biological Process	GO:0060416	response to growth hormone	2	2	0.62	0.08903	BraA06g007200.3C.gene;BraA09g061930.3C.gene
Biological Process	GO:0006026	aminoglycan catabolic process	36	13	11.2	0.08911	BraA01g011050.3C.gene;BraA03g022840.3C.gene;BraA03g022860.3C.gene;BraA03g022910.3C.gene;BraA03g035300.3C.gene;BraA03g035320.3C.gene;BraA05g003700.3C.gene;BraA05g009820.3C.gene;BraA06g009500.3C.gene;BraA08g031200.3C.gene;BraA09g002350.3C.gene;BraA09g018740.3C.gene;BraA10g009650.3C.gene
Biological Process	GO:0006030	chitin metabolic process	36	13	11.2	0.08911	BraA01g011050.3C.gene;BraA03g022840.3C.gene;BraA03g022860.3C.gene;BraA03g022910.3C.gene;BraA03g035300.3C.gene;BraA03g035320.3C.gene;BraA05g003700.3C.gene;BraA05g009820.3C.gene;BraA06g009500.3C.gene;BraA08g031200.3C.gene;BraA09g002350.3C.gene;BraA09g018740.3C.gene;BraA10g009650.3C.gene
Biological Process	GO:0006032	chitin catabolic process	36	13	11.2	0.08911	BraA01g011050.3C.gene;BraA03g022840.3C.gene;BraA03g022860.3C.gene;BraA03g022910.3C.gene;BraA03g035300.3C.gene;BraA03g035320.3C.gene;BraA05g003700.3C.gene;BraA05g009820.3C.gene;BraA06g009500.3C.gene;BraA08g031200.3C.gene;BraA09g002350.3C.gene;BraA09g018740.3C.gene;BraA10g009650.3C.gene
Biological Process	GO:1901072	glucosamine-containing compound catabolic process	36	13	11.2	0.08911	BraA01g011050.3C.gene;BraA03g022840.3C.gene;BraA03g022860.3C.gene;BraA03g022910.3C.gene;BraA03g035300.3C.gene;BraA03g035320.3C.gene;BraA05g003700.3C.gene;BraA05g009820.3C.gene;BraA06g009500.3C.gene;BraA08g031200.3C.gene;BraA09g002350.3C.gene;BraA09g018740.3C.gene;BraA10g009650.3C.gene
Biological Process	GO:0046348	amino sugar catabolic process	36	13	11.2	0.08911	BraA01g011050.3C.gene;BraA03g022840.3C.gene;BraA03g022860.3C.gene;BraA03g022910.3C.gene;BraA03g035300.3C.gene;BraA03g035320.3C.gene;BraA05g003700.3C.gene;BraA05g009820.3C.gene;BraA06g009500.3C.gene;BraA08g031200.3C.gene;BraA09g002350.3C.gene;BraA09g018740.3C.gene;BraA10g009650.3C.gene
Biological Process	GO:0010245	radial microtubular system formation	4	3	1.24	0.08913	BraA03g008750.3C.gene;BraA06g023100.3C.gene;BraA10g021440.3C.gene
Biological Process	GO:0043987	histone H3-S10 phosphorylation	2	2	0.62	0.08918	BraA04g031570.3C.gene;BraA05g005240.3C.gene
Biological Process	GO:0043988	histone H3-S28 phosphorylation	2	2	0.62	0.08918	BraA04g031570.3C.gene;BraA05g005240.3C.gene
Biological Process	GO:0006145	purine nucleobase catabolic process	23	9	7.16	0.08921	BraA03g047310.3C.gene;BraA04g019480.3C.gene;BraA06g022060.3C.gene;BraA06g023170.3C.gene;BraA09g001990.3C.gene;BraA09g002070.3C.gene;BraA10g003130.3C.gene;BraA10g019670.3C.gene;Brassica_rapa_newGene_5030
Biological Process	GO:0048569	post-embryonic animal organ development	602	212	187.3	0.0893	BraA01g000350.3C.gene;BraA01g001890.3C.gene;BraA01g005000.3C.gene;BraA01g005030.3C.gene;BraA01g007850.3C.gene;BraA01g008290.3C.gene;BraA01g010430.3C.gene;BraA01g011680.3C.gene;BraA01g015680.3C.gene;BraA01g016370.3C.gene;BraA01g018070.3C.gene;BraA01g020060.3C.gene;BraA01g023290.3C.gene;BraA01g023640.3C.gene;BraA01g031660.3C.gene;BraA01g032420.3C.gene;BraA01g035870.3C.gene;BraA01g036620.3C.gene;Bra…
Biological Process	GO:0010376	stomatal complex formation	8	5	2.49	0.08976	BraA02g035820.3C.gene;BraA03g020270.3C.gene;BraA04g005640.3C.gene;BraA06g010480.3C.gene;BraA06g039600.3C.gene
Biological Process	GO:0010951	negative regulation of endopeptidase activity	70	22	21.78	0.09005	BraA01g011030.3C.gene;BraA02g020890.3C.gene;BraA02g020900.3C.gene;BraA02g020920.3C.gene;BraA02g031730.3C.gene;BraA03g001950.3C.gene;BraA03g017020.3C.gene;BraA03g048940.3C.gene;BraA04g023050.3C.gene;BraA04g028950.3C.gene;BraA05g012110.3C.gene;BraA05g034530.3C.gene;BraA06g041030.3C.gene;BraA07g036660.3C.gene;BraA07g037460.3C.gene;BraA08g011920.3C.gene;BraA09g017530.3C.gene;BraA09g022820.3C.gene;Bra…
Biological Process	GO:0052548	regulation of endopeptidase activity	70	22	21.78	0.09005	BraA01g011030.3C.gene;BraA02g020890.3C.gene;BraA02g020900.3C.gene;BraA02g020920.3C.gene;BraA02g031730.3C.gene;BraA03g001950.3C.gene;BraA03g017020.3C.gene;BraA03g048940.3C.gene;BraA04g023050.3C.gene;BraA04g028950.3C.gene;BraA05g012110.3C.gene;BraA05g034530.3C.gene;BraA06g041030.3C.gene;BraA07g036660.3C.gene;BraA07g037460.3C.gene;BraA08g011920.3C.gene;BraA09g017530.3C.gene;BraA09g022820.3C.gene;Bra…
Biological Process	GO:0055088	lipid homeostasis	78	31	24.27	0.09031	BraA01g010660.3C.gene;BraA01g019720.3C.gene;BraA01g021350.3C.gene;BraA02g005430.3C.gene;BraA02g039080.3C.gene;BraA03g018600.3C.gene;BraA03g038810.3C.gene;BraA03g051690.3C.gene;BraA03g059990.3C.gene;BraA04g014900.3C.gene;BraA04g017050.3C.gene;BraA05g028020.3C.gene;BraA05g033290.3C.gene;BraA05g038700.3C.gene;BraA05g041270.3C.gene;BraA06g028570.3C.gene;BraA06g042600.3C.gene;BraA07g020780.3C.gene;Bra…
Biological Process	GO:0048878	chemical homeostasis	704	273	219.04	0.09094	BraA01g000260.3C.gene;BraA01g001290.3C.gene;BraA01g001510.3C.gene;BraA01g002640.3C.gene;BraA01g003100.3C.gene;BraA01g003270.3C.gene;BraA01g003310.3C.gene;BraA01g003590.3C.gene;BraA01g007510.3C.gene;BraA01g010660.3C.gene;BraA01g011020.3C.gene;BraA01g018010.3C.gene;BraA01g018710.3C.gene;BraA01g018800.3C.gene;BraA01g019720.3C.gene;BraA01g021350.3C.gene;BraA01g024930.3C.gene;BraA01g027550.3C.gene;Bra…
Biological Process	GO:0000463	maturation of LSU-rRNA from tricistronic rRNA transcript (SSU-rRNA, 5.8S rRNA, LSU-rRNA)	11	7	3.42	0.09101	BraA02g006070.3C.gene;BraA03g006910.3C.gene;BraA03g023560.3C.gene;BraA04g003480.3C.gene;BraA05g004900.3C.gene;BraA07g022730.3C.gene;BraA08g007560.3C.gene
Biological Process	GO:1902182	shoot apical meristem development	12	7	3.73	0.09103	BraA01g023860.3C.gene;BraA03g023630.3C.gene;BraA03g025390.3C.gene;BraA04g023540.3C.gene;BraA04g030760.3C.gene;BraA06g017880.3C.gene;BraA06g043560.3C.gene
Biological Process	GO:1902183	regulation of shoot apical meristem development	12	7	3.73	0.09103	BraA01g023860.3C.gene;BraA03g023630.3C.gene;BraA03g025390.3C.gene;BraA04g023540.3C.gene;BraA04g030760.3C.gene;BraA06g017880.3C.gene;BraA06g043560.3C.gene
Biological Process	GO:0046470	phosphatidylcholine metabolic process	34	12	10.58	0.09129	BraA01g036460.3C.gene;BraA03g040130.3C.gene;BraA03g059700.3C.gene;BraA05g015790.3C.gene;BraA05g017670.3C.gene;BraA05g029550.3C.gene;BraA05g031230.3C.gene;BraA06g004430.3C.gene;BraA07g028670.3C.gene;BraA08g002130.3C.gene;BraA08g007450.3C.gene;BraA08g022580.3C.gene
Biological Process	GO:0090410	malonate catabolic process	2	2	0.62	0.09141	BraA01g036080.3C.gene;BraA05g031020.3C.gene
Biological Process	GO:0046916	cellular transition metal ion homeostasis	95	40	29.56	0.09164	BraA01g000260.3C.gene;BraA01g003310.3C.gene;BraA01g011020.3C.gene;BraA01g018710.3C.gene;BraA02g010130.3C.gene;BraA02g023670.3C.gene;BraA03g041500.3C.gene;BraA03g045740.3C.gene;BraA03g048930.3C.gene;BraA04g002910.3C.gene;BraA04g004140.3C.gene;BraA04g021070.3C.gene;BraA04g026450.3C.gene;BraA04g027070.3C.gene;BraA05g006540.3C.gene;BraA05g008130.3C.gene;BraA05g031790.3C.gene;BraA05g035770.3C.gene;Bra…
Biological Process	GO:0071310	cellular response to organic substance	1628	549	506.52	0.09206	BraA01g000250.3C.gene;BraA01g001250.3C.gene;BraA01g001310.3C.gene;BraA01g002620.3C.gene;BraA01g003080.3C.gene;BraA01g003360.3C.gene;BraA01g003540.3C.gene;BraA01g004230.3C.gene;BraA01g004270.3C.gene;BraA01g005950.3C.gene;BraA01g007440.3C.gene;BraA01g008460.3C.gene;BraA01g008570.3C.gene;BraA01g008780.3C.gene;BraA01g008880.3C.gene;BraA01g009120.3C.gene;BraA01g009130.3C.gene;BraA01g009230.3C.gene;Bra…
Biological Process	GO:0072334	UDP-galactose transmembrane transport	10	6	3.11	0.09215	BraA01g013640.3C.gene;BraA02g035810.3C.gene;BraA03g050640.3C.gene;BraA06g010490.3C.gene;BraA07g040280.3C.gene;BraA08g027150.3C.gene
Biological Process	GO:0090481	pyrimidine nucleotide-sugar transmembrane transport	10	6	3.11	0.09215	BraA01g013640.3C.gene;BraA02g035810.3C.gene;BraA03g050640.3C.gene;BraA06g010490.3C.gene;BraA07g040280.3C.gene;BraA08g027150.3C.gene
Biological Process	GO:0080027	response to herbivore	22	10	6.84	0.09239	BraA02g020920.3C.gene;BraA03g025720.3C.gene;BraA03g042590.3C.gene;BraA03g042600.3C.gene;BraA03g063030.3C.gene;BraA06g031290.3C.gene;BraA06g031370.3C.gene;BraA07g036670.3C.gene;BraA08g011170.3C.gene;BraA08g012050.3C.gene
Biological Process	GO:0015671	oxygen transport	3	1	0.93	0.09264	BraA05g036230.3C.gene
Biological Process	GO:0006144	purine nucleobase metabolic process	45	17	14	0.09267	BraA01g003570.3C.gene;BraA02g011720.3C.gene;BraA03g039590.3C.gene;BraA03g047310.3C.gene;BraA04g019480.3C.gene;BraA06g022060.3C.gene;BraA06g023170.3C.gene;BraA07g009600.3C.gene;BraA07g036200.3C.gene;BraA08g032380.3C.gene;BraA09g001990.3C.gene;BraA09g002070.3C.gene;BraA09g025480.3C.gene;BraA10g003130.3C.gene;BraA10g019670.3C.gene;BraA10g026970.3C.gene;Brassica_rapa_newGene_5030
Biological Process	GO:0016120	carotene biosynthetic process	6	4	1.87	0.09277	BraA03g031380.3C.gene;BraA05g040310.3C.gene;BraA06g007670.3C.gene;BraA08g023090.3C.gene
Biological Process	GO:0010325	raffinose family oligosaccharide biosynthetic process	11	7	3.42	0.09283	BraA02g011640.3C.gene;BraA04g000380.3C.gene;BraA05g040050.3C.gene;BraA07g025340.3C.gene;BraA08g000400.3C.gene;BraA09g052310.3C.gene;BraA10g016280.3C.gene
Biological Process	GO:0044036	cell wall macromolecule metabolic process	275	111	85.56	0.09307	BraA01g001630.3C.gene;BraA01g004690.3C.gene;BraA01g007420.3C.gene;BraA01g007430.3C.gene;BraA01g007440.3C.gene;BraA01g010460.3C.gene;BraA01g015620.3C.gene;BraA01g016210.3C.gene;BraA01g017460.3C.gene;BraA01g019090.3C.gene;BraA01g027690.3C.gene;BraA01g034260.3C.gene;BraA01g039940.3C.gene;BraA01g040050.3C.gene;BraA01g044070.3C.gene;BraA02g002640.3C.gene;BraA02g013720.3C.gene;BraA02g017380.3C.gene;Bra…
Biological Process	GO:0008618	7-methylguanosine metabolic process	2	2	0.62	0.0935	BraA08g035500.3C.gene;BraA10g001760.3C.gene
Biological Process	GO:0009943	adaxial/abaxial axis specification	42	19	13.07	0.09371	BraA01g042890.3C.gene;BraA02g006540.3C.gene;BraA03g019630.3C.gene;BraA03g023630.3C.gene;BraA03g025390.3C.gene;BraA04g003480.3C.gene;BraA04g020450.3C.gene;BraA04g023540.3C.gene;BraA04g024760.3C.gene;BraA04g030760.3C.gene;BraA05g002190.3C.gene;BraA05g005210.3C.gene;BraA05g007920.3C.gene;BraA05g010360.3C.gene;BraA05g023490.3C.gene;BraA07g022730.3C.gene;BraA07g034130.3C.gene;BraA09g032840.3C.gene;Bra…
Biological Process	GO:0009826	unidimensional cell growth	502	202	156.19	0.09375	BraA01g000050.3C.gene;BraA01g001310.3C.gene;BraA01g003420.3C.gene;BraA01g003710.3C.gene;BraA01g008180.3C.gene;BraA01g008290.3C.gene;BraA01g008310.3C.gene;BraA01g009230.3C.gene;BraA01g016120.3C.gene;BraA01g017220.3C.gene;BraA01g017460.3C.gene;BraA01g019700.3C.gene;BraA01g021750.3C.gene;BraA01g022390.3C.gene;BraA01g030410.3C.gene;BraA01g031070.3C.gene;BraA01g033180.3C.gene;BraA01g035360.3C.gene;Bra…
Biological Process	GO:0098655	cation transmembrane transport	519	192	161.48	0.09389	BraA01g000260.3C.gene;BraA01g002640.3C.gene;BraA01g003590.3C.gene;BraA01g005580.3C.gene;BraA01g007510.3C.gene;BraA01g007590.3C.gene;BraA01g008820.3C.gene;BraA01g009230.3C.gene;BraA01g009670.3C.gene;BraA01g011020.3C.gene;BraA01g012890.3C.gene;BraA01g018710.3C.gene;BraA01g018870.3C.gene;BraA01g026900.3C.gene;BraA01g027550.3C.gene;BraA01g029430.3C.gene;BraA01g031260.3C.gene;BraA01g032470.3C.gene;Bra…
Biological Process	GO:0017085	response to insecticide	2	2	0.62	0.09397	BraA02g017380.3C.gene;BraA07g032410.3C.gene
Biological Process	GO:0046680	response to DDT	2	2	0.62	0.09397	BraA02g017380.3C.gene;BraA07g032410.3C.gene
Biological Process	GO:0031333	negative regulation of protein complex assembly	26	15	8.09	0.09414	BraA01g008290.3C.gene;BraA01g008300.3C.gene;BraA01g042600.3C.gene;BraA03g012480.3C.gene;BraA03g022060.3C.gene;BraA03g041590.3C.gene;BraA03g055040.3C.gene;BraA05g002430.3C.gene;BraA05g014370.3C.gene;BraA07g001050.3C.gene;BraA07g036240.3C.gene;BraA08g018610.3C.gene;BraA09g012030.3C.gene;BraA09g056440.3C.gene;BraA10g015210.3C.gene
Biological Process	GO:0032272	negative regulation of protein polymerization	26	15	8.09	0.09414	BraA01g008290.3C.gene;BraA01g008300.3C.gene;BraA01g042600.3C.gene;BraA03g012480.3C.gene;BraA03g022060.3C.gene;BraA03g041590.3C.gene;BraA03g055040.3C.gene;BraA05g002430.3C.gene;BraA05g014370.3C.gene;BraA07g001050.3C.gene;BraA07g036240.3C.gene;BraA08g018610.3C.gene;BraA09g012030.3C.gene;BraA09g056440.3C.gene;BraA10g015210.3C.gene
Biological Process	GO:0006212	uracil catabolic process	5	3	1.56	0.09416	BraA01g034860.3C.gene;BraA05g029770.3C.gene;BraA06g027830.3C.gene
Biological Process	GO:0006208	pyrimidine nucleobase catabolic process	5	3	1.56	0.09416	BraA01g034860.3C.gene;BraA05g029770.3C.gene;BraA06g027830.3C.gene
Biological Process	GO:0019482	beta-alanine metabolic process	5	3	1.56	0.09416	BraA01g034860.3C.gene;BraA05g029770.3C.gene;BraA06g027830.3C.gene
Biological Process	GO:0019483	beta-alanine biosynthetic process	5	3	1.56	0.09416	BraA01g034860.3C.gene;BraA05g029770.3C.gene;BraA06g027830.3C.gene
Biological Process	GO:0071901	negative regulation of protein serine/threonine kinase activity	19	10	5.91	0.09417	BraA03g041370.3C.gene;BraA03g045190.3C.gene;BraA04g023550.3C.gene;BraA06g003660.3C.gene;BraA06g035300.3C.gene;BraA07g007390.3C.gene;BraA09g004330.3C.gene;BraA09g041740.3C.gene;BraA10g031840.3C.gene;Brassica_rapa_newGene_2411
Biological Process	GO:0044210	'de novo' CTP biosynthetic process	9	4	2.8	0.09429	BraA01g038730.3C.gene;BraA03g049260.3C.gene;BraA07g010340.3C.gene;BraA09g034170.3C.gene
Biological Process	GO:0045828	positive regulation of isoprenoid metabolic process	17	4	5.29	0.09435	BraA02g016790.3C.gene;BraA03g048470.3C.gene;BraA06g025290.3C.gene;BraA10g030830.3C.gene
Biological Process	GO:0044708	single-organism behavior	2	2	0.62	0.09438	BraA01g002640.3C.gene;BraA03g059770.3C.gene
Biological Process	GO:0007638	mechanosensory behavior	2	2	0.62	0.09438	BraA01g002640.3C.gene;BraA03g059770.3C.gene
Biological Process	GO:0030029	actin filament-based process	166	66	51.65	0.09463	BraA01g003420.3C.gene;BraA01g008290.3C.gene;BraA01g008300.3C.gene;BraA01g016320.3C.gene;BraA01g018110.3C.gene;BraA01g025310.3C.gene;BraA01g042600.3C.gene;BraA02g011030.3C.gene;BraA02g012370.3C.gene;BraA02g015420.3C.gene;BraA03g004290.3C.gene;BraA03g009650.3C.gene;BraA03g011370.3C.gene;BraA03g012480.3C.gene;BraA03g013810.3C.gene;BraA03g017660.3C.gene;BraA03g022060.3C.gene;BraA03g023970.3C.gene;Bra…
Biological Process	GO:1902600	hydrogen ion transmembrane transport	236	75	73.43	0.09494	BraA01g000260.3C.gene;BraA01g003590.3C.gene;BraA01g007510.3C.gene;BraA01g018870.3C.gene;BraA01g029430.3C.gene;BraA01g044890.3C.gene;BraA02g002830.3C.gene;BraA02g004150.3C.gene;BraA02g004880.3C.gene;BraA02g011600.3C.gene;BraA02g012320.3C.gene;BraA02g025240.3C.gene;BraA03g000220.3C.gene;BraA03g002080.3C.gene;BraA03g005740.3C.gene;BraA03g011860.3C.gene;BraA03g016100.3C.gene;BraA03g027010.3C.gene;Bra…
Biological Process	GO:0048653	anther development	109	41	33.91	0.09524	BraA01g000350.3C.gene;BraA01g015680.3C.gene;BraA01g016370.3C.gene;BraA01g018070.3C.gene;BraA02g035830.3C.gene;BraA03g015900.3C.gene;BraA03g018370.3C.gene;BraA03g026210.3C.gene;BraA03g030210.3C.gene;BraA03g041030.3C.gene;BraA03g043400.3C.gene;BraA03g053640.3C.gene;BraA04g003240.3C.gene;BraA04g022510.3C.gene;BraA04g029680.3C.gene;BraA04g032280.3C.gene;BraA05g001090.3C.gene;BraA05g002720.3C.gene;Bra…
Biological Process	GO:0019628	urate catabolic process	2	2	0.62	0.09589	BraA02g011720.3C.gene;BraA07g009600.3C.gene
Biological Process	GO:0046415	urate metabolic process	2	2	0.62	0.09589	BraA02g011720.3C.gene;BraA07g009600.3C.gene
Biological Process	GO:0098660	inorganic ion transmembrane transport	508	188	158.05	0.09591	BraA01g000260.3C.gene;BraA01g002640.3C.gene;BraA01g003590.3C.gene;BraA01g005580.3C.gene;BraA01g007510.3C.gene;BraA01g008820.3C.gene;BraA01g009230.3C.gene;BraA01g009670.3C.gene;BraA01g011020.3C.gene;BraA01g012890.3C.gene;BraA01g018710.3C.gene;BraA01g018870.3C.gene;BraA01g026900.3C.gene;BraA01g027550.3C.gene;BraA01g029430.3C.gene;BraA01g031260.3C.gene;BraA01g032470.3C.gene;BraA01g034820.3C.gene;Bra…
Biological Process	GO:1901136	carbohydrate derivative catabolic process	243	87	75.6	0.09633	BraA01g003020.3C.gene;BraA01g005450.3C.gene;BraA01g011050.3C.gene;BraA01g030200.3C.gene;BraA01g034980.3C.gene;BraA01g035980.3C.gene;BraA01g036100.3C.gene;BraA01g041220.3C.gene;BraA02g000420.3C.gene;BraA02g002700.3C.gene;BraA02g018670.3C.gene;BraA02g021820.3C.gene;BraA02g023150.3C.gene;BraA02g031060.3C.gene;BraA02g032330.3C.gene;BraA02g039460.3C.gene;BraA02g043330.3C.gene;BraA03g003510.3C.gene;Bra…
Biological Process	GO:0042762	regulation of sulfur metabolic process	48	21	14.93	0.09684	BraA01g000790.3C.gene;BraA01g018010.3C.gene;BraA01g032420.3C.gene;BraA02g012060.3C.gene;BraA02g014200.3C.gene;BraA02g017880.3C.gene;BraA02g025980.3C.gene;BraA03g003120.3C.gene;BraA03g017510.3C.gene;BraA03g019980.3C.gene;BraA03g039670.3C.gene;BraA03g044380.3C.gene;BraA03g053600.3C.gene;BraA03g061240.3C.gene;BraA06g015410.3C.gene;BraA07g033110.3C.gene;BraA07g043070.3C.gene;BraA08g033320.3C.gene;Bra…
Biological Process	GO:0031348	negative regulation of defense response	100	35	31.11	0.09725	BraA01g000240.3C.gene;BraA01g009930.3C.gene;BraA01g031660.3C.gene;BraA02g002890.3C.gene;BraA02g022480.3C.gene;BraA02g024100.3C.gene;BraA02g039580.3C.gene;BraA03g008710.3C.gene;BraA03g034970.3C.gene;BraA03g041440.3C.gene;BraA04g001330.3C.gene;BraA04g004490.3C.gene;BraA04g006990.3C.gene;BraA05g024820.3C.gene;BraA05g035120.3C.gene;BraA06g007960.3C.gene;BraA06g015730.3C.gene;BraA06g026170.3C.gene;Bra…
Biological Process	GO:0051093	negative regulation of developmental process	285	96	88.67	0.09748	BraA01g000350.3C.gene;BraA01g010040.3C.gene;BraA01g010430.3C.gene;BraA01g021650.3C.gene;BraA01g023860.3C.gene;BraA01g042890.3C.gene;BraA01g044810.3C.gene;BraA02g001100.3C.gene;BraA02g003470.3C.gene;BraA02g007170.3C.gene;BraA02g007220.3C.gene;BraA02g009680.3C.gene;BraA02g010130.3C.gene;BraA02g010680.3C.gene;BraA02g012660.3C.gene;BraA02g019760.3C.gene;BraA02g019880.3C.gene;BraA02g031110.3C.gene;Bra…
Biological Process	GO:0009945	radial axis specification	3	2	0.93	0.09769	BraA02g019090.3C.gene;BraA08g024170.3C.gene
Biological Process	GO:0019319	hexose biosynthetic process	36	17	11.2	0.0978	BraA01g001150.3C.gene;BraA02g024490.3C.gene;BraA03g023960.3C.gene;BraA04g004360.3C.gene;BraA04g004590.3C.gene;BraA04g005700.3C.gene;BraA05g005470.3C.gene;BraA05g011720.3C.gene;BraA06g029190.3C.gene;BraA07g000460.3C.gene;BraA07g022160.3C.gene;BraA07g029080.3C.gene;BraA07g041160.3C.gene;BraA08g006060.3C.gene;BraA08g030770.3C.gene;BraA09g044960.3C.gene;BraA09g046560.3C.gene
Biological Process	GO:0030010	establishment of cell polarity	17	6	5.29	0.09812	BraA02g013120.3C.gene;BraA03g013050.3C.gene;BraA03g013200.3C.gene;BraA09g052670.3C.gene;BraA10g014130.3C.gene;Brassica_rapa_newGene_548
Biological Process	GO:0046685	response to arsenic-containing substance	27	13	8.4	0.09829	BraA01g004520.3C.gene;BraA01g020650.3C.gene;BraA02g000420.3C.gene;BraA02g031060.3C.gene;BraA03g001120.3C.gene;BraA03g027250.3C.gene;BraA03g037710.3C.gene;BraA03g048570.3C.gene;BraA07g011030.3C.gene;BraA07g042040.3C.gene;BraA08g023780.3C.gene;BraA09g034670.3C.gene;BraA09g065150.3C.gene
Biological Process	GO:0055075	potassium ion homeostasis	39	17	12.13	0.09866	BraA01g003100.3C.gene;BraA01g027550.3C.gene;BraA03g013320.3C.gene;BraA04g005940.3C.gene;BraA05g023200.3C.gene;BraA05g039060.3C.gene;BraA05g041490.3C.gene;BraA06g030510.3C.gene;BraA07g021420.3C.gene;BraA07g041450.3C.gene;BraA08g035570.3C.gene;BraA09g004860.3C.gene;BraA09g012280.3C.gene;BraA09g032690.3C.gene;BraA09g066000.3C.gene;BraA10g001530.3C.gene;BraA10g013390.3C.gene
Biological Process	GO:0016121	carotene catabolic process	5	3	1.56	0.0989	BraA04g000040.3C.gene;BraA09g053400.3C.gene;BraA09g053420.3C.gene
Biological Process	GO:0016124	xanthophyll catabolic process	5	3	1.56	0.0989	BraA04g000040.3C.gene;BraA09g053400.3C.gene;BraA09g053420.3C.gene
Biological Process	GO:0016110	tetraterpenoid catabolic process	5	3	1.56	0.0989	BraA04g000040.3C.gene;BraA09g053400.3C.gene;BraA09g053420.3C.gene
Biological Process	GO:0016118	carotenoid catabolic process	5	3	1.56	0.0989	BraA04g000040.3C.gene;BraA09g053400.3C.gene;BraA09g053420.3C.gene
Biological Process	GO:0046247	terpene catabolic process	5	3	1.56	0.0989	BraA04g000040.3C.gene;BraA09g053400.3C.gene;BraA09g053420.3C.gene
Biological Process	GO:0018158	protein oxidation	7	3	2.18	0.09924	BraA03g022390.3C.gene;BraA09g048900.3C.gene;BraA10g024230.3C.gene
Biological Process	GO:0018171	peptidyl-cysteine oxidation	7	3	2.18	0.09924	BraA03g022390.3C.gene;BraA09g048900.3C.gene;BraA10g024230.3C.gene
Biological Process	GO:1901606	alpha-amino acid catabolic process	106	51	32.98	0.0998	BraA01g001110.3C.gene;BraA01g003210.3C.gene;BraA01g003600.3C.gene;BraA01g003610.3C.gene;BraA01g004800.3C.gene;BraA01g025910.3C.gene;BraA01g030200.3C.gene;BraA01g036100.3C.gene;BraA02g014190.3C.gene;BraA02g014250.3C.gene;BraA02g025290.3C.gene;BraA02g036290.3C.gene;BraA02g039240.3C.gene;BraA03g026730.3C.gene;BraA03g044550.3C.gene;BraA03g057730.3C.gene;BraA03g058570.3C.gene;BraA04g011230.3C.gene;Bra…
Biological Process	GO:0051304	chromosome separation	18	9	5.6	0.09988	BraA01g008580.3C.gene;BraA03g015030.3C.gene;BraA05g037500.3C.gene;BraA06g035610.3C.gene;BraA07g026910.3C.gene;BraA07g040940.3C.gene;BraA09g007890.3C.gene;BraA09g066110.3C.gene;Brassica_rapa_newGene_548
Biological Process	GO:0000422	autophagy of mitochondrion	18	5	5.6	0.09989	BraA03g056180.3C.gene;BraA04g028920.3C.gene;BraA06g000790.3C.gene;BraA07g025220.3C.gene;BraA10g022680.3C.gene
Biological Process	GO:0019827	stem cell population maintenance	78	27	24.27	0.10007	BraA01g021650.3C.gene;BraA02g003470.3C.gene;BraA02g010680.3C.gene;BraA02g019880.3C.gene;BraA02g036180.3C.gene;BraA02g042750.3C.gene;BraA03g018210.3C.gene;BraA04g001630.3C.gene;BraA04g022480.3C.gene;BraA04g025090.3C.gene;BraA05g009880.3C.gene;BraA05g038580.3C.gene;BraA06g027210.3C.gene;BraA06g029000.3C.gene;BraA06g039170.3C.gene;BraA06g043200.3C.gene;BraA06g043560.3C.gene;BraA07g018060.3C.gene;Bra…
Biological Process	GO:0048864	stem cell development	78	27	24.27	0.10007	BraA01g021650.3C.gene;BraA02g003470.3C.gene;BraA02g010680.3C.gene;BraA02g019880.3C.gene;BraA02g036180.3C.gene;BraA02g042750.3C.gene;BraA03g018210.3C.gene;BraA04g001630.3C.gene;BraA04g022480.3C.gene;BraA04g025090.3C.gene;BraA05g009880.3C.gene;BraA05g038580.3C.gene;BraA06g027210.3C.gene;BraA06g029000.3C.gene;BraA06g039170.3C.gene;BraA06g043200.3C.gene;BraA06g043560.3C.gene;BraA07g018060.3C.gene;Bra…
Biological Process	GO:0009813	flavonoid biosynthetic process	216	84	67.2	0.10015	BraA01g016370.3C.gene;BraA01g021250.3C.gene;BraA01g021270.3C.gene;BraA01g025140.3C.gene;BraA01g036650.3C.gene;BraA01g039750.3C.gene;BraA01g041710.3C.gene;BraA02g001820.3C.gene;BraA02g005190.3C.gene;BraA02g006880.3C.gene;BraA02g014110.3C.gene;BraA02g019350.3C.gene;BraA02g019520.3C.gene;BraA02g026630.3C.gene;BraA02g036610.3C.gene;BraA02g042070.3C.gene;BraA03g002170.3C.gene;BraA03g014080.3C.gene;Bra…
Biological Process	GO:1901701	cellular response to oxygen-containing compound	1205	404	374.91	0.10058	BraA01g000250.3C.gene;BraA01g001250.3C.gene;BraA01g002610.3C.gene;BraA01g002620.3C.gene;BraA01g003080.3C.gene;BraA01g004230.3C.gene;BraA01g004270.3C.gene;BraA01g004640.3C.gene;BraA01g007440.3C.gene;BraA01g008570.3C.gene;BraA01g008780.3C.gene;BraA01g009130.3C.gene;BraA01g009230.3C.gene;BraA01g009310.3C.gene;BraA01g009450.3C.gene;BraA01g010380.3C.gene;BraA01g011020.3C.gene;BraA01g012360.3C.gene;Bra…
Biological Process	GO:0007076	mitotic chromosome condensation	9	5	2.8	0.10104	BraA04g010480.3C.gene;BraA05g012360.3C.gene;BraA06g019550.3C.gene;BraA06g025930.3C.gene;BraA09g047730.3C.gene
Biological Process	GO:0031117	positive regulation of microtubule depolymerization	5	2	1.56	0.10111	BraA01g035870.3C.gene;BraA05g030540.3C.gene
Biological Process	GO:1901881	positive regulation of protein depolymerization	5	2	1.56	0.10111	BraA01g035870.3C.gene;BraA05g030540.3C.gene
Biological Process	GO:0006878	cellular copper ion homeostasis	14	8	4.36	0.10121	BraA04g004140.3C.gene;BraA05g031790.3C.gene;BraA05g037060.3C.gene;BraA07g022320.3C.gene;BraA09g012740.3C.gene;BraA09g054290.3C.gene;BraA09g060730.3C.gene;Brassica_rapa_newGene_6052
Biological Process	GO:0048354	mucilage biosynthetic process involved in seed coat development	22	8	6.84	0.10129	BraA01g001630.3C.gene;BraA02g039040.3C.gene;BraA05g036430.3C.gene;BraA06g016550.3C.gene;BraA06g019100.3C.gene;BraA06g026200.3C.gene;BraA06g036270.3C.gene;BraA09g013490.3C.gene
Biological Process	GO:0034440	lipid oxidation	98	46	30.49	0.10142	BraA01g008530.3C.gene;BraA01g019720.3C.gene;BraA01g031660.3C.gene;BraA01g041760.3C.gene;BraA02g003100.3C.gene;BraA02g028020.3C.gene;BraA02g039900.3C.gene;BraA03g001630.3C.gene;BraA03g017600.3C.gene;BraA03g018600.3C.gene;BraA03g032970.3C.gene;BraA03g033320.3C.gene;BraA03g046780.3C.gene;BraA03g054820.3C.gene;BraA04g007520.3C.gene;BraA04g016750.3C.gene;BraA04g023760.3C.gene;BraA05g003150.3C.gene;Bra…
Biological Process	GO:1900037	regulation of cellular response to hypoxia	2	2	0.62	0.10148	BraA03g033660.3C.gene;BraA05g036610.3C.gene
Biological Process	GO:0006108	malate metabolic process	28	14	8.71	0.10173	BraA01g044230.3C.gene;BraA02g003100.3C.gene;BraA03g004740.3C.gene;BraA03g011940.3C.gene;BraA03g030040.3C.gene;BraA04g016750.3C.gene;BraA05g000400.3C.gene;BraA05g017230.3C.gene;BraA06g001460.3C.gene;BraA06g032990.3C.gene;BraA07g000930.3C.gene;BraA08g034890.3C.gene;BraA10g016220.3C.gene;BraA10g026230.3C.gene
Biological Process	GO:0046355	mannan catabolic process	9	4	2.8	0.10195	BraA01g019090.3C.gene;BraA01g039940.3C.gene;BraA09g009580.3C.gene;BraA10g001050.3C.gene
Biological Process	GO:0010412	mannan metabolic process	9	4	2.8	0.10195	BraA01g019090.3C.gene;BraA01g039940.3C.gene;BraA09g009580.3C.gene;BraA10g001050.3C.gene
Biological Process	GO:0012501	programmed cell death	268	97	83.38	0.10238	BraA01g000350.3C.gene;BraA01g001110.3C.gene;BraA01g002420.3C.gene;BraA01g009930.3C.gene;BraA01g011030.3C.gene;BraA01g011640.3C.gene;BraA01g016810.3C.gene;BraA01g028810.3C.gene;BraA01g032420.3C.gene;BraA01g032990.3C.gene;BraA01g036650.3C.gene;BraA01g039610.3C.gene;BraA02g000420.3C.gene;BraA02g009680.3C.gene;BraA02g014080.3C.gene;BraA02g023960.3C.gene;BraA02g025220.3C.gene;BraA02g031060.3C.gene;Bra…
Biological Process	GO:0010065	primary meristem tissue development	15	8	4.67	0.10289	BraA01g005160.3C.gene;BraA01g008870.3C.gene;BraA03g044480.3C.gene;BraA05g020800.3C.gene;BraA07g000530.3C.gene;BraA08g016820.3C.gene;BraA08g033090.3C.gene;BraA08g034340.3C.gene
Biological Process	GO:1902456	regulation of stomatal opening	16	8	4.98	0.10374	BraA01g004270.3C.gene;BraA02g032720.3C.gene;BraA03g010480.3C.gene;BraA03g050490.3C.gene;BraA06g009180.3C.gene;BraA09g055960.3C.gene;BraA10g014950.3C.gene;BraA10g018650.3C.gene
Biological Process	GO:0065001	specification of axis polarity	37	17	11.51	0.10383	BraA01g042890.3C.gene;BraA02g006540.3C.gene;BraA03g019630.3C.gene;BraA03g023630.3C.gene;BraA03g025390.3C.gene;BraA04g003480.3C.gene;BraA04g023540.3C.gene;BraA04g024760.3C.gene;BraA04g030760.3C.gene;BraA05g002190.3C.gene;BraA05g007920.3C.gene;BraA05g010360.3C.gene;BraA05g023490.3C.gene;BraA07g022730.3C.gene;BraA07g034130.3C.gene;BraA09g032840.3C.gene;BraA09g034560.3C.gene
Biological Process	GO:0010021	amylopectin biosynthetic process	13	7	4.04	0.10423	BraA02g022050.3C.gene;BraA06g008300.3C.gene;BraA06g031630.3C.gene;BraA07g028470.3C.gene;BraA08g031440.3C.gene;BraA08g035410.3C.gene;Brassica_rapa_newGene_8706
Biological Process	GO:2000896	amylopectin metabolic process	13	7	4.04	0.10423	BraA02g022050.3C.gene;BraA06g008300.3C.gene;BraA06g031630.3C.gene;BraA07g028470.3C.gene;BraA08g031440.3C.gene;BraA08g035410.3C.gene;Brassica_rapa_newGene_8706
Biological Process	GO:0009803	cinnamic acid metabolic process	11	5	3.42	0.10425	BraA05g008320.3C.gene;BraA05g036420.3C.gene;BraA07g014550.3C.gene;BraA07g021160.3C.gene;BraA09g040420.3C.gene
Biological Process	GO:0071042	nuclear polyadenylation-dependent mRNA catabolic process	2	2	0.62	0.10426	BraA09g050300.3C.gene;Brassica_rapa_newGene_4052
Biological Process	GO:0071047	polyadenylation-dependent mRNA catabolic process	2	2	0.62	0.10426	BraA09g050300.3C.gene;Brassica_rapa_newGene_4052
Biological Process	GO:0034473	U1 snRNA 3'-end processing	2	2	0.62	0.10426	BraA09g050300.3C.gene;Brassica_rapa_newGene_4052
Biological Process	GO:0034476	U5 snRNA 3'-end processing	2	2	0.62	0.10426	BraA09g050300.3C.gene;Brassica_rapa_newGene_4052
Biological Process	GO:0019419	sulfate reduction	8	4	2.49	0.10456	BraA01g012700.3C.gene;BraA01g040170.3C.gene;BraA03g064230.3C.gene;BraA09g025690.3C.gene
Biological Process	GO:0048466	androecium development	152	59	47.29	0.10463	BraA01g000350.3C.gene;BraA01g010430.3C.gene;BraA01g015680.3C.gene;BraA01g016370.3C.gene;BraA01g018070.3C.gene;BraA01g036620.3C.gene;BraA02g035830.3C.gene;BraA02g036180.3C.gene;BraA03g015900.3C.gene;BraA03g018370.3C.gene;BraA03g020820.3C.gene;BraA03g026210.3C.gene;BraA03g028670.3C.gene;BraA03g030210.3C.gene;BraA03g030470.3C.gene;BraA03g036990.3C.gene;BraA03g041030.3C.gene;BraA03g043400.3C.gene;Bra…
Biological Process	GO:0048443	stamen development	152	59	47.29	0.10463	BraA01g000350.3C.gene;BraA01g010430.3C.gene;BraA01g015680.3C.gene;BraA01g016370.3C.gene;BraA01g018070.3C.gene;BraA01g036620.3C.gene;BraA02g035830.3C.gene;BraA02g036180.3C.gene;BraA03g015900.3C.gene;BraA03g018370.3C.gene;BraA03g020820.3C.gene;BraA03g026210.3C.gene;BraA03g028670.3C.gene;BraA03g030210.3C.gene;BraA03g030470.3C.gene;BraA03g036990.3C.gene;BraA03g041030.3C.gene;BraA03g043400.3C.gene;Bra…
Biological Process	GO:1902806	regulation of cell cycle G1/S phase transition	12	7	3.73	0.1056	BraA01g024100.3C.gene;BraA02g035820.3C.gene;BraA03g020270.3C.gene;BraA03g041450.3C.gene;BraA04g005640.3C.gene;BraA06g010480.3C.gene;BraA06g039600.3C.gene
Biological Process	GO:0006995	cellular response to nitrogen starvation	40	13	12.45	0.10562	BraA01g042490.3C.gene;BraA03g032690.3C.gene;BraA03g046990.3C.gene;BraA03g056180.3C.gene;BraA03g059190.3C.gene;BraA05g038170.3C.gene;BraA05g039000.3C.gene;BraA06g016090.3C.gene;BraA07g015680.3C.gene;BraA08g015510.3C.gene;BraA09g021250.3C.gene;BraA10g022680.3C.gene;Brassica_rapa_newGene_2715
Biological Process	GO:0006814	sodium ion transport	44	20	13.69	0.10576	BraA02g007290.3C.gene;BraA02g028930.3C.gene;BraA02g034120.3C.gene;BraA03g027780.3C.gene;BraA03g045740.3C.gene;BraA04g018550.3C.gene;BraA04g027390.3C.gene;BraA05g033000.3C.gene;BraA05g039060.3C.gene;BraA06g010810.3C.gene;BraA06g027750.3C.gene;BraA06g030510.3C.gene;BraA06g041020.3C.gene;BraA07g007740.3C.gene;BraA09g004860.3C.gene;BraA09g023340.3C.gene;BraA10g004440.3C.gene;BraA10g013390.3C.gene;Bra…
Biological Process	GO:0006468	protein phosphorylation	2035	682	633.15	0.10597	BraA01g000350.3C.gene;BraA01g000880.3C.gene;BraA01g002450.3C.gene;BraA01g002860.3C.gene;BraA01g003080.3C.gene;BraA01g003800.3C.gene;BraA01g004270.3C.gene;BraA01g005360.3C.gene;BraA01g005740.3C.gene;BraA01g005810.3C.gene;BraA01g006470.3C.gene;BraA01g006700.3C.gene;BraA01g006800.3C.gene;BraA01g008190.3C.gene;BraA01g008630.3C.gene;BraA01g008850.3C.gene;BraA01g008870.3C.gene;BraA01g009250.3C.gene;Bra…
Biological Process	GO:0043207	response to external biotic stimulus	1589	566	494.39	0.10599	BraA01g000240.3C.gene;BraA01g001080.3C.gene;BraA01g001150.3C.gene;BraA01g001490.3C.gene;BraA01g002970.3C.gene;BraA01g003850.3C.gene;BraA01g004270.3C.gene;BraA01g006130.3C.gene;BraA01g006320.3C.gene;BraA01g007180.3C.gene;BraA01g009130.3C.gene;BraA01g009930.3C.gene;BraA01g010660.3C.gene;BraA01g011020.3C.gene;BraA01g011030.3C.gene;BraA01g011680.3C.gene;BraA01g012190.3C.gene;BraA01g012290.3C.gene;Bra…
Biological Process	GO:1902184	negative regulation of shoot apical meristem development	2	2	0.62	0.10603	BraA01g023860.3C.gene;BraA06g017880.3C.gene
Biological Process	GO:0009823	cytokinin catabolic process	12	6	3.73	0.10631	BraA02g009460.3C.gene;BraA02g012590.3C.gene;BraA07g001320.3C.gene;BraA07g039010.3C.gene;BraA09g011860.3C.gene;BraA09g052550.3C.gene
Biological Process	GO:0010214	seed coat development	60	22	18.67	0.10649	BraA01g000390.3C.gene;BraA01g001630.3C.gene;BraA02g039040.3C.gene;BraA02g040020.3C.gene;BraA02g040140.3C.gene;BraA04g021450.3C.gene;BraA04g023540.3C.gene;BraA04g032550.3C.gene;BraA05g000300.3C.gene;BraA05g036430.3C.gene;BraA06g001330.3C.gene;BraA06g016550.3C.gene;BraA06g019100.3C.gene;BraA06g026200.3C.gene;BraA06g034760.3C.gene;BraA06g036270.3C.gene;BraA08g024070.3C.gene;BraA09g013490.3C.gene;Bra…
Biological Process	GO:0046246	terpene biosynthetic process	23	10	7.16	0.1069	BraA01g002000.3C.gene;BraA03g031380.3C.gene;BraA03g063030.3C.gene;BraA04g011870.3C.gene;BraA05g040310.3C.gene;BraA06g007670.3C.gene;BraA06g031290.3C.gene;BraA06g031370.3C.gene;BraA06g038730.3C.gene;BraA08g023090.3C.gene
Biological Process	GO:0048766	root hair initiation	23	10	7.16	0.1071	BraA02g013120.3C.gene;BraA02g044980.3C.gene;BraA03g013200.3C.gene;BraA05g010440.3C.gene;BraA06g028550.3C.gene;BraA07g029730.3C.gene;BraA07g035620.3C.gene;BraA08g004430.3C.gene;BraA09g052670.3C.gene;Brassica_rapa_newGene_1542
Biological Process	GO:0043335	protein unfolding	2	2	0.62	0.10731	BraA07g028300.3C.gene;BraA07g038220.3C.gene
Biological Process	GO:0015700	arsenite transport	15	8	4.67	0.10733	BraA02g000420.3C.gene;BraA02g031060.3C.gene;BraA03g027250.3C.gene;BraA03g048570.3C.gene;BraA07g011030.3C.gene;BraA08g023780.3C.gene;BraA09g034670.3C.gene;BraA09g065150.3C.gene
Biological Process	GO:0010438	cellular response to sulfur starvation	20	10	6.22	0.10756	BraA02g039880.3C.gene;BraA03g003120.3C.gene;BraA03g044380.3C.gene;BraA06g017590.3C.gene;BraA06g032020.3C.gene;BraA06g035270.3C.gene;BraA08g034670.3C.gene;BraA09g004340.3C.gene;BraA09g006980.3C.gene;BraA10g003270.3C.gene
Biological Process	GO:0009644	response to high light intensity	120	52	37.34	0.10773	BraA01g008310.3C.gene;BraA01g009120.3C.gene;BraA01g012930.3C.gene;BraA01g022000.3C.gene;BraA01g031350.3C.gene;BraA01g036650.3C.gene;BraA01g038810.3C.gene;BraA01g044460.3C.gene;BraA02g014020.3C.gene;BraA02g024110.3C.gene;BraA02g027900.3C.gene;BraA02g037860.3C.gene;BraA02g038730.3C.gene;BraA03g007090.3C.gene;BraA03g012070.3C.gene;BraA03g025600.3C.gene;BraA03g028050.3C.gene;BraA03g035360.3C.gene;Bra…
Biological Process	GO:0006154	adenosine catabolic process	3	2	0.93	0.10781	BraA09g025480.3C.gene;BraA10g021340.3C.gene
Biological Process	GO:0032880	regulation of protein localization	35	5	10.89	0.10807	BraA01g020060.3C.gene;BraA02g019370.3C.gene;BraA03g046980.3C.gene;BraA09g014500.3C.gene;BraA09g050960.3C.gene
Biological Process	GO:0098656	anion transmembrane transport	179	81	55.69	0.10808	BraA01g003230.3C.gene;BraA01g008820.3C.gene;BraA01g013640.3C.gene;BraA01g036180.3C.gene;BraA01g040130.3C.gene;BraA02g008310.3C.gene;BraA02g016360.3C.gene;BraA02g022500.3C.gene;BraA02g023500.3C.gene;BraA02g024300.3C.gene;BraA02g024460.3C.gene;BraA02g025580.3C.gene;BraA02g034410.3C.gene;BraA02g035810.3C.gene;BraA03g001710.3C.gene;BraA03g003820.3C.gene;BraA03g005810.3C.gene;BraA03g009220.3C.gene;Bra…
Biological Process	GO:0000079	regulation of cyclin-dependent protein serine/threonine kinase activity	36	17	11.2	0.10827	BraA01g010840.3C.gene;BraA03g023450.3C.gene;BraA03g023540.3C.gene;BraA03g041370.3C.gene;BraA03g045190.3C.gene;BraA04g020030.3C.gene;BraA04g030980.3C.gene;BraA05g004620.3C.gene;BraA05g004870.3C.gene;BraA05g025300.3C.gene;BraA06g003660.3C.gene;BraA06g035300.3C.gene;BraA09g004330.3C.gene;BraA09g037340.3C.gene;BraA09g041740.3C.gene;BraA09g050340.3C.gene;BraA10g031840.3C.gene
Biological Process	GO:0051785	positive regulation of nuclear division	9	4	2.8	0.10833	BraA02g043300.3C.gene;BraA03g022470.3C.gene;BraA05g003230.3C.gene;BraA06g025430.3C.gene
Biological Process	GO:0035674	tricarboxylic acid transmembrane transport	3	2	0.93	0.1086	BraA03g009220.3C.gene;BraA10g020640.3C.gene
Biological Process	GO:0001933	negative regulation of protein phosphorylation	25	11	7.78	0.10882	BraA03g041370.3C.gene;BraA03g045190.3C.gene;BraA04g023550.3C.gene;BraA06g003660.3C.gene;BraA06g035300.3C.gene;BraA07g007390.3C.gene;BraA09g004330.3C.gene;BraA09g041740.3C.gene;BraA10g014950.3C.gene;BraA10g031840.3C.gene;Brassica_rapa_newGene_2411
Biological Process	GO:2000037	regulation of stomatal complex patterning	16	9	4.98	0.10901	BraA01g032420.3C.gene;BraA02g035820.3C.gene;BraA03g020270.3C.gene;BraA03g039670.3C.gene;BraA04g005640.3C.gene;BraA05g018200.3C.gene;BraA06g010480.3C.gene;BraA06g020840.3C.gene;BraA06g039600.3C.gene
Biological Process	GO:0009831	plant-type cell wall modification involved in multidimensional cell growth	45	18	14	0.10915	BraA01g000050.3C.gene;BraA02g000450.3C.gene;BraA03g000600.3C.gene;BraA03g020980.3C.gene;BraA04g001690.3C.gene;BraA04g015010.3C.gene;BraA04g027880.3C.gene;BraA04g028760.3C.gene;BraA05g006390.3C.gene;BraA06g036610.3C.gene;BraA07g015910.3C.gene;BraA07g024330.3C.gene;BraA08g027920.3C.gene;BraA08g032010.3C.gene;BraA09g003690.3C.gene;BraA09g038640.3C.gene;BraA10g033350.3C.gene;Brassica_rapa_newGene_1680
Biological Process	GO:0033358	UDP-L-arabinose biosynthetic process	9	5	2.8	0.10955	BraA01g011500.3C.gene;BraA08g014200.3C.gene;BraA08g030770.3C.gene;BraA09g012980.3C.gene;BraA09g020600.3C.gene
Biological Process	GO:0046379	extracellular polysaccharide metabolic process	9	5	2.8	0.10955	BraA01g011500.3C.gene;BraA08g014200.3C.gene;BraA08g030770.3C.gene;BraA09g012980.3C.gene;BraA09g020600.3C.gene
Biological Process	GO:0045226	extracellular polysaccharide biosynthetic process	9	5	2.8	0.10955	BraA01g011500.3C.gene;BraA08g014200.3C.gene;BraA08g030770.3C.gene;BraA09g012980.3C.gene;BraA09g020600.3C.gene
Biological Process	GO:0045227	capsule polysaccharide biosynthetic process	9	5	2.8	0.10955	BraA01g011500.3C.gene;BraA08g014200.3C.gene;BraA08g030770.3C.gene;BraA09g012980.3C.gene;BraA09g020600.3C.gene
Biological Process	GO:0045230	capsule organization	9	5	2.8	0.10955	BraA01g011500.3C.gene;BraA08g014200.3C.gene;BraA08g030770.3C.gene;BraA09g012980.3C.gene;BraA09g020600.3C.gene
Biological Process	GO:0019761	glucosinolate biosynthetic process	86	31	26.76	0.10977	BraA01g000790.3C.gene;BraA02g005320.3C.gene;BraA02g012430.3C.gene;BraA02g022100.3C.gene;BraA02g042670.3C.gene;BraA03g003120.3C.gene;BraA03g012530.3C.gene;BraA03g017510.3C.gene;BraA03g027780.3C.gene;BraA03g028740.3C.gene;BraA03g039020.3C.gene;BraA03g043730.3C.gene;BraA03g043740.3C.gene;BraA03g044380.3C.gene;BraA03g061240.3C.gene;BraA04g008320.3C.gene;BraA04g029510.3C.gene;BraA05g003380.3C.gene;Bra…
Biological Process	GO:0019758	glycosinolate biosynthetic process	86	31	26.76	0.10977	BraA01g000790.3C.gene;BraA02g005320.3C.gene;BraA02g012430.3C.gene;BraA02g022100.3C.gene;BraA02g042670.3C.gene;BraA03g003120.3C.gene;BraA03g012530.3C.gene;BraA03g017510.3C.gene;BraA03g027780.3C.gene;BraA03g028740.3C.gene;BraA03g039020.3C.gene;BraA03g043730.3C.gene;BraA03g043740.3C.gene;BraA03g044380.3C.gene;BraA03g061240.3C.gene;BraA04g008320.3C.gene;BraA04g029510.3C.gene;BraA05g003380.3C.gene;Bra…
Biological Process	GO:0016144	S-glycoside biosynthetic process	86	31	26.76	0.10977	BraA01g000790.3C.gene;BraA02g005320.3C.gene;BraA02g012430.3C.gene;BraA02g022100.3C.gene;BraA02g042670.3C.gene;BraA03g003120.3C.gene;BraA03g012530.3C.gene;BraA03g017510.3C.gene;BraA03g027780.3C.gene;BraA03g028740.3C.gene;BraA03g039020.3C.gene;BraA03g043730.3C.gene;BraA03g043740.3C.gene;BraA03g044380.3C.gene;BraA03g061240.3C.gene;BraA04g008320.3C.gene;BraA04g029510.3C.gene;BraA05g003380.3C.gene;Bra…
Biological Process	GO:0000038	very long-chain fatty acid metabolic process	65	21	20.22	0.11006	BraA01g002420.3C.gene;BraA01g015290.3C.gene;BraA02g017810.3C.gene;BraA02g033670.3C.gene;BraA02g038430.3C.gene;BraA03g016670.3C.gene;BraA03g043590.3C.gene;BraA03g058730.3C.gene;BraA04g015930.3C.gene;BraA04g019210.3C.gene;BraA04g024790.3C.gene;BraA05g013280.3C.gene;BraA06g036730.3C.gene;BraA07g007700.3C.gene;BraA07g030740.3C.gene;BraA07g033010.3C.gene;BraA08g015900.3C.gene;BraA08g018660.3C.gene;Bra…
Biological Process	GO:0010077	maintenance of inflorescence meristem identity	8	5	2.49	0.11009	BraA02g042750.3C.gene;BraA05g038580.3C.gene;BraA06g043200.3C.gene;BraA09g006770.3C.gene;BraA10g002310.3C.gene
Biological Process	GO:0072529	pyrimidine-containing compound catabolic process	12	5	3.73	0.11079	BraA01g034860.3C.gene;BraA05g009100.3C.gene;BraA05g029770.3C.gene;BraA06g027830.3C.gene;BraA07g001260.3C.gene
Biological Process	GO:1900057	positive regulation of leaf senescence	22	11	6.84	0.11079	BraA01g036650.3C.gene;BraA01g036660.3C.gene;BraA04g012020.3C.gene;BraA04g029130.3C.gene;BraA05g027980.3C.gene;BraA05g031600.3C.gene;BraA05g031610.3C.gene;BraA06g001700.3C.gene;BraA06g036590.3C.gene;BraA09g003710.3C.gene;BraA10g002790.3C.gene
Biological Process	GO:0009698	phenylpropanoid metabolic process	285	124	88.67	0.11083	BraA01g000350.3C.gene;BraA01g000440.3C.gene;BraA01g001080.3C.gene;BraA01g002420.3C.gene;BraA01g004350.3C.gene;BraA01g016990.3C.gene;BraA01g029610.3C.gene;BraA01g030500.3C.gene;BraA01g035280.3C.gene;BraA01g037900.3C.gene;BraA02g000320.3C.gene;BraA02g000800.3C.gene;BraA02g001710.3C.gene;BraA02g008760.3C.gene;BraA02g009810.3C.gene;BraA02g010500.3C.gene;BraA02g014110.3C.gene;BraA02g018000.3C.gene;Bra…
Biological Process	GO:0015740	C4-dicarboxylate transport	28	13	8.71	0.11108	BraA02g033040.3C.gene;BraA02g034120.3C.gene;BraA03g047900.3C.gene;BraA05g035230.3C.gene;BraA06g005610.3C.gene;BraA06g014070.3C.gene;BraA06g027750.3C.gene;BraA06g041020.3C.gene;BraA08g025500.3C.gene;BraA08g033170.3C.gene;BraA10g025830.3C.gene;BraAnng006080.3C.gene;Brassica_rapa_newGene_496
Biological Process	GO:0051707	response to other organism	1587	565	493.76	0.11135	BraA01g000240.3C.gene;BraA01g001080.3C.gene;BraA01g001150.3C.gene;BraA01g001490.3C.gene;BraA01g002970.3C.gene;BraA01g003850.3C.gene;BraA01g004270.3C.gene;BraA01g006130.3C.gene;BraA01g006320.3C.gene;BraA01g007180.3C.gene;BraA01g009130.3C.gene;BraA01g009930.3C.gene;BraA01g010660.3C.gene;BraA01g011020.3C.gene;BraA01g011030.3C.gene;BraA01g011680.3C.gene;BraA01g012190.3C.gene;BraA01g014490.3C.gene;Bra…
Biological Process	GO:0015980	energy derivation by oxidation of organic compounds	240	81	74.67	0.1114	BraA01g003140.3C.gene;BraA01g016550.3C.gene;BraA01g040360.3C.gene;BraA01g043720.3C.gene;BraA01g044230.3C.gene;BraA02g003100.3C.gene;BraA02g007840.3C.gene;BraA02g013550.3C.gene;BraA02g016010.3C.gene;BraA02g024490.3C.gene;BraA02g037690.3C.gene;BraA02g038730.3C.gene;BraA02g045630.3C.gene;BraA03g007910.3C.gene;BraA03g013660.3C.gene;BraA03g015690.3C.gene;BraA03g022390.3C.gene;BraA03g027120.3C.gene;Bra…
Biological Process	GO:0008299	isoprenoid biosynthetic process	272	94	84.63	0.11141	BraA01g002000.3C.gene;BraA01g003910.3C.gene;BraA01g005000.3C.gene;BraA01g005030.3C.gene;BraA01g009810.3C.gene;BraA01g012930.3C.gene;BraA01g016120.3C.gene;BraA01g032280.3C.gene;BraA01g034180.3C.gene;BraA01g037270.3C.gene;BraA01g042890.3C.gene;BraA01g044250.3C.gene;BraA02g016790.3C.gene;BraA02g023510.3C.gene;BraA02g024710.3C.gene;BraA02g045190.3C.gene;BraA03g007480.3C.gene;BraA03g012640.3C.gene;Bra…
Biological Process	GO:0031335	regulation of sulfur amino acid metabolic process	20	10	6.22	0.11191	BraA01g032420.3C.gene;BraA02g012060.3C.gene;BraA02g014200.3C.gene;BraA02g025980.3C.gene;BraA03g019980.3C.gene;BraA03g039670.3C.gene;BraA06g015410.3C.gene;BraA07g043070.3C.gene;BraA08g033320.3C.gene;BraA09g043030.3C.gene
Biological Process	GO:1900911	regulation of olefin biosynthetic process	20	10	6.22	0.11191	BraA01g032420.3C.gene;BraA02g012060.3C.gene;BraA02g014200.3C.gene;BraA02g025980.3C.gene;BraA03g019980.3C.gene;BraA03g039670.3C.gene;BraA06g015410.3C.gene;BraA07g043070.3C.gene;BraA08g033320.3C.gene;BraA09g043030.3C.gene
Biological Process	GO:1900908	regulation of olefin metabolic process	20	10	6.22	0.11191	BraA01g032420.3C.gene;BraA02g012060.3C.gene;BraA02g014200.3C.gene;BraA02g025980.3C.gene;BraA03g019980.3C.gene;BraA03g039670.3C.gene;BraA06g015410.3C.gene;BraA07g043070.3C.gene;BraA08g033320.3C.gene;BraA09g043030.3C.gene
Biological Process	GO:0010364	regulation of ethylene biosynthetic process	20	10	6.22	0.11191	BraA01g032420.3C.gene;BraA02g012060.3C.gene;BraA02g014200.3C.gene;BraA02g025980.3C.gene;BraA03g019980.3C.gene;BraA03g039670.3C.gene;BraA06g015410.3C.gene;BraA07g043070.3C.gene;BraA08g033320.3C.gene;BraA09g043030.3C.gene
Biological Process	GO:0043446	cellular alkane metabolic process	11	5	3.42	0.11198	BraA02g012040.3C.gene;BraA03g056530.3C.gene;BraA04g023560.3C.gene;BraA09g066480.3C.gene;BraA10g015900.3C.gene
Biological Process	GO:0043447	alkane biosynthetic process	11	5	3.42	0.11198	BraA02g012040.3C.gene;BraA03g056530.3C.gene;BraA04g023560.3C.gene;BraA09g066480.3C.gene;BraA10g015900.3C.gene
Biological Process	GO:0009060	aerobic respiration	128	42	39.82	0.11222	BraA01g003140.3C.gene;BraA01g044230.3C.gene;BraA02g003100.3C.gene;BraA02g013550.3C.gene;BraA02g016010.3C.gene;BraA02g037690.3C.gene;BraA02g045630.3C.gene;BraA03g015690.3C.gene;BraA03g036720.3C.gene;BraA03g042060.3C.gene;BraA04g002070.3C.gene;BraA04g016750.3C.gene;BraA04g029950.3C.gene;BraA05g000400.3C.gene;BraA05g003150.3C.gene;BraA05g017230.3C.gene;BraA05g032140.3C.gene;BraA06g001460.3C.gene;Bra…
Biological Process	GO:0031667	response to nutrient levels	308	108	95.83	0.1127	BraA01g000260.3C.gene;BraA01g001150.3C.gene;BraA01g017190.3C.gene;BraA01g023560.3C.gene;BraA01g024930.3C.gene;BraA01g026500.3C.gene;BraA01g034860.3C.gene;BraA01g042490.3C.gene;BraA01g043720.3C.gene;BraA01g044070.3C.gene;BraA02g008710.3C.gene;BraA02g008880.3C.gene;BraA02g009430.3C.gene;BraA02g013690.3C.gene;BraA02g017380.3C.gene;BraA02g022050.3C.gene;BraA02g022500.3C.gene;BraA02g025580.3C.gene;Bra…
Biological Process	GO:0043650	dicarboxylic acid biosynthetic process	48	13	14.93	0.11322	BraA01g000480.3C.gene;BraA01g039400.3C.gene;BraA03g023680.3C.gene;BraA03g039020.3C.gene;BraA03g043050.3C.gene;BraA04g001470.3C.gene;BraA04g011230.3C.gene;BraA05g027600.3C.gene;BraA05g035180.3C.gene;BraA06g006950.3C.gene;BraA08g003210.3C.gene;BraA08g032270.3C.gene;BraA10g032170.3C.gene
Biological Process	GO:0009445	putrescine metabolic process	10	5	3.11	0.11366	BraA01g003600.3C.gene;BraA01g003610.3C.gene;BraA08g015770.3C.gene;BraA10g029480.3C.gene;BraA10g030500.3C.gene
Biological Process	GO:0009446	putrescine biosynthetic process	10	5	3.11	0.11366	BraA01g003600.3C.gene;BraA01g003610.3C.gene;BraA08g015770.3C.gene;BraA10g029480.3C.gene;BraA10g030500.3C.gene
Biological Process	GO:0033273	response to vitamin	11	6	3.42	0.11368	BraA01g044070.3C.gene;BraA02g017380.3C.gene;BraA03g042590.3C.gene;BraA03g042600.3C.gene;BraA04g010400.3C.gene;BraA07g032410.3C.gene
Biological Process	GO:0051171	regulation of nitrogen compound metabolic process	4384	1355	1363.99	0.11394	BraA01g000100.3C.gene;BraA01g000210.3C.gene;BraA01g000250.3C.gene;BraA01g000440.3C.gene;BraA01g001240.3C.gene;BraA01g001250.3C.gene;BraA01g001290.3C.gene;BraA01g001590.3C.gene;BraA01g001890.3C.gene;BraA01g002850.3C.gene;BraA01g002870.3C.gene;BraA01g002900.3C.gene;BraA01g003020.3C.gene;BraA01g003130.3C.gene;BraA01g003380.3C.gene;BraA01g003630.3C.gene;BraA01g003700.3C.gene;BraA01g003850.3C.gene;Bra…
Biological Process	GO:0016116	carotenoid metabolic process	69	29	21.47	0.11403	BraA01g000350.3C.gene;BraA01g002000.3C.gene;BraA01g012930.3C.gene;BraA01g034180.3C.gene;BraA01g042890.3C.gene;BraA03g012640.3C.gene;BraA03g025610.3C.gene;BraA03g031380.3C.gene;BraA03g052720.3C.gene;BraA03g057490.3C.gene;BraA04g000040.3C.gene;BraA04g017500.3C.gene;BraA05g036490.3C.gene;BraA05g036830.3C.gene;BraA05g040310.3C.gene;BraA07g042720.3C.gene;BraA08g009810.3C.gene;BraA08g011140.3C.gene;Bra…
Biological Process	GO:0016108	tetraterpenoid metabolic process	69	29	21.47	0.11403	BraA01g000350.3C.gene;BraA01g002000.3C.gene;BraA01g012930.3C.gene;BraA01g034180.3C.gene;BraA01g042890.3C.gene;BraA03g012640.3C.gene;BraA03g025610.3C.gene;BraA03g031380.3C.gene;BraA03g052720.3C.gene;BraA03g057490.3C.gene;BraA04g000040.3C.gene;BraA04g017500.3C.gene;BraA05g036490.3C.gene;BraA05g036830.3C.gene;BraA05g040310.3C.gene;BraA07g042720.3C.gene;BraA08g009810.3C.gene;BraA08g011140.3C.gene;Bra…
Biological Process	GO:0000165	MAPK cascade	122	48	37.96	0.11412	BraA01g004040.3C.gene;BraA01g032420.3C.gene;BraA01g044460.3C.gene;BraA02g020340.3C.gene;BraA02g038730.3C.gene;BraA02g042750.3C.gene;BraA02g043490.3C.gene;BraA02g044920.3C.gene;BraA03g007090.3C.gene;BraA03g009520.3C.gene;BraA03g015280.3C.gene;BraA03g023780.3C.gene;BraA03g039670.3C.gene;BraA03g050620.3C.gene;BraA03g052940.3C.gene;BraA03g058700.3C.gene;BraA04g002560.3C.gene;BraA04g005470.3C.gene;Bra…
Biological Process	GO:0019395	fatty acid oxidation	83	40	25.82	0.11444	BraA01g008530.3C.gene;BraA01g019720.3C.gene;BraA01g041760.3C.gene;BraA02g003100.3C.gene;BraA02g039900.3C.gene;BraA03g001630.3C.gene;BraA03g017600.3C.gene;BraA03g018600.3C.gene;BraA03g032970.3C.gene;BraA03g033320.3C.gene;BraA03g046780.3C.gene;BraA03g054820.3C.gene;BraA04g007520.3C.gene;BraA04g016750.3C.gene;BraA04g023760.3C.gene;BraA05g003150.3C.gene;BraA05g011680.3C.gene;BraA05g036180.3C.gene;Bra…
Biological Process	GO:0006629	lipid metabolic process	1682	636	523.32	0.11518	BraA01g000350.3C.gene;BraA01g000700.3C.gene;BraA01g001230.3C.gene;BraA01g002000.3C.gene;BraA01g002420.3C.gene;BraA01g003660.3C.gene;BraA01g003910.3C.gene;BraA01g004270.3C.gene;BraA01g004350.3C.gene;BraA01g005000.3C.gene;BraA01g005030.3C.gene;BraA01g008180.3C.gene;BraA01g008530.3C.gene;BraA01g008730.3C.gene;BraA01g009810.3C.gene;BraA01g010040.3C.gene;BraA01g010660.3C.gene;BraA01g011640.3C.gene;Bra…
Biological Process	GO:0098662	inorganic cation transmembrane transport	461	168	143.43	0.11543	BraA01g000260.3C.gene;BraA01g002640.3C.gene;BraA01g003590.3C.gene;BraA01g005580.3C.gene;BraA01g007510.3C.gene;BraA01g008820.3C.gene;BraA01g009230.3C.gene;BraA01g009670.3C.gene;BraA01g011020.3C.gene;BraA01g012890.3C.gene;BraA01g018710.3C.gene;BraA01g018870.3C.gene;BraA01g026900.3C.gene;BraA01g027550.3C.gene;BraA01g029430.3C.gene;BraA01g031260.3C.gene;BraA01g032470.3C.gene;BraA01g034820.3C.gene;Bra…
Biological Process	GO:0090392	sepal giant cell differentiation	2	2	0.62	0.11608	BraA05g036220.3C.gene;BraA06g000590.3C.gene
Biological Process	GO:0006597	spermine biosynthetic process	16	5	4.98	0.11619	BraA03g007250.3C.gene;BraA05g041260.3C.gene;BraA10g011480.3C.gene;BraA10g021310.3C.gene;BraA10g023650.3C.gene
Biological Process	GO:0048869	cellular developmental process	1701	592	529.23	0.11621	BraA01g000050.3C.gene;BraA01g001310.3C.gene;BraA01g001590.3C.gene;BraA01g002820.3C.gene;BraA01g003380.3C.gene;BraA01g003420.3C.gene;BraA01g003630.3C.gene;BraA01g003710.3C.gene;BraA01g004040.3C.gene;BraA01g004130.3C.gene;BraA01g004350.3C.gene;BraA01g004940.3C.gene;BraA01g005150.3C.gene;BraA01g005160.3C.gene;BraA01g006790.3C.gene;BraA01g008180.3C.gene;BraA01g008290.3C.gene;BraA01g008310.3C.gene;Bra…
Biological Process	GO:0006952	defense response	2056	698	639.68	0.11674	BraA01g000240.3C.gene;BraA01g000350.3C.gene;BraA01g001110.3C.gene;BraA01g001150.3C.gene;BraA01g001490.3C.gene;BraA01g002470.3C.gene;BraA01g002950.3C.gene;BraA01g002970.3C.gene;BraA01g003300.3C.gene;BraA01g003850.3C.gene;BraA01g004270.3C.gene;BraA01g006130.3C.gene;BraA01g006320.3C.gene;BraA01g006680.3C.gene;BraA01g007180.3C.gene;BraA01g007390.3C.gene;BraA01g008280.3C.gene;BraA01g009130.3C.gene;Bra…
Biological Process	GO:0048358	mucilage pectin biosynthetic process	2	2	0.62	0.11684	BraA02g040020.3C.gene;BraA04g023540.3C.gene
Biological Process	GO:0007131	reciprocal meiotic recombination	44	17	13.69	0.11687	BraA01g008580.3C.gene;BraA01g031330.3C.gene;BraA03g012430.3C.gene;BraA03g015030.3C.gene;BraA03g029310.3C.gene;BraA03g052600.3C.gene;BraA03g054940.3C.gene;BraA05g026740.3C.gene;BraA05g037500.3C.gene;BraA06g024360.3C.gene;BraA06g030840.3C.gene;BraA06g035610.3C.gene;BraA07g008740.3C.gene;BraA08g012380.3C.gene;BraA09g007890.3C.gene;BraA10g009940.3C.gene;Brassica_rapa_newGene_5066
Biological Process	GO:0035825	reciprocal DNA recombination	44	17	13.69	0.11687	BraA01g008580.3C.gene;BraA01g031330.3C.gene;BraA03g012430.3C.gene;BraA03g015030.3C.gene;BraA03g029310.3C.gene;BraA03g052600.3C.gene;BraA03g054940.3C.gene;BraA05g026740.3C.gene;BraA05g037500.3C.gene;BraA06g024360.3C.gene;BraA06g030840.3C.gene;BraA06g035610.3C.gene;BraA07g008740.3C.gene;BraA08g012380.3C.gene;BraA09g007890.3C.gene;BraA10g009940.3C.gene;Brassica_rapa_newGene_5066
Biological Process	GO:0006121	mitochondrial electron transport, succinate to ubiquinone	10	5	3.11	0.11687	BraA02g016010.3C.gene;BraA02g037690.3C.gene;BraA07g020250.3C.gene;BraA09g003180.3C.gene;BraA10g009290.3C.gene
Biological Process	GO:0048280	vesicle fusion with Golgi apparatus	15	1	4.67	0.11761	BraA09g003760.3C.gene
Biological Process	GO:0006812	cation transport	843	298	262.28	0.11792	BraA01g000260.3C.gene;BraA01g000620.3C.gene;BraA01g002640.3C.gene;BraA01g003310.3C.gene;BraA01g003590.3C.gene;BraA01g005580.3C.gene;BraA01g006180.3C.gene;BraA01g007510.3C.gene;BraA01g007590.3C.gene;BraA01g008170.3C.gene;BraA01g008820.3C.gene;BraA01g009230.3C.gene;BraA01g009670.3C.gene;BraA01g011020.3C.gene;BraA01g012890.3C.gene;BraA01g016670.3C.gene;BraA01g018710.3C.gene;BraA01g018870.3C.gene;Bra…
Biological Process	GO:0042357	thiamine diphosphate metabolic process	7	4	2.18	0.11808	BraA03g037720.3C.gene;BraA07g008940.3C.gene;BraA08g035570.3C.gene;BraA10g001530.3C.gene
Biological Process	GO:0009229	thiamine diphosphate biosynthetic process	7	4	2.18	0.11808	BraA03g037720.3C.gene;BraA07g008940.3C.gene;BraA08g035570.3C.gene;BraA10g001530.3C.gene
Biological Process	GO:0003002	regionalization	269	99	83.69	0.11845	BraA01g001290.3C.gene;BraA01g001630.3C.gene;BraA01g005000.3C.gene;BraA01g005030.3C.gene;BraA01g011680.3C.gene;BraA01g018140.3C.gene;BraA01g032420.3C.gene;BraA01g042890.3C.gene;BraA02g003470.3C.gene;BraA02g006540.3C.gene;BraA02g012300.3C.gene;BraA02g019090.3C.gene;BraA02g019840.3C.gene;BraA02g019880.3C.gene;BraA02g021850.3C.gene;BraA02g023490.3C.gene;BraA02g026110.3C.gene;BraA02g035820.3C.gene;Bra…
Biological Process	GO:0052564	response to immune response of other organism involved in symbiotic interaction	25	11	7.78	0.11878	BraA02g031580.3C.gene;BraA03g020970.3C.gene;BraA03g033680.3C.gene;BraA04g000690.3C.gene;BraA04g018580.3C.gene;BraA05g006410.3C.gene;BraA06g017920.3C.gene;BraA06g017950.3C.gene;BraA09g010080.3C.gene;BraA09g016380.3C.gene;BraA09g053330.3C.gene
Biological Process	GO:0052552	modulation by organism of immune response of other organism involved in symbiotic interaction	25	11	7.78	0.11878	BraA02g031580.3C.gene;BraA03g020970.3C.gene;BraA03g033680.3C.gene;BraA04g000690.3C.gene;BraA04g018580.3C.gene;BraA05g006410.3C.gene;BraA06g017920.3C.gene;BraA06g017950.3C.gene;BraA09g010080.3C.gene;BraA09g016380.3C.gene;BraA09g053330.3C.gene
Biological Process	GO:0052553	modulation by symbiont of host immune response	25	11	7.78	0.11878	BraA02g031580.3C.gene;BraA03g020970.3C.gene;BraA03g033680.3C.gene;BraA04g000690.3C.gene;BraA04g018580.3C.gene;BraA05g006410.3C.gene;BraA06g017920.3C.gene;BraA06g017950.3C.gene;BraA09g010080.3C.gene;BraA09g016380.3C.gene;BraA09g053330.3C.gene
Biological Process	GO:0052555	positive regulation by organism of immune response of other organism involved in symbiotic interaction	25	11	7.78	0.11878	BraA02g031580.3C.gene;BraA03g020970.3C.gene;BraA03g033680.3C.gene;BraA04g000690.3C.gene;BraA04g018580.3C.gene;BraA05g006410.3C.gene;BraA06g017920.3C.gene;BraA06g017950.3C.gene;BraA09g010080.3C.gene;BraA09g016380.3C.gene;BraA09g053330.3C.gene
Biological Process	GO:0052556	positive regulation by symbiont of host immune response	25	11	7.78	0.11878	BraA02g031580.3C.gene;BraA03g020970.3C.gene;BraA03g033680.3C.gene;BraA04g000690.3C.gene;BraA04g018580.3C.gene;BraA05g006410.3C.gene;BraA06g017920.3C.gene;BraA06g017950.3C.gene;BraA09g010080.3C.gene;BraA09g016380.3C.gene;BraA09g053330.3C.gene
Biological Process	GO:0052572	response to host immune response	25	11	7.78	0.11878	BraA02g031580.3C.gene;BraA03g020970.3C.gene;BraA03g033680.3C.gene;BraA04g000690.3C.gene;BraA04g018580.3C.gene;BraA05g006410.3C.gene;BraA06g017920.3C.gene;BraA06g017950.3C.gene;BraA09g010080.3C.gene;BraA09g016380.3C.gene;BraA09g053330.3C.gene
Biological Process	GO:0016117	carotenoid biosynthetic process	54	23	16.8	0.11895	BraA01g002000.3C.gene;BraA01g012930.3C.gene;BraA01g034180.3C.gene;BraA01g042890.3C.gene;BraA03g012640.3C.gene;BraA03g025610.3C.gene;BraA03g031380.3C.gene;BraA03g052720.3C.gene;BraA04g017500.3C.gene;BraA05g036490.3C.gene;BraA05g040310.3C.gene;BraA07g042720.3C.gene;BraA08g009810.3C.gene;BraA08g011140.3C.gene;BraA08g023090.3C.gene;BraA08g031940.3C.gene;BraA09g018330.3C.gene;BraA09g020930.3C.gene;Bra…
Biological Process	GO:0016109	tetraterpenoid biosynthetic process	54	23	16.8	0.11895	BraA01g002000.3C.gene;BraA01g012930.3C.gene;BraA01g034180.3C.gene;BraA01g042890.3C.gene;BraA03g012640.3C.gene;BraA03g025610.3C.gene;BraA03g031380.3C.gene;BraA03g052720.3C.gene;BraA04g017500.3C.gene;BraA05g036490.3C.gene;BraA05g040310.3C.gene;BraA07g042720.3C.gene;BraA08g009810.3C.gene;BraA08g011140.3C.gene;BraA08g023090.3C.gene;BraA08g031940.3C.gene;BraA09g018330.3C.gene;BraA09g020930.3C.gene;Bra…
Biological Process	GO:0048281	inflorescence morphogenesis	9	5	2.8	0.11895	BraA03g002200.3C.gene;BraA03g027090.3C.gene;BraA07g035720.3C.gene;BraA09g028450.3C.gene;BraA09g040080.3C.gene
Biological Process	GO:0098657	import into cell	13	6	4.04	0.11899	BraA04g027780.3C.gene;BraA05g006480.3C.gene;BraA05g039060.3C.gene;BraA06g010810.3C.gene;BraA09g004860.3C.gene;BraA10g013390.3C.gene
Biological Process	GO:0015996	chlorophyll catabolic process	24	11	7.47	0.11909	BraA01g006470.3C.gene;BraA01g019870.3C.gene;BraA01g025910.3C.gene;BraA02g005150.3C.gene;BraA04g008820.3C.gene;BraA08g006610.3C.gene;BraA08g015150.3C.gene;BraA08g027680.3C.gene;BraA09g002380.3C.gene;BraA09g019990.3C.gene;BraA09g055960.3C.gene
Biological Process	GO:0045132	meiotic chromosome segregation	31	11	9.65	0.11977	BraA01g008580.3C.gene;BraA01g037460.3C.gene;BraA01g038310.3C.gene;BraA03g015030.3C.gene;BraA05g037500.3C.gene;BraA06g035610.3C.gene;BraA09g007890.3C.gene;BraA09g066110.3C.gene;BraA10g009940.3C.gene;BraA10g026000.3C.gene;Brassica_rapa_newGene_548
Biological Process	GO:0048646	anatomical structure formation involved in morphogenesis	324	124	100.81	0.12005	BraA01g000050.3C.gene;BraA01g000350.3C.gene;BraA01g001890.3C.gene;BraA01g005000.3C.gene;BraA01g005030.3C.gene;BraA01g011240.3C.gene;BraA01g011680.3C.gene;BraA01g031660.3C.gene;BraA01g032880.3C.gene;BraA01g037540.3C.gene;BraA02g003130.3C.gene;BraA02g012060.3C.gene;BraA02g012730.3C.gene;BraA02g014280.3C.gene;BraA02g019240.3C.gene;BraA02g019840.3C.gene;BraA02g021850.3C.gene;BraA02g023490.3C.gene;Bra…
Biological Process	GO:0052093	formation of specialized structure for nutrient acquisition from host	4	2	1.24	0.1203	BraA01g032880.3C.gene;BraA10g010270.3C.gene
Biological Process	GO:0052095	formation of specialized structure for nutrient acquisition from other organism involved in symbiotic interaction	4	2	1.24	0.1203	BraA01g032880.3C.gene;BraA10g010270.3C.gene
Biological Process	GO:0052096	formation by symbiont of syncytium involving giant cell for nutrient acquisition from host	4	2	1.24	0.1203	BraA01g032880.3C.gene;BraA10g010270.3C.gene
Biological Process	GO:0044115	development of symbiont involved in interaction with host	4	2	1.24	0.1203	BraA01g032880.3C.gene;BraA10g010270.3C.gene
Biological Process	GO:0051705	multi-organism behavior	4	2	1.24	0.1203	BraA01g032880.3C.gene;BraA10g010270.3C.gene
Biological Process	GO:0051816	acquisition of nutrients from other organism during symbiotic interaction	4	2	1.24	0.1203	BraA01g032880.3C.gene;BraA10g010270.3C.gene
Biological Process	GO:0007631	feeding behavior	4	2	1.24	0.1203	BraA01g032880.3C.gene;BraA10g010270.3C.gene
Biological Process	GO:0044002	acquisition of nutrients from host	4	2	1.24	0.1203	BraA01g032880.3C.gene;BraA10g010270.3C.gene
Biological Process	GO:0045786	negative regulation of cell cycle	49	22	15.25	0.1203	BraA01g001290.3C.gene;BraA01g007850.3C.gene;BraA01g011840.3C.gene;BraA01g033610.3C.gene;BraA03g041370.3C.gene;BraA03g045190.3C.gene;BraA03g060910.3C.gene;BraA04g023550.3C.gene;BraA04g024120.3C.gene;BraA05g011290.3C.gene;BraA06g003660.3C.gene;BraA06g035300.3C.gene;BraA06g042410.3C.gene;BraA08g003290.3C.gene;BraA08g014550.3C.gene;BraA09g004330.3C.gene;BraA09g024660.3C.gene;BraA09g041740.3C.gene;Bra…
Biological Process	GO:0046208	spermine catabolic process	2	2	0.62	0.12081	BraA03g005860.3C.gene;BraA07g023700.3C.gene
Biological Process	GO:0010450	inflorescence meristem growth	5	3	1.56	0.12092	BraA03g023630.3C.gene;BraA03g054260.3C.gene;BraA04g030760.3C.gene
Biological Process	GO:0015992	proton transport	281	86	87.43	0.12108	BraA01g000260.3C.gene;BraA01g003590.3C.gene;BraA01g007510.3C.gene;BraA01g016670.3C.gene;BraA01g018870.3C.gene;BraA01g029430.3C.gene;BraA01g044890.3C.gene;BraA02g002830.3C.gene;BraA02g004150.3C.gene;BraA02g004880.3C.gene;BraA02g011600.3C.gene;BraA02g012320.3C.gene;BraA02g025240.3C.gene;BraA03g000220.3C.gene;BraA03g002080.3C.gene;BraA03g005740.3C.gene;BraA03g011860.3C.gene;BraA03g016100.3C.gene;Bra…
Biological Process	GO:0006818	hydrogen transport	281	86	87.43	0.12108	BraA01g000260.3C.gene;BraA01g003590.3C.gene;BraA01g007510.3C.gene;BraA01g016670.3C.gene;BraA01g018870.3C.gene;BraA01g029430.3C.gene;BraA01g044890.3C.gene;BraA02g002830.3C.gene;BraA02g004150.3C.gene;BraA02g004880.3C.gene;BraA02g011600.3C.gene;BraA02g012320.3C.gene;BraA02g025240.3C.gene;BraA03g000220.3C.gene;BraA03g002080.3C.gene;BraA03g005740.3C.gene;BraA03g011860.3C.gene;BraA03g016100.3C.gene;Bra…
Biological Process	GO:0009641	shade avoidance	33	16	10.27	0.12119	BraA01g016010.3C.gene;BraA01g019700.3C.gene;BraA02g019880.3C.gene;BraA02g022870.3C.gene;BraA02g025980.3C.gene;BraA03g022440.3C.gene;BraA03g052350.3C.gene;BraA04g030060.3C.gene;BraA04g030890.3C.gene;BraA05g000890.3C.gene;BraA05g003060.3C.gene;BraA07g026570.3C.gene;BraA07g027710.3C.gene;BraA07g039090.3C.gene;BraA07g043070.3C.gene;BraA09g049040.3C.gene
Biological Process	GO:0010336	gibberellic acid homeostasis	3	2	0.93	0.1214	BraA07g030700.3C.gene;BraA07g033670.3C.gene
Biological Process	GO:0009862	systemic acquired resistance, salicylic acid mediated signaling pathway	19	8	5.91	0.12195	BraA02g039660.3C.gene;BraA03g047230.3C.gene;BraA03g047240.3C.gene;BraA05g028430.3C.gene;BraA08g026970.3C.gene;BraA09g013710.3C.gene;BraA09g040870.3C.gene;BraA10g018340.3C.gene
Biological Process	GO:0018258	protein O-linked glycosylation via hydroxyproline	15	5	4.67	0.12197	BraA06g019100.3C.gene;BraA06g026200.3C.gene;BraA07g013470.3C.gene;BraA07g013650.3C.gene;BraA09g053180.3C.gene
Biological Process	GO:0010384	cell wall proteoglycan metabolic process	15	5	4.67	0.12197	BraA06g019100.3C.gene;BraA06g026200.3C.gene;BraA07g013470.3C.gene;BraA07g013650.3C.gene;BraA09g053180.3C.gene
Biological Process	GO:0010404	cell wall hydroxyproline-rich glycoprotein metabolic process	15	5	4.67	0.12197	BraA06g019100.3C.gene;BraA06g026200.3C.gene;BraA07g013470.3C.gene;BraA07g013650.3C.gene;BraA09g053180.3C.gene
Biological Process	GO:0010405	arabinogalactan protein metabolic process	15	5	4.67	0.12197	BraA06g019100.3C.gene;BraA06g026200.3C.gene;BraA07g013470.3C.gene;BraA07g013650.3C.gene;BraA09g053180.3C.gene
Biological Process	GO:2001257	regulation of cation channel activity	4	3	1.24	0.12229	BraA03g016740.3C.gene;BraA04g022700.3C.gene;BraA05g021750.3C.gene
Biological Process	GO:1901979	regulation of inward rectifier potassium channel activity	4	3	1.24	0.12229	BraA03g016740.3C.gene;BraA04g022700.3C.gene;BraA05g021750.3C.gene
Biological Process	GO:1902475	L-alpha-amino acid transmembrane transport	6	4	1.87	0.12293	BraA04g024910.3C.gene;BraA04g027780.3C.gene;BraA05g006480.3C.gene;BraA07g043270.3C.gene
Biological Process	GO:0080112	seed growth	13	4	4.04	0.12303	BraA01g039550.3C.gene;BraA02g007220.3C.gene;BraA03g057090.3C.gene;BraA05g009960.3C.gene
Biological Process	GO:0080113	regulation of seed growth	13	4	4.04	0.12303	BraA01g039550.3C.gene;BraA02g007220.3C.gene;BraA03g057090.3C.gene;BraA05g009960.3C.gene
Biological Process	GO:0010037	response to carbon dioxide	13	7	4.04	0.1235	BraA01g044810.3C.gene;BraA02g019760.3C.gene;BraA03g050490.3C.gene;BraA05g040570.3C.gene;BraA06g009180.3C.gene;BraA07g018600.3C.gene;BraA10g032140.3C.gene
Biological Process	GO:0048024	regulation of mRNA splicing, via spliceosome	16	5	4.98	0.12352	BraA01g028410.3C.gene;BraA01g028810.3C.gene;BraA02g001350.3C.gene;BraA03g051900.3C.gene;BraA09g045160.3C.gene
Biological Process	GO:0010197	polar nucleus fusion	44	19	13.69	0.12439	BraA01g004940.3C.gene;BraA01g043420.3C.gene;BraA02g019860.3C.gene;BraA03g019440.3C.gene;BraA04g024810.3C.gene;BraA05g009430.3C.gene;BraA05g010260.3C.gene;BraA05g013390.3C.gene;BraA07g000330.3C.gene;BraA07g008590.3C.gene;BraA07g020790.3C.gene;BraA07g036850.3C.gene;BraA07g039580.3C.gene;BraA08g009680.3C.gene;BraA08g016760.3C.gene;BraA09g006580.3C.gene;BraA09g012350.3C.gene;BraA09g033550.3C.gene;Bra…
Biological Process	GO:0009734	auxin-activated signaling pathway	359	130	111.7	0.12484	BraA01g001310.3C.gene;BraA01g002620.3C.gene;BraA01g003360.3C.gene;BraA01g003540.3C.gene;BraA01g008460.3C.gene;BraA01g008880.3C.gene;BraA01g014680.3C.gene;BraA01g016680.3C.gene;BraA01g031100.3C.gene;BraA01g036620.3C.gene;BraA01g038610.3C.gene;BraA02g003470.3C.gene;BraA02g004440.3C.gene;BraA02g012300.3C.gene;BraA02g013120.3C.gene;BraA02g013860.3C.gene;BraA02g021850.3C.gene;BraA02g022810.3C.gene;Bra…
Biological Process	GO:0006537	glutamate biosynthetic process	6	2	1.87	0.12515	BraA04g011230.3C.gene;BraA10g032170.3C.gene
Biological Process	GO:0010928	regulation of auxin mediated signaling pathway	59	26	18.36	0.12539	BraA01g003360.3C.gene;BraA01g016680.3C.gene;BraA02g022810.3C.gene;BraA03g020820.3C.gene;BraA03g052830.3C.gene;BraA03g061110.3C.gene;BraA04g016610.3C.gene;BraA04g028360.3C.gene;BraA04g030640.3C.gene;BraA05g000840.3C.gene;BraA05g004810.3C.gene;BraA06g037090.3C.gene;BraA06g037140.3C.gene;BraA07g012260.3C.gene;BraA07g025030.3C.gene;BraA07g027740.3C.gene;BraA07g029730.3C.gene;BraA07g035620.3C.gene;Bra…
Biological Process	GO:0042547	cell wall modification involved in multidimensional cell growth	49	20	15.25	0.126	BraA01g000050.3C.gene;BraA02g000450.3C.gene;BraA03g000600.3C.gene;BraA03g020980.3C.gene;BraA04g001690.3C.gene;BraA04g015010.3C.gene;BraA04g027880.3C.gene;BraA04g028760.3C.gene;BraA05g006390.3C.gene;BraA06g036610.3C.gene;BraA07g015910.3C.gene;BraA07g024330.3C.gene;BraA07g029840.3C.gene;BraA07g035440.3C.gene;BraA08g027920.3C.gene;BraA08g032010.3C.gene;BraA09g003690.3C.gene;BraA09g038640.3C.gene;Bra…
Biological Process	GO:1900366	negative regulation of defense response to insect	2	2	0.62	0.1262	BraA01g031660.3C.gene;BraA05g024820.3C.gene
Biological Process	GO:0060560	developmental growth involved in morphogenesis	565	222	175.79	0.12623	BraA01g000050.3C.gene;BraA01g001310.3C.gene;BraA01g003420.3C.gene;BraA01g003710.3C.gene;BraA01g006790.3C.gene;BraA01g008180.3C.gene;BraA01g008290.3C.gene;BraA01g008310.3C.gene;BraA01g009230.3C.gene;BraA01g016120.3C.gene;BraA01g017220.3C.gene;BraA01g017460.3C.gene;BraA01g019700.3C.gene;BraA01g021750.3C.gene;BraA01g022390.3C.gene;BraA01g030410.3C.gene;BraA01g031070.3C.gene;BraA01g033180.3C.gene;Bra…
Biological Process	GO:0033239	negative regulation of cellular amine metabolic process	11	6	3.42	0.12642	BraA02g012060.3C.gene;BraA02g025980.3C.gene;BraA06g015410.3C.gene;BraA07g043070.3C.gene;BraA08g033320.3C.gene;BraA09g047230.3C.gene
Biological Process	GO:0045763	negative regulation of cellular amino acid metabolic process	11	6	3.42	0.12642	BraA02g012060.3C.gene;BraA02g025980.3C.gene;BraA06g015410.3C.gene;BraA07g043070.3C.gene;BraA08g033320.3C.gene;BraA09g047230.3C.gene
Biological Process	GO:0006469	negative regulation of protein kinase activity	21	11	6.53	0.1267	BraA03g041370.3C.gene;BraA03g045190.3C.gene;BraA04g023550.3C.gene;BraA06g003660.3C.gene;BraA06g035300.3C.gene;BraA07g007390.3C.gene;BraA09g004330.3C.gene;BraA09g041740.3C.gene;BraA10g014950.3C.gene;BraA10g031840.3C.gene;Brassica_rapa_newGene_2411
Biological Process	GO:0033673	negative regulation of kinase activity	21	11	6.53	0.1267	BraA03g041370.3C.gene;BraA03g045190.3C.gene;BraA04g023550.3C.gene;BraA06g003660.3C.gene;BraA06g035300.3C.gene;BraA07g007390.3C.gene;BraA09g004330.3C.gene;BraA09g041740.3C.gene;BraA10g014950.3C.gene;BraA10g031840.3C.gene;Brassica_rapa_newGene_2411
Biological Process	GO:0010321	regulation of vegetative phase change	9	2	2.8	0.12678	BraA05g011150.3C.gene;BraA05g031900.3C.gene
Biological Process	GO:0015706	nitrate transport	45	17	14	0.12682	BraA01g034660.3C.gene;BraA01g036060.3C.gene;BraA02g018130.3C.gene;BraA03g026180.3C.gene;BraA04g001900.3C.gene;BraA04g015280.3C.gene;BraA05g023200.3C.gene;BraA06g002150.3C.gene;BraA06g005340.3C.gene;BraA06g009460.3C.gene;BraA06g037830.3C.gene;BraA07g020350.3C.gene;BraA07g030200.3C.gene;BraA08g030690.3C.gene;BraA08g033290.3C.gene;BraA09g032690.3C.gene;BraA09g050110.3C.gene
Biological Process	GO:0042178	xenobiotic catabolic process	4	2	1.24	0.12691	BraA02g026630.3C.gene;BraA10g000550.3C.gene
Biological Process	GO:0009620	response to fungus	538	186	167.39	0.12694	BraA01g001150.3C.gene;BraA01g003850.3C.gene;BraA01g006130.3C.gene;BraA01g007180.3C.gene;BraA01g010660.3C.gene;BraA01g011030.3C.gene;BraA01g019720.3C.gene;BraA01g022400.3C.gene;BraA01g028180.3C.gene;BraA01g032990.3C.gene;BraA01g033830.3C.gene;BraA01g035370.3C.gene;BraA01g042000.3C.gene;BraA01g044810.3C.gene;BraA02g000110.3C.gene;BraA02g002700.3C.gene;BraA02g004540.3C.gene;BraA02g008760.3C.gene;Bra…
Biological Process	GO:0010588	cotyledon vascular tissue pattern formation	30	13	9.33	0.1274	BraA01g018140.3C.gene;BraA02g019880.3C.gene;BraA03g017120.3C.gene;BraA03g025870.3C.gene;BraA03g034000.3C.gene;BraA03g053680.3C.gene;BraA05g012620.3C.gene;BraA06g004200.3C.gene;BraA06g013630.3C.gene;BraA08g029080.3C.gene;BraA08g034340.3C.gene;BraA09g033430.3C.gene;BraA09g055860.3C.gene
Biological Process	GO:0042546	cell wall biogenesis	420	163	130.67	0.1277	BraA01g000060.3C.gene;BraA01g000390.3C.gene;BraA01g001630.3C.gene;BraA01g004690.3C.gene;BraA01g007420.3C.gene;BraA01g007430.3C.gene;BraA01g007440.3C.gene;BraA01g008990.3C.gene;BraA01g010300.3C.gene;BraA01g010460.3C.gene;BraA01g014620.3C.gene;BraA01g015620.3C.gene;BraA01g017810.3C.gene;BraA01g027690.3C.gene;BraA01g033000.3C.gene;BraA01g034260.3C.gene;BraA01g043890.3C.gene;BraA01g044070.3C.gene;Bra…
Biological Process	GO:0035384	thioester biosynthetic process	24	10	7.47	0.12791	BraA02g040200.3C.gene;BraA03g015810.3C.gene;BraA03g037710.3C.gene;BraA04g015830.3C.gene;BraA06g004850.3C.gene;BraA07g013530.3C.gene;BraA07g034950.3C.gene;BraA08g031940.3C.gene;BraA09g004530.3C.gene;BraA09g012710.3C.gene
Biological Process	GO:0071616	acyl-CoA biosynthetic process	24	10	7.47	0.12791	BraA02g040200.3C.gene;BraA03g015810.3C.gene;BraA03g037710.3C.gene;BraA04g015830.3C.gene;BraA06g004850.3C.gene;BraA07g013530.3C.gene;BraA07g034950.3C.gene;BraA08g031940.3C.gene;BraA09g004530.3C.gene;BraA09g012710.3C.gene
Biological Process	GO:0042439	ethanolamine-containing compound metabolic process	39	13	12.13	0.12821	BraA01g036460.3C.gene;BraA02g044610.3C.gene;BraA03g040130.3C.gene;BraA03g059700.3C.gene;BraA05g015790.3C.gene;BraA05g017670.3C.gene;BraA05g029550.3C.gene;BraA05g031230.3C.gene;BraA06g004430.3C.gene;BraA07g028670.3C.gene;BraA08g002130.3C.gene;BraA08g007450.3C.gene;BraA08g022580.3C.gene
Biological Process	GO:0006651	diacylglycerol biosynthetic process	11	4	3.42	0.12866	BraA03g045330.3C.gene;BraA07g017550.3C.gene;BraA10g032830.3C.gene;Brassica_rapa_newGene_6814
Biological Process	GO:0044247	cellular polysaccharide catabolic process	100	32	31.11	0.12867	BraA01g014240.3C.gene;BraA01g015230.3C.gene;BraA01g019090.3C.gene;BraA01g019450.3C.gene;BraA01g039940.3C.gene;BraA02g007090.3C.gene;BraA02g013180.3C.gene;BraA02g020430.3C.gene;BraA02g026940.3C.gene;BraA02g038730.3C.gene;BraA03g041030.3C.gene;BraA03g047370.3C.gene;BraA03g051150.3C.gene;BraA03g051760.3C.gene;BraA05g011720.3C.gene;BraA05g015060.3C.gene;BraA06g019940.3C.gene;BraA06g021930.3C.gene;Bra…
Biological Process	GO:0009765	photosynthesis, light harvesting	57	22	17.73	0.12898	BraA01g026460.3C.gene;BraA01g044460.3C.gene;BraA02g014020.3C.gene;BraA02g023010.3C.gene;BraA02g023540.3C.gene;BraA02g037860.3C.gene;BraA03g000080.3C.gene;BraA03g012640.3C.gene;BraA03g041940.3C.gene;BraA04g028170.3C.gene;BraA05g006030.3C.gene;BraA05g010690.3C.gene;BraA05g013660.3C.gene;BraA05g037360.3C.gene;BraA06g037280.3C.gene;BraA06g037410.3C.gene;BraA07g021900.3C.gene;BraA08g028350.3C.gene;Bra…
Biological Process	GO:0009555	pollen development	514	175	159.92	0.12991	BraA01g000350.3C.gene;BraA01g002820.3C.gene;BraA01g004070.3C.gene;BraA01g004350.3C.gene;BraA01g007850.3C.gene;BraA01g008180.3C.gene;BraA01g011240.3C.gene;BraA01g015290.3C.gene;BraA01g015650.3C.gene;BraA01g016370.3C.gene;BraA01g017220.3C.gene;BraA01g019720.3C.gene;BraA01g024100.3C.gene;BraA01g025710.3C.gene;BraA01g030320.3C.gene;BraA01g037390.3C.gene;BraA01g039610.3C.gene;BraA01g040260.3C.gene;Bra…
Biological Process	GO:0072358	cardiovascular system development	35	15	10.89	0.13039	BraA01g003850.3C.gene;BraA01g008870.3C.gene;BraA01g009120.3C.gene;BraA01g009130.3C.gene;BraA02g043030.3C.gene;BraA03g044480.3C.gene;BraA05g020800.3C.gene;BraA06g016180.3C.gene;BraA07g011650.3C.gene;BraA08g015660.3C.gene;BraA08g024350.3C.gene;BraA08g033090.3C.gene;BraA09g005870.3C.gene;BraA09g027250.3C.gene;BraA10g032720.3C.gene
Biological Process	GO:0072359	circulatory system development	35	15	10.89	0.13039	BraA01g003850.3C.gene;BraA01g008870.3C.gene;BraA01g009120.3C.gene;BraA01g009130.3C.gene;BraA02g043030.3C.gene;BraA03g044480.3C.gene;BraA05g020800.3C.gene;BraA06g016180.3C.gene;BraA07g011650.3C.gene;BraA08g015660.3C.gene;BraA08g024350.3C.gene;BraA08g033090.3C.gene;BraA09g005870.3C.gene;BraA09g027250.3C.gene;BraA10g032720.3C.gene
Biological Process	GO:0001944	vasculature development	35	15	10.89	0.13039	BraA01g003850.3C.gene;BraA01g008870.3C.gene;BraA01g009120.3C.gene;BraA01g009130.3C.gene;BraA02g043030.3C.gene;BraA03g044480.3C.gene;BraA05g020800.3C.gene;BraA06g016180.3C.gene;BraA07g011650.3C.gene;BraA08g015660.3C.gene;BraA08g024350.3C.gene;BraA08g033090.3C.gene;BraA09g005870.3C.gene;BraA09g027250.3C.gene;BraA10g032720.3C.gene
Biological Process	GO:0009830	cell wall modification involved in abscission	8	3	2.49	0.13066	BraA04g003240.3C.gene;BraA07g022910.3C.gene;BraA09g048090.3C.gene
Biological Process	GO:0044277	cell wall disassembly	8	3	2.49	0.13066	BraA04g003240.3C.gene;BraA07g022910.3C.gene;BraA09g048090.3C.gene
Biological Process	GO:0072660	maintenance of protein location in plasma membrane	2	2	0.62	0.13072	BraA03g034970.3C.gene;BraA05g035120.3C.gene
Biological Process	GO:0072658	maintenance of protein location in membrane	2	2	0.62	0.13072	BraA03g034970.3C.gene;BraA05g035120.3C.gene
Biological Process	GO:0045922	negative regulation of fatty acid metabolic process	5	3	1.56	0.13087	BraA01g011840.3C.gene;BraA08g014550.3C.gene;BraA09g046860.3C.gene
Biological Process	GO:0071156	regulation of cell cycle arrest	5	3	1.56	0.13087	BraA01g007850.3C.gene;BraA01g011840.3C.gene;BraA08g014550.3C.gene
Biological Process	GO:0071158	positive regulation of cell cycle arrest	5	3	1.56	0.13087	BraA01g007850.3C.gene;BraA01g011840.3C.gene;BraA08g014550.3C.gene
Biological Process	GO:0045717	negative regulation of fatty acid biosynthetic process	5	3	1.56	0.13087	BraA01g011840.3C.gene;BraA08g014550.3C.gene;BraA09g046860.3C.gene
Biological Process	GO:1902680	positive regulation of RNA biosynthetic process	506	175	157.43	0.13265	BraA01g000440.3C.gene;BraA01g003630.3C.gene;BraA01g004040.3C.gene;BraA01g004230.3C.gene;BraA01g005150.3C.gene;BraA01g008990.3C.gene;BraA01g009130.3C.gene;BraA01g010840.3C.gene;BraA01g011190.3C.gene;BraA01g011840.3C.gene;BraA01g014490.3C.gene;BraA01g015880.3C.gene;BraA01g018130.3C.gene;BraA01g022610.3C.gene;BraA01g030050.3C.gene;BraA01g035730.3C.gene;BraA01g036650.3C.gene;BraA01g038550.3C.gene;Bra…
Biological Process	GO:0042753	positive regulation of circadian rhythm	23	8	7.16	0.13291	BraA01g011190.3C.gene;BraA02g009810.3C.gene;BraA04g028140.3C.gene;BraA05g006050.3C.gene;BraA05g015760.3C.gene;BraA05g036930.3C.gene;BraA10g018910.3C.gene;BraA10g026880.3C.gene
Biological Process	GO:0009691	cytokinin biosynthetic process	35	15	10.89	0.13303	BraA01g003220.3C.gene;BraA01g030410.3C.gene;BraA01g040570.3C.gene;BraA02g001970.3C.gene;BraA02g004220.3C.gene;BraA02g018390.3C.gene;BraA04g011070.3C.gene;BraA04g019910.3C.gene;BraA04g020220.3C.gene;BraA04g026340.3C.gene;BraA05g036840.3C.gene;BraA07g018670.3C.gene;BraA07g021270.3C.gene;BraA09g005700.3C.gene;BraA10g029010.3C.gene
Biological Process	GO:0006081	cellular aldehyde metabolic process	98	30	30.49	0.13316	BraA01g002390.3C.gene;BraA01g003910.3C.gene;BraA01g036180.3C.gene;BraA02g003100.3C.gene;BraA03g000050.3C.gene;BraA03g026080.3C.gene;BraA03g031380.3C.gene;BraA03g039860.3C.gene;BraA03g042060.3C.gene;BraA03g046310.3C.gene;BraA03g046320.3C.gene;BraA03g059920.3C.gene;BraA04g004590.3C.gene;BraA04g016750.3C.gene;BraA05g003570.3C.gene;BraA05g042150.3C.gene;BraA07g017900.3C.gene;BraA07g021800.3C.gene;Bra…
Biological Process	GO:0006022	aminoglycan metabolic process	47	17	14.62	0.13326	BraA01g011050.3C.gene;BraA02g001390.3C.gene;BraA02g006030.3C.gene;BraA03g022840.3C.gene;BraA03g022860.3C.gene;BraA03g022910.3C.gene;BraA03g035300.3C.gene;BraA03g035320.3C.gene;BraA04g011590.3C.gene;BraA05g003700.3C.gene;BraA05g009820.3C.gene;BraA06g009500.3C.gene;BraA08g031200.3C.gene;BraA09g002350.3C.gene;BraA09g018740.3C.gene;BraA10g009650.3C.gene;BraA10g031810.3C.gene
Biological Process	GO:0009162	deoxyribonucleoside monophosphate metabolic process	13	2	4.04	0.13357	BraA03g043050.3C.gene;BraA07g036510.3C.gene
Biological Process	GO:0009157	deoxyribonucleoside monophosphate biosynthetic process	13	2	4.04	0.13357	BraA03g043050.3C.gene;BraA07g036510.3C.gene
Biological Process	GO:1902532	negative regulation of intracellular signal transduction	8	3	2.49	0.13377	BraA03g051960.3C.gene;BraA07g007390.3C.gene;BraA08g020380.3C.gene
Biological Process	GO:1990069	stomatal opening	22	11	6.84	0.13404	BraA01g004270.3C.gene;BraA02g032720.3C.gene;BraA03g010480.3C.gene;BraA03g050490.3C.gene;BraA06g009180.3C.gene;BraA07g001780.3C.gene;BraA08g018210.3C.gene;BraA09g028500.3C.gene;BraA09g055960.3C.gene;BraA10g014950.3C.gene;BraA10g018650.3C.gene
Biological Process	GO:2000280	regulation of root development	96	31	29.87	0.13451	BraA01g007850.3C.gene;BraA01g029140.3C.gene;BraA01g042250.3C.gene;BraA02g004770.3C.gene;BraA02g035820.3C.gene;BraA03g005670.3C.gene;BraA03g019980.3C.gene;BraA03g032370.3C.gene;BraA03g057090.3C.gene;BraA05g000570.3C.gene;BraA05g023840.3C.gene;BraA05g039430.3C.gene;BraA06g007870.3C.gene;BraA06g010480.3C.gene;BraA06g039600.3C.gene;BraA07g027100.3C.gene;BraA07g029730.3C.gene;BraA07g035620.3C.gene;Bra…
Biological Process	GO:0031669	cellular response to nutrient levels	268	93	83.38	0.13452	BraA01g000260.3C.gene;BraA01g001150.3C.gene;BraA01g017190.3C.gene;BraA01g023560.3C.gene;BraA01g024930.3C.gene;BraA01g034860.3C.gene;BraA01g042490.3C.gene;BraA01g043720.3C.gene;BraA02g008710.3C.gene;BraA02g008880.3C.gene;BraA02g009430.3C.gene;BraA02g022050.3C.gene;BraA02g022500.3C.gene;BraA02g025580.3C.gene;BraA02g027540.3C.gene;BraA02g027550.3C.gene;BraA02g033010.3C.gene;BraA02g036610.3C.gene;Bra…
Biological Process	GO:0015783	GDP-fucose transport	5	3	1.56	0.13469	BraA03g009330.3C.gene;BraA07g040280.3C.gene;BraA08g027150.3C.gene
Biological Process	GO:0010628	positive regulation of gene expression	512	177	159.3	0.13489	BraA01g000440.3C.gene;BraA01g003630.3C.gene;BraA01g004040.3C.gene;BraA01g004230.3C.gene;BraA01g005150.3C.gene;BraA01g008990.3C.gene;BraA01g009130.3C.gene;BraA01g010840.3C.gene;BraA01g011190.3C.gene;BraA01g011840.3C.gene;BraA01g014490.3C.gene;BraA01g015880.3C.gene;BraA01g018130.3C.gene;BraA01g022610.3C.gene;BraA01g030050.3C.gene;BraA01g035730.3C.gene;BraA01g036650.3C.gene;BraA01g038550.3C.gene;Bra…
Biological Process	GO:1901071	glucosamine-containing compound metabolic process	40	14	12.45	0.13532	BraA01g011050.3C.gene;BraA03g022840.3C.gene;BraA03g022860.3C.gene;BraA03g022910.3C.gene;BraA03g035300.3C.gene;BraA03g035320.3C.gene;BraA03g040930.3C.gene;BraA05g003700.3C.gene;BraA05g009820.3C.gene;BraA06g009500.3C.gene;BraA08g031200.3C.gene;BraA09g002350.3C.gene;BraA09g018740.3C.gene;BraA10g009650.3C.gene
Biological Process	GO:0048481	plant ovule development	97	39	30.18	0.13532	BraA01g000350.3C.gene;BraA01g007850.3C.gene;BraA01g036650.3C.gene;BraA01g044460.3C.gene;BraA02g001780.3C.gene;BraA02g006540.3C.gene;BraA02g007220.3C.gene;BraA02g009410.3C.gene;BraA02g029900.3C.gene;BraA03g007090.3C.gene;BraA03g035960.3C.gene;BraA04g002560.3C.gene;BraA04g013970.3C.gene;BraA04g019150.3C.gene;BraA04g024760.3C.gene;BraA05g003110.3C.gene;BraA05g010360.3C.gene;BraA05g023490.3C.gene;Bra…
Biological Process	GO:0010082	regulation of root meristem growth	39	10	12.13	0.13544	BraA02g004770.3C.gene;BraA03g005670.3C.gene;BraA03g057090.3C.gene;BraA07g029730.3C.gene;BraA07g035620.3C.gene;BraA08g005680.3C.gene;BraA08g033320.3C.gene;BraA09g026650.3C.gene;BraA10g013880.3C.gene;BraA10g025470.3C.gene
Biological Process	GO:1901695	tyramine biosynthetic process	1	1	0.31	0.13549	BraA01g008840.3C.gene
Biological Process	GO:1901162	primary amino compound biosynthetic process	1	1	0.31	0.13549	BraA01g008840.3C.gene
Biological Process	GO:0048638	regulation of developmental growth	173	63	53.83	0.13561	BraA01g014950.3C.gene;BraA01g033180.3C.gene;BraA01g039120.3C.gene;BraA01g039550.3C.gene;BraA01g041620.3C.gene;BraA02g003470.3C.gene;BraA02g004380.3C.gene;BraA02g004770.3C.gene;BraA02g007220.3C.gene;BraA02g008120.3C.gene;BraA02g020920.3C.gene;BraA03g000890.3C.gene;BraA03g005170.3C.gene;BraA03g005670.3C.gene;BraA03g006690.3C.gene;BraA03g011870.3C.gene;BraA03g013980.3C.gene;BraA03g016740.3C.gene;Bra…
Biological Process	GO:0060772	leaf phyllotactic patterning	5	3	1.56	0.13608	BraA02g003470.3C.gene;BraA02g012300.3C.gene;BraA06g029000.3C.gene
Biological Process	GO:0043242	negative regulation of protein complex disassembly	17	8	5.29	0.1362	BraA01g042600.3C.gene;BraA03g012480.3C.gene;BraA03g022060.3C.gene;BraA03g041590.3C.gene;BraA05g002430.3C.gene;BraA05g014370.3C.gene;BraA07g036240.3C.gene;BraA10g015210.3C.gene
Biological Process	GO:1901880	negative regulation of protein depolymerization	17	8	5.29	0.1362	BraA01g042600.3C.gene;BraA03g012480.3C.gene;BraA03g022060.3C.gene;BraA03g041590.3C.gene;BraA05g002430.3C.gene;BraA05g014370.3C.gene;BraA07g036240.3C.gene;BraA10g015210.3C.gene
Biological Process	GO:0055081	anion homeostasis	81	42	25.2	0.13632	BraA01g034870.3C.gene;BraA01g040570.3C.gene;BraA01g044740.3C.gene;BraA02g018610.3C.gene;BraA02g030540.3C.gene;BraA03g012070.3C.gene;BraA03g045740.3C.gene;BraA03g047590.3C.gene;BraA03g051690.3C.gene;BraA03g059190.3C.gene;BraA04g013670.3C.gene;BraA04g024250.3C.gene;BraA04g027070.3C.gene;BraA05g029790.3C.gene;BraA05g036840.3C.gene;BraA05g041270.3C.gene;BraA06g010150.3C.gene;BraA06g017400.3C.gene;Bra…
Biological Process	GO:0032352	positive regulation of hormone metabolic process	12	5	3.73	0.13664	BraA01g041130.3C.gene;BraA02g022810.3C.gene;BraA07g027740.3C.gene;BraA07g039050.3C.gene;BraA08g025480.3C.gene
Biological Process	GO:0006528	asparagine metabolic process	12	9	3.73	0.13694	BraA01g036100.3C.gene;BraA02g007980.3C.gene;BraA03g004190.3C.gene;BraA03g044550.3C.gene;BraA05g031030.3C.gene;BraA06g019700.3C.gene;BraA06g023920.3C.gene;BraA06g028460.3C.gene;BraA09g000490.3C.gene
Biological Process	GO:0060320	rejection of self pollen	1	1	0.31	0.13699	BraA03g035100.3C.gene
Biological Process	GO:0002084	protein depalmitoylation	8	3	2.49	0.13738	BraA01g019160.3C.gene;BraA01g019180.3C.gene;BraA03g050150.3C.gene
Biological Process	GO:0042159	lipoprotein catabolic process	8	3	2.49	0.13738	BraA01g019160.3C.gene;BraA01g019180.3C.gene;BraA03g050150.3C.gene
Biological Process	GO:0071484	cellular response to light intensity	17	8	5.29	0.13753	BraA01g022000.3C.gene;BraA01g031350.3C.gene;BraA01g044460.3C.gene;BraA03g007090.3C.gene;BraA05g024380.3C.gene;BraA09g055220.3C.gene;BraA10g002150.3C.gene;BraA10g023780.3C.gene
Biological Process	GO:0006114	glycerol biosynthetic process	2	2	0.62	0.13763	BraA03g052780.3C.gene;BraA10g015330.3C.gene
Biological Process	GO:0009891	positive regulation of biosynthetic process	596	207	185.43	0.13766	BraA01g000440.3C.gene;BraA01g003630.3C.gene;BraA01g004040.3C.gene;BraA01g004230.3C.gene;BraA01g005150.3C.gene;BraA01g008990.3C.gene;BraA01g009130.3C.gene;BraA01g010840.3C.gene;BraA01g011190.3C.gene;BraA01g011840.3C.gene;BraA01g014490.3C.gene;BraA01g015880.3C.gene;BraA01g018010.3C.gene;BraA01g018130.3C.gene;BraA01g022610.3C.gene;BraA01g026950.3C.gene;BraA01g030050.3C.gene;BraA01g032420.3C.gene;Bra…
Biological Process	GO:0080181	lateral root branching	5	2	1.56	0.13768	BraA03g041070.3C.gene;BraA07g008780.3C.gene
Biological Process	GO:0033045	regulation of sister chromatid segregation	4	2	1.24	0.13814	BraA01g037460.3C.gene;Brassica_rapa_newGene_548
Biological Process	GO:0007063	regulation of sister chromatid cohesion	4	2	1.24	0.13814	BraA01g037460.3C.gene;Brassica_rapa_newGene_548
Biological Process	GO:0051983	regulation of chromosome segregation	4	2	1.24	0.13814	BraA01g037460.3C.gene;Brassica_rapa_newGene_548
Biological Process	GO:0045876	positive regulation of sister chromatid cohesion	4	2	1.24	0.13814	BraA01g037460.3C.gene;Brassica_rapa_newGene_548
Biological Process	GO:1901615	organic hydroxy compound metabolic process	503	189	156.5	0.13824	BraA01g000240.3C.gene;BraA01g000480.3C.gene;BraA01g000700.3C.gene;BraA01g001230.3C.gene;BraA01g003660.3C.gene;BraA01g008840.3C.gene;BraA01g009810.3C.gene;BraA01g010660.3C.gene;BraA01g017460.3C.gene;BraA01g021350.3C.gene;BraA01g036180.3C.gene;BraA01g036460.3C.gene;BraA01g037270.3C.gene;BraA01g040360.3C.gene;BraA01g041710.3C.gene;BraA01g044740.3C.gene;BraA02g000850.3C.gene;BraA02g001210.3C.gene;Bra…
Biological Process	GO:0010777	meiotic mismatch repair involved in reciprocal meiotic recombination	2	2	0.62	0.13858	BraA05g026740.3C.gene;BraA08g012380.3C.gene
Biological Process	GO:0006740	NADPH regeneration	67	28	20.85	0.13885	BraA01g000200.3C.gene;BraA01g023740.3C.gene;BraA01g042920.3C.gene;BraA01g044410.3C.gene;BraA02g024490.3C.gene;BraA02g034560.3C.gene;BraA03g004740.3C.gene;BraA03g005580.3C.gene;BraA03g005720.3C.gene;BraA03g015930.3C.gene;BraA04g004590.3C.gene;BraA04g014140.3C.gene;BraA04g015630.3C.gene;BraA06g000430.3C.gene;BraA06g009430.3C.gene;BraA06g031760.3C.gene;BraA06g031790.3C.gene;BraA06g037720.3C.gene;Bra…
Biological Process	GO:0052320	positive regulation of phytoalexin metabolic process	2	2	0.62	0.13887	BraA01g018010.3C.gene;BraA03g053600.3C.gene
Biological Process	GO:0052322	positive regulation of phytoalexin biosynthetic process	2	2	0.62	0.13887	BraA01g018010.3C.gene;BraA03g053600.3C.gene
Biological Process	GO:0052318	regulation of phytoalexin metabolic process	2	2	0.62	0.13887	BraA01g018010.3C.gene;BraA03g053600.3C.gene
Biological Process	GO:0052319	regulation of phytoalexin biosynthetic process	2	2	0.62	0.13887	BraA01g018010.3C.gene;BraA03g053600.3C.gene
Biological Process	GO:1901182	regulation of camalexin biosynthetic process	2	2	0.62	0.13887	BraA01g018010.3C.gene;BraA03g053600.3C.gene
Biological Process	GO:1901183	positive regulation of camalexin biosynthetic process	2	2	0.62	0.13887	BraA01g018010.3C.gene;BraA03g053600.3C.gene
Biological Process	GO:0000103	sulfate assimilation	36	15	11.2	0.13888	BraA01g000790.3C.gene;BraA01g012700.3C.gene;BraA03g002200.3C.gene;BraA03g040590.3C.gene;BraA03g049900.3C.gene;BraA03g061240.3C.gene;BraA03g064230.3C.gene;BraA04g008080.3C.gene;BraA04g030720.3C.gene;BraA05g024300.3C.gene;BraA06g043580.3C.gene;BraA08g009650.3C.gene;BraA08g009670.3C.gene;BraA09g010100.3C.gene;BraA09g025690.3C.gene
Biological Process	GO:0016999	antibiotic metabolic process	6	1	1.87	0.13891	BraA05g003570.3C.gene
Biological Process	GO:0017001	antibiotic catabolic process	6	1	1.87	0.13891	BraA05g003570.3C.gene
Biological Process	GO:0017144	drug metabolic process	6	1	1.87	0.13891	BraA05g003570.3C.gene
Biological Process	GO:0034614	cellular response to reactive oxygen species	249	85	77.47	0.13909	BraA01g002610.3C.gene;BraA01g004640.3C.gene;BraA01g009310.3C.gene;BraA01g011020.3C.gene;BraA01g012680.3C.gene;BraA01g015820.3C.gene;BraA01g017220.3C.gene;BraA01g020530.3C.gene;BraA01g040660.3C.gene;BraA02g001710.3C.gene;BraA02g011630.3C.gene;BraA02g015620.3C.gene;BraA02g023670.3C.gene;BraA02g033460.3C.gene;BraA02g035190.3C.gene;BraA02g037920.3C.gene;BraA02g044460.3C.gene;BraA03g015660.3C.gene;Bra…
Biological Process	GO:0006072	glycerol-3-phosphate metabolic process	13	6	4.04	0.13937	BraA03g021990.3C.gene;BraA04g013220.3C.gene;BraA05g002290.3C.gene;BraA07g025810.3C.gene;BraA07g043000.3C.gene;Brassica_rapa_newGene_8674
Biological Process	GO:0031112	positive regulation of microtubule polymerization or depolymerization	9	2	2.8	0.13941	BraA01g035870.3C.gene;BraA05g030540.3C.gene
Biological Process	GO:0000466	maturation of 5.8S rRNA from tricistronic rRNA transcript (SSU-rRNA, 5.8S rRNA, LSU-rRNA)	14	8	4.36	0.13969	BraA02g006070.3C.gene;BraA03g006910.3C.gene;BraA03g023560.3C.gene;BraA05g004900.3C.gene;BraA08g007560.3C.gene;BraA09g005140.3C.gene;BraA09g050300.3C.gene;Brassica_rapa_newGene_4052
Biological Process	GO:0010162	seed dormancy process	46	9	14.31	0.14006	BraA01g007850.3C.gene;BraA01g010660.3C.gene;BraA05g001600.3C.gene;BraA05g041910.3C.gene;BraA07g023690.3C.gene;BraA09g034930.3C.gene;BraA09g063330.3C.gene;BraA10g006100.3C.gene;BraA10g014650.3C.gene
Biological Process	GO:0022611	dormancy process	46	9	14.31	0.14006	BraA01g007850.3C.gene;BraA01g010660.3C.gene;BraA05g001600.3C.gene;BraA05g041910.3C.gene;BraA07g023690.3C.gene;BraA09g034930.3C.gene;BraA09g063330.3C.gene;BraA10g006100.3C.gene;BraA10g014650.3C.gene
Biological Process	GO:0019219	regulation of nucleobase-containing compound metabolic process	4319	1329	1343.77	0.14018	BraA01g000100.3C.gene;BraA01g000210.3C.gene;BraA01g000250.3C.gene;BraA01g000440.3C.gene;BraA01g001240.3C.gene;BraA01g001250.3C.gene;BraA01g001290.3C.gene;BraA01g001590.3C.gene;BraA01g001890.3C.gene;BraA01g002850.3C.gene;BraA01g002870.3C.gene;BraA01g002900.3C.gene;BraA01g003020.3C.gene;BraA01g003130.3C.gene;BraA01g003380.3C.gene;BraA01g003630.3C.gene;BraA01g003700.3C.gene;BraA01g003850.3C.gene;Bra…
Biological Process	GO:0010118	stomatal movement	211	78	65.65	0.14107	BraA01g004270.3C.gene;BraA01g004940.3C.gene;BraA01g009230.3C.gene;BraA01g027550.3C.gene;BraA01g035870.3C.gene;BraA01g036460.3C.gene;BraA01g037390.3C.gene;BraA01g040570.3C.gene;BraA01g044810.3C.gene;BraA02g014020.3C.gene;BraA02g019240.3C.gene;BraA02g019760.3C.gene;BraA02g022480.3C.gene;BraA02g032720.3C.gene;BraA02g033630.3C.gene;BraA02g038730.3C.gene;BraA03g005890.3C.gene;BraA03g010480.3C.gene;Bra…
Biological Process	GO:0015716	organic phosphonate transport	1	1	0.31	0.14199	BraA10g025260.3C.gene
Biological Process	GO:0048656	anther wall tapetum formation	9	3	2.8	0.14206	BraA03g043400.3C.gene;BraA07g004220.3C.gene;BraA10g028480.3C.gene
Biological Process	GO:0009855	determination of bilateral symmetry	14	5	4.36	0.14263	BraA04g024760.3C.gene;BraA05g010360.3C.gene;BraA06g002210.3C.gene;BraA08g002260.3C.gene;BraA09g034560.3C.gene
Biological Process	GO:0043971	histone H3-K18 acetylation	2	2	0.62	0.14289	BraA01g026450.3C.gene;BraA05g032110.3C.gene
Biological Process	GO:0051252	regulation of RNA metabolic process	4141	1277	1288.39	0.14306	BraA01g000100.3C.gene;BraA01g000210.3C.gene;BraA01g000250.3C.gene;BraA01g000440.3C.gene;BraA01g001240.3C.gene;BraA01g001250.3C.gene;BraA01g001290.3C.gene;BraA01g001590.3C.gene;BraA01g001890.3C.gene;BraA01g002850.3C.gene;BraA01g002870.3C.gene;BraA01g002900.3C.gene;BraA01g003130.3C.gene;BraA01g003380.3C.gene;BraA01g003630.3C.gene;BraA01g003700.3C.gene;BraA01g003850.3C.gene;BraA01g004040.3C.gene;Bra…
Biological Process	GO:0015669	gas transport	6	2	1.87	0.14336	BraA04g031870.3C.gene;BraA05g036230.3C.gene
Biological Process	GO:0009404	toxin metabolic process	88	40	27.38	0.14358	BraA01g018010.3C.gene;BraA02g006880.3C.gene;BraA03g016420.3C.gene;BraA03g016430.3C.gene;BraA03g020140.3C.gene;BraA03g024700.3C.gene;BraA03g029050.3C.gene;BraA03g029060.3C.gene;BraA03g053600.3C.gene;BraA04g021100.3C.gene;BraA04g021120.3C.gene;BraA04g022100.3C.gene;BraA04g027230.3C.gene;BraA05g000250.3C.gene;BraA05g003310.3C.gene;BraA05g014700.3C.gene;BraA05g041710.3C.gene;BraA06g007200.3C.gene;Bra…
Biological Process	GO:0009700	indole phytoalexin biosynthetic process	21	6	6.53	0.14398	BraA01g018010.3C.gene;BraA03g020140.3C.gene;BraA03g053600.3C.gene;BraA04g027230.3C.gene;BraA05g003310.3C.gene;BraA06g020840.3C.gene
Biological Process	GO:0052314	phytoalexin metabolic process	21	6	6.53	0.14398	BraA01g018010.3C.gene;BraA03g020140.3C.gene;BraA03g053600.3C.gene;BraA04g027230.3C.gene;BraA05g003310.3C.gene;BraA06g020840.3C.gene
Biological Process	GO:0052315	phytoalexin biosynthetic process	21	6	6.53	0.14398	BraA01g018010.3C.gene;BraA03g020140.3C.gene;BraA03g053600.3C.gene;BraA04g027230.3C.gene;BraA05g003310.3C.gene;BraA06g020840.3C.gene
Biological Process	GO:0046217	indole phytoalexin metabolic process	21	6	6.53	0.14398	BraA01g018010.3C.gene;BraA03g020140.3C.gene;BraA03g053600.3C.gene;BraA04g027230.3C.gene;BraA05g003310.3C.gene;BraA06g020840.3C.gene
Biological Process	GO:0015760	glucose-6-phosphate transport	1	1	0.31	0.14399	BraA01g029590.3C.gene
Biological Process	GO:0005991	trehalose metabolic process	48	19	14.93	0.14415	BraA01g000660.3C.gene;BraA01g013200.3C.gene;BraA01g014770.3C.gene;BraA02g024490.3C.gene;BraA02g024520.3C.gene;BraA02g045000.3C.gene;BraA03g004140.3C.gene;BraA03g025720.3C.gene;BraA03g047730.3C.gene;BraA03g050290.3C.gene;BraA03g051630.3C.gene;BraA05g003310.3C.gene;BraA06g044220.3C.gene;BraA07g030960.3C.gene;BraA07g041160.3C.gene;BraA07g041220.3C.gene;BraA08g022190.3C.gene;BraA09g039970.3C.gene;Bra…
Biological Process	GO:0010033	response to organic substance	3387	1168	1053.8	0.14426	BraA01g000200.3C.gene;BraA01g000240.3C.gene;BraA01g000250.3C.gene;BraA01g000350.3C.gene;BraA01g001230.3C.gene;BraA01g001250.3C.gene;BraA01g001270.3C.gene;BraA01g001310.3C.gene;BraA01g001510.3C.gene;BraA01g001590.3C.gene;BraA01g001760.3C.gene;BraA01g002010.3C.gene;BraA01g002330.3C.gene;BraA01g002620.3C.gene;BraA01g002770.3C.gene;BraA01g002950.3C.gene;BraA01g003080.3C.gene;BraA01g003270.3C.gene;Bra…
Biological Process	GO:0010073	meristem maintenance	197	67	61.29	0.14447	BraA01g005000.3C.gene;BraA01g005030.3C.gene;BraA01g014950.3C.gene;BraA02g003470.3C.gene;BraA02g004770.3C.gene;BraA02g010680.3C.gene;BraA02g019840.3C.gene;BraA02g019880.3C.gene;BraA02g036180.3C.gene;BraA02g042750.3C.gene;BraA03g000890.3C.gene;BraA03g005670.3C.gene;BraA03g006690.3C.gene;BraA03g017930.3C.gene;BraA03g018210.3C.gene;BraA03g041030.3C.gene;BraA03g053900.3C.gene;BraA03g054260.3C.gene;Bra…
Biological Process	GO:0010589	leaf proximal/distal pattern formation	4	3	1.24	0.14515	BraA01g011680.3C.gene;BraA06g010910.3C.gene;BraA09g059130.3C.gene
Biological Process	GO:0051055	negative regulation of lipid biosynthetic process	11	6	3.42	0.1455	BraA01g011840.3C.gene;BraA02g030240.3C.gene;BraA03g031380.3C.gene;BraA08g014550.3C.gene;BraA08g027680.3C.gene;BraA09g046860.3C.gene
Biological Process	GO:0045833	negative regulation of lipid metabolic process	11	6	3.42	0.1455	BraA01g011840.3C.gene;BraA02g030240.3C.gene;BraA03g031380.3C.gene;BraA08g014550.3C.gene;BraA08g027680.3C.gene;BraA09g046860.3C.gene
Biological Process	GO:0015743	malate transport	24	12	7.47	0.14556	BraA02g033040.3C.gene;BraA02g034120.3C.gene;BraA03g047900.3C.gene;BraA05g035230.3C.gene;BraA06g005610.3C.gene;BraA06g014070.3C.gene;BraA06g027750.3C.gene;BraA06g041020.3C.gene;BraA08g025500.3C.gene;BraA08g033170.3C.gene;BraA10g025830.3C.gene;Brassica_rapa_newGene_496
Biological Process	GO:0055089	fatty acid homeostasis	6	3	1.87	0.14639	BraA03g051690.3C.gene;BraA05g041270.3C.gene;Brassica_rapa_newGene_6813
Biological Process	GO:0045910	negative regulation of DNA recombination	15	6	4.67	0.14666	BraA02g014180.3C.gene;BraA03g029310.3C.gene;BraA06g030840.3C.gene;BraA07g008740.3C.gene;BraA07g025540.3C.gene;BraA08g004980.3C.gene
Biological Process	GO:0045454	cell redox homeostasis	273	88	84.94	0.14677	BraA01g004950.3C.gene;BraA01g012700.3C.gene;BraA01g020650.3C.gene;BraA01g041000.3C.gene;BraA01g044200.3C.gene;BraA02g001130.3C.gene;BraA02g005940.3C.gene;BraA02g016890.3C.gene;BraA02g024110.3C.gene;BraA02g034540.3C.gene;BraA02g038370.3C.gene;BraA03g001240.3C.gene;BraA03g001380.3C.gene;BraA03g001390.3C.gene;BraA03g005070.3C.gene;BraA03g006750.3C.gene;BraA03g019970.3C.gene;BraA03g022360.3C.gene;Bra…
Biological Process	GO:0033540	fatty acid beta-oxidation using acyl-CoA oxidase	3	2	0.93	0.14713	BraA10g005020.3C.gene;BraA10g005030.3C.gene
Biological Process	GO:0090393	sepal giant cell development	1	1	0.31	0.14752	BraA05g036220.3C.gene
Biological Process	GO:0080171	lytic vacuole organization	7	4	2.18	0.14764	BraA02g022810.3C.gene;BraA05g020040.3C.gene;BraA07g027740.3C.gene;BraA07g039050.3C.gene
Biological Process	GO:0051066	dihydrobiopterin metabolic process	3	1	0.93	0.14777	BraA05g038390.3C.gene
Biological Process	GO:0035998	7,8-dihydroneopterin 3'-triphosphate biosynthetic process	3	1	0.93	0.14777	BraA05g038390.3C.gene
Biological Process	GO:0051592	response to calcium ion	22	4	6.84	0.14834	BraA03g043700.3C.gene;BraA03g045740.3C.gene;BraA04g007310.3C.gene;BraA07g032110.3C.gene
Biological Process	GO:0042991	transcription factor import into nucleus	10	5	3.11	0.14903	BraA01g014470.3C.gene;BraA02g014680.3C.gene;BraA03g051430.3C.gene;BraA07g024740.3C.gene;BraA08g019240.3C.gene
Biological Process	GO:0030244	cellulose biosynthetic process	103	34	32.05	0.14915	BraA01g000060.3C.gene;BraA01g000390.3C.gene;BraA01g041710.3C.gene;BraA01g043890.3C.gene;BraA01g044490.3C.gene;BraA02g006730.3C.gene;BraA02g007030.3C.gene;BraA02g039040.3C.gene;BraA03g000030.3C.gene;BraA03g004030.3C.gene;BraA03g008010.3C.gene;BraA03g033060.3C.gene;BraA03g048470.3C.gene;BraA03g051590.3C.gene;BraA03g057280.3C.gene;BraA04g023360.3C.gene;BraA04g023370.3C.gene;BraA04g023740.3C.gene;Bra…
Biological Process	GO:0048496	maintenance of animal organ identity	19	8	5.91	0.14922	BraA01g010430.3C.gene;BraA05g001160.3C.gene;BraA05g024740.3C.gene;BraA06g013690.3C.gene;BraA06g041540.3C.gene;BraA06g041550.3C.gene;BraA07g024490.3C.gene;BraA09g022380.3C.gene
Biological Process	GO:0048497	maintenance of floral organ identity	19	8	5.91	0.14922	BraA01g010430.3C.gene;BraA05g001160.3C.gene;BraA05g024740.3C.gene;BraA06g013690.3C.gene;BraA06g041540.3C.gene;BraA06g041550.3C.gene;BraA07g024490.3C.gene;BraA09g022380.3C.gene
Biological Process	GO:0051552	flavone metabolic process	25	11	7.78	0.14925	BraA02g006880.3C.gene;BraA02g014110.3C.gene;BraA02g042070.3C.gene;BraA03g014080.3C.gene;BraA03g043280.3C.gene;BraA05g000480.3C.gene;BraA06g031900.3C.gene;BraA06g034790.3C.gene;BraA07g041660.3C.gene;BraA10g012330.3C.gene;BraA10g030950.3C.gene
Biological Process	GO:0051553	flavone biosynthetic process	25	11	7.78	0.14925	BraA02g006880.3C.gene;BraA02g014110.3C.gene;BraA02g042070.3C.gene;BraA03g014080.3C.gene;BraA03g043280.3C.gene;BraA05g000480.3C.gene;BraA06g031900.3C.gene;BraA06g034790.3C.gene;BraA07g041660.3C.gene;BraA10g012330.3C.gene;BraA10g030950.3C.gene
Biological Process	GO:0051046	regulation of secretion	6	3	1.87	0.14938	BraA08g034860.3C.gene;BraA09g064870.3C.gene;BraA10g023270.3C.gene
Biological Process	GO:0034976	response to endoplasmic reticulum stress	56	20	17.42	0.14954	BraA01g014950.3C.gene;BraA02g009680.3C.gene;BraA02g024110.3C.gene;BraA02g033670.3C.gene;BraA02g035810.3C.gene;BraA05g000460.3C.gene;BraA05g011900.3C.gene;BraA05g042120.3C.gene;BraA06g003080.3C.gene;BraA06g010490.3C.gene;BraA06g017290.3C.gene;BraA06g017650.3C.gene;BraA07g020790.3C.gene;BraA07g040880.3C.gene;BraA08g002210.3C.gene;BraA08g020490.3C.gene;BraA08g027170.3C.gene;BraA09g045830.3C.gene;Bra…
Biological Process	GO:0009723	response to ethylene	443	150	137.83	0.14975	BraA01g001310.3C.gene;BraA01g001590.3C.gene;BraA01g003380.3C.gene;BraA01g005950.3C.gene;BraA01g009120.3C.gene;BraA01g009130.3C.gene;BraA01g011020.3C.gene;BraA01g014470.3C.gene;BraA01g017220.3C.gene;BraA01g019740.3C.gene;BraA01g022400.3C.gene;BraA01g023290.3C.gene;BraA01g025420.3C.gene;BraA01g030980.3C.gene;BraA01g035730.3C.gene;BraA01g036460.3C.gene;BraA01g036650.3C.gene;BraA01g036870.3C.gene;Bra…
Biological Process	GO:0007163	establishment or maintenance of cell polarity	22	6	6.84	0.15016	BraA02g013120.3C.gene;BraA03g013050.3C.gene;BraA03g013200.3C.gene;BraA09g052670.3C.gene;BraA10g014130.3C.gene;Brassica_rapa_newGene_548
Biological Process	GO:0009396	folic acid-containing compound biosynthetic process	30	6	9.33	0.15019	BraA01g039400.3C.gene;BraA02g001870.3C.gene;BraA03g043050.3C.gene;BraA05g035180.3C.gene;BraA05g038390.3C.gene;Brassica_rapa_newGene_6036
Biological Process	GO:0031328	positive regulation of cellular biosynthetic process	586	200	182.32	0.15041	BraA01g000440.3C.gene;BraA01g003630.3C.gene;BraA01g004040.3C.gene;BraA01g004230.3C.gene;BraA01g005150.3C.gene;BraA01g008990.3C.gene;BraA01g009130.3C.gene;BraA01g010840.3C.gene;BraA01g011190.3C.gene;BraA01g011840.3C.gene;BraA01g014490.3C.gene;BraA01g015880.3C.gene;BraA01g018010.3C.gene;BraA01g018130.3C.gene;BraA01g022610.3C.gene;BraA01g026950.3C.gene;BraA01g030050.3C.gene;BraA01g032420.3C.gene;Bra…
Biological Process	GO:0046218	indolalkylamine catabolic process	5	2	1.56	0.15054	BraA01g003210.3C.gene;BraA09g018880.3C.gene
Biological Process	GO:0006569	tryptophan catabolic process	5	2	1.56	0.15054	BraA01g003210.3C.gene;BraA09g018880.3C.gene
Biological Process	GO:0000741	karyogamy	45	19	14	0.15149	BraA01g004940.3C.gene;BraA01g043420.3C.gene;BraA02g019860.3C.gene;BraA03g019440.3C.gene;BraA04g024810.3C.gene;BraA05g009430.3C.gene;BraA05g010260.3C.gene;BraA05g013390.3C.gene;BraA07g000330.3C.gene;BraA07g008590.3C.gene;BraA07g020790.3C.gene;BraA07g036850.3C.gene;BraA07g039580.3C.gene;BraA08g009680.3C.gene;BraA08g016760.3C.gene;BraA09g006580.3C.gene;BraA09g012350.3C.gene;BraA09g033550.3C.gene;Bra…
Biological Process	GO:0019953	sexual reproduction	181	65	56.31	0.15199	BraA01g000790.3C.gene;BraA01g002820.3C.gene;BraA01g021750.3C.gene;BraA01g029590.3C.gene;BraA01g039610.3C.gene;BraA01g041620.3C.gene;BraA01g042510.3C.gene;BraA01g042990.3C.gene;BraA01g043530.3C.gene;BraA01g044410.3C.gene;BraA02g007390.3C.gene;BraA02g011140.3C.gene;BraA02g012040.3C.gene;BraA02g016690.3C.gene;BraA02g023130.3C.gene;BraA02g023140.3C.gene;BraA02g040010.3C.gene;BraA02g040410.3C.gene;Bra…
Biological Process	GO:0032877	positive regulation of DNA endoreduplication	7	4	2.18	0.15207	BraA03g041370.3C.gene;BraA05g036220.3C.gene;BraA06g000590.3C.gene;BraA09g026630.3C.gene
Biological Process	GO:2000105	positive regulation of DNA-dependent DNA replication	7	4	2.18	0.15207	BraA03g041370.3C.gene;BraA05g036220.3C.gene;BraA06g000590.3C.gene;BraA09g026630.3C.gene
Biological Process	GO:0034196	acylglycerol transport	4	2	1.24	0.15209	BraA01g026950.3C.gene;BraA03g044730.3C.gene
Biological Process	GO:0007229	integrin-mediated signaling pathway	5	3	1.56	0.15342	BraA01g010420.3C.gene;BraA07g024070.3C.gene;BraA08g013210.3C.gene
Biological Process	GO:0071284	cellular response to lead ion	1	1	0.31	0.15385	BraA03g002500.3C.gene
Biological Process	GO:0034599	cellular response to oxidative stress	317	109	98.63	0.15408	BraA01g002610.3C.gene;BraA01g004640.3C.gene;BraA01g009310.3C.gene;BraA01g011020.3C.gene;BraA01g012680.3C.gene;BraA01g015820.3C.gene;BraA01g015830.3C.gene;BraA01g017220.3C.gene;BraA01g020530.3C.gene;BraA01g040660.3C.gene;BraA01g041000.3C.gene;BraA01g044200.3C.gene;BraA02g001710.3C.gene;BraA02g011630.3C.gene;BraA02g012330.3C.gene;BraA02g015620.3C.gene;BraA02g023670.3C.gene;BraA02g026390.3C.gene;Bra…
Biological Process	GO:0006152	purine nucleoside catabolic process	108	36	33.6	0.15445	BraA01g003020.3C.gene;BraA01g005450.3C.gene;BraA01g030200.3C.gene;BraA01g034980.3C.gene;BraA01g041220.3C.gene;BraA02g032330.3C.gene;BraA02g043330.3C.gene;BraA03g005680.3C.gene;BraA03g013600.3C.gene;BraA03g028400.3C.gene;BraA03g033530.3C.gene;BraA03g041260.3C.gene;BraA04g005950.3C.gene;BraA04g025010.3C.gene;BraA04g026570.3C.gene;BraA05g009100.3C.gene;BraA05g017870.3C.gene;BraA05g029950.3C.gene;Bra…
Biological Process	GO:1901985	positive regulation of protein acetylation	7	4	2.18	0.15449	BraA01g011840.3C.gene;BraA02g019520.3C.gene;BraA07g030110.3C.gene;BraA08g014550.3C.gene
Biological Process	GO:0071480	cellular response to gamma radiation	7	4	2.18	0.15449	BraA01g011840.3C.gene;BraA05g028150.3C.gene;BraA06g012800.3C.gene;BraA08g014550.3C.gene
Biological Process	GO:0035066	positive regulation of histone acetylation	7	4	2.18	0.15449	BraA01g011840.3C.gene;BraA02g019520.3C.gene;BraA07g030110.3C.gene;BraA08g014550.3C.gene
Biological Process	GO:2000758	positive regulation of peptidyl-lysine acetylation	7	4	2.18	0.15449	BraA01g011840.3C.gene;BraA02g019520.3C.gene;BraA07g030110.3C.gene;BraA08g014550.3C.gene
Biological Process	GO:0000002	mitochondrial genome maintenance	11	2	3.42	0.15476	BraA07g008740.3C.gene;BraA08g004980.3C.gene
Biological Process	GO:0045940	positive regulation of steroid metabolic process	1	1	0.31	0.15482	BraA08g025480.3C.gene
Biological Process	GO:0010893	positive regulation of steroid biosynthetic process	1	1	0.31	0.15482	BraA08g025480.3C.gene
Biological Process	GO:2000488	positive regulation of brassinosteroid biosynthetic process	1	1	0.31	0.15482	BraA08g025480.3C.gene
Biological Process	GO:0006672	ceramide metabolic process	26	6	8.09	0.15494	BraA01g033830.3C.gene;BraA02g002700.3C.gene;BraA03g003510.3C.gene;BraA03g038800.3C.gene;BraA07g007700.3C.gene;BraA09g031520.3C.gene
Biological Process	GO:0046482	para-aminobenzoic acid metabolic process	10	3	3.11	0.15517	BraA03g023080.3C.gene;BraA05g003870.3C.gene;BraA10g004380.3C.gene
Biological Process	GO:0010941	regulation of cell death	142	52	44.18	0.15655	BraA01g000350.3C.gene;BraA01g002420.3C.gene;BraA01g011030.3C.gene;BraA01g011640.3C.gene;BraA01g028810.3C.gene;BraA01g032990.3C.gene;BraA01g036650.3C.gene;BraA01g039610.3C.gene;BraA01g043720.3C.gene;BraA02g020920.3C.gene;BraA02g025220.3C.gene;BraA02g033670.3C.gene;BraA02g039310.3C.gene;BraA02g039580.3C.gene;BraA03g007910.3C.gene;BraA03g016980.3C.gene;BraA03g034970.3C.gene;BraA03g039450.3C.gene;Bra…
Biological Process	GO:0033306	phytol metabolic process	1	1	0.31	0.1574	BraA09g019050.3C.gene
Biological Process	GO:1903173	fatty alcohol metabolic process	1	1	0.31	0.1574	BraA09g019050.3C.gene
Biological Process	GO:0010075	regulation of meristem growth	78	25	24.27	0.15746	BraA01g014950.3C.gene;BraA02g003470.3C.gene;BraA02g004770.3C.gene;BraA03g000890.3C.gene;BraA03g005670.3C.gene;BraA03g006690.3C.gene;BraA03g017930.3C.gene;BraA03g041030.3C.gene;BraA03g054260.3C.gene;BraA03g057090.3C.gene;BraA06g002210.3C.gene;BraA06g009950.3C.gene;BraA07g029730.3C.gene;BraA07g035620.3C.gene;BraA08g002260.3C.gene;BraA08g005680.3C.gene;BraA08g020490.3C.gene;BraA08g033320.3C.gene;Bra…
Biological Process	GO:0080184	response to phenylpropanoid	6	3	1.87	0.1577	BraA02g034850.3C.gene;BraA06g040480.3C.gene;BraA09g023180.3C.gene
Biological Process	GO:0006644	phospholipid metabolic process	355	128	110.45	0.15789	BraA01g000700.3C.gene;BraA01g002000.3C.gene;BraA01g003660.3C.gene;BraA01g003910.3C.gene;BraA01g013030.3C.gene;BraA01g017520.3C.gene;BraA01g017750.3C.gene;BraA01g025710.3C.gene;BraA01g036460.3C.gene;BraA01g037390.3C.gene;BraA01g041190.3C.gene;BraA01g042490.3C.gene;BraA01g044250.3C.gene;BraA01g044740.3C.gene;BraA02g003370.3C.gene;BraA02g018010.3C.gene;BraA02g023510.3C.gene;BraA02g030540.3C.gene;Bra…
Biological Process	GO:0045595	regulation of cell differentiation	181	69	56.31	0.15824	BraA01g005160.3C.gene;BraA01g010430.3C.gene;BraA01g021650.3C.gene;BraA01g030050.3C.gene;BraA01g033180.3C.gene;BraA01g039120.3C.gene;BraA01g041620.3C.gene;BraA02g003470.3C.gene;BraA02g004380.3C.gene;BraA02g008120.3C.gene;BraA02g010680.3C.gene;BraA02g011890.3C.gene;BraA02g019880.3C.gene;BraA02g020920.3C.gene;BraA02g036180.3C.gene;BraA02g042750.3C.gene;BraA03g000890.3C.gene;BraA03g005170.3C.gene;Bra…
Biological Process	GO:0044364	disruption of cells of other organism	38	13	11.82	0.15856	BraA02g023090.3C.gene;BraA02g035380.3C.gene;BraA03g010670.3C.gene;BraA05g003670.3C.gene;BraA06g039880.3C.gene;BraA07g039340.3C.gene;BraA09g023480.3C.gene;Brassica_rapa_newGene_3284;Brassica_rapa_newGene_4186;Brassica_rapa_newGene_5094;Brassica_rapa_newGene_6340;Brassica_rapa_newGene_6766;Brassica_rapa_newGene_8747
Biological Process	GO:0031640	killing of cells of other organism	38	13	11.82	0.15856	BraA02g023090.3C.gene;BraA02g035380.3C.gene;BraA03g010670.3C.gene;BraA05g003670.3C.gene;BraA06g039880.3C.gene;BraA07g039340.3C.gene;BraA09g023480.3C.gene;Brassica_rapa_newGene_3284;Brassica_rapa_newGene_4186;Brassica_rapa_newGene_5094;Brassica_rapa_newGene_6340;Brassica_rapa_newGene_6766;Brassica_rapa_newGene_8747
Biological Process	GO:0001906	cell killing	38	13	11.82	0.15856	BraA02g023090.3C.gene;BraA02g035380.3C.gene;BraA03g010670.3C.gene;BraA05g003670.3C.gene;BraA06g039880.3C.gene;BraA07g039340.3C.gene;BraA09g023480.3C.gene;Brassica_rapa_newGene_3284;Brassica_rapa_newGene_4186;Brassica_rapa_newGene_5094;Brassica_rapa_newGene_6340;Brassica_rapa_newGene_6766;Brassica_rapa_newGene_8747
Biological Process	GO:2001141	regulation of RNA biosynthetic process	4091	1267	1272.83	0.15863	BraA01g000100.3C.gene;BraA01g000210.3C.gene;BraA01g000250.3C.gene;BraA01g000440.3C.gene;BraA01g001240.3C.gene;BraA01g001250.3C.gene;BraA01g001290.3C.gene;BraA01g001590.3C.gene;BraA01g001890.3C.gene;BraA01g002850.3C.gene;BraA01g002870.3C.gene;BraA01g002900.3C.gene;BraA01g003130.3C.gene;BraA01g003380.3C.gene;BraA01g003630.3C.gene;BraA01g003700.3C.gene;BraA01g003850.3C.gene;BraA01g004040.3C.gene;Bra…
Biological Process	GO:0006355	regulation of transcription, DNA-templated	4091	1267	1272.83	0.15863	BraA01g000100.3C.gene;BraA01g000210.3C.gene;BraA01g000250.3C.gene;BraA01g000440.3C.gene;BraA01g001240.3C.gene;BraA01g001250.3C.gene;BraA01g001290.3C.gene;BraA01g001590.3C.gene;BraA01g001890.3C.gene;BraA01g002850.3C.gene;BraA01g002870.3C.gene;BraA01g002900.3C.gene;BraA01g003130.3C.gene;BraA01g003380.3C.gene;BraA01g003630.3C.gene;BraA01g003700.3C.gene;BraA01g003850.3C.gene;BraA01g004040.3C.gene;Bra…
Biological Process	GO:0019379	sulfate assimilation, phosphoadenylyl sulfate reduction by phosphoadenylyl-sulfate reductase (thioredoxin)	1	1	0.31	0.15868	BraA03g064230.3C.gene
Biological Process	GO:0007062	sister chromatid cohesion	54	15	16.8	0.1592	BraA01g037460.3C.gene;BraA01g038310.3C.gene;BraA03g025890.3C.gene;BraA03g043390.3C.gene;BraA04g004310.3C.gene;BraA07g004250.3C.gene;BraA08g015480.3C.gene;BraA08g022980.3C.gene;BraA09g055920.3C.gene;BraA09g055930.3C.gene;BraA10g003250.3C.gene;BraA10g009940.3C.gene;BraA10g023350.3C.gene;BraA10g026000.3C.gene;Brassica_rapa_newGene_548
Biological Process	GO:0006824	cobalt ion transport	3	2	0.93	0.15942	BraA04g006030.3C.gene;BraA05g007180.3C.gene
Biological Process	GO:0046777	protein autophosphorylation	238	88	74.05	0.15944	BraA01g003080.3C.gene;BraA01g003800.3C.gene;BraA01g004270.3C.gene;BraA01g008630.3C.gene;BraA01g008870.3C.gene;BraA01g012670.3C.gene;BraA01g015230.3C.gene;BraA01g017630.3C.gene;BraA01g026990.3C.gene;BraA02g004380.3C.gene;BraA02g007890.3C.gene;BraA02g008120.3C.gene;BraA02g019850.3C.gene;BraA02g036960.3C.gene;BraA02g038630.3C.gene;BraA02g045240.3C.gene;BraA03g005170.3C.gene;BraA03g005610.3C.gene;Bra…
Biological Process	GO:0008356	asymmetric cell division	37	16	11.51	0.15958	BraA01g001290.3C.gene;BraA01g024100.3C.gene;BraA03g000890.3C.gene;BraA03g019630.3C.gene;BraA03g043820.3C.gene;BraA03g056970.3C.gene;BraA03g060910.3C.gene;BraA05g007920.3C.gene;BraA06g019090.3C.gene;BraA06g039890.3C.gene;BraA07g025640.3C.gene;BraA08g005410.3C.gene;BraA08g030170.3C.gene;BraA09g006730.3C.gene;BraA09g059280.3C.gene;BraA10g006890.3C.gene
Biological Process	GO:0048026	positive regulation of mRNA splicing, via spliceosome	3	2	0.93	0.15985	BraA01g028410.3C.gene;BraA02g001350.3C.gene
Biological Process	GO:0072708	response to sorbitol	4	1	1.24	0.15991	BraA10g019840.3C.gene
Biological Process	GO:0044262	cellular carbohydrate metabolic process	781	300	242.99	0.16016	BraA01g000060.3C.gene;BraA01g000390.3C.gene;BraA01g000660.3C.gene;BraA01g000700.3C.gene;BraA01g000790.3C.gene;BraA01g001630.3C.gene;BraA01g003470.3C.gene;BraA01g004270.3C.gene;BraA01g004690.3C.gene;BraA01g007420.3C.gene;BraA01g007430.3C.gene;BraA01g007440.3C.gene;BraA01g010460.3C.gene;BraA01g011110.3C.gene;BraA01g011500.3C.gene;BraA01g013200.3C.gene;BraA01g014240.3C.gene;BraA01g014770.3C.gene;Bra…
Biological Process	GO:0046167	glycerol-3-phosphate biosynthetic process	6	3	1.87	0.16018	BraA04g013220.3C.gene;BraA07g025810.3C.gene;BraA07g043000.3C.gene
Biological Process	GO:0051176	positive regulation of sulfur metabolic process	10	6	3.11	0.16027	BraA01g018010.3C.gene;BraA01g032420.3C.gene;BraA02g017880.3C.gene;BraA03g039670.3C.gene;BraA03g053600.3C.gene;BraA07g033110.3C.gene
Biological Process	GO:0044804	autophagy of nucleus	16	4	4.98	0.16061	BraA04g028920.3C.gene;BraA06g000790.3C.gene;BraA07g025220.3C.gene;BraA10g022680.3C.gene
Biological Process	GO:0009415	response to water	607	241	188.86	0.16127	BraA01g004230.3C.gene;BraA01g004270.3C.gene;BraA01g006800.3C.gene;BraA01g008840.3C.gene;BraA01g009230.3C.gene;BraA01g014950.3C.gene;BraA01g015650.3C.gene;BraA01g018130.3C.gene;BraA01g028410.3C.gene;BraA01g035870.3C.gene;BraA01g036660.3C.gene;BraA01g037270.3C.gene;BraA01g037520.3C.gene;BraA01g040190.3C.gene;BraA01g042500.3C.gene;BraA01g044010.3C.gene;BraA01g044330.3C.gene;BraA02g001350.3C.gene;Bra…
Biological Process	GO:0006097	glyoxylate cycle	16	5	4.98	0.16173	BraA02g003100.3C.gene;BraA03g042060.3C.gene;BraA04g016750.3C.gene;BraA08g019620.3C.gene;BraA09g015910.3C.gene
Biological Process	GO:0046174	polyol catabolic process	32	15	9.96	0.1638	BraA01g040360.3C.gene;BraA02g012730.3C.gene;BraA03g023120.3C.gene;BraA03g053010.3C.gene;BraA04g004590.3C.gene;BraA05g011940.3C.gene;BraA06g010690.3C.gene;BraA07g001030.3C.gene;BraA07g025810.3C.gene;BraA07g043000.3C.gene;BraA08g034280.3C.gene;BraA08g034340.3C.gene;BraA09g012070.3C.gene;BraA09g064330.3C.gene;Brassica_rapa_newGene_4249
Biological Process	GO:0007231	osmosensory signaling pathway	8	5	2.49	0.16513	BraA01g002640.3C.gene;BraA02g039310.3C.gene;BraA03g059770.3C.gene;BraA08g007040.3C.gene;BraA09g014740.3C.gene
Biological Process	GO:0009727	detection of ethylene stimulus	6	4	1.87	0.16547	BraA01g005950.3C.gene;BraA03g057160.3C.gene;BraA08g019620.3C.gene;BraA09g015910.3C.gene
Biological Process	GO:0052889	9,9'-di-cis-zeta-carotene desaturation to 7,9,7',9'-tetra-cis-lycopene	1	1	0.31	0.16586	BraA05g040310.3C.gene
Biological Process	GO:0051761	sesquiterpene metabolic process	8	4	2.49	0.16623	BraA03g063030.3C.gene;BraA04g011870.3C.gene;BraA06g031290.3C.gene;BraA06g031370.3C.gene
Biological Process	GO:0051762	sesquiterpene biosynthetic process	8	4	2.49	0.16623	BraA03g063030.3C.gene;BraA04g011870.3C.gene;BraA06g031290.3C.gene;BraA06g031370.3C.gene
Biological Process	GO:0080156	mitochondrial mRNA modification	50	15	15.56	0.16709	BraA01g035820.3C.gene;BraA01g036960.3C.gene;BraA03g003590.3C.gene;BraA03g036750.3C.gene;BraA03g044000.3C.gene;BraA07g029100.3C.gene;BraA07g038460.3C.gene;BraA09g006820.3C.gene;BraA09g012670.3C.gene;BraA09g013340.3C.gene;BraA09g018610.3C.gene;BraA09g026850.3C.gene;BraA09g060600.3C.gene;BraA09g063870.3C.gene;BraA10g021220.3C.gene
Biological Process	GO:0051346	negative regulation of hydrolase activity	77	23	23.96	0.16737	BraA01g011030.3C.gene;BraA02g020890.3C.gene;BraA02g020900.3C.gene;BraA02g020920.3C.gene;BraA02g031730.3C.gene;BraA03g001950.3C.gene;BraA03g017020.3C.gene;BraA03g048940.3C.gene;BraA04g023050.3C.gene;BraA04g028950.3C.gene;BraA05g012110.3C.gene;BraA05g034530.3C.gene;BraA06g041030.3C.gene;BraA07g036660.3C.gene;BraA07g036670.3C.gene;BraA07g037460.3C.gene;BraA08g011920.3C.gene;BraA09g017530.3C.gene;Bra…
Biological Process	GO:0071244	cellular response to carbon dioxide	2	1	0.62	0.16764	BraA03g050490.3C.gene
Biological Process	GO:0006531	aspartate metabolic process	14	5	4.36	0.16771	BraA03g039020.3C.gene;BraA05g027600.3C.gene;BraA06g006950.3C.gene;BraA08g003210.3C.gene;BraA08g032270.3C.gene
Biological Process	GO:0033047	regulation of mitotic sister chromatid segregation	2	1	0.62	0.16794	Brassica_rapa_newGene_548
Biological Process	GO:1901970	positive regulation of mitotic sister chromatid separation	2	1	0.62	0.16794	Brassica_rapa_newGene_548
Biological Process	GO:0051306	mitotic sister chromatid separation	2	1	0.62	0.16794	Brassica_rapa_newGene_548
Biological Process	GO:0010965	regulation of mitotic sister chromatid separation	2	1	0.62	0.16794	Brassica_rapa_newGene_548
Biological Process	GO:0007037	vacuolar phosphate transport	2	1	0.62	0.16797	BraA09g026750.3C.gene
Biological Process	GO:0006102	isocitrate metabolic process	23	7	7.16	0.16826	BraA01g003140.3C.gene;BraA03g042060.3C.gene;BraA08g015360.3C.gene;BraA08g019620.3C.gene;BraA08g020740.3C.gene;BraA09g015910.3C.gene;BraA09g056530.3C.gene
Biological Process	GO:0010288	response to lead ion	9	4	2.8	0.16889	BraA03g002500.3C.gene;BraA03g053910.3C.gene;BraA09g005630.3C.gene;BraA10g009260.3C.gene
Biological Process	GO:0052031	modulation by symbiont of host defense response	26	11	8.09	0.1691	BraA02g031580.3C.gene;BraA03g020970.3C.gene;BraA03g033680.3C.gene;BraA04g000690.3C.gene;BraA04g018580.3C.gene;BraA05g006410.3C.gene;BraA06g017920.3C.gene;BraA06g017950.3C.gene;BraA09g010080.3C.gene;BraA09g016380.3C.gene;BraA09g053330.3C.gene
Biological Process	GO:0052173	response to defenses of other organism involved in symbiotic interaction	26	11	8.09	0.1691	BraA02g031580.3C.gene;BraA03g020970.3C.gene;BraA03g033680.3C.gene;BraA04g000690.3C.gene;BraA04g018580.3C.gene;BraA05g006410.3C.gene;BraA06g017920.3C.gene;BraA06g017950.3C.gene;BraA09g010080.3C.gene;BraA09g016380.3C.gene;BraA09g053330.3C.gene
Biological Process	GO:0052255	modulation by organism of defense response of other organism involved in symbiotic interaction	26	11	8.09	0.1691	BraA02g031580.3C.gene;BraA03g020970.3C.gene;BraA03g033680.3C.gene;BraA04g000690.3C.gene;BraA04g018580.3C.gene;BraA05g006410.3C.gene;BraA06g017920.3C.gene;BraA06g017950.3C.gene;BraA09g010080.3C.gene;BraA09g016380.3C.gene;BraA09g053330.3C.gene
Biological Process	GO:0052200	response to host defenses	26	11	8.09	0.1691	BraA02g031580.3C.gene;BraA03g020970.3C.gene;BraA03g033680.3C.gene;BraA04g000690.3C.gene;BraA04g018580.3C.gene;BraA05g006410.3C.gene;BraA06g017920.3C.gene;BraA06g017950.3C.gene;BraA09g010080.3C.gene;BraA09g016380.3C.gene;BraA09g053330.3C.gene
Biological Process	GO:0075136	response to host	26	11	8.09	0.1691	BraA02g031580.3C.gene;BraA03g020970.3C.gene;BraA03g033680.3C.gene;BraA04g000690.3C.gene;BraA04g018580.3C.gene;BraA05g006410.3C.gene;BraA06g017920.3C.gene;BraA06g017950.3C.gene;BraA09g010080.3C.gene;BraA09g016380.3C.gene;BraA09g053330.3C.gene
Biological Process	GO:0006825	copper ion transport	44	17	13.69	0.16942	BraA01g036750.3C.gene;BraA02g009040.3C.gene;BraA02g009050.3C.gene;BraA02g011140.3C.gene;BraA02g042050.3C.gene;BraA03g001650.3C.gene;BraA03g009750.3C.gene;BraA03g011420.3C.gene;BraA03g041150.3C.gene;BraA04g020510.3C.gene;BraA06g018080.3C.gene;BraA06g031930.3C.gene;BraA07g022320.3C.gene;BraA09g012740.3C.gene;BraA09g060730.3C.gene;BraA10g017140.3C.gene;Brassica_rapa_newGene_6052
Biological Process	GO:0051938	L-glutamate import	9	4	2.8	0.16943	BraA04g024910.3C.gene;BraA04g027780.3C.gene;BraA05g006480.3C.gene;Brassica_rapa_newGene_2715
Biological Process	GO:2000022	regulation of jasmonic acid mediated signaling pathway	30	13	9.33	0.16974	BraA01g034810.3C.gene;BraA02g009200.3C.gene;BraA02g020000.3C.gene;BraA02g021020.3C.gene;BraA02g031580.3C.gene;BraA05g024980.3C.gene;BraA05g029670.3C.gene;BraA07g029850.3C.gene;BraA07g036860.3C.gene;BraA07g038660.3C.gene;BraA08g029290.3C.gene;BraA09g013710.3C.gene;BraA09g034900.3C.gene
Biological Process	GO:0055090	acylglycerol homeostasis	2	1	0.62	0.16987	BraA03g051690.3C.gene
Biological Process	GO:0055091	phospholipid homeostasis	2	1	0.62	0.16987	BraA03g051690.3C.gene
Biological Process	GO:0070328	triglyceride homeostasis	2	1	0.62	0.16987	BraA03g051690.3C.gene
Biological Process	GO:0031323	regulation of cellular metabolic process	4991	1532	1552.85	0.17022	BraA01g000100.3C.gene;BraA01g000210.3C.gene;BraA01g000250.3C.gene;BraA01g000350.3C.gene;BraA01g000440.3C.gene;BraA01g000790.3C.gene;BraA01g001240.3C.gene;BraA01g001250.3C.gene;BraA01g001290.3C.gene;BraA01g001590.3C.gene;BraA01g001890.3C.gene;BraA01g002850.3C.gene;BraA01g002870.3C.gene;BraA01g002900.3C.gene;BraA01g003020.3C.gene;BraA01g003130.3C.gene;BraA01g003380.3C.gene;BraA01g003630.3C.gene;Bra…
aA10g029400.3C.gene;BraA10g029650.3C.gene;BraA10g030830.3C.gene;BraA10g031050.3C.gene;BraA10g031080.3C.gene;BraA10g031140.3C.gene;BraA10g031340.3C.gene;BraA10g031620.3C.gene;BraA10g031840.3C.gene;BraA10g032060.3C.gene;BraA10g032120.3C.gene;BraA10g032170.3C.gene;BraA10g032480.3C.gene;BraAnng003710.3C.gene;Brassica_rapa_newGene_2411;Brassica_rapa_newGene_2425;Brassica_rapa_newGene_2557;Brassica_rap…
Biological Process	GO:0048609	multicellular organismal reproductive process	251	81	78.09	0.17073	BraA01g000790.3C.gene;BraA01g002820.3C.gene;BraA01g007850.3C.gene;BraA01g010660.3C.gene;BraA01g011110.3C.gene;BraA01g016370.3C.gene;BraA01g029590.3C.gene;BraA01g039610.3C.gene;BraA01g041620.3C.gene;BraA01g042990.3C.gene;BraA02g000250.3C.gene;BraA02g011140.3C.gene;BraA02g012040.3C.gene;BraA02g015010.3C.gene;BraA02g040010.3C.gene;BraA02g045190.3C.gene;BraA02g045650.3C.gene;BraA03g003970.3C.gene;Bra…
Biological Process	GO:0009780	photosynthetic NADP+ reduction	3	2	0.93	0.17076	BraA06g000430.3C.gene;BraA08g000440.3C.gene
Biological Process	GO:0015785	UDP-galactose transport	13	6	4.04	0.17092	BraA01g013640.3C.gene;BraA02g035810.3C.gene;BraA03g050640.3C.gene;BraA06g010490.3C.gene;BraA07g040280.3C.gene;BraA08g027150.3C.gene
Biological Process	GO:0032878	regulation of establishment or maintenance of cell polarity	12	4	3.73	0.1714	BraA02g013120.3C.gene;BraA03g013200.3C.gene;BraA09g052670.3C.gene;Brassica_rapa_newGene_548
Biological Process	GO:2000114	regulation of establishment of cell polarity	12	4	3.73	0.1714	BraA02g013120.3C.gene;BraA03g013200.3C.gene;BraA09g052670.3C.gene;Brassica_rapa_newGene_548
Biological Process	GO:0008284	positive regulation of cell proliferation	49	15	15.25	0.17154	BraA01g005160.3C.gene;BraA01g020060.3C.gene;BraA01g024100.3C.gene;BraA03g006690.3C.gene;BraA03g017930.3C.gene;BraA03g020270.3C.gene;BraA03g046980.3C.gene;BraA04g005640.3C.gene;BraA06g009950.3C.gene;BraA07g015460.3C.gene;BraA07g040180.3C.gene;BraA08g016820.3C.gene;BraA09g059990.3C.gene;BraA10g025180.3C.gene;Brassica_rapa_newGene_4050
Biological Process	GO:0009640	photomorphogenesis	149	57	46.36	0.17202	BraA01g000210.3C.gene;BraA01g000250.3C.gene;BraA01g001310.3C.gene;BraA01g005000.3C.gene;BraA01g005030.3C.gene;BraA01g008630.3C.gene;BraA02g005340.3C.gene;BraA02g005890.3C.gene;BraA02g021850.3C.gene;BraA02g022870.3C.gene;BraA02g043680.3C.gene;BraA03g002200.3C.gene;BraA03g020820.3C.gene;BraA03g024140.3C.gene;BraA03g033570.3C.gene;BraA03g039630.3C.gene;BraA03g043040.3C.gene;BraA03g043700.3C.gene;Bra…
Biological Process	GO:0006282	regulation of DNA repair	12	1	3.73	0.17252	BraA01g007850.3C.gene
Biological Process	GO:0051776	detection of redox state	2	1	0.62	0.17263	BraA07g031110.3C.gene
Biological Process	GO:0097438	exit from dormancy	6	3	1.87	0.17277	BraA01g010660.3C.gene;BraA09g063330.3C.gene;BraA10g006100.3C.gene
Biological Process	GO:0048838	release of seed from dormancy	6	3	1.87	0.17277	BraA01g010660.3C.gene;BraA09g063330.3C.gene;BraA10g006100.3C.gene
Biological Process	GO:0040008	regulation of growth	394	144	122.59	0.17281	BraA01g001310.3C.gene;BraA01g001380.3C.gene;BraA01g003540.3C.gene;BraA01g014950.3C.gene;BraA01g026990.3C.gene;BraA01g033180.3C.gene;BraA01g035870.3C.gene;BraA01g038610.3C.gene;BraA01g039120.3C.gene;BraA01g039550.3C.gene;BraA01g039610.3C.gene;BraA01g041620.3C.gene;BraA02g003470.3C.gene;BraA02g004380.3C.gene;BraA02g004770.3C.gene;BraA02g005890.3C.gene;BraA02g007220.3C.gene;BraA02g008120.3C.gene;Bra…
Biological Process	GO:0046098	guanine metabolic process	1	1	0.31	0.17289	BraA07g036200.3C.gene
Biological Process	GO:0046099	guanine biosynthetic process	1	1	0.31	0.17289	BraA07g036200.3C.gene
Biological Process	GO:0032263	GMP salvage	1	1	0.31	0.17289	BraA07g036200.3C.gene
Biological Process	GO:0006178	guanine salvage	1	1	0.31	0.17289	BraA07g036200.3C.gene
Biological Process	GO:0099587	inorganic ion import across plasma membrane	7	4	2.18	0.17299	BraA05g039060.3C.gene;BraA06g010810.3C.gene;BraA09g004860.3C.gene;BraA10g013390.3C.gene
Biological Process	GO:1990118	sodium ion import across plasma membrane	7	4	2.18	0.17299	BraA05g039060.3C.gene;BraA06g010810.3C.gene;BraA09g004860.3C.gene;BraA10g013390.3C.gene
Biological Process	GO:0097369	sodium ion import	7	4	2.18	0.17299	BraA05g039060.3C.gene;BraA06g010810.3C.gene;BraA09g004860.3C.gene;BraA10g013390.3C.gene
Biological Process	GO:0098719	sodium ion import across plasma membrane	7	4	2.18	0.17299	BraA05g039060.3C.gene;BraA06g010810.3C.gene;BraA09g004860.3C.gene;BraA10g013390.3C.gene
Biological Process	GO:0098659	inorganic cation import across plasma membrane	7	4	2.18	0.17299	BraA05g039060.3C.gene;BraA06g010810.3C.gene;BraA09g004860.3C.gene;BraA10g013390.3C.gene
Biological Process	GO:0051238	sequestering of metal ion	29	14	9.02	0.17359	BraA01g000260.3C.gene;BraA01g018710.3C.gene;BraA02g023670.3C.gene;BraA03g041500.3C.gene;BraA04g002910.3C.gene;BraA04g021070.3C.gene;BraA05g006540.3C.gene;BraA05g035770.3C.gene;BraA06g009180.3C.gene;BraA06g016610.3C.gene;BraA06g031620.3C.gene;BraA07g015310.3C.gene;BraA08g027450.3C.gene;BraA09g046830.3C.gene
Biological Process	GO:0005978	glycogen biosynthetic process	23	10	7.16	0.17394	BraA02g024490.3C.gene;BraA03g040590.3C.gene;BraA04g015780.3C.gene;BraA05g008810.3C.gene;BraA05g024300.3C.gene;BraA05g026800.3C.gene;BraA06g044440.3C.gene;BraA07g007620.3C.gene;BraA07g041160.3C.gene;BraA09g039970.3C.gene
Biological Process	GO:0012502	induction of programmed cell death	1	1	0.31	0.17419	BraA05g001540.3C.gene
Biological Process	GO:0097250	mitochondrial respiratory chain supercomplex assembly	2	1	0.62	0.1745	BraA10g005640.3C.gene
Biological Process	GO:0051273	beta-glucan metabolic process	179	56	55.69	0.17486	BraA01g000060.3C.gene;BraA01g000390.3C.gene;BraA01g014240.3C.gene;BraA01g017460.3C.gene;BraA01g041620.3C.gene;BraA01g041710.3C.gene;BraA01g043890.3C.gene;BraA01g044490.3C.gene;BraA02g006730.3C.gene;BraA02g007030.3C.gene;BraA02g020430.3C.gene;BraA02g026940.3C.gene;BraA02g039040.3C.gene;BraA03g000030.3C.gene;BraA03g004030.3C.gene;BraA03g008010.3C.gene;BraA03g013430.3C.gene;BraA03g033060.3C.gene;Bra…
Biological Process	GO:0006650	glycerophospholipid metabolic process	245	82	76.23	0.17543	BraA01g000700.3C.gene;BraA01g013030.3C.gene;BraA01g017520.3C.gene;BraA01g017750.3C.gene;BraA01g036460.3C.gene;BraA01g037390.3C.gene;BraA01g041190.3C.gene;BraA01g042490.3C.gene;BraA01g044740.3C.gene;BraA02g030540.3C.gene;BraA02g044980.3C.gene;BraA03g019620.3C.gene;BraA03g020820.3C.gene;BraA03g021840.3C.gene;BraA03g023120.3C.gene;BraA03g024210.3C.gene;BraA03g029380.3C.gene;BraA03g033540.3C.gene;Bra…
Biological Process	GO:0010081	regulation of inflorescence meristem growth	2	1	0.62	0.17545	BraA03g054260.3C.gene
Biological Process	GO:2000123	positive regulation of stomatal complex development	6	4	1.87	0.17588	BraA06g011630.3C.gene;BraA09g005870.3C.gene;BraA09g058650.3C.gene;BraA10g026850.3C.gene
Biological Process	GO:0045684	positive regulation of epidermis development	6	4	1.87	0.17588	BraA06g011630.3C.gene;BraA09g005870.3C.gene;BraA09g058650.3C.gene;BraA10g026850.3C.gene
Biological Process	GO:0019632	shikimate metabolic process	9	3	2.8	0.176	BraA01g000480.3C.gene;BraA05g039070.3C.gene;BraA06g038020.3C.gene
Biological Process	GO:0080090	regulation of primary metabolic process	4879	1491	1518	0.17608	BraA01g000100.3C.gene;BraA01g000210.3C.gene;BraA01g000250.3C.gene;BraA01g000350.3C.gene;BraA01g000440.3C.gene;BraA01g000790.3C.gene;BraA01g001240.3C.gene;BraA01g001250.3C.gene;BraA01g001290.3C.gene;BraA01g001590.3C.gene;BraA01g001890.3C.gene;BraA01g002850.3C.gene;BraA01g002870.3C.gene;BraA01g002900.3C.gene;BraA01g003020.3C.gene;BraA01g003130.3C.gene;BraA01g003380.3C.gene;BraA01g003630.3C.gene;Bra…
ica_rapa_newGene_5883;Brassica_rapa_newGene_5884;Brassica_rapa_newGene_6217;Brassica_rapa_newGene_6742;Brassica_rapa_newGene_6803;Brassica_rapa_newGene_6871;Brassica_rapa_newGene_8469
Biological Process	GO:0035556	intracellular signal transduction	1009	345	313.93	0.17611	BraA01g000880.3C.gene;BraA01g002620.3C.gene;BraA01g003020.3C.gene;BraA01g003080.3C.gene;BraA01g003360.3C.gene;BraA01g004040.3C.gene;BraA01g004270.3C.gene;BraA01g006800.3C.gene;BraA01g008570.3C.gene;BraA01g009120.3C.gene;BraA01g009130.3C.gene;BraA01g009230.3C.gene;BraA01g010300.3C.gene;BraA01g012670.3C.gene;BraA01g014470.3C.gene;BraA01g019740.3C.gene;BraA01g022470.3C.gene;BraA01g025420.3C.gene;Bra…
Biological Process	GO:0016104	triterpenoid biosynthetic process	11	4	3.42	0.17632	BraA05g027120.3C.gene;BraA07g003640.3C.gene;BraA07g009630.3C.gene;BraA07g025410.3C.gene
Biological Process	GO:0010022	meristem determinacy	34	9	10.58	0.17673	BraA03g054260.3C.gene;BraA04g003480.3C.gene;BraA04g024390.3C.gene;BraA05g002190.3C.gene;BraA06g032940.3C.gene;BraA07g022730.3C.gene;BraA07g034130.3C.gene;BraA08g025700.3C.gene;BraA09g046330.3C.gene
Biological Process	GO:1900101	regulation of endoplasmic reticulum unfolded protein response	1	1	0.31	0.17685	BraA06g017650.3C.gene
Biological Process	GO:1900103	positive regulation of endoplasmic reticulum unfolded protein response	1	1	0.31	0.17685	BraA06g017650.3C.gene
Biological Process	GO:0097054	L-glutamate biosynthetic process	5	1	1.56	0.17697	BraA10g032170.3C.gene
Biological Process	GO:0080172	petal epidermis patterning	1	1	0.31	0.17756	BraA06g002640.3C.gene
Biological Process	GO:0046073	dTMP metabolic process	4	1	1.24	0.17765	BraA03g043050.3C.gene
Biological Process	GO:0006231	dTMP biosynthetic process	4	1	1.24	0.17765	BraA03g043050.3C.gene
Biological Process	GO:0035670	plant-type ovary development	99	39	30.8	0.17774	BraA01g000350.3C.gene;BraA01g007850.3C.gene;BraA01g036650.3C.gene;BraA01g044460.3C.gene;BraA02g001780.3C.gene;BraA02g006540.3C.gene;BraA02g007220.3C.gene;BraA02g009410.3C.gene;BraA02g029900.3C.gene;BraA03g007090.3C.gene;BraA03g035960.3C.gene;BraA04g002560.3C.gene;BraA04g013970.3C.gene;BraA04g019150.3C.gene;BraA04g024760.3C.gene;BraA05g003110.3C.gene;BraA05g010360.3C.gene;BraA05g023490.3C.gene;Bra…
Biological Process	GO:0009799	specification of symmetry	15	5	4.67	0.17785	BraA04g024760.3C.gene;BraA05g010360.3C.gene;BraA06g002210.3C.gene;BraA08g002260.3C.gene;BraA09g034560.3C.gene
Biological Process	GO:0042886	amide transport	135	64	42	0.17824	BraA01g012370.3C.gene;BraA01g017340.3C.gene;BraA01g032090.3C.gene;BraA01g034660.3C.gene;BraA01g036060.3C.gene;BraA02g004850.3C.gene;BraA02g005730.3C.gene;BraA02g013080.3C.gene;BraA02g018130.3C.gene;BraA02g025580.3C.gene;BraA02g043810.3C.gene;BraA02g044590.3C.gene;BraA03g013190.3C.gene;BraA03g037440.3C.gene;BraA03g049670.3C.gene;BraA03g053200.3C.gene;BraA04g005820.3C.gene;BraA04g026140.3C.gene;Bra…
Biological Process	GO:0070838	divalent metal ion transport	118	43	36.71	0.17824	BraA01g002640.3C.gene;BraA01g011020.3C.gene;BraA01g026900.3C.gene;BraA01g031260.3C.gene;BraA01g032470.3C.gene;BraA01g038190.3C.gene;BraA02g004240.3C.gene;BraA02g012500.3C.gene;BraA02g025530.3C.gene;BraA02g029850.3C.gene;BraA02g045670.3C.gene;BraA03g028090.3C.gene;BraA03g028460.3C.gene;BraA03g039650.3C.gene;BraA03g040910.3C.gene;BraA03g045740.3C.gene;BraA03g048930.3C.gene;BraA03g059770.3C.gene;Bra…
Biological Process	GO:0051348	negative regulation of transferase activity	22	11	6.84	0.17827	BraA03g041370.3C.gene;BraA03g045190.3C.gene;BraA04g023550.3C.gene;BraA06g003660.3C.gene;BraA06g035300.3C.gene;BraA07g007390.3C.gene;BraA09g004330.3C.gene;BraA09g041740.3C.gene;BraA10g014950.3C.gene;BraA10g031840.3C.gene;Brassica_rapa_newGene_2411
Biological Process	GO:0000470	maturation of LSU-rRNA	27	12	8.4	0.17965	BraA01g013070.3C.gene;BraA02g006070.3C.gene;BraA02g027740.3C.gene;BraA03g006910.3C.gene;BraA03g023560.3C.gene;BraA04g000050.3C.gene;BraA04g003480.3C.gene;BraA05g004900.3C.gene;BraA07g022730.3C.gene;BraA08g007560.3C.gene;BraA09g002450.3C.gene;BraA09g026240.3C.gene
Biological Process	GO:0031326	regulation of cellular biosynthetic process	4453	1363	1385.46	0.1798	BraA01g000100.3C.gene;BraA01g000210.3C.gene;BraA01g000250.3C.gene;BraA01g000440.3C.gene;BraA01g000790.3C.gene;BraA01g001240.3C.gene;BraA01g001250.3C.gene;BraA01g001290.3C.gene;BraA01g001590.3C.gene;BraA01g001890.3C.gene;BraA01g002850.3C.gene;BraA01g002870.3C.gene;BraA01g002900.3C.gene;BraA01g003130.3C.gene;BraA01g003380.3C.gene;BraA01g003630.3C.gene;BraA01g003700.3C.gene;BraA01g003850.3C.gene;Bra…
Biological Process	GO:0006489	dolichyl diphosphate biosynthetic process	1	1	0.31	0.18048	BraA05g002240.3C.gene
Biological Process	GO:0046465	dolichyl diphosphate metabolic process	1	1	0.31	0.18048	BraA05g002240.3C.gene
Biological Process	GO:0010158	abaxial cell fate specification	16	6	4.98	0.18086	BraA02g006540.3C.gene;BraA03g023630.3C.gene;BraA04g024390.3C.gene;BraA04g030760.3C.gene;BraA07g033590.3C.gene;BraA10g018230.3C.gene
Biological Process	GO:0080187	floral organ senescence	8	5	2.49	0.1814	BraA02g032300.3C.gene;BraA02g043490.3C.gene;BraA03g060550.3C.gene;BraA08g031760.3C.gene;BraA09g007170.3C.gene
Biological Process	GO:0006813	potassium ion transport	165	66	51.34	0.18164	BraA01g005580.3C.gene;BraA01g009230.3C.gene;BraA01g009670.3C.gene;BraA01g012890.3C.gene;BraA01g027550.3C.gene;BraA01g034820.3C.gene;BraA02g004150.3C.gene;BraA02g007290.3C.gene;BraA02g019730.3C.gene;BraA02g025240.3C.gene;BraA02g028930.3C.gene;BraA02g033630.3C.gene;BraA03g013320.3C.gene;BraA03g016010.3C.gene;BraA03g016100.3C.gene;BraA03g016740.3C.gene;BraA03g038020.3C.gene;BraA03g045850.3C.gene;Bra…
Biological Process	GO:0000169	activation of MAPK activity involved in osmosensory signaling pathway	1	1	0.31	0.18179	BraA06g020840.3C.gene
Biological Process	GO:0006665	sphingolipid metabolic process	74	22	23.02	0.18194	BraA01g033830.3C.gene;BraA02g002700.3C.gene;BraA03g003510.3C.gene;BraA03g038800.3C.gene;BraA04g001120.3C.gene;BraA04g005770.3C.gene;BraA04g020050.3C.gene;BraA04g026870.3C.gene;BraA04g026960.3C.gene;BraA05g001610.3C.gene;BraA05g007580.3C.gene;BraA05g007650.3C.gene;BraA05g018300.3C.gene;BraA06g030890.3C.gene;BraA07g007700.3C.gene;BraA07g018450.3C.gene;BraA07g034560.3C.gene;BraA08g002880.3C.gene;Bra…
Biological Process	GO:0033609	oxalate metabolic process	18	9	5.6	0.18207	BraA01g029140.3C.gene;BraA01g042250.3C.gene;BraA03g032370.3C.gene;BraA05g039430.3C.gene;BraA07g020230.3C.gene;BraA09g051530.3C.gene;BraA09g062330.3C.gene;BraA10g001070.3C.gene;BraA10g020020.3C.gene
Biological Process	GO:0009061	anaerobic respiration	20	10	6.22	0.18242	BraA03g022390.3C.gene;BraA04g025790.3C.gene;BraA05g009180.3C.gene;BraA05g036630.3C.gene;BraA06g015130.3C.gene;BraA06g037770.3C.gene;BraA09g048900.3C.gene;BraA10g024230.3C.gene;BraA10g024420.3C.gene;BraA10g027780.3C.gene
Biological Process	GO:0050764	regulation of phagocytosis	1	1	0.31	0.18291	BraA01g042490.3C.gene
Biological Process	GO:0051270	regulation of cellular component movement	1	1	0.31	0.18291	BraA01g042490.3C.gene
Biological Process	GO:2000145	regulation of cell motility	1	1	0.31	0.18291	BraA01g042490.3C.gene
Biological Process	GO:0016477	cell migration	1	1	0.31	0.18291	BraA01g042490.3C.gene
Biological Process	GO:0040012	regulation of locomotion	1	1	0.31	0.18291	BraA01g042490.3C.gene
Biological Process	GO:0030334	regulation of cell migration	1	1	0.31	0.18291	BraA01g042490.3C.gene
Biological Process	GO:0048229	gametophyte development	701	242	218.1	0.18324	BraA01g000350.3C.gene;BraA01g002820.3C.gene;BraA01g004070.3C.gene;BraA01g004350.3C.gene;BraA01g004940.3C.gene;BraA01g007850.3C.gene;BraA01g008180.3C.gene;BraA01g011240.3C.gene;BraA01g015290.3C.gene;BraA01g015650.3C.gene;BraA01g016370.3C.gene;BraA01g017220.3C.gene;BraA01g019720.3C.gene;BraA01g024100.3C.gene;BraA01g025710.3C.gene;BraA01g028810.3C.gene;BraA01g030320.3C.gene;BraA01g032170.3C.gene;Bra…
Biological Process	GO:0033481	galacturonate biosynthetic process	7	1	2.18	0.18325	BraA03g055790.3C.gene
Biological Process	GO:0032065	cortical protein anchoring	1	1	0.31	0.18346	BraA02g019370.3C.gene
Biological Process	GO:0051220	cytoplasmic sequestering of protein	1	1	0.31	0.18346	BraA02g019370.3C.gene
Biological Process	GO:0051224	negative regulation of protein transport	1	1	0.31	0.18346	BraA02g019370.3C.gene
Biological Process	GO:0019481	L-alanine catabolic process, by transamination	1	1	0.31	0.18401	BraA06g013100.3C.gene
Biological Process	GO:0000018	regulation of DNA recombination	17	6	5.29	0.18426	BraA02g014180.3C.gene;BraA03g029310.3C.gene;BraA06g030840.3C.gene;BraA07g008740.3C.gene;BraA07g025540.3C.gene;BraA08g004980.3C.gene
Biological Process	GO:0010451	floral meristem growth	6	2	1.87	0.18453	BraA02g003470.3C.gene;BraA03g054260.3C.gene
Biological Process	GO:0050826	response to freezing	40	17	12.45	0.18562	BraA01g041990.3C.gene;BraA02g037090.3C.gene;BraA03g012070.3C.gene;BraA03g021300.3C.gene;BraA05g038920.3C.gene;BraA06g008920.3C.gene;BraA06g021040.3C.gene;BraA07g022200.3C.gene;BraA07g040930.3C.gene;BraA08g009790.3C.gene;BraA08g030710.3C.gene;BraA08g030860.3C.gene;BraA09g008060.3C.gene;BraA09g012860.3C.gene;BraA09g046410.3C.gene;BraA09g046740.3C.gene;BraA09g060680.3C.gene
Biological Process	GO:0015807	L-amino acid transport	13	6	4.04	0.18566	BraA04g024910.3C.gene;BraA04g027780.3C.gene;BraA05g006480.3C.gene;BraA06g027750.3C.gene;BraA07g043270.3C.gene;Brassica_rapa_newGene_2715
Biological Process	GO:0048194	Golgi vesicle budding	11	5	3.42	0.18566	BraA02g036530.3C.gene;BraA05g016470.3C.gene;BraA08g001020.3C.gene;BraA09g039410.3C.gene;BraA09g060270.3C.gene
Biological Process	GO:0045493	xylan catabolic process	13	6	4.04	0.18584	BraA01g040050.3C.gene;BraA02g040140.3C.gene;BraA06g028030.3C.gene;BraA06g034760.3C.gene;BraA07g032510.3C.gene;BraA10g031330.3C.gene
Biological Process	GO:0046836	glycolipid transport	12	4	3.73	0.18593	BraA05g011380.3C.gene;BraA05g025820.3C.gene;BraA07g033680.3C.gene;BraA08g022320.3C.gene
Biological Process	GO:0034484	raffinose catabolic process	1	1	0.31	0.1861	BraA09g048100.3C.gene
Biological Process	GO:0015916	fatty-acyl-CoA transport	1	1	0.31	0.18701	BraA08g022120.3C.gene
Biological Process	GO:1901337	thioester transport	1	1	0.31	0.18701	BraA08g022120.3C.gene
Biological Process	GO:0006029	proteoglycan metabolic process	23	8	7.16	0.18707	BraA02g001390.3C.gene;BraA06g019100.3C.gene;BraA06g026200.3C.gene;BraA07g013470.3C.gene;BraA07g013650.3C.gene;BraA08g033320.3C.gene;BraA09g053180.3C.gene;BraA10g031810.3C.gene
Biological Process	GO:0007623	circadian rhythm	208	71	64.72	0.18713	BraA01g000350.3C.gene;BraA01g001110.3C.gene;BraA01g003630.3C.gene;BraA01g005150.3C.gene;BraA01g011190.3C.gene;BraA01g015820.3C.gene;BraA01g025080.3C.gene;BraA01g044560.3C.gene;BraA02g000630.3C.gene;BraA02g004320.3C.gene;BraA02g009810.3C.gene;BraA02g010940.3C.gene;BraA02g012660.3C.gene;BraA02g019350.3C.gene;BraA03g005140.3C.gene;BraA03g012760.3C.gene;BraA03g032530.3C.gene;BraA03g033390.3C.gene;Bra…
Biological Process	GO:0032496	response to lipopolysaccharide	2	1	0.62	0.18805	BraA09g016380.3C.gene
Biological Process	GO:0032497	detection of lipopolysaccharide	2	1	0.62	0.18805	BraA09g016380.3C.gene
Biological Process	GO:0042660	positive regulation of cell fate specification	5	2	1.56	0.18827	BraA06g007870.3C.gene;BraA09g061740.3C.gene
Biological Process	GO:0010063	positive regulation of trichoblast fate specification	5	2	1.56	0.18827	BraA06g007870.3C.gene;BraA09g061740.3C.gene
Biological Process	GO:0071281	cellular response to iron ion	62	24	19.29	0.18848	BraA01g011020.3C.gene;BraA01g017220.3C.gene;BraA01g018710.3C.gene;BraA02g023670.3C.gene;BraA03g024930.3C.gene;BraA03g025290.3C.gene;BraA03g029510.3C.gene;BraA03g041500.3C.gene;BraA03g048930.3C.gene;BraA05g015060.3C.gene;BraA05g026400.3C.gene;BraA06g016610.3C.gene;BraA06g031620.3C.gene;BraA07g015310.3C.gene;BraA07g018580.3C.gene;BraA08g005250.3C.gene;BraA08g019620.3C.gene;BraA08g027450.3C.gene;Bra…
Biological Process	GO:0051410	detoxification of nitrogen compound	4	2	1.24	0.18949	BraA02g009700.3C.gene;BraA09g050980.3C.gene
Biological Process	GO:0051409	response to nitrosative stress	4	2	1.24	0.18949	BraA02g009700.3C.gene;BraA09g050980.3C.gene
Biological Process	GO:0050992	dimethylallyl diphosphate biosynthetic process	6	4	1.87	0.18973	BraA01g003910.3C.gene;BraA01g044250.3C.gene;BraA03g007480.3C.gene;BraA08g016030.3C.gene
Biological Process	GO:0050993	dimethylallyl diphosphate metabolic process	6	4	1.87	0.18973	BraA01g003910.3C.gene;BraA01g044250.3C.gene;BraA03g007480.3C.gene;BraA08g016030.3C.gene
Biological Process	GO:0032504	multicellular organism reproduction	263	84	81.83	0.18994	BraA01g000790.3C.gene;BraA01g002820.3C.gene;BraA01g007850.3C.gene;BraA01g010660.3C.gene;BraA01g011110.3C.gene;BraA01g016370.3C.gene;BraA01g029590.3C.gene;BraA01g039610.3C.gene;BraA01g041620.3C.gene;BraA01g042990.3C.gene;BraA01g044410.3C.gene;BraA02g000250.3C.gene;BraA02g011140.3C.gene;BraA02g012040.3C.gene;BraA02g015010.3C.gene;BraA02g040010.3C.gene;BraA02g045190.3C.gene;BraA02g045650.3C.gene;Bra…
Biological Process	GO:0015837	amine transport	15	8	4.67	0.1904	BraA01g006180.3C.gene;BraA01g016470.3C.gene;BraA02g012100.3C.gene;BraA03g012310.3C.gene;BraA03g037440.3C.gene;BraA03g052750.3C.gene;BraA09g000010.3C.gene;BraA10g015770.3C.gene
Biological Process	GO:0009051	pentose-phosphate shunt, oxidative branch	11	6	3.42	0.19052	BraA03g004740.3C.gene;BraA03g005580.3C.gene;BraA04g014140.3C.gene;BraA06g037720.3C.gene;BraA07g012320.3C.gene;BraA09g013650.3C.gene
Biological Process	GO:0046108	uridine metabolic process	3	1	0.93	0.19071	BraA05g009100.3C.gene
Biological Process	GO:0015804	neutral amino acid transport	16	7	4.98	0.19083	BraA01g006180.3C.gene;BraA03g003820.3C.gene;BraA04g028030.3C.gene;BraA05g006190.3C.gene;BraA07g012400.3C.gene;BraA09g037270.3C.gene;BraA10g031070.3C.gene
Biological Process	GO:0055085	transmembrane transport	1713	618	532.97	0.19116	BraA01g000240.3C.gene;BraA01g000260.3C.gene;BraA01g001030.3C.gene;BraA01g002130.3C.gene;BraA01g002140.3C.gene;BraA01g002640.3C.gene;BraA01g003230.3C.gene;BraA01g003270.3C.gene;BraA01g003590.3C.gene;BraA01g005580.3C.gene;BraA01g007510.3C.gene;BraA01g007590.3C.gene;BraA01g008460.3C.gene;BraA01g008820.3C.gene;BraA01g009180.3C.gene;BraA01g009230.3C.gene;BraA01g009670.3C.gene;BraA01g011020.3C.gene;Bra…
Biological Process	GO:0042221	response to chemical	4858	1692	1511.47	0.19117	BraA01g000200.3C.gene;BraA01g000240.3C.gene;BraA01g000250.3C.gene;BraA01g000350.3C.gene;BraA01g001110.3C.gene;BraA01g001150.3C.gene;BraA01g001230.3C.gene;BraA01g001250.3C.gene;BraA01g001270.3C.gene;BraA01g001310.3C.gene;BraA01g001510.3C.gene;BraA01g001590.3C.gene;BraA01g001760.3C.gene;BraA01g002010.3C.gene;BraA01g002330.3C.gene;BraA01g002610.3C.gene;BraA01g002620.3C.gene;BraA01g002770.3C.gene;Bra…
aA09g056000.3C.gene;BraA09g056500.3C.gene;BraA09g056530.3C.gene;BraA09g056680.3C.gene;BraA09g056770.3C.gene;BraA09g056970.3C.gene;BraA09g057480.3C.gene;BraA09g057750.3C.gene;BraA09g058230.3C.gene;BraA09g058620.3C.gene;BraA09g058770.3C.gene;BraA09g058850.3C.gene;BraA09g058890.3C.gene;BraA09g059780.3C.gene;BraA09g060240.3C.gene;BraA09g060370.3C.gene;BraA09g060680.3C.gene;BraA09g060730.3C.gene;BraA0…
Biological Process	GO:0010492	maintenance of shoot apical meristem identity	24	11	7.47	0.19145	BraA02g003470.3C.gene;BraA04g001630.3C.gene;BraA04g022480.3C.gene;BraA06g027210.3C.gene;BraA06g029000.3C.gene;BraA06g043200.3C.gene;BraA09g000760.3C.gene;BraA09g004080.3C.gene;BraA09g026630.3C.gene;BraA10g002310.3C.gene;Brassica_rapa_newGene_6185
Biological Process	GO:0009566	fertilization	64	21	19.91	0.19162	BraA01g021750.3C.gene;BraA01g042510.3C.gene;BraA01g043530.3C.gene;BraA01g044410.3C.gene;BraA02g007390.3C.gene;BraA02g016690.3C.gene;BraA02g040410.3C.gene;BraA03g032270.3C.gene;BraA04g008560.3C.gene;BraA04g009040.3C.gene;BraA04g031460.3C.gene;BraA05g000460.3C.gene;BraA06g027170.3C.gene;BraA06g034470.3C.gene;BraA08g006410.3C.gene;BraA08g006910.3C.gene;BraA08g023960.3C.gene;BraA09g026840.3C.gene;Bra…
Biological Process	GO:0051053	negative regulation of DNA metabolic process	32	10	9.96	0.19205	BraA02g014180.3C.gene;BraA03g018210.3C.gene;BraA03g029310.3C.gene;BraA06g018770.3C.gene;BraA06g030840.3C.gene;BraA07g008740.3C.gene;BraA07g025540.3C.gene;BraA08g004980.3C.gene;BraA08g008380.3C.gene;BraA08g030230.3C.gene
Biological Process	GO:0031337	positive regulation of sulfur amino acid metabolic process	3	2	0.93	0.19239	BraA01g032420.3C.gene;BraA03g039670.3C.gene
Biological Process	GO:1900910	positive regulation of olefin metabolic process	3	2	0.93	0.19239	BraA01g032420.3C.gene;BraA03g039670.3C.gene
Biological Process	GO:1900913	positive regulation of olefin biosynthetic process	3	2	0.93	0.19239	BraA01g032420.3C.gene;BraA03g039670.3C.gene
Biological Process	GO:0010365	positive regulation of ethylene biosynthetic process	3	2	0.93	0.19239	BraA01g032420.3C.gene;BraA03g039670.3C.gene
Biological Process	GO:0043624	cellular protein complex disassembly	89	30	27.69	0.19322	BraA01g016320.3C.gene;BraA01g035870.3C.gene;BraA01g037930.3C.gene;BraA01g042600.3C.gene;BraA02g015420.3C.gene;BraA03g012480.3C.gene;BraA03g022060.3C.gene;BraA03g030010.3C.gene;BraA03g041590.3C.gene;BraA03g052660.3C.gene;BraA04g004190.3C.gene;BraA05g002430.3C.gene;BraA05g014370.3C.gene;BraA05g030540.3C.gene;BraA05g030550.3C.gene;BraA07g034290.3C.gene;BraA07g036240.3C.gene;BraA08g020020.3C.gene;Bra…
Biological Process	GO:0009267	cellular response to starvation	238	81	74.05	0.19513	BraA01g001150.3C.gene;BraA01g017190.3C.gene;BraA01g023560.3C.gene;BraA01g024930.3C.gene;BraA01g042490.3C.gene;BraA01g043720.3C.gene;BraA02g008710.3C.gene;BraA02g008880.3C.gene;BraA02g022050.3C.gene;BraA02g027540.3C.gene;BraA02g027550.3C.gene;BraA02g033010.3C.gene;BraA02g036610.3C.gene;BraA02g039880.3C.gene;BraA03g002200.3C.gene;BraA03g003120.3C.gene;BraA03g009470.3C.gene;BraA03g019980.3C.gene;Bra…
Biological Process	GO:0016123	xanthophyll biosynthetic process	16	8	4.98	0.19515	BraA01g034180.3C.gene;BraA03g012640.3C.gene;BraA03g031380.3C.gene;BraA03g052720.3C.gene;BraA08g009810.3C.gene;BraA09g020930.3C.gene;BraA10g010930.3C.gene;Brassica_rapa_newGene_3944
Biological Process	GO:0022411	cellular component disassembly	113	34	35.16	0.19531	BraA01g016320.3C.gene;BraA01g035870.3C.gene;BraA01g037930.3C.gene;BraA01g042600.3C.gene;BraA02g015420.3C.gene;BraA03g012480.3C.gene;BraA03g022060.3C.gene;BraA03g030010.3C.gene;BraA03g041590.3C.gene;BraA03g052660.3C.gene;BraA04g003240.3C.gene;BraA04g004190.3C.gene;BraA05g002430.3C.gene;BraA05g014370.3C.gene;BraA05g030540.3C.gene;BraA05g030550.3C.gene;BraA07g022910.3C.gene;BraA07g034290.3C.gene;Bra…
Biological Process	GO:1901679	nucleotide transmembrane transport	27	10	8.4	0.19557	BraA01g013640.3C.gene;BraA02g035810.3C.gene;BraA03g009330.3C.gene;BraA03g050640.3C.gene;BraA06g010490.3C.gene;BraA06g016550.3C.gene;BraA06g025310.3C.gene;BraA07g040280.3C.gene;BraA08g027150.3C.gene;BraA08g030190.3C.gene
Biological Process	GO:0010257	NADH dehydrogenase complex assembly	13	5	4.04	0.19574	BraA03g011990.3C.gene;BraA05g025640.3C.gene;BraA07g035470.3C.gene;BraA08g021760.3C.gene;BraA09g045540.3C.gene
Biological Process	GO:0071554	cell wall organization or biogenesis	1231	470	383	0.19647	BraA01g000050.3C.gene;BraA01g000060.3C.gene;BraA01g000390.3C.gene;BraA01g001630.3C.gene;BraA01g004250.3C.gene;BraA01g004690.3C.gene;BraA01g007420.3C.gene;BraA01g007430.3C.gene;BraA01g007440.3C.gene;BraA01g008280.3C.gene;BraA01g008990.3C.gene;BraA01g010300.3C.gene;BraA01g010460.3C.gene;BraA01g010740.3C.gene;BraA01g011240.3C.gene;BraA01g012680.3C.gene;BraA01g014240.3C.gene;BraA01g014510.3C.gene;Bra…
Biological Process	GO:0010352	lithium ion export	1	1	0.31	0.19685	BraA06g010810.3C.gene
Biological Process	GO:1901656	glycoside transport	3	2	0.93	0.19722	BraA05g010420.3C.gene;BraA09g034670.3C.gene
Biological Process	GO:1902418	(+)-abscisic acid D-glucopyranosyl ester transmembrane transport	3	2	0.93	0.19722	BraA05g010420.3C.gene;BraA09g034670.3C.gene
Biological Process	GO:0042946	glucoside transport	3	2	0.93	0.19722	BraA05g010420.3C.gene;BraA09g034670.3C.gene
Biological Process	GO:0042891	antibiotic transport	4	2	1.24	0.19747	BraA04g004890.3C.gene;BraA04g009920.3C.gene
Biological Process	GO:1901140	p-coumaryl alcohol transport	2	1	0.62	0.19797	BraA05g030850.3C.gene
Biological Process	GO:0019288	isopentenyl diphosphate biosynthetic process, methylerythritol 4-phosphate pathway	18	9	5.6	0.19895	BraA01g003910.3C.gene;BraA03g031380.3C.gene;BraA03g039860.3C.gene;BraA03g046310.3C.gene;BraA03g046320.3C.gene;BraA07g017900.3C.gene;BraA08g016030.3C.gene;BraA09g007410.3C.gene;BraA10g018340.3C.gene
Biological Process	GO:0090207	regulation of triglyceride metabolic process	5	2	1.56	0.199	BraA01g026950.3C.gene;BraA03g044730.3C.gene
Biological Process	GO:0009889	regulation of biosynthetic process	4488	1375	1396.35	0.19947	BraA01g000100.3C.gene;BraA01g000210.3C.gene;BraA01g000250.3C.gene;BraA01g000440.3C.gene;BraA01g000790.3C.gene;BraA01g001240.3C.gene;BraA01g001250.3C.gene;BraA01g001290.3C.gene;BraA01g001590.3C.gene;BraA01g001890.3C.gene;BraA01g002850.3C.gene;BraA01g002870.3C.gene;BraA01g002900.3C.gene;BraA01g003130.3C.gene;BraA01g003380.3C.gene;BraA01g003630.3C.gene;BraA01g003700.3C.gene;BraA01g003850.3C.gene;Bra…
Biological Process	GO:0009767	photosynthetic electron transport chain	84	36	26.13	0.19993	BraA01g014590.3C.gene;BraA01g019360.3C.gene;BraA01g028620.3C.gene;BraA01g036020.3C.gene;BraA01g044840.3C.gene;BraA02g024110.3C.gene;BraA03g027010.3C.gene;BraA03g028050.3C.gene;BraA03g028250.3C.gene;BraA03g037190.3C.gene;BraA03g050570.3C.gene;BraA04g005700.3C.gene;BraA04g016740.3C.gene;BraA05g013660.3C.gene;BraA05g031210.3C.gene;BraA05g040620.3C.gene;BraA06g000430.3C.gene;BraA06g000570.3C.gene;Bra…
Biological Process	GO:1902478	negative regulation of defense response to bacterium, incompatible interaction	1	1	0.31	0.20018	BraA06g026170.3C.gene
Biological Process	GO:1902115	regulation of organelle assembly	2	1	0.62	0.2004	BraA05g038170.3C.gene
Biological Process	GO:0052386	cell wall thickening	65	24	20.22	0.20096	BraA01g041620.3C.gene;BraA01g043720.3C.gene;BraA02g000420.3C.gene;BraA02g012430.3C.gene;BraA02g031060.3C.gene;BraA03g007910.3C.gene;BraA03g012530.3C.gene;BraA03g048470.3C.gene;BraA03g053380.3C.gene;BraA04g012750.3C.gene;BraA04g022510.3C.gene;BraA05g013450.3C.gene;BraA06g014890.3C.gene;BraA06g043400.3C.gene;BraA07g011030.3C.gene;BraA07g025410.3C.gene;BraA07g026860.3C.gene;BraA08g019700.3C.gene;Bra…
Biological Process	GO:0034605	cellular response to heat	54	16	16.8	0.20114	BraA01g012290.3C.gene;BraA01g022000.3C.gene;BraA01g031350.3C.gene;BraA03g020140.3C.gene;BraA03g025600.3C.gene;BraA04g027230.3C.gene;BraA05g024380.3C.gene;BraA05g037320.3C.gene;BraA06g025290.3C.gene;BraA06g035490.3C.gene;BraA07g009480.3C.gene;BraA07g040930.3C.gene;BraA09g051800.3C.gene;BraA09g055610.3C.gene;BraA10g019520.3C.gene;Brassica_rapa_newGene_5087
Biological Process	GO:0042364	water-soluble vitamin biosynthetic process	97	34	30.18	0.2012	BraA01g021260.3C.gene;BraA01g036180.3C.gene;BraA01g039400.3C.gene;BraA02g003980.3C.gene;BraA02g010750.3C.gene;BraA02g012730.3C.gene;BraA02g012830.3C.gene;BraA02g017380.3C.gene;BraA02g038730.3C.gene;BraA03g000050.3C.gene;BraA03g012360.3C.gene;BraA03g023960.3C.gene;BraA03g026080.3C.gene;BraA03g037720.3C.gene;BraA03g039860.3C.gene;BraA03g046310.3C.gene;BraA03g046320.3C.gene;BraA03g053010.3C.gene;Bra…
Biological Process	GO:0090208	positive regulation of triglyceride metabolic process	3	2	0.93	0.2013	BraA01g026950.3C.gene;BraA03g044730.3C.gene
Biological Process	GO:0010866	regulation of triglyceride biosynthetic process	3	2	0.93	0.2013	BraA01g026950.3C.gene;BraA03g044730.3C.gene
Biological Process	GO:0010867	positive regulation of triglyceride biosynthetic process	3	2	0.93	0.2013	BraA01g026950.3C.gene;BraA03g044730.3C.gene
Biological Process	GO:0034197	triglyceride transport	3	2	0.93	0.2013	BraA01g026950.3C.gene;BraA03g044730.3C.gene
Biological Process	GO:2001142	nicotinate transport	2	1	0.62	0.20171	BraA03g035710.3C.gene
Biological Process	GO:2001143	N-methylnicotinate transport	2	1	0.62	0.20171	BraA03g035710.3C.gene
Biological Process	GO:0015697	quaternary ammonium group transport	2	1	0.62	0.20171	BraA03g035710.3C.gene
Biological Process	GO:0043067	regulation of programmed cell death	110	39	34.22	0.20212	BraA01g000350.3C.gene;BraA01g002420.3C.gene;BraA01g011030.3C.gene;BraA01g011640.3C.gene;BraA01g028810.3C.gene;BraA01g036650.3C.gene;BraA01g039610.3C.gene;BraA02g025220.3C.gene;BraA02g033670.3C.gene;BraA02g039310.3C.gene;BraA03g034970.3C.gene;BraA03g041440.3C.gene;BraA03g048940.3C.gene;BraA03g050150.3C.gene;BraA03g056480.3C.gene;BraA04g006990.3C.gene;BraA04g012020.3C.gene;BraA04g015930.3C.gene;Bra…
Biological Process	GO:2000112	regulation of cellular macromolecule biosynthetic process	4329	1312	1346.88	0.20223	BraA01g000100.3C.gene;BraA01g000210.3C.gene;BraA01g000250.3C.gene;BraA01g000440.3C.gene;BraA01g001240.3C.gene;BraA01g001250.3C.gene;BraA01g001290.3C.gene;BraA01g001590.3C.gene;BraA01g001890.3C.gene;BraA01g002850.3C.gene;BraA01g002870.3C.gene;BraA01g002900.3C.gene;BraA01g003130.3C.gene;BraA01g003380.3C.gene;BraA01g003630.3C.gene;BraA01g003700.3C.gene;BraA01g003850.3C.gene;BraA01g004040.3C.gene;Bra…
Biological Process	GO:0033015	tetrapyrrole catabolic process	28	11	8.71	0.20249	BraA01g006470.3C.gene;BraA01g019870.3C.gene;BraA01g025910.3C.gene;BraA02g005150.3C.gene;BraA04g008820.3C.gene;BraA08g006610.3C.gene;BraA08g015150.3C.gene;BraA08g027680.3C.gene;BraA09g002380.3C.gene;BraA09g019990.3C.gene;BraA09g055960.3C.gene
Biological Process	GO:0046149	pigment catabolic process	28	12	8.71	0.20249	BraA01g006470.3C.gene;BraA01g019870.3C.gene;BraA01g025910.3C.gene;BraA02g005150.3C.gene;BraA04g008820.3C.gene;BraA08g006610.3C.gene;BraA08g015150.3C.gene;BraA08g027680.3C.gene;BraA09g002380.3C.gene;BraA09g019990.3C.gene;BraA09g055960.3C.gene;BraA10g028620.3C.gene
Biological Process	GO:0006787	porphyrin-containing compound catabolic process	28	11	8.71	0.20249	BraA01g006470.3C.gene;BraA01g019870.3C.gene;BraA01g025910.3C.gene;BraA02g005150.3C.gene;BraA04g008820.3C.gene;BraA08g006610.3C.gene;BraA08g015150.3C.gene;BraA08g027680.3C.gene;BraA09g002380.3C.gene;BraA09g019990.3C.gene;BraA09g055960.3C.gene
Biological Process	GO:0015843	methylammonium transport	3	2	0.93	0.20259	BraA03g037440.3C.gene;BraA09g000010.3C.gene
Biological Process	GO:0048863	stem cell differentiation	88	27	27.38	0.20262	BraA01g021650.3C.gene;BraA02g003470.3C.gene;BraA02g010680.3C.gene;BraA02g019880.3C.gene;BraA02g036180.3C.gene;BraA02g042750.3C.gene;BraA03g018210.3C.gene;BraA04g001630.3C.gene;BraA04g022480.3C.gene;BraA04g025090.3C.gene;BraA05g009880.3C.gene;BraA05g038580.3C.gene;BraA06g027210.3C.gene;BraA06g029000.3C.gene;BraA06g039170.3C.gene;BraA06g043200.3C.gene;BraA06g043560.3C.gene;BraA07g018060.3C.gene;Bra…
Biological Process	GO:0072583	clathrin-dependent endocytosis	13	2	4.04	0.2028	BraA01g041190.3C.gene;BraA03g033540.3C.gene
Biological Process	GO:0048582	positive regulation of post-embryonic development	117	42	36.4	0.20285	BraA01g000250.3C.gene;BraA01g022000.3C.gene;BraA01g031350.3C.gene;BraA02g002700.3C.gene;BraA02g003880.3C.gene;BraA02g022660.3C.gene;BraA02g035820.3C.gene;BraA02g042750.3C.gene;BraA03g016240.3C.gene;BraA03g023080.3C.gene;BraA03g023780.3C.gene;BraA03g034300.3C.gene;BraA03g048240.3C.gene;BraA05g005360.3C.gene;BraA05g011150.3C.gene;BraA05g024380.3C.gene;BraA06g010480.3C.gene;BraA06g011630.3C.gene;Bra…
Biological Process	GO:0034970	histone H3-R2 methylation	3	2	0.93	0.20292	BraA02g039950.3C.gene;BraA06g035020.3C.gene
Biological Process	GO:0034971	histone H3-R17 methylation	3	2	0.93	0.20292	BraA02g039950.3C.gene;BraA06g035020.3C.gene
Biological Process	GO:0019400	alditol metabolic process	49	31	15.25	0.20401	BraA01g017460.3C.gene;BraA01g040360.3C.gene;BraA01g044740.3C.gene;BraA02g001210.3C.gene;BraA02g005020.3C.gene;BraA02g011640.3C.gene;BraA02g011760.3C.gene;BraA02g011860.3C.gene;BraA02g030540.3C.gene;BraA03g001410.3C.gene;BraA03g012080.3C.gene;BraA03g013430.3C.gene;BraA03g052780.3C.gene;BraA03g053480.3C.gene;BraA04g004590.3C.gene;BraA04g013670.3C.gene;BraA05g026700.3C.gene;BraA07g020420.3C.gene;Bra…
Biological Process	GO:0051254	positive regulation of RNA metabolic process	522	178	162.41	0.20443	BraA01g000440.3C.gene;BraA01g003630.3C.gene;BraA01g004040.3C.gene;BraA01g004230.3C.gene;BraA01g005150.3C.gene;BraA01g008990.3C.gene;BraA01g009130.3C.gene;BraA01g010840.3C.gene;BraA01g011190.3C.gene;BraA01g011840.3C.gene;BraA01g014490.3C.gene;BraA01g015880.3C.gene;BraA01g018130.3C.gene;BraA01g022610.3C.gene;BraA01g028410.3C.gene;BraA01g030050.3C.gene;BraA01g035730.3C.gene;BraA01g036650.3C.gene;Bra…
Biological Process	GO:0019593	mannitol biosynthetic process	4	3	1.24	0.20479	BraA02g011640.3C.gene;BraA08g000400.3C.gene;BraA10g016280.3C.gene
Biological Process	GO:0019594	mannitol metabolic process	4	3	1.24	0.20479	BraA02g011640.3C.gene;BraA08g000400.3C.gene;BraA10g016280.3C.gene
Biological Process	GO:0006059	hexitol metabolic process	4	3	1.24	0.20479	BraA02g011640.3C.gene;BraA08g000400.3C.gene;BraA10g016280.3C.gene
Biological Process	GO:0019406	hexitol biosynthetic process	4	3	1.24	0.20479	BraA02g011640.3C.gene;BraA08g000400.3C.gene;BraA10g016280.3C.gene
Biological Process	GO:0045962	positive regulation of development, heterochronic	12	6	3.73	0.20502	BraA03g036760.3C.gene;BraA03g043950.3C.gene;BraA03g048240.3C.gene;BraA05g032060.3C.gene;BraA05g041050.3C.gene;BraA08g001700.3C.gene
Biological Process	GO:0042454	ribonucleoside catabolic process	111	36	34.54	0.20514	BraA01g003020.3C.gene;BraA01g005450.3C.gene;BraA01g030200.3C.gene;BraA01g034980.3C.gene;BraA01g041220.3C.gene;BraA02g032330.3C.gene;BraA02g043330.3C.gene;BraA03g005680.3C.gene;BraA03g013600.3C.gene;BraA03g028400.3C.gene;BraA03g033530.3C.gene;BraA03g041260.3C.gene;BraA04g005950.3C.gene;BraA04g025010.3C.gene;BraA04g026570.3C.gene;BraA05g009100.3C.gene;BraA05g017870.3C.gene;BraA05g029950.3C.gene;Bra…
Biological Process	GO:0009911	positive regulation of flower development	61	17	18.98	0.20535	BraA02g002700.3C.gene;BraA02g003880.3C.gene;BraA02g042750.3C.gene;BraA03g023780.3C.gene;BraA03g034300.3C.gene;BraA05g005360.3C.gene;BraA05g011150.3C.gene;BraA06g032180.3C.gene;BraA07g020770.3C.gene;BraA08g014900.3C.gene;BraA08g025700.3C.gene;BraA08g031940.3C.gene;BraA09g006030.3C.gene;BraA09g006770.3C.gene;BraA09g007140.3C.gene;BraA10g019250.3C.gene;BraA10g028480.3C.gene
Biological Process	GO:0003156	regulation of animal organ formation	3	2	0.93	0.2054	BraA04g029680.3C.gene;BraA05g002720.3C.gene
Biological Process	GO:2000025	regulation of leaf formation	3	2	0.93	0.2054	BraA04g029680.3C.gene;BraA05g002720.3C.gene
Biological Process	GO:0072523	purine-containing compound catabolic process	134	48	41.69	0.20632	BraA01g003020.3C.gene;BraA01g005450.3C.gene;BraA01g030200.3C.gene;BraA01g034980.3C.gene;BraA01g041220.3C.gene;BraA02g011720.3C.gene;BraA02g018670.3C.gene;BraA02g032330.3C.gene;BraA02g043330.3C.gene;BraA03g005680.3C.gene;BraA03g013600.3C.gene;BraA03g028400.3C.gene;BraA03g033530.3C.gene;BraA03g041260.3C.gene;BraA03g047310.3C.gene;BraA04g005950.3C.gene;BraA04g019480.3C.gene;BraA04g025010.3C.gene;Bra…
Biological Process	GO:0019441	tryptophan catabolic process to kynurenine	3	2	0.93	0.20665	BraA01g003210.3C.gene;BraA09g018880.3C.gene
Biological Process	GO:0070189	kynurenine metabolic process	3	2	0.93	0.20665	BraA01g003210.3C.gene;BraA09g018880.3C.gene
Biological Process	GO:0006828	manganese ion transport	30	14	9.33	0.2067	BraA01g011020.3C.gene;BraA01g018710.3C.gene;BraA01g038190.3C.gene;BraA02g023670.3C.gene;BraA02g025530.3C.gene;BraA03g041500.3C.gene;BraA03g048930.3C.gene;BraA04g002910.3C.gene;BraA05g033000.3C.gene;BraA06g016610.3C.gene;BraA06g031620.3C.gene;BraA07g015310.3C.gene;BraA08g027450.3C.gene;BraA10g032140.3C.gene
Biological Process	GO:0032351	negative regulation of hormone metabolic process	4	3	1.24	0.20673	BraA02g025980.3C.gene;BraA02g030240.3C.gene;BraA07g043070.3C.gene
Biological Process	GO:0032353	negative regulation of hormone biosynthetic process	4	3	1.24	0.20673	BraA02g025980.3C.gene;BraA02g030240.3C.gene;BraA07g043070.3C.gene
Biological Process	GO:0043092	L-amino acid import	10	5	3.11	0.20679	BraA04g024910.3C.gene;BraA04g027780.3C.gene;BraA05g006480.3C.gene;BraA07g043270.3C.gene;Brassica_rapa_newGene_2715
Biological Process	GO:1903047	mitotic cell cycle process	340	118	105.78	0.20739	BraA01g004130.3C.gene;BraA01g004710.3C.gene;BraA01g008580.3C.gene;BraA01g013460.3C.gene;BraA01g013500.3C.gene;BraA01g024100.3C.gene;BraA01g030320.3C.gene;BraA01g032880.3C.gene;BraA01g033610.3C.gene;BraA01g041620.3C.gene;BraA01g042710.3C.gene;BraA02g001780.3C.gene;BraA02g001920.3C.gene;BraA02g005340.3C.gene;BraA02g006040.3C.gene;BraA02g016890.3C.gene;BraA02g025960.3C.gene;BraA02g035820.3C.gene;Bra…
Biological Process	GO:0051240	positive regulation of multicellular organismal process	134	48	41.69	0.20761	BraA01g000250.3C.gene;BraA01g022000.3C.gene;BraA01g031350.3C.gene;BraA02g002700.3C.gene;BraA02g003880.3C.gene;BraA02g022660.3C.gene;BraA02g035820.3C.gene;BraA02g042750.3C.gene;BraA03g016240.3C.gene;BraA03g023080.3C.gene;BraA03g023780.3C.gene;BraA03g034300.3C.gene;BraA03g048240.3C.gene;BraA04g009730.3C.gene;BraA05g005360.3C.gene;BraA05g011150.3C.gene;BraA05g024380.3C.gene;BraA06g009950.3C.gene;Bra…
Biological Process	GO:0046486	glycerolipid metabolic process	310	109	96.45	0.2078	BraA01g000700.3C.gene;BraA01g004270.3C.gene;BraA01g010040.3C.gene;BraA01g013030.3C.gene;BraA01g017520.3C.gene;BraA01g017750.3C.gene;BraA01g023840.3C.gene;BraA01g026950.3C.gene;BraA01g036460.3C.gene;BraA01g037390.3C.gene;BraA01g041190.3C.gene;BraA01g042490.3C.gene;BraA01g044740.3C.gene;BraA02g001210.3C.gene;BraA02g005020.3C.gene;BraA02g014610.3C.gene;BraA02g020720.3C.gene;BraA02g030540.3C.gene;Bra…
Biological Process	GO:2000144	positive regulation of DNA-templated transcription, initiation	3	2	0.93	0.20794	BraA02g002900.3C.gene;BraA10g031080.3C.gene
Biological Process	GO:0060261	positive regulation of transcription initiation from RNA polymerase II promoter	3	2	0.93	0.20794	BraA02g002900.3C.gene;BraA10g031080.3C.gene
Biological Process	GO:0006551	leucine metabolic process	33	13	10.27	0.20824	BraA02g005320.3C.gene;BraA02g025820.3C.gene;BraA02g025840.3C.gene;BraA03g025350.3C.gene;BraA03g039020.3C.gene;BraA03g058570.3C.gene;BraA05g003380.3C.gene;BraA05g003390.3C.gene;BraA05g027600.3C.gene;BraA06g006950.3C.gene;BraA08g003210.3C.gene;BraA08g032270.3C.gene;BraA09g057230.3C.gene
Biological Process	GO:0032412	regulation of ion transmembrane transporter activity	17	6	5.29	0.20828	BraA03g016740.3C.gene;BraA03g064110.3C.gene;BraA04g022700.3C.gene;BraA05g021750.3C.gene;BraA06g023540.3C.gene;BraA09g012510.3C.gene
Biological Process	GO:0032409	regulation of transporter activity	17	6	5.29	0.20828	BraA03g016740.3C.gene;BraA03g064110.3C.gene;BraA04g022700.3C.gene;BraA05g021750.3C.gene;BraA06g023540.3C.gene;BraA09g012510.3C.gene
Biological Process	GO:0022898	regulation of transmembrane transporter activity	17	6	5.29	0.20828	BraA03g016740.3C.gene;BraA03g064110.3C.gene;BraA04g022700.3C.gene;BraA05g021750.3C.gene;BraA06g023540.3C.gene;BraA09g012510.3C.gene
Biological Process	GO:2000603	regulation of secondary growth	5	1	1.56	0.20853	BraA09g046870.3C.gene
Biological Process	GO:0007569	cell aging	15	6	4.67	0.20854	BraA01g036650.3C.gene;BraA02g001100.3C.gene;BraA03g001350.3C.gene;BraA04g012020.3C.gene;BraA05g031600.3C.gene;BraA10g032420.3C.gene
Biological Process	GO:0046500	S-adenosylmethionine metabolic process	20	8	6.22	0.20856	BraA01g030200.3C.gene;BraA01g035280.3C.gene;BraA03g029510.3C.gene;BraA03g037900.3C.gene;BraA04g026170.3C.gene;BraA05g000750.3C.gene;BraA07g009290.3C.gene;BraA08g007700.3C.gene
Biological Process	GO:0045597	positive regulation of cell differentiation	16	6	4.98	0.20902	BraA01g005160.3C.gene;BraA01g030050.3C.gene;BraA03g040960.3C.gene;BraA06g007870.3C.gene;BraA08g016820.3C.gene;BraA09g061740.3C.gene
Biological Process	GO:0019336	phenol-containing compound catabolic process	7	4	2.18	0.20958	BraA02g014190.3C.gene;BraA03g027290.3C.gene;BraA05g008320.3C.gene;BraA09g023530.3C.gene
Biological Process	GO:0006869	lipid transport	241	80	74.98	0.20963	BraA01g002300.3C.gene;BraA01g005000.3C.gene;BraA01g005030.3C.gene;BraA01g016590.3C.gene;BraA01g022310.3C.gene;BraA01g026810.3C.gene;BraA01g026920.3C.gene;BraA01g026950.3C.gene;BraA01g042640.3C.gene;BraA02g002000.3C.gene;BraA02g002930.3C.gene;BraA02g011070.3C.gene;BraA02g017170.3C.gene;BraA02g020620.3C.gene;BraA02g029210.3C.gene;BraA02g036530.3C.gene;BraA02g039660.3C.gene;BraA02g044440.3C.gene;Bra…
Biological Process	GO:0035587	purinergic receptor signaling pathway	2	1	0.62	0.20986	BraA08g023990.3C.gene
Biological Process	GO:0031336	negative regulation of sulfur amino acid metabolic process	10	5	3.11	0.21005	BraA02g012060.3C.gene;BraA02g025980.3C.gene;BraA06g015410.3C.gene;BraA07g043070.3C.gene;BraA08g033320.3C.gene
Biological Process	GO:0051175	negative regulation of sulfur metabolic process	10	5	3.11	0.21005	BraA02g012060.3C.gene;BraA02g025980.3C.gene;BraA06g015410.3C.gene;BraA07g043070.3C.gene;BraA08g033320.3C.gene
Biological Process	GO:1900912	negative regulation of olefin biosynthetic process	10	5	3.11	0.21005	BraA02g012060.3C.gene;BraA02g025980.3C.gene;BraA06g015410.3C.gene;BraA07g043070.3C.gene;BraA08g033320.3C.gene
Biological Process	GO:1900909	negative regulation of olefin metabolic process	10	5	3.11	0.21005	BraA02g012060.3C.gene;BraA02g025980.3C.gene;BraA06g015410.3C.gene;BraA07g043070.3C.gene;BraA08g033320.3C.gene
Biological Process	GO:0010366	negative regulation of ethylene biosynthetic process	10	5	3.11	0.21005	BraA02g012060.3C.gene;BraA02g025980.3C.gene;BraA06g015410.3C.gene;BraA07g043070.3C.gene;BraA08g033320.3C.gene
Biological Process	GO:0042964	thioredoxin reduction	4	1	1.24	0.21065	BraA08g020810.3C.gene
Biological Process	GO:0045990	carbon catabolite regulation of transcription	1	1	0.31	0.21162	BraA03g028670.3C.gene
Biological Process	GO:0046015	regulation of transcription by glucose	1	1	0.31	0.21162	BraA03g028670.3C.gene
Biological Process	GO:0045013	carbon catabolite repression of transcription	1	1	0.31	0.21162	BraA03g028670.3C.gene
Biological Process	GO:0045014	negative regulation of transcription by glucose	1	1	0.31	0.21162	BraA03g028670.3C.gene
Biological Process	GO:0031670	cellular response to nutrient	1	1	0.31	0.21162	BraA03g028670.3C.gene
Biological Process	GO:0005977	glycogen metabolic process	39	15	12.13	0.2117	BraA01g043720.3C.gene;BraA02g024490.3C.gene;BraA02g038730.3C.gene;BraA03g007910.3C.gene;BraA03g040590.3C.gene;BraA04g015780.3C.gene;BraA05g008810.3C.gene;BraA05g024300.3C.gene;BraA05g026800.3C.gene;BraA06g019940.3C.gene;BraA06g044440.3C.gene;BraA07g007620.3C.gene;BraA07g041160.3C.gene;BraA08g035410.3C.gene;BraA09g039970.3C.gene
Biological Process	GO:0006112	energy reserve metabolic process	39	15	12.13	0.2117	BraA01g043720.3C.gene;BraA02g024490.3C.gene;BraA02g038730.3C.gene;BraA03g007910.3C.gene;BraA03g040590.3C.gene;BraA04g015780.3C.gene;BraA05g008810.3C.gene;BraA05g024300.3C.gene;BraA05g026800.3C.gene;BraA06g019940.3C.gene;BraA06g044440.3C.gene;BraA07g007620.3C.gene;BraA07g041160.3C.gene;BraA08g035410.3C.gene;BraA09g039970.3C.gene
Biological Process	GO:1902221	erythrose 4-phosphate/phosphoenolpyruvate family amino acid metabolic process	27	12	8.4	0.21232	BraA02g009880.3C.gene;BraA02g014190.3C.gene;BraA05g008320.3C.gene;BraA05g036420.3C.gene;BraA07g000490.3C.gene;BraA07g021160.3C.gene;BraA08g031390.3C.gene;BraA09g012250.3C.gene;BraA09g056110.3C.gene;BraA09g056260.3C.gene;BraA09g062850.3C.gene;BraA09g062860.3C.gene
Biological Process	GO:0006558	L-phenylalanine metabolic process	27	12	8.4	0.21232	BraA02g009880.3C.gene;BraA02g014190.3C.gene;BraA05g008320.3C.gene;BraA05g036420.3C.gene;BraA07g000490.3C.gene;BraA07g021160.3C.gene;BraA08g031390.3C.gene;BraA09g012250.3C.gene;BraA09g056110.3C.gene;BraA09g056260.3C.gene;BraA09g062850.3C.gene;BraA09g062860.3C.gene
Biological Process	GO:0031331	positive regulation of cellular catabolic process	35	11	10.89	0.21234	BraA03g008710.3C.gene;BraA03g020140.3C.gene;BraA04g027230.3C.gene;BraA05g001540.3C.gene;BraA06g027170.3C.gene;BraA07g004810.3C.gene;BraA07g025220.3C.gene;BraA08g026760.3C.gene;BraA10g019520.3C.gene;BraA10g021500.3C.gene;Brassica_rapa_newGene_8469
Biological Process	GO:0006545	glycine biosynthetic process	13	5	4.04	0.21262	BraA03g043050.3C.gene;BraA05g042620.3C.gene;BraA06g005750.3C.gene;BraA08g026570.3C.gene;BraA09g062680.3C.gene
Biological Process	GO:0032211	negative regulation of telomere maintenance via telomerase	1	1	0.31	0.21284	BraA08g030230.3C.gene
Biological Process	GO:0032205	negative regulation of telomere maintenance	1	1	0.31	0.21284	BraA08g030230.3C.gene
Biological Process	GO:0032845	negative regulation of homeostatic process	1	1	0.31	0.21284	BraA08g030230.3C.gene
Biological Process	GO:0010647	positive regulation of cell communication	110	42	34.22	0.21319	BraA01g032420.3C.gene;BraA01g036460.3C.gene;BraA02g008710.3C.gene;BraA03g009470.3C.gene;BraA03g014680.3C.gene;BraA03g017600.3C.gene;BraA03g026120.3C.gene;BraA03g038220.3C.gene;BraA03g039670.3C.gene;BraA03g043530.3C.gene;BraA03g052940.3C.gene;BraA03g059700.3C.gene;BraA04g000380.3C.gene;BraA04g023280.3C.gene;BraA04g023760.3C.gene;BraA04g030780.3C.gene;BraA05g011680.3C.gene;BraA05g012430.3C.gene;Bra…
Biological Process	GO:0010556	regulation of macromolecule biosynthetic process	4336	1315	1349.06	0.21368	BraA01g000100.3C.gene;BraA01g000210.3C.gene;BraA01g000250.3C.gene;BraA01g000440.3C.gene;BraA01g001240.3C.gene;BraA01g001250.3C.gene;BraA01g001290.3C.gene;BraA01g001590.3C.gene;BraA01g001890.3C.gene;BraA01g002850.3C.gene;BraA01g002870.3C.gene;BraA01g002900.3C.gene;BraA01g003130.3C.gene;BraA01g003380.3C.gene;BraA01g003630.3C.gene;BraA01g003700.3C.gene;BraA01g003850.3C.gene;BraA01g004040.3C.gene;Bra…
Biological Process	GO:0015893	drug transport	152	63	47.29	0.21374	BraA01g000240.3C.gene;BraA01g012650.3C.gene;BraA01g016370.3C.gene;BraA01g030520.3C.gene;BraA01g041160.3C.gene;BraA02g007190.3C.gene;BraA02g015330.3C.gene;BraA02g020270.3C.gene;BraA03g004260.3C.gene;BraA03g015170.3C.gene;BraA03g024650.3C.gene;BraA03g033580.3C.gene;BraA03g033590.3C.gene;BraA03g039950.3C.gene;BraA03g049780.3C.gene;BraA03g050490.3C.gene;BraA04g004890.3C.gene;BraA04g009920.3C.gene;Bra…
Biological Process	GO:0031590	wybutosine metabolic process	1	1	0.31	0.21384	BraA03g028260.3C.gene
Biological Process	GO:0031591	wybutosine biosynthetic process	1	1	0.31	0.21384	BraA03g028260.3C.gene
Biological Process	GO:0006127	glycerophosphate shuttle	3	2	0.93	0.21407	BraA01g040360.3C.gene;Brassica_rapa_newGene_4249
Biological Process	GO:0006098	pentose-phosphate shunt	64	26	19.91	0.21429	BraA01g000200.3C.gene;BraA01g023740.3C.gene;BraA01g042920.3C.gene;BraA01g044410.3C.gene;BraA02g024490.3C.gene;BraA02g034560.3C.gene;BraA03g004740.3C.gene;BraA03g005580.3C.gene;BraA03g005720.3C.gene;BraA03g015930.3C.gene;BraA04g004590.3C.gene;BraA04g014140.3C.gene;BraA04g015630.3C.gene;BraA06g009430.3C.gene;BraA06g031760.3C.gene;BraA06g031790.3C.gene;BraA06g037720.3C.gene;BraA07g012320.3C.gene;Bra…
Biological Process	GO:0090279	regulation of calcium ion import	1	1	0.31	0.21459	BraA03g028090.3C.gene
Biological Process	GO:0070509	calcium ion import	1	1	0.31	0.21459	BraA03g028090.3C.gene
Biological Process	GO:0051554	flavonol metabolic process	23	9	7.16	0.21479	BraA02g006880.3C.gene;BraA02g014110.3C.gene;BraA03g014080.3C.gene;BraA03g043280.3C.gene;BraA05g000480.3C.gene;BraA06g034790.3C.gene;BraA07g041660.3C.gene;BraA10g012330.3C.gene;BraA10g030950.3C.gene
Biological Process	GO:0051555	flavonol biosynthetic process	23	9	7.16	0.21479	BraA02g006880.3C.gene;BraA02g014110.3C.gene;BraA03g014080.3C.gene;BraA03g043280.3C.gene;BraA05g000480.3C.gene;BraA06g034790.3C.gene;BraA07g041660.3C.gene;BraA10g012330.3C.gene;BraA10g030950.3C.gene
Biological Process	GO:0033320	UDP-D-xylose biosynthetic process	14	3	4.36	0.21489	BraA02g011100.3C.gene;BraA04g020590.3C.gene;BraA07g019060.3C.gene
Biological Process	GO:0033319	UDP-D-xylose metabolic process	14	3	4.36	0.21489	BraA02g011100.3C.gene;BraA04g020590.3C.gene;BraA07g019060.3C.gene
Biological Process	GO:0036079	purine nucleotide-sugar transport	9	4	2.8	0.21506	BraA03g009330.3C.gene;BraA06g016550.3C.gene;BraA07g040280.3C.gene;BraA08g027150.3C.gene
Biological Process	GO:0045944	positive regulation of transcription from RNA polymerase II promoter	120	42	37.34	0.21509	BraA01g004040.3C.gene;BraA01g010840.3C.gene;BraA01g011840.3C.gene;BraA01g044460.3C.gene;BraA02g000110.3C.gene;BraA02g020340.3C.gene;BraA02g042750.3C.gene;BraA02g043490.3C.gene;BraA02g044920.3C.gene;BraA03g007090.3C.gene;BraA03g009520.3C.gene;BraA03g015280.3C.gene;BraA03g023780.3C.gene;BraA03g050620.3C.gene;BraA03g058700.3C.gene;BraA04g002560.3C.gene;BraA04g005470.3C.gene;BraA05g003110.3C.gene;Bra…
Biological Process	GO:0010557	positive regulation of macromolecule biosynthetic process	549	187	170.81	0.21533	BraA01g000440.3C.gene;BraA01g003630.3C.gene;BraA01g004040.3C.gene;BraA01g004230.3C.gene;BraA01g005150.3C.gene;BraA01g008990.3C.gene;BraA01g009130.3C.gene;BraA01g010840.3C.gene;BraA01g011190.3C.gene;BraA01g011840.3C.gene;BraA01g014490.3C.gene;BraA01g015880.3C.gene;BraA01g018130.3C.gene;BraA01g022610.3C.gene;BraA01g030050.3C.gene;BraA01g035730.3C.gene;BraA01g036650.3C.gene;BraA01g038550.3C.gene;Bra…
Biological Process	GO:0009559	embryo sac central cell differentiation	47	19	14.62	0.21552	BraA01g004940.3C.gene;BraA01g043420.3C.gene;BraA02g019860.3C.gene;BraA03g019440.3C.gene;BraA04g024810.3C.gene;BraA05g009430.3C.gene;BraA05g010260.3C.gene;BraA05g013390.3C.gene;BraA07g000330.3C.gene;BraA07g008590.3C.gene;BraA07g020790.3C.gene;BraA07g036850.3C.gene;BraA07g039580.3C.gene;BraA08g009680.3C.gene;BraA08g016760.3C.gene;BraA09g006580.3C.gene;BraA09g012350.3C.gene;BraA09g033550.3C.gene;Bra…
Biological Process	GO:0009164	nucleoside catabolic process	123	41	38.27	0.21553	BraA01g003020.3C.gene;BraA01g005450.3C.gene;BraA01g030200.3C.gene;BraA01g034980.3C.gene;BraA01g041220.3C.gene;BraA02g021820.3C.gene;BraA02g032330.3C.gene;BraA02g043330.3C.gene;BraA03g005680.3C.gene;BraA03g013600.3C.gene;BraA03g028400.3C.gene;BraA03g033530.3C.gene;BraA03g041260.3C.gene;BraA04g005950.3C.gene;BraA04g025010.3C.gene;BraA04g026570.3C.gene;BraA05g009100.3C.gene;BraA05g017870.3C.gene;Bra…
Biological Process	GO:0000255	allantoin metabolic process	10	3	3.11	0.21556	BraA02g011720.3C.gene;BraA03g047310.3C.gene;BraA07g009600.3C.gene
Biological Process	GO:0006656	phosphatidylcholine biosynthetic process	15	5	4.67	0.21654	BraA05g015790.3C.gene;BraA05g029550.3C.gene;BraA06g004430.3C.gene;BraA07g028670.3C.gene;BraA08g022580.3C.gene
Biological Process	GO:0043604	amide biosynthetic process	54	24	16.8	0.21655	BraA01g021260.3C.gene;BraA02g000420.3C.gene;BraA02g007980.3C.gene;BraA02g011720.3C.gene;BraA02g014110.3C.gene;BraA02g031060.3C.gene;BraA03g004190.3C.gene;BraA03g012360.3C.gene;BraA03g014080.3C.gene;BraA03g026730.3C.gene;BraA05g023770.3C.gene;BraA06g019700.3C.gene;BraA06g023920.3C.gene;BraA06g028460.3C.gene;BraA06g029650.3C.gene;BraA07g009600.3C.gene;BraA07g011030.3C.gene;BraA08g023780.3C.gene;Bra…
Biological Process	GO:0010258	NADH dehydrogenase complex (plastoquinone) assembly	5	3	1.56	0.21669	BraA03g011990.3C.gene;BraA07g035470.3C.gene;BraA08g021760.3C.gene
Biological Process	GO:0018343	protein farnesylation	4	0	1.24	0.21732	--
Biological Process	GO:0048640	negative regulation of developmental growth	7	1	2.18	0.21734	BraA07g032380.3C.gene
Biological Process	GO:0048317	seed morphogenesis	17	7	5.29	0.21741	BraA01g026950.3C.gene;BraA01g036650.3C.gene;BraA03g013810.3C.gene;BraA03g044730.3C.gene;BraA05g031600.3C.gene;BraA06g001710.3C.gene;BraA10g019840.3C.gene
Biological Process	GO:0051307	meiotic chromosome separation	16	7	4.98	0.21785	BraA01g008580.3C.gene;BraA03g015030.3C.gene;BraA05g037500.3C.gene;BraA06g035610.3C.gene;BraA09g007890.3C.gene;BraA09g066110.3C.gene;Brassica_rapa_newGene_548
Biological Process	GO:0010496	intercellular transport	28	13	8.71	0.21843	BraA01g007850.3C.gene;BraA01g029140.3C.gene;BraA01g042250.3C.gene;BraA03g032370.3C.gene;BraA03g052880.3C.gene;BraA05g039430.3C.gene;BraA06g043450.3C.gene;BraA07g005330.3C.gene;BraA09g004080.3C.gene;BraA09g051530.3C.gene;BraA09g062330.3C.gene;BraA10g001070.3C.gene;Brassica_rapa_newGene_6185
Biological Process	GO:0090059	protoxylem development	5	1	1.56	0.21876	BraA10g019670.3C.gene
Biological Process	GO:0019058	viral life cycle	14	2	4.36	0.21884	BraA06g010700.3C.gene;BraA09g023520.3C.gene
Biological Process	GO:1900864	mitochondrial RNA modification	55	16	17.11	0.21959	BraA01g035820.3C.gene;BraA01g036960.3C.gene;BraA03g003590.3C.gene;BraA03g036750.3C.gene;BraA03g044000.3C.gene;BraA03g049050.3C.gene;BraA07g029100.3C.gene;BraA07g038460.3C.gene;BraA09g006820.3C.gene;BraA09g012670.3C.gene;BraA09g013340.3C.gene;BraA09g018610.3C.gene;BraA09g026850.3C.gene;BraA09g060600.3C.gene;BraA09g063870.3C.gene;BraA10g021220.3C.gene
Biological Process	GO:0071497	cellular response to freezing	6	3	1.87	0.21986	BraA06g021040.3C.gene;BraA07g040930.3C.gene;BraA09g046410.3C.gene
Biological Process	GO:1903352	L-ornithine transmembrane transport	1	1	0.31	0.2202	BraA07g043270.3C.gene
Biological Process	GO:0070475	rRNA base methylation	9	2	2.8	0.22024	BraA02g041190.3C.gene;BraA09g005680.3C.gene
Biological Process	GO:0015746	citrate transport	1	1	0.31	0.22029	BraA08g002760.3C.gene
Biological Process	GO:0019520	aldonic acid metabolic process	6	3	1.87	0.22084	BraA01g044410.3C.gene;BraA04g014140.3C.gene;BraA09g013650.3C.gene
Biological Process	GO:0019521	D-gluconate metabolic process	6	3	1.87	0.22084	BraA01g044410.3C.gene;BraA04g014140.3C.gene;BraA09g013650.3C.gene
Biological Process	GO:0051973	positive regulation of telomerase activity	3	1	0.93	0.221	BraA06g018600.3C.gene
Biological Process	GO:0018108	peptidyl-tyrosine phosphorylation	36	11	11.2	0.22115	BraA03g022160.3C.gene;BraA03g024270.3C.gene;BraA03g043530.3C.gene;BraA04g002400.3C.gene;BraA04g030480.3C.gene;BraA05g002630.3C.gene;BraA05g003280.3C.gene;BraA05g005690.3C.gene;BraA07g032250.3C.gene;BraA08g000900.3C.gene;BraA10g005410.3C.gene
Biological Process	GO:0018212	peptidyl-tyrosine modification	36	11	11.2	0.22115	BraA03g022160.3C.gene;BraA03g024270.3C.gene;BraA03g043530.3C.gene;BraA04g002400.3C.gene;BraA04g030480.3C.gene;BraA05g002630.3C.gene;BraA05g003280.3C.gene;BraA05g005690.3C.gene;BraA07g032250.3C.gene;BraA08g000900.3C.gene;BraA10g005410.3C.gene
Biological Process	GO:0019369	arachidonic acid metabolic process	1	1	0.31	0.22145	BraA02g030050.3C.gene
Biological Process	GO:0019373	epoxygenase P450 pathway	1	1	0.31	0.22145	BraA02g030050.3C.gene
Biological Process	GO:1902533	positive regulation of intracellular signal transduction	17	8	5.29	0.22188	BraA01g032420.3C.gene;BraA03g039670.3C.gene;BraA03g043530.3C.gene;BraA03g052940.3C.gene;BraA05g018200.3C.gene;BraA06g020840.3C.gene;BraA08g034860.3C.gene;BraA09g064870.3C.gene
Biological Process	GO:0010439	regulation of glucosinolate biosynthetic process	18	7	5.6	0.22193	BraA01g000790.3C.gene;BraA03g003120.3C.gene;BraA03g017510.3C.gene;BraA03g044380.3C.gene;BraA03g061240.3C.gene;BraA09g006980.3C.gene;BraA09g010100.3C.gene
Biological Process	GO:0033559	unsaturated fatty acid metabolic process	55	22	17.11	0.22198	BraA01g004270.3C.gene;BraA01g017750.3C.gene;BraA02g004960.3C.gene;BraA02g016830.3C.gene;BraA02g022550.3C.gene;BraA02g030050.3C.gene;BraA03g016670.3C.gene;BraA03g020440.3C.gene;BraA03g037190.3C.gene;BraA04g021300.3C.gene;BraA05g013280.3C.gene;BraA05g031210.3C.gene;BraA05g035680.3C.gene;BraA05g041270.3C.gene;BraA07g001790.3C.gene;BraA08g017820.3C.gene;BraA08g018660.3C.gene;BraA08g033940.3C.gene;Bra…
Biological Process	GO:0072511	divalent inorganic cation transport	122	45	37.96	0.22208	BraA01g002640.3C.gene;BraA01g011020.3C.gene;BraA01g026900.3C.gene;BraA01g031260.3C.gene;BraA01g032470.3C.gene;BraA01g038190.3C.gene;BraA02g004240.3C.gene;BraA02g012500.3C.gene;BraA02g025530.3C.gene;BraA02g029850.3C.gene;BraA02g045670.3C.gene;BraA03g028090.3C.gene;BraA03g028460.3C.gene;BraA03g039650.3C.gene;BraA03g040910.3C.gene;BraA03g045740.3C.gene;BraA03g048930.3C.gene;BraA03g059770.3C.gene;Bra…
Biological Process	GO:0006089	lactate metabolic process	32	6	9.96	0.22242	BraA03g060000.3C.gene;BraA05g003570.3C.gene;BraA07g021800.3C.gene;BraA09g064120.3C.gene;Brassica_rapa_newGene_4917;Brassica_rapa_newGene_4918
Biological Process	GO:0071323	cellular response to chitin	4	2	1.24	0.2227	BraA05g025510.3C.gene;BraA10g021540.3C.gene
Biological Process	GO:0010043	response to zinc ion	87	31	27.07	0.22271	BraA01g000350.3C.gene;BraA01g017220.3C.gene;BraA01g044070.3C.gene;BraA02g017380.3C.gene;BraA02g034850.3C.gene;BraA03g016420.3C.gene;BraA03g018430.3C.gene;BraA03g020070.3C.gene;BraA03g020080.3C.gene;BraA03g029060.3C.gene;BraA03g031420.3C.gene;BraA03g056480.3C.gene;BraA04g002910.3C.gene;BraA04g004590.3C.gene;BraA04g021070.3C.gene;BraA04g022100.3C.gene;BraA05g006540.3C.gene;BraA05g012390.3C.gene;Bra…
Biological Process	GO:0000041	transition metal ion transport	140	49	43.56	0.22286	BraA01g011020.3C.gene;BraA01g018710.3C.gene;BraA01g036750.3C.gene;BraA01g038190.3C.gene;BraA02g009040.3C.gene;BraA02g009050.3C.gene;BraA02g011140.3C.gene;BraA02g023670.3C.gene;BraA02g025530.3C.gene;BraA02g042050.3C.gene;BraA03g001650.3C.gene;BraA03g009750.3C.gene;BraA03g011420.3C.gene;BraA03g024930.3C.gene;BraA03g041150.3C.gene;BraA03g041500.3C.gene;BraA03g048930.3C.gene;BraA04g002910.3C.gene;Bra…
Biological Process	GO:0009859	pollen hydration	6	3	1.87	0.22293	BraA03g043440.3C.gene;BraA03g043450.3C.gene;BraA07g004040.3C.gene
Biological Process	GO:0009605	response to external stimulus	2177	750	677.33	0.22312	BraA01g000240.3C.gene;BraA01g000260.3C.gene;BraA01g001080.3C.gene;BraA01g001150.3C.gene;BraA01g001490.3C.gene;BraA01g002640.3C.gene;BraA01g002970.3C.gene;BraA01g003360.3C.gene;BraA01g003850.3C.gene;BraA01g004270.3C.gene;BraA01g006130.3C.gene;BraA01g006320.3C.gene;BraA01g007180.3C.gene;BraA01g008870.3C.gene;BraA01g009130.3C.gene;BraA01g009930.3C.gene;BraA01g010660.3C.gene;BraA01g011020.3C.gene;Bra…
Biological Process	GO:0006968	cellular defense response	13	6	4.04	0.22348	BraA03g034970.3C.gene;BraA03g053480.3C.gene;BraA04g006990.3C.gene;BraA05g035120.3C.gene;BraA08g024400.3C.gene;BraA09g062580.3C.gene
[truncated: 8,238 more rows]
