# Supplementary material for: Comparative Transcriptome Analysis of Early- and Late-Bolting Traits in Chinese Cabbage (Brassica rapa)
Source: Front Genet. 2021 Mar 4;12:590830. doi: 10.3389/fgene.2021.590830 (PMC7969806; doi:10.3389/fgene.2021.590830)
Supplement: Supplementary file 10 [file Table_10.XLSX]

## Sheet: T1_T2_T3_vs_T4_T5_T6.KEGG
#KEGG_n	877	KEGG_N	8497
#Pathway	ko_ID	DEG	Gene	DEG_all	Gene_all
Glycosphingolipid biosynthesis - globo series	ko00603	2	20	877	8497	BraA02g002700.3C.gene;BraA02g002710.3C.gene	K07407+K07407
Fatty acid biosynthesis	ko00061	6	77	877	8497	BraA01g043320.3C.gene;BraA03g041460.3C.gene;BraA06g033900.3C.gene;BraA09g013870.3C.gene;BraA09g054570.3C.gene;BraA10g021900.3C.gene	K00059+K10782+K01897+K01897+K10782+K00059
RNA transport	ko03013	20	299	877	8497	BraA01g007140.3C.gene;BraA01g012630.3C.gene;BraA02g010530.3C.gene;BraA02g043620.3C.gene;BraA03g023770.3C.gene;BraA03g050990.3C.gene;BraA03g053530.3C.gene;BraA04g028400.3C.gene;BraA06g011530.3C.gene;BraA06g036410.3C.gene;BraA08g021340.3C.gene;BraA08g035050.3C.gene;BraA09g035370.3C.gene;BraA09g056300.3C.gene;BraA09g058840.3C.gene;BraA09g060160.3C.gene;BraA10g011810.3C.gene;BraA10g028780.3C.gene;Bra…	K03260+K18213+K03539+K05019+K14324+K03254+K03113+K03237+K13137+K03262+K14307+K03242+K03259+K03243+K13114+K14319+K14293+K03248+K03238+K14305
Phenylalanine, tyrosine and tryptophan biosynthesis	ko00400	11	92	877	8497	BraA01g009070.3C.gene;BraA02g008260.3C.gene;BraA03g032670.3C.gene;BraA03g063280.3C.gene;BraA05g015170.3C.gene;BraA08g015340.3C.gene;BraA08g031570.3C.gene;BraA09g011320.3C.gene;BraA09g026970.3C.gene;BraA09g026980.3C.gene;BraA09g051040.3C.gene	K00815+K14454+K13832+K14454+K00815+K00815+K01696+K01696+K00815+K00815+K00815
Tyrosine metabolism	ko00350	13	77	877	8497	BraA01g008840.3C.gene;BraA01g009070.3C.gene;BraA02g008260.3C.gene;BraA03g063280.3C.gene;BraA05g015170.3C.gene;BraA08g009910.3C.gene;BraA08g015340.3C.gene;BraA08g026820.3C.gene;BraA09g012250.3C.gene;BraA09g026970.3C.gene;BraA09g026980.3C.gene;BraA09g051040.3C.gene;BraA09g055370.3C.gene	K01592+K00815+K14454+K14454+K00815+K00276+K00815+K00121+K01592+K00815+K00815+K00815+K00001
Glutathione metabolism	ko00480	22	162	877	8497	BraA01g044410.3C.gene;BraA02g006880.3C.gene;BraA03g005580.3C.gene;BraA03g006410.3C.gene;BraA03g016430.3C.gene;BraA03g024700.3C.gene;BraA03g043300.3C.gene;BraA03g054970.3C.gene;BraA03g057030.3C.gene;BraA04g013580.3C.gene;BraA06g012980.3C.gene;BraA07g009520.3C.gene;BraA07g013660.3C.gene;BraA07g034800.3C.gene;BraA07g034810.3C.gene;BraA09g009970.3C.gene;BraA09g017650.3C.gene;BraA09g057870.3C.gene;Bra…	K00033+K00799+K00036+K00031+K00799+K00799+K00434+K18592+K00432+K00799+K00799+K10808+K00799+K00799+K00799+K00799+K00799+K00799+K00799+K00799+K10807+K00432
Aminoacyl-tRNA biosynthesis	ko00970	11	121	877	8497	BraA01g017450.3C.gene;BraA03g012840.3C.gene;BraA03g013420.3C.gene;BraA03g050110.3C.gene;BraA05g013390.3C.gene;BraA07g023280.3C.gene;BraA08g019830.3C.gene;BraA08g030160.3C.gene;BraA08g031350.3C.gene;BraAnng001270.3C.gene;Brassica_rapa_newGene_5141	K01885+K01893+K01883+K01870+K01883+K01889+K01887+K01873+K01875+K01876+K01876
Isoquinoline alkaloid biosynthesis	ko00950	11	49	877	8497	BraA01g008840.3C.gene;BraA01g009070.3C.gene;BraA02g008260.3C.gene;BraA03g063280.3C.gene;BraA05g015170.3C.gene;BraA08g009910.3C.gene;BraA08g015340.3C.gene;BraA09g012250.3C.gene;BraA09g026970.3C.gene;BraA09g026980.3C.gene;BraA09g051040.3C.gene	K01592+K00815+K14454+K14454+K00815+K00276+K00815+K01592+K00815+K00815+K00815
Caffeine metabolism	ko00232	1	9	877	8497	BraA09g002070.3C.gene	K00106
Photosynthesis - antenna proteins	ko00196	14	34	877	8497	BraA02g014020.3C.gene;BraA02g023540.3C.gene;BraA03g018080.3C.gene;BraA03g041940.3C.gene;BraA04g024630.3C.gene;BraA05g010700.3C.gene;BraA06g011900.3C.gene;BraA07g010770.3C.gene;BraA08g005510.3C.gene;BraA08g023650.3C.gene;BraA08g028350.3C.gene;BraA09g003290.3C.gene;BraA09g035160.3C.gene;Brassica_rapa_newGene_3779	K08914+K14172+K08912+K08913+K08912+K08912+K08917+K08912+K08911+K08912+K08908+K08913+K08912+K08912
Lysine biosynthesis	ko00300	4	26	877	8497	BraA03g042430.3C.gene;BraA04g031340.3C.gene;BraA05g008100.3C.gene;BraA10g026360.3C.gene	K10206+K00215+K01778+K01586
mRNA surveillance pathway	ko03015	11	237	877	8497	BraA01g026740.3C.gene;BraA02g044740.3C.gene;BraA03g023770.3C.gene;BraA05g039690.3C.gene;BraA06g043760.3C.gene;BraA07g023440.3C.gene;BraA07g029430.3C.gene;BraA07g032170.3C.gene;BraA09g058840.3C.gene;BraA10g009330.3C.gene;Brassica_rapa_newGene_5792	K11583+K14396+K14324+K06269+K06269+K04382+K14407+K14400+K13114+K14396+K06100
Ether lipid metabolism	ko00565	5	46	877	8497	BraA02g036500.3C.gene;BraA06g000720.3C.gene;BraA06g009780.3C.gene;BraA06g032680.3C.gene;BraA09g015400.3C.gene	K00993+K01115+K00993+K01115+K13519
Ribosome	ko03010	42	627	877	8497	BraA01g036880.3C.gene;BraA01g040650.3C.gene;BraA01g041870.3C.gene;BraA01g043090.3C.gene;BraA02g007830.3C.gene;BraA02g014830.3C.gene;BraA02g019930.3C.gene;BraA02g032490.3C.gene;BraA02g038190.3C.gene;BraA03g003990.3C.gene;BraA03g008830.3C.gene;BraA03g012830.3C.gene;BraA03g029160.3C.gene;BraA03g029900.3C.gene;BraA03g033770.3C.gene;BraA03g036140.3C.gene;BraA03g036170.3C.gene;BraA03g058960.3C.gene;Bra…	K02968+K02973+K02905+K02894+K02913+K02939+K02900+K02959+K02943+K02879+K02913+K02910+K02885+K02931+K02930+K02914+K02914+K02984+K02892+K02863+K02868+K02985+K02927+K02902+K02909+K02901+K02960+K02889+K02889+K02930+K02969+K02935+K02908+K02945+K02929+K02900+K02951+K02983+K02866+K02891+K02955+K02932
Linoleic acid metabolism	ko00591	4	20	877	8497	BraA07g030990.3C.gene;BraA07g031010.3C.gene;BraA08g029260.3C.gene;BraA09g057750.3C.gene	K00454+K00454+K00454+K00454
Glycine, serine and threonine metabolism	ko00260	14	129	877	8497	BraA01g001110.3C.gene;BraA02g025950.3C.gene;BraA03g034150.3C.gene;BraA03g042340.3C.gene;BraA04g018070.3C.gene;BraA04g020990.3C.gene;BraA06g009130.3C.gene;BraA06g033980.3C.gene;BraA08g009910.3C.gene;BraA08g031570.3C.gene;BraA09g011320.3C.gene;BraA09g060710.3C.gene;BraA09g060720.3C.gene;BraA09g062680.3C.gene	K00600+K15918+K00827+K00830+K00306+K01754+K15919+K14272+K00276+K01696+K01696+K15919+K15919+K01620
Selenocompound metabolism	ko00450	4	36	877	8497	BraA03g031420.3C.gene;BraA04g003510.3C.gene;BraA06g043580.3C.gene;BraA08g020810.3C.gene	K00549+K01760+K13811+K00384
Stilbenoid, diarylheptanoid and gingerol biosynthesis	ko00945	13	72	877	8497	BraA01g001490.3C.gene;BraA02g012430.3C.gene;BraA02g018000.3C.gene;BraA02g036820.3C.gene;BraA03g012190.3C.gene;BraA03g016250.3C.gene;BraA03g016260.3C.gene;BraA06g009950.3C.gene;BraA08g031540.3C.gene;BraA09g060410.3C.gene;BraA09g066020.3C.gene;Brassica_rapa_newGene_3241;Brassica_rapa_newGene_9286	K00517+K00517+K00588+K00517+K13065+K00487+K00487+K00517+K00517+K00517+K00517+K00517+K00517
Flavonoid biosynthesis	ko00941	14	50	877	8497	BraA02g005190.3C.gene;BraA02g018000.3C.gene;BraA03g005990.3C.gene;BraA03g012190.3C.gene;BraA03g016250.3C.gene;BraA03g016260.3C.gene;BraA04g005570.3C.gene;BraA07g022020.3C.gene;BraA09g002250.3C.gene;BraA09g019440.3C.gene;BraA09g042420.3C.gene;BraA10g024990.3C.gene;BraA10g030360.3C.gene;BraA10g030950.3C.gene	K00660+K00588+K00660+K13065+K00487+K00487+K00475+K01859+K00660+K13082+K00475+K00660+K05280+K05278
Zeatin biosynthesis	ko00908	4	29	877	8497	BraA02g009460.3C.gene;BraA04g019910.3C.gene;BraA09g052550.3C.gene;BraA10g021200.3C.gene	K00279+K00791+K00279+K10760
Sulfur relay system	ko04122	4	20	877	8497	BraA02g013500.3C.gene;BraA02g025170.3C.gene;BraA07g042210.3C.gene;BraA09g028320.3C.gene	K11996+K01011+K01011+K21232
Pentose and glucuronate interconversions	ko00040	35	185	877	8497	BraA01g004020.3C.gene;BraA01g004740.3C.gene;BraA01g015530.3C.gene;BraA01g037360.3C.gene;BraA01g040060.3C.gene;BraA02g013160.3C.gene;BraA02g017840.3C.gene;BraA02g037710.3C.gene;BraA02g038580.3C.gene;BraA02g043170.3C.gene;BraA03g001520.3C.gene;BraA03g001860.3C.gene;BraA03g006880.3C.gene;BraA03g052060.3C.gene;BraA04g003240.3C.gene;BraA04g011590.3C.gene;BraA05g004950.3C.gene;BraA05g016640.3C.gene;Bra…	K00128+K01051+K01728+K01051+K01051+K01728+K01728+K01728+K01051+K01783+K01728+K01051+K00012+K01728+K01184+K00012+K01051+K01051+K01051+K01728+K01051+K00128+K01051+K00128+K01728+K01728+K00128+K01213+K01051+K01728+K01728+K01213+K01051+K01728+K01051
N-Glycan biosynthesis	ko00510	2	76	877	8497	BraA05g040510.3C.gene;BraA07g012340.3C.gene	K00737+K01228
Anthocyanin biosynthesis	ko00942	1	1	877	8497	BraA08g009740.3C.gene	K12338
beta-Alanine metabolism	ko00410	9	72	877	8497	BraA01g004020.3C.gene;BraA01g034890.3C.gene;BraA03g005860.3C.gene;BraA04g020930.3C.gene;BraA04g030630.3C.gene;BraA06g018870.3C.gene;BraA06g024290.3C.gene;BraA08g009910.3C.gene;BraA08g021050.3C.gene	K00128+K01580+K13366+K05605+K17839+K00128+K00128+K00276+K00128
Lysine degradation	ko00310	7	59	877	8497	BraA01g004020.3C.gene;BraA01g004800.3C.gene;BraA03g057730.3C.gene;BraA04g018070.3C.gene;BraA06g018870.3C.gene;BraA06g024290.3C.gene;BraA08g021050.3C.gene	K00128+K14157+K14157+K00306+K00128+K00128+K00128
Phenylpropanoid biosynthesis	ko00940	60	293	877	8497	BraA01g023890.3C.gene;BraA01g034680.3C.gene;BraA01g034690.3C.gene;BraA02g001710.3C.gene;BraA02g011630.3C.gene;BraA02g018000.3C.gene;BraA02g025540.3C.gene;BraA02g044460.3C.gene;BraA03g012190.3C.gene;BraA03g014080.3C.gene;BraA03g016250.3C.gene;BraA03g016260.3C.gene;BraA03g019340.3C.gene;BraA03g020080.3C.gene;BraA03g039690.3C.gene;BraA03g049730.3C.gene;BraA03g056260.3C.gene;BraA03g059910.3C.gene;Bra…	K00430+K05350+K05350+K00430+K00430+K00588+K09753+K00430+K13065+K13066+K00487+K00487+K00430+K00430+K01904+K05350+K00430+K09755+K10775+K00430+K01188+K00430+K00430+K01188+K01188+K01188+K10775+K01188+K01188+K13066+K00430+K00430+K00430+K13066+K00430+K13066+K13066+K10775+K13066+K13066+K00430+K01904+K13066+K00083+K00083+K01188+K13066+K00430+K00430+K10775+K01188+K00430+K00430+K13066+K00430+K00430+K00430+…
One carbon pool by folate	ko00670	1	40	877	8497	BraA01g001110.3C.gene	K00600
Glucosinolate biosynthesis	ko00966	5	23	877	8497	BraA03g043730.3C.gene;BraA03g043750.3C.gene;BraA04g016310.3C.gene;BraA07g038080.3C.gene;BraA09g012050.3C.gene	K15741+K15741+K11813+K11821+K11819
Cysteine and methionine metabolism	ko00270	38	194	877	8497	BraA01g009070.3C.gene;BraA01g019340.3C.gene;BraA02g008260.3C.gene;BraA02g024030.3C.gene;BraA02g025170.3C.gene;BraA03g008880.3C.gene;BraA03g030940.3C.gene;BraA03g031420.3C.gene;BraA03g031910.3C.gene;BraA03g034150.3C.gene;BraA03g039020.3C.gene;BraA03g040880.3C.gene;BraA03g063280.3C.gene;BraA04g003510.3C.gene;BraA04g016930.3C.gene;BraA04g026170.3C.gene;BraA04g031460.3C.gene;BraA05g015170.3C.gene;Bra…	K00815+K00016+K14454+K05933+K01011+K01611+K01611+K00549+K01738+K00827+K00826+K01251+K14454+K01760+K00558+K00789+K01738+K00815+K00026+K00826+K05933+K05933+K05933+K01251+K01011+K00815+K00826+K00826+K01738+K00815+K00815+K00815+K00547+K05933+K05933+K00025+K01611+K01738
Glyoxylate and dicarboxylate metabolism	ko00630	21	147	877	8497	BraA01g001110.3C.gene;BraA01g037490.3C.gene;BraA02g006550.3C.gene;BraA02g016970.3C.gene;BraA02g025950.3C.gene;BraA03g036460.3C.gene;BraA03g038160.3C.gene;BraA03g042340.3C.gene;BraA03g048220.3C.gene;BraA04g014860.3C.gene;BraA05g032640.3C.gene;BraA05g032950.3C.gene;BraA06g001460.3C.gene;BraA06g009130.3C.gene;BraA06g016090.3C.gene;BraA06g033980.3C.gene;BraA07g015670.3C.gene;BraA07g019510.3C.gene;Bra…	K00600+K11517+K01915+K01915+K15918+K11517+K01915+K00830+K11517+K01602+K11517+K11517+K00026+K15919+K03781+K14272+K03781+K01602+K15919+K15919+K00025
Riboflavin metabolism	ko00740	2	11	877	8497	BraA02g010750.3C.gene;BraA04g031330.3C.gene	K14652+K00794
AGE-RAGE signaling pathway in diabetic complications	ko04933	7	44	877	8497	BraA03g045530.3C.gene;BraA06g044830.3C.gene;BraA09g011120.3C.gene;BraA09g063060.3C.gene;BraA10g016560.3C.gene;Brassica_rapa_newGene_3013;Brassica_rapa_newGene_504	K04392+K05857+K04392+K04371+K05857+K04392+K04392
Biosynthesis of amino acids	ko01230	49	456	877	8497	BraA01g001110.3C.gene;BraA01g009070.3C.gene;BraA01g023870.3C.gene;BraA02g006550.3C.gene;BraA02g008260.3C.gene;BraA02g015010.3C.gene;BraA02g015020.3C.gene;BraA02g016970.3C.gene;BraA02g043170.3C.gene;BraA03g006410.3C.gene;BraA03g006530.3C.gene;BraA03g012880.3C.gene;BraA03g026730.3C.gene;BraA03g031420.3C.gene;BraA03g031530.3C.gene;BraA03g031910.3C.gene;BraA03g032670.3C.gene;BraA03g038160.3C.gene;Bra…	K00600+K00815+K00873+K01915+K14454+K00873+K00873+K01915+K01783+K00031+K00286+K00850+K01476+K00549+K00134+K01738+K13832+K01915+K00826+K10206+K14454+K01760+K01754+K00789+K00215+K01738+K01778+K00815+K01807+K00826+K00873+K00873+K14272+K14677+K00052+K00815+K01696+K00826+K00826+K01738+K01696+K00815+K00815+K00815+K01620+K01586+K12657+K01653+K01738
Mismatch repair	ko03430	11	201	877	8497	BraA01g009040.3C.gene;BraA02g016460.3C.gene;BraA02g040850.3C.gene;BraA03g040240.3C.gene;BraA06g038430.3C.gene;BraA09g021360.3C.gene;BraA09g052360.3C.gene;Brassica_rapa_newGene_1251;Brassica_rapa_newGene_2595;Brassica_rapa_newGene_5697;Brassica_rapa_newGene_9090	K07466+K07456+K10756+K07466+K07466+K07466+K07466+K07466+K07466+K07466+K07466
Histidine metabolism	ko00340	4	34	877	8497	BraA01g004020.3C.gene;BraA06g018870.3C.gene;BraA06g024290.3C.gene;BraA08g021050.3C.gene	K00128+K00128+K00128+K00128
Sulfur metabolism	ko00920	10	70	877	8497	BraA01g000790.3C.gene;BraA01g012700.3C.gene;BraA02g025170.3C.gene;BraA03g031910.3C.gene;BraA04g031460.3C.gene;BraA06g043580.3C.gene;BraA07g042210.3C.gene;BraA09g004810.3C.gene;BraA10g012500.3C.gene;Brassica_rapa_newGene_3591	K00860+K05907+K01011+K01738+K01738+K13811+K01011+K01738+K01082+K01738
Folate biosynthesis	ko00790	4	30	877	8497	BraA02g024840.3C.gene;BraA03g012180.3C.gene;BraA09g028320.3C.gene;Brassica_rapa_newGene_6036	K01307+K18482+K21232+K01930
Carbon fixation in photosynthetic organisms	ko00710	18	139	877	8497	BraA02g008260.3C.gene;BraA02g011660.3C.gene;BraA02g043170.3C.gene;BraA03g031530.3C.gene;BraA03g036720.3C.gene;BraA03g063280.3C.gene;BraA04g004360.3C.gene;BraA04g014860.3C.gene;BraA04g029950.3C.gene;BraA05g011720.3C.gene;BraA05g040340.3C.gene;BraA06g001460.3C.gene;BraA06g032990.3C.gene;BraA06g033980.3C.gene;BraA06g038170.3C.gene;BraA07g000930.3C.gene;BraA07g019510.3C.gene;BraA10g014600.3C.gene	K14454+K00051+K01783+K00134+K01595+K14454+K01100+K01602+K01595+K03841+K01807+K00026+K00029+K14272+K05298+K00029+K01602+K00025
Starch and sucrose metabolism	ko00500	66	398	877	8497	BraA01g000660.3C.gene;BraA01g004740.3C.gene;BraA01g013200.3C.gene;BraA01g014770.3C.gene;BraA01g019450.3C.gene;BraA01g034680.3C.gene;BraA01g034690.3C.gene;BraA01g037360.3C.gene;BraA01g040060.3C.gene;BraA01g044420.3C.gene;BraA02g008800.3C.gene;BraA02g011800.3C.gene;BraA02g028970.3C.gene;BraA02g038580.3C.gene;BraA02g044660.3C.gene;BraA02g045000.3C.gene;BraA03g001860.3C.gene;BraA03g004140.3C.gene;Bra…	K01087+K01051+K01087+K01194+K01177+K05350+K05350+K01051+K01051+K13648+K00696+K19893+K00696+K01051+K15920+K01087+K01051+K01087+K00012+K13648+K13648+K05350+K08678+K13648+K01184+K01193+K00012+K08678+K01188+K00700+K01188+K01188+K01188+K01051+K00700+K01188+K00695+K01188+K01051+K00844+K15920+K15920+K01051+K01051+K01051+K01087+K00847+K01177+K08678+K00695+K00695+K01176+K01087+K00844+K01087+K01188+K01213+…
Carotenoid biosynthesis	ko00906	7	47	877	8497	BraA01g034180.3C.gene;BraA02g031780.3C.gene;BraA03g036470.3C.gene;BraA05g032610.3C.gene;BraA06g042600.3C.gene;BraA09g034930.3C.gene;Brassica_rapa_newGene_3944	K06444+K09843+K09840+K09840+K09843+K09840+K09838
Homologous recombination	ko03440	11	222	877	8497	BraA01g009040.3C.gene;BraA03g040240.3C.gene;BraA03g041110.3C.gene;BraA06g038430.3C.gene;BraA09g008260.3C.gene;BraA09g021360.3C.gene;BraA09g052360.3C.gene;Brassica_rapa_newGene_1251;Brassica_rapa_newGene_2595;Brassica_rapa_newGene_5697;Brassica_rapa_newGene_9090	K07466+K07466+K10875+K07466+K10879+K07466+K07466+K07466+K07466+K07466+K07466
Nitrogen metabolism	ko00910	20	80	877	8497	BraA01g043400.3C.gene;BraA02g002350.3C.gene;BraA02g005540.3C.gene;BraA02g005650.3C.gene;BraA02g006550.3C.gene;BraA02g006840.3C.gene;BraA02g016970.3C.gene;BraA02g019760.3C.gene;BraA02g024390.3C.gene;BraA03g038160.3C.gene;BraA03g057920.3C.gene;BraA04g022180.3C.gene;BraA05g040570.3C.gene;BraA06g021550.3C.gene;BraA07g005240.3C.gene;BraA07g026900.3C.gene;BraA07g035140.3C.gene;BraA07g040960.3C.gene;Bra…	K00261+K00261+K02575+K01673+K01915+K01501+K01915+K01673+K10534+K01915+K01673+K01501+K01673+K01501+K00366+K10534+K01673+K10534+K01673+K01674
Pyruvate metabolism	ko00620	18	156	877	8497	BraA01g004020.3C.gene;BraA01g019340.3C.gene;BraA01g023870.3C.gene;BraA02g011660.3C.gene;BraA02g015010.3C.gene;BraA02g015020.3C.gene;BraA03g036720.3C.gene;BraA04g029950.3C.gene;BraA06g001460.3C.gene;BraA06g018870.3C.gene;BraA06g024290.3C.gene;BraA06g027130.3C.gene;BraA06g032460.3C.gene;BraA06g032990.3C.gene;BraA07g000930.3C.gene;BraA07g021800.3C.gene;BraA08g021050.3C.gene;BraA10g014600.3C.gene	K00128+K00016+K00873+K00051+K00873+K00873+K01595+K01595+K00026+K00128+K00128+K00873+K00873+K00029+K00029+K18881+K00128+K00025
Lipoic acid metabolism	ko00785	1	7	877	8497	BraA08g017750.3C.gene	K03801
Limonene and pinene degradation	ko00903	13	61	877	8497	BraA01g001490.3C.gene;BraA01g004020.3C.gene;BraA02g012430.3C.gene;BraA02g036820.3C.gene;BraA06g009950.3C.gene;BraA06g018870.3C.gene;BraA06g024290.3C.gene;BraA08g021050.3C.gene;BraA08g031540.3C.gene;BraA09g060410.3C.gene;BraA09g066020.3C.gene;Brassica_rapa_newGene_3241;Brassica_rapa_newGene_9286	K00517+K00128+K00517+K00517+K00517+K00128+K00128+K00128+K00517+K00517+K00517+K00517+K00517
Terpenoid backbone biosynthesis	ko00900	5	91	877	8497	BraA01g044250.3C.gene;BraA02g006240.3C.gene;BraA03g029910.3C.gene;BraA03g039860.3C.gene;BraA10g026770.3C.gene	K01823+K15889+K06013+K01662+K01662
Other types of O-glycan biosynthesis	ko00514	1	5	877	8497	BraA03g050040.3C.gene	K03691
Taurine and hypotaurine metabolism	ko00430	4	31	877	8497	BraA01g034890.3C.gene;BraA03g022390.3C.gene;BraA03g054970.3C.gene;BraA10g024230.3C.gene	K01580+K10712+K18592+K10712
Regulation of autophagy	ko04140	7	59	877	8497	BraA02g011640.3C.gene;BraA03g044500.3C.gene;BraA03g049890.3C.gene;BraA04g018550.3C.gene;BraA06g004690.3C.gene;BraA09g049830.3C.gene;BraA10g027140.3C.gene	K07198+K08343+K08341+K07198+K07198+K08342+K07198
Fatty acid degradation	ko00071	14	80	877	8497	BraA01g004020.3C.gene;BraA03g018600.3C.gene;BraA03g054820.3C.gene;BraA04g007440.3C.gene;BraA04g023760.3C.gene;BraA06g018870.3C.gene;BraA06g024290.3C.gene;BraA06g033900.3C.gene;BraA08g021050.3C.gene;BraA08g026820.3C.gene;BraA09g013870.3C.gene;BraA09g043070.3C.gene;BraA09g055370.3C.gene;BraA10g005030.3C.gene	K00128+K00232+K10527+K00232+K07513+K00128+K00128+K01897+K00128+K00121+K01897+K00232+K00001+K00232
Galactose metabolism	ko00052	12	94	877	8497	BraA01g034770.3C.gene;BraA02g002700.3C.gene;BraA02g002710.3C.gene;BraA03g012880.3C.gene;BraA04g006780.3C.gene;BraA04g012960.3C.gene;BraA05g019040.3C.gene;BraA05g029580.3C.gene;BraA08g002960.3C.gene;BraA09g027620.3C.gene;BraA09g062410.3C.gene;BraA10g021910.3C.gene	K01785+K07407+K07407+K00850+K01193+K06617+K00844+K01785+K00844+K01784+K18819+K00965
2-Oxocarboxylic acid metabolism	ko01210	16	138	877	8497	BraA02g008260.3C.gene;BraA03g006410.3C.gene;BraA03g039020.3C.gene;BraA03g043730.3C.gene;BraA03g043750.3C.gene;BraA03g063280.3C.gene;BraA04g016310.3C.gene;BraA06g006950.3C.gene;BraA06g033980.3C.gene;BraA06g044960.3C.gene;BraA07g038080.3C.gene;BraA07g042910.3C.gene;BraA08g032260.3C.gene;BraA08g032270.3C.gene;BraA09g012050.3C.gene;Brassica_rapa_newGene_1838	K14454+K00031+K00826+K15741+K15741+K14454+K11813+K00826+K14272+K14677+K11821+K00052+K00826+K00826+K11819+K01653
Vitamin B6 metabolism	ko00750	1	23	877	8497	BraA07g037210.3C.gene	K13248
Propanoate metabolism	ko00640	3	52	877	8497	BraA01g019340.3C.gene;BraA04g020930.3C.gene;BraA08g027370.3C.gene	K00016+K05605+K00166
Phenylalanine metabolism	ko00360	18	85	877	8497	BraA01g009070.3C.gene;BraA02g008260.3C.gene;BraA02g018000.3C.gene;BraA03g016250.3C.gene;BraA03g016260.3C.gene;BraA03g039690.3C.gene;BraA03g063280.3C.gene;BraA04g006280.3C.gene;BraA05g008320.3C.gene;BraA05g015170.3C.gene;BraA07g021160.3C.gene;BraA07g031570.3C.gene;BraA08g009910.3C.gene;BraA08g015340.3C.gene;BraA09g026970.3C.gene;BraA09g026980.3C.gene;BraA09g044270.3C.gene;BraA09g051040.3C.gene	K00815+K14454+K00588+K00487+K00487+K01904+K14454+K10775+K10775+K00815+K10775+K01904+K00276+K00815+K00815+K00815+K10775+K00815
Phagosome	ko04145	18	188	877	8497	BraA01g001620.3C.gene;BraA01g003590.3C.gene;BraA03g030510.3C.gene;BraA03g045530.3C.gene;BraA03g052130.3C.gene;BraA04g015980.3C.gene;BraA05g004860.3C.gene;BraA05g010320.3C.gene;BraA05g011510.3C.gene;BraA08g000270.3C.gene;BraA08g003230.3C.gene;BraA08g016110.3C.gene;BraA09g011120.3C.gene;Brassica_rapa_newGene_2774;Brassica_rapa_newGene_3013;Brassica_rapa_newGene_504;Brassica_rapa_newGene_6193;Brassi…	K01365+K02155+K02152+K04392+K07342+K07897+K09481+K07375+K02145+K01365+K07374+K02144+K04392+K07374+K04392+K04392+K02154+K02153
Monoterpenoid biosynthesis	ko00902	1	7	877	8497	BraA03g025720.3C.gene	K12467
Monobactam biosynthesis	ko00261	2	22	877	8497	BraA04g031340.3C.gene;BraA06g043580.3C.gene	K00215+K13811
Arginine biosynthesis	ko00220	10	68	877	8497	BraA01g043400.3C.gene;BraA02g002350.3C.gene;BraA02g006550.3C.gene;BraA02g008260.3C.gene;BraA02g016970.3C.gene;BraA03g026730.3C.gene;BraA03g038160.3C.gene;BraA03g063280.3C.gene;BraA06g033980.3C.gene;BraA06g044960.3C.gene	K00261+K00261+K01915+K14454+K01915+K01476+K01915+K14454+K14272+K14677
Flavone and flavonol biosynthesis	ko00944	2	2	877	8497	BraA02g006790.3C.gene;BraA10g030360.3C.gene	K10757+K05280
Ubiquitin mediated proteolysis	ko04120	17	229	877	8497	BraA01g002010.3C.gene;BraA01g020570.3C.gene;BraA02g000780.3C.gene;BraA04g018470.3C.gene;BraA04g024250.3C.gene;BraA05g017410.3C.gene;BraA05g017450.3C.gene;BraA06g005920.3C.gene;BraA07g026500.3C.gene;BraA07g027100.3C.gene;BraA08g001880.3C.gene;BraA08g027360.3C.gene;BraA08g030240.3C.gene;BraA08g034830.3C.gene;BraA09g033400.3C.gene;BraA09g062560.3C.gene;Brassica_rapa_newGene_4798	K10579+K10578+K10604+K04506+K10581+K10581+K10581+K04706+K10580+K03875+K10581+K03875+K10573+K10599+K10684+K04706+K10573
Purine metabolism	ko00230	22	272	877	8497	BraA01g000790.3C.gene;BraA01g023870.3C.gene;BraA02g015010.3C.gene;BraA02g015020.3C.gene;BraA03g000820.3C.gene;BraA03g031380.3C.gene;BraA03g050250.3C.gene;BraA06g010360.3C.gene;BraA06g027130.3C.gene;BraA06g032460.3C.gene;BraA06g043580.3C.gene;BraA07g001360.3C.gene;BraA07g009520.3C.gene;BraA07g010790.3C.gene;BraA07g022940.3C.gene;BraA07g036200.3C.gene;BraA08g014260.3C.gene;BraA08g014710.3C.gene;Bra…	K00860+K00873+K00873+K00873+K00856+K00962+K00759+K01510+K00873+K00873+K13811+K13484+K10808+K03002+K01939+K00760+K03010+K03010+K00106+K01522+K03012+K10807
Steroid biosynthesis	ko00100	8	68	877	8497	BraA01g033430.3C.gene;BraA01g044090.3C.gene;BraA02g005070.3C.gene;BraA04g007810.3C.gene;BraA04g024680.3C.gene;BraA06g015610.3C.gene;BraA06g031540.3C.gene;BraA08g031470.3C.gene	K09828+K00227+K00559+K00511+K09832+K01824+K00511+K05917
Fatty acid elongation	ko00062	5	60	877	8497	BraA02g010720.3C.gene;BraA06g005040.3C.gene;BraA09g010440.3C.gene;BraA10g023600.3C.gene;BraA10g027410.3C.gene	K10703+K15397+K15397+K10258+K10703
Cyanoamino acid metabolism	ko00460	17	109	877	8497	BraA01g001110.3C.gene;BraA01g034680.3C.gene;BraA01g034690.3C.gene;BraA02g006840.3C.gene;BraA03g049730.3C.gene;BraA03g054970.3C.gene;BraA04g022180.3C.gene;BraA04g023640.3C.gene;BraA04g031090.3C.gene;BraA04g031100.3C.gene;BraA05g004350.3C.gene;BraA05g012860.3C.gene;BraA05g015060.3C.gene;BraA06g021550.3C.gene;BraA08g025770.3C.gene;BraA09g049950.3C.gene;Brassica_rapa_newGene_1642	K00600+K05350+K05350+K01501+K05350+K18592+K01501+K01188+K01188+K01188+K01188+K01188+K01188+K01501+K01188+K01188+K01188
Photosynthesis	ko00195	8	102	877	8497	BraA01g044840.3C.gene;BraA07g015790.3C.gene;BraA08g000440.3C.gene;BraA08g035330.3C.gene;BraA09g059650.3C.gene;BraA09g063780.3C.gene;BraA10g005480.3C.gene;Brassica_rapa_newGene_2935	K08901+K02638+K08905+K08902+K08901+K02717+K02721+K02704
Diterpenoid biosynthesis	ko00904	7	42	877	8497	BraA02g015640.3C.gene;BraA02g024710.3C.gene;BraA03g052520.3C.gene;BraA07g010700.3C.gene;BraA07g041560.3C.gene;BraA07g042410.3C.gene;BraA09g016510.3C.gene	K05282+K04125+K05282+K04125+K04125+K04121+K17982
Basal transcription factors	ko03022	5	85	877	8497	BraA01g033920.3C.gene;BraA06g009260.3C.gene;BraA09g057430.3C.gene;BraA10g006120.3C.gene;Brassica_rapa_newGene_6758	K03125+K10845+K02202+K03122+K03122
Thiamine metabolism	ko00730	3	15	877	8497	BraA03g013750.3C.gene;BraA03g039860.3C.gene;BraA10g026770.3C.gene	K03146+K01662+K01662
C5-Branched dibasic acid metabolism	ko00660	2	17	877	8497	BraA07g042910.3C.gene;Brassica_rapa_newGene_1838	K00052+K01653
Amino sugar and nucleotide sugar metabolism	ko00520	33	252	877	8497	BraA01g022530.3C.gene;BraA01g044070.3C.gene;BraA01g044420.3C.gene;BraA01g044490.3C.gene;BraA02g044660.3C.gene;BraA03g006880.3C.gene;BraA03g022860.3C.gene;BraA03g022910.3C.gene;BraA03g030880.3C.gene;BraA03g035300.3C.gene;BraA03g041470.3C.gene;BraA03g055960.3C.gene;BraA04g000560.3C.gene;BraA04g001350.3C.gene;BraA04g011590.3C.gene;BraA04g015090.3C.gene;BraA04g020590.3C.gene;BraA05g003700.3C.gene;Bra…	K01711+K01809+K13648+K13379+K15920+K00012+K01183+K01183+K13648+K20547+K13648+K00966+K08678+K13648+K00012+K00966+K08678+K01183+K01183+K00844+K15920+K15920+K12450+K00847+K08678+K00844+K01784+K08678+K01183+K01183+K20867+K00965+K01209
Citrate cycle (TCA cycle)	ko00020	5	103	877	8497	BraA03g006410.3C.gene;BraA06g001460.3C.gene;BraA07g020250.3C.gene;BraA09g003180.3C.gene;BraA10g014600.3C.gene	K00031+K00026+K00235+K00235+K00025
Glycerophospholipid metabolism	ko00564	10	161	877	8497	BraA01g011910.3C.gene;BraA02g036500.3C.gene;BraA03g029380.3C.gene;BraA05g017620.3C.gene;BraA06g000720.3C.gene;BraA06g004430.3C.gene;BraA06g009780.3C.gene;BraA06g027200.3C.gene;BraA06g032680.3C.gene;BraA09g015400.3C.gene	K01613+K00993+K13508+K06130+K01115+K05929+K00993+K00901+K01115+K13519
Nicotinate and nicotinamide metabolism	ko00760	3	27	877	8497	BraA03g060540.3C.gene;BraA05g026050.3C.gene;BraA09g051570.3C.gene	K00763+K00858+K18551
Tropane, piperidine and pyridine alkaloid biosynthesis	ko00960	13	72	877	8497	BraA01g009070.3C.gene;BraA02g008260.3C.gene;BraA02g016960.3C.gene;BraA03g063280.3C.gene;BraA04g021020.3C.gene;BraA05g014820.3C.gene;BraA05g014830.3C.gene;BraA05g015170.3C.gene;BraA08g009910.3C.gene;BraA08g015340.3C.gene;BraA09g026970.3C.gene;BraA09g026980.3C.gene;BraA09g051040.3C.gene	K00815+K14454+K08081+K14454+K08081+K08081+K08081+K00815+K00276+K00815+K00815+K00815+K00815
Cutin, suberine and wax biosynthesis	ko00073	8	58	877	8497	BraA02g019970.3C.gene;BraA03g010330.3C.gene;BraA03g017710.3C.gene;BraA04g026750.3C.gene;BraA05g007850.3C.gene;BraA05g036180.3C.gene;BraA09g000630.3C.gene;BraA09g066190.3C.gene	K17991+K13356+K17991+K15404+K15404+K15399+K15398+K15398
SNARE interactions in vesicular transport	ko04130	4	78	877	8497	BraA07g042510.3C.gene;BraA09g058480.3C.gene;BraA10g026980.3C.gene;Brassica_rapa_newGene_2076	K08503+K08495+K08515+K08489
Plant-pathogen interaction	ko04626	36	300	877	8497	BraA01g029990.3C.gene;BraA01g031220.3C.gene;BraA02g013050.3C.gene;BraA02g013110.3C.gene;BraA03g005610.3C.gene;BraA03g013050.3C.gene;BraA03g021790.3C.gene;BraA03g025110.3C.gene;BraA03g029750.3C.gene;BraA03g038060.3C.gene;BraA03g042600.3C.gene;BraA03g045230.3C.gene;BraA03g051140.3C.gene;BraA04g002400.3C.gene;BraA04g003770.3C.gene;BraA04g007410.3C.gene;BraA05g006890.3C.gene;BraA05g018200.3C.gene;Bra…	K13448+K13448+K04079+K04079+K13430+K18835+K02183+K13448+K05391+K05391+K13449+K13448+K13426+K13436+K02183+K13412+K13412+K13413+K13414+K13448+K02183+K02183+K13448+K13412+K00864+K13448+K13448+K13448+K13460+K02183+K13448+K13447+K13412+K13436+K05391+K05391
Biotin metabolism	ko00780	2	32	877	8497	BraA01g043320.3C.gene;BraA10g021900.3C.gene	K00059+K00059
Protein export	ko03060	8	98	877	8497	BraA01g000910.3C.gene;BraA03g052130.3C.gene;BraA04g030170.3C.gene;BraA05g004860.3C.gene;BraA06g040750.3C.gene;BraA07g020790.3C.gene;BraA07g031210.3C.gene;BraA10g028460.3C.gene	K12946+K07342+K03104+K09481+K03118+K09490+K03108+K12272
alpha-Linolenic acid metabolism	ko00592	19	78	877	8497	BraA03g018600.3C.gene;BraA03g054820.3C.gene;BraA04g007440.3C.gene;BraA04g023760.3C.gene;BraA05g014860.3C.gene;BraA05g040640.3C.gene;BraA06g015190.3C.gene;BraA06g016000.3C.gene;BraA06g038770.3C.gene;BraA07g015720.3C.gene;BraA07g030990.3C.gene;BraA07g031010.3C.gene;BraA08g027790.3C.gene;BraA08g028140.3C.gene;BraA08g029260.3C.gene;BraA09g024530.3C.gene;BraA09g043070.3C.gene;BraA09g057750.3C.gene;Bra…	K00232+K10527+K00232+K07513+K10526+K10529+K08241+K10526+K10525+K10526+K00454+K00454+K10526+K08241+K00454+K10525+K00232+K00454+K00232
RNA degradation	ko03018	11	211	877	8497	BraA01g026730.3C.gene;BraA02g026530.3C.gene;BraA03g012880.3C.gene;BraA03g017640.3C.gene;BraA03g031380.3C.gene;BraA05g037970.3C.gene;BraA06g033840.3C.gene;BraA07g007700.3C.gene;BraA07g024530.3C.gene;BraA09g000470.3C.gene;BraA10g007720.3C.gene	K12591+K12614+K00850+K04077+K00962+K12589+K12623+K01148+K12614+K12614+K04077
Fructose and mannose metabolism	ko00051	14	118	877	8497	BraA01g022530.3C.gene;BraA01g038700.3C.gene;BraA01g044070.3C.gene;BraA03g012880.3C.gene;BraA03g055960.3C.gene;BraA04g015090.3C.gene;BraA05g011720.3C.gene;BraA05g019040.3C.gene;BraA06g028790.3C.gene;BraA07g040190.3C.gene;BraA08g002960.3C.gene;BraA08g031270.3C.gene;BraA09g009580.3C.gene;Brassica_rapa_newGene_5584	K01711+K00895+K01809+K00850+K00966+K00966+K03841+K00844+K00847+K00895+K00844+K00895+K19355+K00895
Sphingolipid metabolism	ko00600	4	41	877	8497	BraA01g002290.3C.gene;BraA02g002700.3C.gene;BraA02g002710.3C.gene;BraA06g024750.3C.gene	K00654+K07407+K07407+K00654
Tryptophan metabolism	ko00380	19	91	877	8497	BraA01g004020.3C.gene;BraA02g003880.3C.gene;BraA02g006840.3C.gene;BraA04g016310.3C.gene;BraA04g022180.3C.gene;BraA06g016090.3C.gene;BraA06g018870.3C.gene;BraA06g021550.3C.gene;BraA06g022060.3C.gene;BraA06g023170.3C.gene;BraA06g024290.3C.gene;BraA07g015670.3C.gene;BraA07g038080.3C.gene;BraA08g021050.3C.gene;BraA09g012050.3C.gene;BraA09g054580.3C.gene;BraA10g019670.3C.gene;Brassica_rapa_newGene_468…	K00128+K11816+K01501+K11813+K01501+K03781+K00128+K01501+K11817+K11817+K00128+K03781+K11821+K00128+K11819+K07408+K11817+K01237+K01237
Pantothenate and CoA biosynthesis	ko00770	6	50	877	8497	BraA03g039020.3C.gene;BraA06g006950.3C.gene;BraA08g032260.3C.gene;BraA08g032270.3C.gene;BraA09g051080.3C.gene;Brassica_rapa_newGene_1838	K00826+K00826+K00826+K00826+K00606+K01653
Oxidative phosphorylation	ko00190	21	256	877	8497	BraA01g003590.3C.gene;BraA02g002830.3C.gene;BraA02g003090.3C.gene;BraA02g012320.3C.gene;BraA03g005740.3C.gene;BraA03g030510.3C.gene;BraA04g009880.3C.gene;BraA05g011510.3C.gene;BraA05g031440.3C.gene;BraA06g022340.3C.gene;BraA06g029670.3C.gene;BraA06g037760.3C.gene;BraA06g040130.3C.gene;BraA07g020250.3C.gene;BraA08g016110.3C.gene;BraA09g003180.3C.gene;BraA09g028500.3C.gene;BraA10g015270.3C.gene;Bra…	K02155+K02133+K01507+K01535+K00411+K02152+K03955+K02145+K02265+K01535+K01535+K00413+K01535+K00235+K02144+K00235+K01535+K01535+K02133+K02154+K02153
Endocytosis	ko04144	25	302	877	8497	BraA01g000860.3C.gene;BraA01g003020.3C.gene;BraA01g011430.3C.gene;BraA01g027130.3C.gene;BraA01g040410.3C.gene;BraA02g010090.3C.gene;BraA02g011210.3C.gene;BraA02g023120.3C.gene;BraA02g043330.3C.gene;BraA03g016470.3C.gene;BraA03g016890.3C.gene;BraA03g053460.3C.gene;BraA03g059810.3C.gene;BraA04g015980.3C.gene;BraA04g025450.3C.gene;BraA06g000720.3C.gene;BraA06g030110.3C.gene;BraA06g032680.3C.gene;Bra…	K07904+K18442+K12191+K03283+K03283+K12193+K07904+K18468+K12489+K05757+K07904+K12188+K19366+K07897+K11839+K01115+K19366+K01115+K07904+K19366+K12192+K12471+K03283+K12200+K07904
Valine, leucine and isoleucine degradation	ko00280	12	84	877	8497	BraA01g004020.3C.gene;BraA03g034150.3C.gene;BraA03g039020.3C.gene;BraA04g020930.3C.gene;BraA04g023760.3C.gene;BraA06g006950.3C.gene;BraA06g018870.3C.gene;BraA06g024290.3C.gene;BraA08g021050.3C.gene;BraA08g027370.3C.gene;BraA08g032260.3C.gene;BraA08g032270.3C.gene	K00128+K00827+K00826+K05605+K07513+K00826+K00128+K00128+K00128+K00166+K00826+K00826
Proteasome	ko03050	4	110	877	8497	BraA02g014630.3C.gene;BraA02g024080.3C.gene;BraA07g000250.3C.gene;BraA08g018990.3C.gene	K02737+K02735+K03028+K03028
Phosphatidylinositol signaling system	ko04070	10	124	877	8497	BraA01g004360.3C.gene;BraA03g021790.3C.gene;BraA04g003770.3C.gene;BraA06g002890.3C.gene;BraA06g021950.3C.gene;BraA06g023250.3C.gene;BraA06g027200.3C.gene;BraA06g044830.3C.gene;BraA09g004550.3C.gene;BraA10g016560.3C.gene	K00913+K02183+K02183+K00888+K02183+K02183+K00901+K05857+K02183+K05857
Ascorbate and aldarate metabolism	ko00053	9	67	877	8497	BraA01g004020.3C.gene;BraA03g006880.3C.gene;BraA03g043300.3C.gene;BraA04g011590.3C.gene;BraA06g018870.3C.gene;BraA06g024290.3C.gene;BraA08g021050.3C.gene;BraA09g012070.3C.gene;BraA10g019570.3C.gene	K00128+K00012+K00434+K00012+K00128+K00128+K00128+K00469+K00423
DNA replication	ko03030	12	222	877	8497	BraA01g009040.3C.gene;BraA02g040850.3C.gene;BraA03g040240.3C.gene;BraA06g038430.3C.gene;BraA08g005680.3C.gene;BraA09g021360.3C.gene;BraA09g052360.3C.gene;Brassica_rapa_newGene_1251;Brassica_rapa_newGene_2595;Brassica_rapa_newGene_5697;Brassica_rapa_newGene_6368;Brassica_rapa_newGene_9090	K07466+K10756+K07466+K07466+K02540+K07466+K07466+K07466+K07466+K07466+K10743+K07466
Protein processing in endoplasmic reticulum	ko04141	23	358	877	8497	BraA01g012570.3C.gene;BraA01g020570.3C.gene;BraA01g027130.3C.gene;BraA01g040410.3C.gene;BraA02g005250.3C.gene;BraA02g013050.3C.gene;BraA02g013110.3C.gene;BraA02g024110.3C.gene;BraA03g044510.3C.gene;BraA03g052130.3C.gene;BraA03g053710.3C.gene;BraA04g002940.3C.gene;BraA04g010550.3C.gene;BraA04g016730.3C.gene;BraA04g028400.3C.gene;BraA05g004860.3C.gene;BraA07g012340.3C.gene;BraA07g020790.3C.gene;Bra…	K13993+K10578+K03283+K03283+K13250+K04079+K04079+K09580+K13993+K07342+K10666+K10666+K13993+K14026+K03237+K09481+K01228+K09490+K14005+K07953+K08653+K03283+K13525
Pyrimidine metabolism	ko00240	14	214	877	8497	BraA01g011390.3C.gene;BraA03g031380.3C.gene;BraA03g038450.3C.gene;BraA05g010180.3C.gene;BraA06g010360.3C.gene;BraA07g001260.3C.gene;BraA07g009520.3C.gene;BraA07g010340.3C.gene;BraA07g010790.3C.gene;BraA08g014260.3C.gene;BraA08g014710.3C.gene;BraA08g020810.3C.gene;BraA10g027910.3C.gene;BraA10g029930.3C.gene	K01937+K00962+K09903+K01937+K01510+K01489+K10808+K01937+K03002+K03010+K03010+K00384+K03012+K10807
Base excision repair	ko03410	2	55	877	8497	BraA01g002560.3C.gene;BraA01g034290.3C.gene	K10772+K03648
Glycerolipid metabolism	ko00561	16	115	877	8497	BraA01g004020.3C.gene;BraA02g002700.3C.gene;BraA02g002710.3C.gene;BraA02g005020.3C.gene;BraA02g025950.3C.gene;BraA02g033010.3C.gene;BraA03g029380.3C.gene;BraA04g027680.3C.gene;BraA06g018870.3C.gene;BraA06g024290.3C.gene;BraA06g027200.3C.gene;BraA07g025810.3C.gene;BraA07g028720.3C.gene;BraA08g021050.3C.gene;BraA09g009920.3C.gene;BraA09g015400.3C.gene	K00128+K07407+K07407+K00679+K15918+K06119+K13508+K01054+K00128+K00128+K00901+K00864+K01054+K00128+K03715+K13519
Glycosaminoglycan degradation	ko00531	1	10	877	8497	BraA08g009440.3C.gene	K07964
Nucleotide excision repair	ko03420	12	236	877	8497	BraA01g009040.3C.gene;BraA02g040850.3C.gene;BraA03g040240.3C.gene;BraA06g009260.3C.gene;BraA06g038430.3C.gene;BraA09g021360.3C.gene;BraA09g052360.3C.gene;BraA09g057430.3C.gene;Brassica_rapa_newGene_1251;Brassica_rapa_newGene_2595;Brassica_rapa_newGene_5697;Brassica_rapa_newGene_9090	K07466+K10756+K07466+K10845+K07466+K07466+K07466+K02202+K07466+K07466+K07466+K07466
Peroxisome	ko04146	29	167	877	8497	BraA01g015820.3C.gene;BraA01g037490.3C.gene;BraA03g006410.3C.gene;BraA03g009210.3C.gene;BraA03g010330.3C.gene;BraA03g018600.3C.gene;BraA03g036460.3C.gene;BraA03g042340.3C.gene;BraA03g048220.3C.gene;BraA04g007440.3C.gene;BraA04g018070.3C.gene;BraA04g023760.3C.gene;BraA05g032640.3C.gene;BraA05g032950.3C.gene;BraA05g042550.3C.gene;BraA06g016090.3C.gene;BraA06g033900.3C.gene;BraA07g015670.3C.gene;Bra…	K04564+K11517+K00031+K13348+K13356+K00232+K11517+K00830+K11517+K00232+K00306+K07513+K11517+K11517+K13345+K03781+K01897+K03781+K11147+K00106+K13348+K13348+K01897+K13345+K13347+K00232+K13346+K13346+K00232
Spliceosome	ko03040	14	323	877	8497	BraA01g027130.3C.gene;BraA01g040410.3C.gene;BraA02g005570.3C.gene;BraA03g015180.3C.gene;BraA03g028010.3C.gene;BraA03g028880.3C.gene;BraA03g055600.3C.gene;BraA06g032370.3C.gene;BraA06g033840.3C.gene;BraA08g015080.3C.gene;BraA08g034830.3C.gene;BraA09g016120.3C.gene;BraA10g033140.3C.gene;Brassica_rapa_newGene_4284	K03283+K03283+K12823+K12893+K12845+K11087+K11098+K12842+K12623+K12854+K10599+K12827+K03283+K12900
Sesquiterpenoid and triterpenoid biosynthesis	ko00909	2	30	877	8497	BraA04g007810.3C.gene;BraA06g031540.3C.gene	K00511+K00511
Circadian rhythm - plant	ko04712	18	72	877	8497	BraA01g009250.3C.gene;BraA02g002690.3C.gene;BraA02g005190.3C.gene;BraA02g043680.3C.gene;BraA03g005990.3C.gene;BraA03g024140.3C.gene;BraA03g044360.3C.gene;BraA04g032300.3C.gene;BraA05g001070.3C.gene;BraA06g006410.3C.gene;BraA06g006450.3C.gene;BraA09g002250.3C.gene;BraA09g006120.3C.gene;BraA09g006930.3C.gene;BraA10g000820.3C.gene;BraA10g002940.3C.gene;BraA10g024990.3C.gene;Brassica_rapa_newGene_4755	K03115+K16221+K00660+K16222+K00660+K16240+K12127+K12128+K12128+K12126+K12120+K00660+K12130+K12127+K12133+K12119+K00660+K16240
Alanine, aspartate and glutamate metabolism	ko00250	12	98	877	8497	BraA01g034890.3C.gene;BraA01g043400.3C.gene;BraA02g002350.3C.gene;BraA02g006550.3C.gene;BraA02g008260.3C.gene;BraA02g016970.3C.gene;BraA03g034150.3C.gene;BraA03g038160.3C.gene;BraA03g042340.3C.gene;BraA03g063280.3C.gene;BraA06g033980.3C.gene;BraA07g022940.3C.gene	K01580+K00261+K00261+K01915+K14454+K01915+K00827+K01915+K00830+K14454+K14272+K01939
Porphyrin and chlorophyll metabolism	ko00860	3	76	877	8497	BraA01g017450.3C.gene;BraA03g003420.3C.gene;BraA04g008820.3C.gene	K01885+K01749+K13606
Ubiquinone and other terpenoid-quinone biosynthesis	ko00130	16	87	877	8497	BraA01g009070.3C.gene;BraA02g016400.3C.gene;BraA02g024770.3C.gene;BraA03g016250.3C.gene;BraA03g016260.3C.gene;BraA03g039690.3C.gene;BraA05g015170.3C.gene;BraA07g005830.3C.gene;BraA07g031570.3C.gene;BraA08g015340.3C.gene;BraA08g026530.3C.gene;BraA09g019140.3C.gene;BraA09g026970.3C.gene;BraA09g026980.3C.gene;BraA09g051040.3C.gene;BraA10g012610.3C.gene	K00815+K05928+K01661+K00487+K00487+K01904+K00815+K03809+K01904+K00815+K03183+K02552+K00815+K00815+K00815+K03809
Ribosome biogenesis in eukaryotes	ko03008	8	153	877	8497	BraA01g009250.3C.gene;BraA01g043390.3C.gene;BraA02g010530.3C.gene;BraA03g028010.3C.gene;BraA04g015670.3C.gene;BraA05g001550.3C.gene;BraA09g001770.3C.gene;BraA09g041430.3C.gene	K03115+K11128+K03539+K12845+K14573+K14566+K14567+K14570
RNA polymerase	ko03020	4	73	877	8497	BraA07g010790.3C.gene;BraA08g014260.3C.gene;BraA08g014710.3C.gene;BraA10g027910.3C.gene	K03002+K03010+K03010+K03012
Butanoate metabolism	ko00650	2	36	877	8497	BraA01g034890.3C.gene;Brassica_rapa_newGene_1838	K01580+K01653
Pentose phosphate pathway	ko00030	10	105	877	8497	BraA01g038700.3C.gene;BraA01g044410.3C.gene;BraA02g043170.3C.gene;BraA03g005580.3C.gene;BraA03g012880.3C.gene;BraA05g011720.3C.gene;BraA05g040340.3C.gene;BraA07g040190.3C.gene;BraA08g031270.3C.gene;Brassica_rapa_newGene_5584	K00895+K00033+K01783+K00036+K00850+K03841+K01807+K00895+K00895+K00895
Inositol phosphate metabolism	ko00562	7	111	877	8497	BraA01g000700.3C.gene;BraA01g004360.3C.gene;BraA04g016220.3C.gene;BraA06g002890.3C.gene;BraA06g044830.3C.gene;BraA09g012070.3C.gene;BraA10g016560.3C.gene	K01858+K00913+K01858+K00888+K05857+K00469+K05857
Glycolysis / Gluconeogenesis	ko00010	24	220	877	8497	BraA01g001840.3C.gene;BraA01g004020.3C.gene;BraA01g019340.3C.gene;BraA01g023870.3C.gene;BraA01g034770.3C.gene;BraA01g038700.3C.gene;BraA02g015010.3C.gene;BraA02g015020.3C.gene;BraA03g012880.3C.gene;BraA03g031530.3C.gene;BraA05g011720.3C.gene;BraA05g019040.3C.gene;BraA05g029580.3C.gene;BraA06g018870.3C.gene;BraA06g024290.3C.gene;BraA06g027130.3C.gene;BraA06g032460.3C.gene;BraA07g040190.3C.gene;Bra…	K01792+K00128+K00016+K00873+K01785+K00895+K00873+K00873+K00850+K00134+K03841+K00844+K01785+K00128+K00128+K00873+K00873+K00895+K00844+K00128+K00121+K00895+K00001+K00895
Arachidonic acid metabolism	ko00590	3	31	877	8497	BraA03g054970.3C.gene;BraA03g057030.3C.gene;Brassica_rapa_newGene_4994	K18592+K00432+K00432
Plant hormone signal transduction	ko04075	72	559	877	8497	BraA01g000880.3C.gene;BraA01g001510.3C.gene;BraA01g003530.3C.gene;BraA01g004230.3C.gene;BraA01g004270.3C.gene;BraA01g005780.3C.gene;BraA01g006580.3C.gene;BraA01g008460.3C.gene;BraA01g009460.3C.gene;BraA01g009470.3C.gene;BraA01g018010.3C.gene;BraA01g030980.3C.gene;BraA02g004740.3C.gene;BraA02g014480.3C.gene;BraA02g020000.3C.gene;BraA02g033740.3C.gene;BraA02g045290.3C.gene;BraA03g005710.3C.gene;Bra…	K14498+K14487+K14488+K14432+K14498+K14484+K14488+K14484+K13422+K13422+K14487+K14509+K13464+K14488+K13464+K14517+K14484+K14487+K14487+K14488+K14496+K14488+K14484+K13449+K14487+K14432+K14488+K14498+K14516+K16189+K14488+K14488+K14432+K14516+K14484+K13464+K14494+K14484+K14487+K14431+K12126+K14492+K14487+K14488+K13464+K14432+K14484+K14517+K14488+K14488+K14484+K13464+K14491+K14431+K14484+K14505+K14431+…
ABC transporters	ko02010	4	46	877	8497	BraA05g000840.3C.gene;BraA06g036060.3C.gene;BraA06g037140.3C.gene;BraA09g036790.3C.gene	K05658+K05658+K05658+K05658
Carbon metabolism	ko01200	53	484	877	8497	BraA01g001110.3C.gene;BraA01g023870.3C.gene;BraA01g037490.3C.gene;BraA01g043400.3C.gene;BraA01g044410.3C.gene;BraA02g002350.3C.gene;BraA02g008260.3C.gene;BraA02g011660.3C.gene;BraA02g015010.3C.gene;BraA02g015020.3C.gene;BraA02g025950.3C.gene;BraA02g043170.3C.gene;BraA03g005580.3C.gene;BraA03g006410.3C.gene;BraA03g012880.3C.gene;BraA03g031530.3C.gene;BraA03g031910.3C.gene;BraA03g036460.3C.gene;Bra…	K00600+K00873+K11517+K00261+K00033+K00261+K14454+K00051+K00873+K00873+K15918+K01783+K00036+K00031+K00850+K00134+K01738+K11517+K01595+K00830+K11517+K14454+K01100+K01602+K05605+K01754+K01595+K01738+K03841+K00844+K11517+K11517+K01807+K00026+K15919+K03781+K00873+K00873+K00029+K14272+K05298+K00029+K03781+K01602+K00235+K00844+K00121+K00235+K01738+K15919+K15919+K00025+K01738
Biosynthesis of unsaturated fatty acids	ko01040	10	51	877	8497	BraA01g043320.3C.gene;BraA02g010720.3C.gene;BraA03g018600.3C.gene;BraA04g007440.3C.gene;BraA04g023760.3C.gene;BraA09g043070.3C.gene;BraA10g005030.3C.gene;BraA10g021900.3C.gene;BraA10g023600.3C.gene;BraA10g027410.3C.gene	K00059+K10703+K00232+K00232+K07513+K00232+K00232+K00059+K10258+K10703
Glycosylphosphatidylinositol(GPI)-anchor biosynthesis	ko00563	2	32	877	8497	BraA09g058400.3C.gene;BraA10g022720.3C.gene	K05287+K05288
Arginine and proline metabolism	ko00330	17	100	877	8497	BraA01g004020.3C.gene;BraA01g029270.3C.gene;BraA02g008260.3C.gene;BraA02g039240.3C.gene;BraA03g005860.3C.gene;BraA03g006530.3C.gene;BraA03g008880.3C.gene;BraA03g026730.3C.gene;BraA03g030940.3C.gene;BraA03g063280.3C.gene;BraA04g030630.3C.gene;BraA06g018870.3C.gene;BraA06g024290.3C.gene;BraA06g036100.3C.gene;BraA08g021050.3C.gene;BraA10g021310.3C.gene;Brassica_rapa_newGene_1568	K00128+K12251+K14454+K00318+K13366+K00286+K01611+K01476+K01611+K14454+K17839+K00128+K00128+K00318+K00128+K01611+K12657
Fatty acid metabolism	ko01212	13	126	877	8497	BraA01g043320.3C.gene;BraA02g010720.3C.gene;BraA03g018600.3C.gene;BraA03g054820.3C.gene;BraA04g007440.3C.gene;BraA04g023760.3C.gene;BraA06g033900.3C.gene;BraA09g013870.3C.gene;BraA09g043070.3C.gene;BraA10g005030.3C.gene;BraA10g021900.3C.gene;BraA10g023600.3C.gene;BraA10g027410.3C.gene	K00059+K10703+K00232+K10527+K00232+K07513+K01897+K01897+K00232+K00232+K00059+K10258+K10703
Valine, leucine and isoleucine biosynthesis	ko00290	7	43	877	8497	BraA03g039020.3C.gene;BraA04g020990.3C.gene;BraA06g006950.3C.gene;BraA07g042910.3C.gene;BraA08g032260.3C.gene;BraA08g032270.3C.gene;Brassica_rapa_newGene_1838	K00826+K01754+K00826+K00052+K00826+K00826+K01653

## Sheet: T1_T2_T3_vs_T7_T8_T9.KEGG
#KEGG_n	2430	KEGG_N	8497
#Pathway	ko_ID	DEG	Gene	DEG_all	Gene_all
mRNA surveillance pathway	ko03015	33	237	2430	8497	BraA01g000590.3C.gene;BraA01g009750.3C.gene;BraA01g017400.3C.gene;BraA01g042440.3C.gene;BraA02g034150.3C.gene;BraA03g000590.3C.gene;BraA03g013370.3C.gene;BraA03g023770.3C.gene;BraA03g027580.3C.gene;BraA03g043910.3C.gene;BraA03g053230.3C.gene;BraA05g038880.3C.gene;BraA05g039690.3C.gene;BraA06g012560.3C.gene;BraA06g020080.3C.gene;BraA06g033790.3C.gene;BraA06g040970.3C.gene;BraA06g043760.3C.gene;Bra…	K12875+K13126+K14411+K06269+K14411+K00565+K14411+K14324+K06269+K14406+K14411+K14376+K06269+K14325+K06269+K06269+K14411+K06269+K14407+K13126+K13126+K13025+K13126+K03265+K14411+K03456+K11584+K13126+K14325+K13114+K04382+K06100+K14396
Tropane, piperidine and pyridine alkaloid biosynthesis	ko00960	39	72	2430	8497	BraA01g005980.3C.gene;BraA01g009070.3C.gene;BraA01g014280.3C.gene;BraA01g014290.3C.gene;BraA02g001890.3C.gene;BraA02g008260.3C.gene;BraA02g014250.3C.gene;BraA02g016960.3C.gene;BraA02g027990.3C.gene;BraA03g004710.3C.gene;BraA03g022300.3C.gene;BraA03g024750.3C.gene;BraA03g025500.3C.gene;BraA03g054450.3C.gene;BraA03g057120.3C.gene;BraA03g063280.3C.gene;BraA04g020910.3C.gene;BraA04g020920.3C.gene;Bra…	K00811+K00815+K00815+K00815+K08081+K14454+K00815+K08081+K00276+K14454+K00276+K08081+K00815+K00815+K00811+K14454+K08081+K08081+K08081+K08081+K08081+K08081+K08081+K14455+K14455+K08081+K08081+K08081+K08081+K00815+K00817+K00276+K00276+K08081+K00815+K00815+K00815+K00815+K08081
Phenylalanine, tyrosine and tryptophan biosynthesis	ko00400	41	92	2430	8497	BraA01g000480.3C.gene;BraA01g005980.3C.gene;BraA01g009070.3C.gene;BraA01g014280.3C.gene;BraA01g014290.3C.gene;BraA02g001810.3C.gene;BraA02g007380.3C.gene;BraA02g008260.3C.gene;BraA02g014250.3C.gene;BraA03g002200.3C.gene;BraA03g004710.3C.gene;BraA03g023680.3C.gene;BraA03g025500.3C.gene;BraA03g032670.3C.gene;BraA03g054450.3C.gene;BraA03g057120.3C.gene;BraA03g063280.3C.gene;BraA04g011130.3C.gene;Bra…	K00891+K00811+K00815+K00815+K00815+K01817+K00766+K14454+K00815+K01657+K14454+K00800+K00815+K13832+K00815+K00811+K14454+K06001+K06001+K00891+K14455+K14455+K00815+K13832+K01850+K01850+K01850+K00817+K01626+K01626+K05359+K01696+K01696+K01696+K00815+K00815+K00815+K00815+K05359+K05359+K00766
RNA polymerase	ko03020	13	73	2430	8497	BraA01g020540.3C.gene;BraA03g055950.3C.gene;BraA04g005390.3C.gene;BraA04g007220.3C.gene;BraA05g024930.3C.gene;BraA06g042680.3C.gene;BraA07g005420.3C.gene;BraA07g016010.3C.gene;BraA08g014710.3C.gene;BraA08g031610.3C.gene;BraA09g016900.3C.gene;BraA09g027940.3C.gene;BraA09g048220.3C.gene	K03017+K03015+K03013+K03008+K03013+K03021+K03011+K03000+K03010+K03007+K03027+K03017+K02999
Caffeine metabolism	ko00232	1	9	2430	8497	BraA07g009600.3C.gene	K00365
Homologous recombination	ko03440	35	222	2430	8497	BraA01g043980.3C.gene;BraA03g003250.3C.gene;BraA03g012430.3C.gene;BraA03g018220.3C.gene;BraA03g040240.3C.gene;BraA03g041110.3C.gene;BraA03g054460.3C.gene;BraA04g015940.3C.gene;BraA04g018020.3C.gene;BraA04g023890.3C.gene;BraA04g024360.3C.gene;BraA05g011100.3C.gene;BraA05g020950.3C.gene;BraA05g028150.3C.gene;BraA06g006720.3C.gene;BraA06g038430.3C.gene;BraA07g011380.3C.gene;BraA07g013980.3C.gene;Bra…	K10739+K07466+K10880+K07466+K07466+K10875+K07466+K10882+K10739+K10875+K07466+K07466+K07466+K10875+K03505+K07466+K07466+K07466+K03504+K07466+K10871+K07466+K07466+K07466+K10875+K10865+K10875+K07466+K07466+K07466+K07466+K07466+K07466+K07466+K07466
Steroid biosynthesis	ko00100	22	68	2430	8497	BraA01g001230.3C.gene;BraA01g033430.3C.gene;BraA01g044090.3C.gene;BraA02g001210.3C.gene;BraA02g028020.3C.gene;BraA03g001410.3C.gene;BraA03g005870.3C.gene;BraA03g031030.3C.gene;BraA04g006570.3C.gene;BraA04g024680.3C.gene;BraA05g003570.3C.gene;BraA06g015610.3C.gene;BraA06g031540.3C.gene;BraA07g009630.3C.gene;BraA07g021010.3C.gene;BraA07g022740.3C.gene;BraA07g039560.3C.gene;BraA08g002990.3C.gene;Bra…	K00511+K09828+K00227+K14674+K14423+K14674+K00559+K00227+K00222+K09832+K07748+K01824+K00511+K01853+K00222+K14674+K08242+K00213+K05917+K00511+K14674+K14423
Diterpenoid biosynthesis	ko00904	14	42	2430	8497	BraA02g015640.3C.gene;BraA02g024710.3C.gene;BraA03g052520.3C.gene;BraA03g065340.3C.gene;BraA06g033010.3C.gene;BraA07g010700.3C.gene;BraA07g041560.3C.gene;BraA07g041570.3C.gene;BraA07g042410.3C.gene;BraA08g035680.3C.gene;BraA09g016510.3C.gene;BraA09g034980.3C.gene;BraA10g001200.3C.gene;BraA10g010400.3C.gene	K05282+K04125+K05282+K17982+K04122+K04125+K04125+K04125+K04121+K04125+K17982+K04125+K04125+K05282
Oxidative phosphorylation	ko00190	51	256	2430	8497	BraA01g007510.3C.gene;BraA01g016670.3C.gene;BraA01g044890.3C.gene;BraA02g003090.3C.gene;BraA02g004880.3C.gene;BraA02g012320.3C.gene;BraA02g045630.3C.gene;BraA03g003950.3C.gene;BraA03g027010.3C.gene;BraA03g027540.3C.gene;BraA03g028250.3C.gene;BraA03g029010.3C.gene;BraA03g030510.3C.gene;BraA03g042110.3C.gene;BraA03g052810.3C.gene;BraA03g055530.3C.gene;BraA04g001890.3C.gene;BraA04g009880.3C.gene;Bra…	K01535+K02152+K02152+K01507+K00411+K01535+K00234+K01507+K02113+K02150+K02115+K02151+K02152+K01535+K02152+K01535+K01535+K03955+K01507+K01507+K02145+K02265+K02265+K03950+K01535+K03946+K01535+K01535+K02147+K00234+K01535+K03955+K03941+K01535+K02135+K02144+K01535+K02115+K03943+K00235+K01507+K01535+K02115+K02150+K02113+K02150+K03940+K03942+K02132+K01507+K02154
Monobactam biosynthesis	ko00261	7	22	2430	8497	BraA02g013600.3C.gene;BraA03g040590.3C.gene;BraA04g001470.3C.gene;BraA04g031340.3C.gene;BraA05g005200.3C.gene;BraA05g024300.3C.gene;BraA06g043580.3C.gene	K00928+K13811+K01714+K00215+K01714+K13811+K13811
Glutathione metabolism	ko00480	55	162	2430	8497	BraA01g000550.3C.gene;BraA01g002610.3C.gene;BraA01g040660.3C.gene;BraA02g006880.3C.gene;BraA02g016830.3C.gene;BraA03g006410.3C.gene;BraA03g016420.3C.gene;BraA03g016430.3C.gene;BraA03g016820.3C.gene;BraA03g024560.3C.gene;BraA03g024700.3C.gene;BraA03g026770.3C.gene;BraA03g029050.3C.gene;BraA03g043300.3C.gene;BraA03g057030.3C.gene;BraA03g057260.3C.gene;BraA03g059120.3C.gene;BraA04g013580.3C.gene;Bra…	K18592+K00434+K00434+K00799+K00799+K00031+K00799+K00799+K00432+K00799+K00799+K00434+K00799+K00434+K00432+K00434+K00434+K00799+K00799+K00799+K00799+K00432+K00432+K00799+K00432+K00799+K00799+K00799+K00799+K00799+K00036+K00036+K00799+K00799+K00799+K00799+K00799+K00799+K00799+K00799+K00036+K00799+K00434+K00799+K00033+K00799+K00799+K00799+K00432+K00799+K00799+K00799+K00434+K00799+K00797
Pyrimidine metabolism	ko00240	45	214	2430	8497	BraA01g017260.3C.gene;BraA01g020540.3C.gene;BraA01g034860.3C.gene;BraA01g038730.3C.gene;BraA02g017590.3C.gene;BraA02g017770.3C.gene;BraA02g035190.3C.gene;BraA03g025200.3C.gene;BraA03g038450.3C.gene;BraA03g043050.3C.gene;BraA03g055950.3C.gene;BraA04g005390.3C.gene;BraA04g007220.3C.gene;BraA05g002370.3C.gene;BraA05g009100.3C.gene;BraA05g024930.3C.gene;BraA05g029770.3C.gene;BraA06g006720.3C.gene;Bra…	K00876+K03017+K00207+K01937+K02685+K02321+K00384+K02325+K09903+K13998+K03015+K03013+K03008+K00384+K01240+K03013+K00207+K03505+K01510+K01520+K01431+K00384+K01510+K03021+K01489+K03011+K16904+K01937+K03000+K02320+K02684+K03504+K00876+K03010+K00384+K14641+K20790+K03007+K00876+K03027+K03017+K00761+K01937+K02999+K13800
Histidine metabolism	ko00340	9	34	2430	8497	BraA01g002390.3C.gene;BraA01g027200.3C.gene;BraA03g059920.3C.gene;BraA06g018870.3C.gene;BraA06g024290.3C.gene;BraA07g036370.3C.gene;BraA08g001190.3C.gene;BraA08g021050.3C.gene;BraA08g026360.3C.gene	K00128+K00765+K00128+K00128+K00128+K00817+K14085+K00128+K00128
Valine, leucine and isoleucine degradation	ko00280	35	84	2430	8497	BraA01g002390.3C.gene;BraA01g036080.3C.gene;BraA02g035700.3C.gene;BraA02g039500.3C.gene;BraA02g039900.3C.gene;BraA03g020090.3C.gene;BraA03g025350.3C.gene;BraA03g034150.3C.gene;BraA03g037710.3C.gene;BraA03g039020.3C.gene;BraA03g058570.3C.gene;BraA03g059920.3C.gene;BraA04g020930.3C.gene;BraA04g023760.3C.gene;BraA05g007250.3C.gene;BraA05g011680.3C.gene;BraA05g027600.3C.gene;BraA05g031020.3C.gene;Bra…	K00128+K18660+K00167+K00626+K07513+K00827+K01640+K00827+K00382+K00826+K01969+K00128+K05605+K07513+K00827+K07513+K00826+K18660+K00826+K00166+K00128+K00253+K00128+K05605+K14085+K00826+K00128+K00827+K00128+K00166+K00826+K00826+K00626+K00826+K05605
Starch and sucrose metabolism	ko00500	158	398	2430	8497	BraA01g000660.3C.gene;BraA01g004740.3C.gene;BraA01g006680.3C.gene;BraA01g013200.3C.gene;BraA01g014770.3C.gene;BraA01g019450.3C.gene;BraA01g022020.3C.gene;BraA01g029610.3C.gene;BraA01g034680.3C.gene;BraA01g034690.3C.gene;BraA01g037350.3C.gene;BraA01g037360.3C.gene;BraA01g037790.3C.gene;BraA01g040060.3C.gene;BraA01g041790.3C.gene;BraA01g042480.3C.gene;BraA01g043570.3C.gene;BraA01g043720.3C.gene;Bra…	K01087+K01051+K19893+K01087+K01194+K01177+K01176+K05350+K05350+K05350+K01051+K01051+K01193+K01051+K01051+K01051+K01188+K00963+K01051+K00696+K08678+K19893+K01177+K20867+K01087+K19891+K01188+K01087+K00696+K19891+K01051+K00688+K01213+K01213+K01213+K01051+K15920+K01051+K00696+K01187+K01193+K00012+K00963+K01188+K01188+K00847+K00847+K01193+K01193+K01184+K00847+K13648+K01051+K01051+K01051+K08679+K01177+…
Circadian rhythm - plant	ko04712	23	72	2430	8497	BraA02g002690.3C.gene;BraA02g005190.3C.gene;BraA02g016700.3C.gene;BraA02g042140.3C.gene;BraA02g043680.3C.gene;BraA03g005990.3C.gene;BraA03g015060.3C.gene;BraA03g024140.3C.gene;BraA04g019090.3C.gene;BraA04g032300.3C.gene;BraA05g001070.3C.gene;BraA06g006410.3C.gene;BraA06g031850.3C.gene;BraA07g031650.3C.gene;BraA08g035740.3C.gene;BraA09g006120.3C.gene;BraA09g020500.3C.gene;BraA09g062360.3C.gene;Bra…	K16221+K00660+K16223+K12130+K16222+K00660+K10143+K16240+K12125+K12128+K12128+K12126+K12130+K16223+K12133+K12130+K03097+K12126+K00660+K16241+K16221+K16221+K12128
Inositol phosphate metabolism	ko00562	44	111	2430	8497	BraA01g000700.3C.gene;BraA01g004360.3C.gene;BraA01g041130.3C.gene;BraA01g041190.3C.gene;BraA02g003370.3C.gene;BraA02g012730.3C.gene;BraA03g007640.3C.gene;BraA03g021270.3C.gene;BraA03g021840.3C.gene;BraA03g033540.3C.gene;BraA03g053010.3C.gene;BraA03g058140.3C.gene;BraA04g003670.3C.gene;BraA04g008500.3C.gene;BraA04g011650.3C.gene;BraA04g019370.3C.gene;BraA05g002080.3C.gene;BraA05g006010.3C.gene;Bra…	K01858+K00913+K05857+K00889+K01858+K00469+K00913+K05857+K00889+K00889+K00469+K00913+K00889+K05857+K01110+K01114+K00889+K05857+K00888+K01110+K00889+K01114+K00888+K03103+K00889+K00469+K05857+K00469+K01110+K01803+K10572+K15422+K00469+K10572+K05857+K00889+K00889+K00889+K00889+K00921+K00921+K05857+K00915+K00921
Fatty acid metabolism	ko01212	54	126	2430	8497	BraA01g008530.3C.gene;BraA01g019160.3C.gene;BraA01g019180.3C.gene;BraA01g019720.3C.gene;BraA01g041760.3C.gene;BraA01g043320.3C.gene;BraA02g006440.3C.gene;BraA02g022550.3C.gene;BraA02g028550.3C.gene;BraA02g039500.3C.gene;BraA02g039900.3C.gene;BraA03g006900.3C.gene;BraA03g018600.3C.gene;BraA03g020440.3C.gene;BraA03g032440.3C.gene;BraA03g032970.3C.gene;BraA03g040860.3C.gene;BraA03g042200.3C.gene;Bra…	K10527+K01074+K01074+K00232+K10527+K00059+K02160+K09458+K01897+K00626+K07513+K02160+K00232+K09458+K01897+K10527+K01897+K00208+K10527+K07513+K01897+K03921+K07513+K01897+K10527+K01897+K03921+K11262+K10781+K00232+K01897+K01897+K10251+K09458+K11262+K10527+K00059+K10781+K00648+K01897+K00626+K01897+K10251+K00232+K10781+K10781+K00232+K00232+K00059+K03921+K10258+K02160+K10703+K03921
Nicotinate and nicotinamide metabolism	ko00760	5	27	2430	8497	BraA03g039580.3C.gene;BraA05g009100.3C.gene;BraA09g051570.3C.gene;BraA10g008570.3C.gene;BraA10g024420.3C.gene	K00858+K01240+K18551+K03517+K00278
Photosynthesis - antenna proteins	ko00196	22	34	2430	8497	BraA01g029170.3C.gene;BraA02g037860.3C.gene;BraA03g018080.3C.gene;BraA03g041940.3C.gene;BraA04g001140.3C.gene;BraA04g024630.3C.gene;BraA05g006030.3C.gene;BraA05g010690.3C.gene;BraA05g010700.3C.gene;BraA05g037360.3C.gene;BraA06g011900.3C.gene;BraA06g019540.3C.gene;BraA06g037410.3C.gene;BraA07g021900.3C.gene;BraA07g024630.3C.gene;BraA08g005510.3C.gene;BraA08g028350.3C.gene;BraA09g003290.3C.gene;Bra…	K08909+K08913+K08912+K08913+K08908+K08912+K08915+K08912+K08912+K08915+K08917+K08910+K08913+K08907+K08908+K08911+K08908+K08913+K08916+K08907+K08917+K08914
Flavone and flavonol biosynthesis	ko00944	1	2	2430	8497	BraA10g030360.3C.gene	K05280
Peroxisome	ko04146	60	167	2430	8497	BraA01g004350.3C.gene;BraA01g015820.3C.gene;BraA01g019720.3C.gene;BraA01g037290.3C.gene;BraA01g037300.3C.gene;BraA01g037500.3C.gene;BraA02g009810.3C.gene;BraA02g028550.3C.gene;BraA02g032330.3C.gene;BraA02g034770.3C.gene;BraA02g039900.3C.gene;BraA03g006410.3C.gene;BraA03g015660.3C.gene;BraA03g018600.3C.gene;BraA03g025350.3C.gene;BraA03g028520.3C.gene;BraA03g031310.3C.gene;BraA03g032440.3C.gene;Bra…	K13356+K04564+K00232+K11517+K11517+K11517+K13356+K01897+K17879+K00477+K07513+K00031+K04564+K00232+K01640+K13348+K13337+K01897+K13344+K13237+K11517+K13336+K01897+K00830+K03781+K13356+K13347+K00306+K07513+K13354+K01897+K07513+K01897+K11517+K11517+K11517+K01897+K13348+K03781+K00232+K01897+K03781+K03781+K13356+K01897+K11147+K03781+K00830+K13348+K01897+K01897+K00232+K13346+K13339+K00232+K00232+K13356+…
C5-Branched dibasic acid metabolism	ko00660	7	17	2430	8497	BraA02g005320.3C.gene;BraA02g025820.3C.gene;BraA02g025840.3C.gene;BraA05g003380.3C.gene;BraA05g003390.3C.gene;BraA08g006460.3C.gene;Brassica_rapa_newGene_1838	K00052+K00052+K00052+K01704+K01704+K01703+K01653
Protein processing in endoplasmic reticulum	ko04141	64	358	2430	8497	BraA01g005410.3C.gene;BraA01g008310.3C.gene;BraA01g012570.3C.gene;BraA01g015910.3C.gene;BraA01g019020.3C.gene;BraA01g019900.3C.gene;BraA01g027130.3C.gene;BraA01g035590.3C.gene;BraA01g038810.3C.gene;BraA02g004310.3C.gene;BraA02g005250.3C.gene;BraA02g013110.3C.gene;BraA02g016240.3C.gene;BraA03g005120.3C.gene;BraA03g012990.3C.gene;BraA03g015480.3C.gene;BraA03g019440.3C.gene;BraA03g022180.3C.gene;Bra…	K10661+K13989+K13993+K13993+K10666+K09486+K03283+K10578+K03283+K13993+K13250+K04079+K07342+K13993+K08288+K13993+K09490+K10666+K09562+K03283+K09487+K10666+K10666+K09517+K13993+K14016+K14012+K13993+K08288+K09481+K09584+K13993+K10661+K13719+K09580+K13993+K04523+K10956+K09490+K01228+K09580+K09490+K09580+K09580+K13989+K13993+K10666+K09487+K14005+K04554+K03283+K12669+K08054+K05546+K14003+K09562+K10839+…
Mismatch repair	ko03430	34	201	2430	8497	BraA01g029750.3C.gene;BraA01g043980.3C.gene;BraA02g016460.3C.gene;BraA02g024100.3C.gene;BraA03g003250.3C.gene;BraA03g018220.3C.gene;BraA03g029310.3C.gene;BraA03g040240.3C.gene;BraA03g054460.3C.gene;BraA04g018020.3C.gene;BraA04g024360.3C.gene;BraA05g011100.3C.gene;BraA05g014610.3C.gene;BraA05g020950.3C.gene;BraA06g005380.3C.gene;BraA06g006720.3C.gene;BraA06g038430.3C.gene;BraA07g011380.3C.gene;Bra…	K08737+K10739+K07456+K10756+K07466+K07466+K08737+K07466+K07466+K10739+K07466+K07466+K04802+K07466+K10747+K03505+K07466+K07466+K07466+K10747+K03504+K07466+K07466+K07466+K07466+K04802+K07466+K07466+K07466+K07466+K07466+K07466+K07466+K07466
Alanine, aspartate and glutamate metabolism	ko00250	37	98	2430	8497	BraA01g005980.3C.gene;BraA01g034850.3C.gene;BraA01g043400.3C.gene;BraA02g002350.3C.gene;BraA02g006550.3C.gene;BraA02g008260.3C.gene;BraA02g025290.3C.gene;BraA03g002960.3C.gene;BraA03g004710.3C.gene;BraA03g007930.3C.gene;BraA03g020090.3C.gene;BraA03g034150.3C.gene;BraA03g038160.3C.gene;BraA03g042340.3C.gene;BraA03g057120.3C.gene;BraA03g063280.3C.gene;BraA04g009580.3C.gene;BraA04g022190.3C.gene;Bra…	K00811+K01915+K00261+K00261+K01915+K14454+K17761+K00261+K14454+K01580+K00827+K00827+K01915+K00830+K00811+K14454+K01915+K14455+K00827+K14455+K01915+K01580+K00261+K01915+K01953+K01953+K01953+K14272+K01580+K00827+K14272+K00830+K01580+K01915+K00278+K13566+K00261
Plant-pathogen interaction	ko04626	113	300	2430	8497	BraA01g003080.3C.gene;BraA01g012670.3C.gene;BraA01g016810.3C.gene;BraA01g017200.3C.gene;BraA01g024750.3C.gene;BraA01g024760.3C.gene;BraA01g026990.3C.gene;BraA01g032420.3C.gene;BraA01g041480.3C.gene;BraA01g043670.3C.gene;BraA02g004380.3C.gene;BraA02g007080.3C.gene;BraA02g008120.3C.gene;BraA02g013110.3C.gene;BraA02g028480.3C.gene;BraA03g005170.3C.gene;BraA03g005610.3C.gene;BraA03g013050.3C.gene;Bra…	K13412+K13412+K13459+K13448+K18875+K18875+K13412+K13413+K13448+K13448+K13412+K13448+K13412+K04079+K13447+K13412+K13430+K18835+K13447+K13412+K13424+K13412+K13448+K13448+K13448+K13448+K13436+K05391+K13413+K13456+K13417+K13449+K13448+K09487+K13448+K05391+K13412+K13412+K13436+K02183+K13448+K13412+K13412+K18880+K13448+K02183+K13423+K13412+K13424+K13412+K13436+K05391+K13412+K13424+K13412+K13413+K13448+…
Stilbenoid, diarylheptanoid and gingerol biosynthesis	ko00945	35	72	2430	8497	BraA01g016990.3C.gene;BraA02g018010.3C.gene;BraA02g041840.3C.gene;BraA03g001630.3C.gene;BraA03g012190.3C.gene;BraA03g012530.3C.gene;BraA03g016250.3C.gene;BraA03g016260.3C.gene;BraA03g058580.3C.gene;BraA03g060680.3C.gene;BraA04g021710.3C.gene;BraA04g028960.3C.gene;BraA05g015120.3C.gene;BraA06g009950.3C.gene;BraA06g018600.3C.gene;BraA06g029650.3C.gene;BraA06g032440.3C.gene;BraA07g000280.3C.gene;Bra…	K00588+K00588+K00517+K00517+K13065+K00517+K00487+K00487+K00588+K00517+K00487+K09754+K00517+K00517+K00517+K13065+K00517+K13065+K00588+K00588+K00517+K00588+K00517+K13065+K00517+K00517+K00517+K00517+K00517+K00517+K00517+K00517+K00517+K00517+K00517
Arginine and proline metabolism	ko00330	37	100	2430	8497	BraA01g002390.3C.gene;BraA01g005980.3C.gene;BraA01g016330.3C.gene;BraA01g029270.3C.gene;BraA02g008260.3C.gene;BraA02g039240.3C.gene;BraA03g004710.3C.gene;BraA03g006530.3C.gene;BraA03g007250.3C.gene;BraA03g021080.3C.gene;BraA03g026730.3C.gene;BraA03g030940.3C.gene;BraA03g032640.3C.gene;BraA03g055140.3C.gene;BraA03g057120.3C.gene;BraA03g059920.3C.gene;BraA03g063280.3C.gene;BraA04g004460.3C.gene;Bra…	K00128+K00811+K00472+K12251+K14454+K00318+K14454+K00286+K01611+K12657+K01476+K01611+K00472+K12259+K00811+K00128+K14454+K12657+K00318+K14455+K14455+K00472+K00128+K00128+K00318+K00819+K17839+K14085+K00128+K00128+K00318+K00819+K12657+K00797+K01611+K10536+K12657
Lipoic acid metabolism	ko00785	5	7	2430	8497	BraA02g002740.3C.gene;BraA03g003550.3C.gene;BraA08g017750.3C.gene;BraA09g056000.3C.gene;BraA10g003170.3C.gene	K03644+K03644+K03801+K03644+K03801
Ubiquinone and other terpenoid-quinone biosynthesis	ko00130	33	87	2430	8497	BraA01g009070.3C.gene;BraA01g014280.3C.gene;BraA01g014290.3C.gene;BraA01g018020.3C.gene;BraA02g011420.3C.gene;BraA02g014250.3C.gene;BraA02g016400.3C.gene;BraA02g022480.3C.gene;BraA02g026300.3C.gene;BraA03g012490.3C.gene;BraA03g016250.3C.gene;BraA03g016260.3C.gene;BraA03g025500.3C.gene;BraA03g039680.3C.gene;BraA03g051340.3C.gene;BraA03g054450.3C.gene;BraA03g057490.3C.gene;BraA04g021710.3C.gene;Bra…	K00815+K00815+K00815+K03809+K03809+K00815+K05928+K02552+K05928+K06127+K00487+K00487+K00815+K01904+K06125+K00815+K09834+K00487+K00815+K01904+K01904+K01904+K09833+K02552+K03183+K01904+K01661+K00815+K00815+K00815+K00815+K00457+K03809
Phosphatidylinositol signaling system	ko04070	47	124	2430	8497	BraA01g004360.3C.gene;BraA01g007390.3C.gene;BraA01g013030.3C.gene;BraA01g017520.3C.gene;BraA01g041130.3C.gene;BraA01g041190.3C.gene;BraA03g003240.3C.gene;BraA03g007640.3C.gene;BraA03g012300.3C.gene;BraA03g021270.3C.gene;BraA03g021840.3C.gene;BraA03g030530.3C.gene;BraA03g033540.3C.gene;BraA03g058140.3C.gene;BraA04g003670.3C.gene;BraA04g003770.3C.gene;BraA04g008500.3C.gene;BraA04g011650.3C.gene;Bra…	K00913+K00901+K00981+K00981+K05857+K00889+K00901+K00913+K00901+K05857+K00889+K13024+K00889+K00913+K00889+K02183+K05857+K01110+K02183+K00889+K05857+K00888+K01110+K00889+K00888+K00889+K02183+K00901+K05857+K00901+K01110+K10572+K02183+K15422+K10572+K05857+K00889+K00889+K00901+K00889+K00889+K00921+K00921+K05857+K13024+K00915+K00921
Pyruvate metabolism	ko00620	47	156	2430	8497	BraA01g001150.3C.gene;BraA01g002390.3C.gene;BraA01g021200.3C.gene;BraA01g044230.3C.gene;BraA02g003100.3C.gene;BraA02g006440.3C.gene;BraA02g011660.3C.gene;BraA02g039500.3C.gene;BraA03g000790.3C.gene;BraA03g004740.3C.gene;BraA03g006900.3C.gene;BraA03g015810.3C.gene;BraA03g030040.3C.gene;BraA03g036720.3C.gene;BraA03g037710.3C.gene;BraA03g046280.3C.gene;BraA03g059920.3C.gene;BraA04g016750.3C.gene;Bra…	K01610+K00128+K01006+K01679+K00026+K02160+K00051+K00626+K01512+K00029+K02160+K00162+K00028+K01595+K00382+K01006+K00128+K00026+K01595+K00627+K11262+K00128+K00128+K00873+K01610+K00873+K00029+K00029+K00161+K00873+K18881+K01595+K00161+K14085+K11262+K00128+K00128+K00626+K00162+K01595+K01069+K00873+K00873+K00025+K02160+K01759+K01759
Biotin metabolism	ko00780	11	32	2430	8497	BraA01g021260.3C.gene;BraA01g043320.3C.gene;BraA02g018120.3C.gene;BraA02g022550.3C.gene;BraA03g012360.3C.gene;BraA03g020440.3C.gene;BraA03g042200.3C.gene;BraA07g038670.3C.gene;BraA08g025130.3C.gene;BraA10g015680.3C.gene;BraA10g021900.3C.gene	K19562+K00059+K01942+K09458+K19562+K09458+K00208+K09458+K00059+K19562+K00059
Nucleotide excision repair	ko03420	37	236	2430	8497	BraA01g043980.3C.gene;BraA02g011450.3C.gene;BraA02g024100.3C.gene;BraA03g003250.3C.gene;BraA03g018220.3C.gene;BraA03g025200.3C.gene;BraA03g040240.3C.gene;BraA03g054460.3C.gene;BraA04g018020.3C.gene;BraA04g024360.3C.gene;BraA05g011100.3C.gene;BraA05g014610.3C.gene;BraA05g020950.3C.gene;BraA06g005380.3C.gene;BraA06g006720.3C.gene;BraA06g009260.3C.gene;BraA06g038430.3C.gene;BraA07g011380.3C.gene;Bra…	K10739+K10140+K10756+K07466+K07466+K02325+K07466+K07466+K10739+K07466+K07466+K04802+K07466+K10747+K03505+K10845+K07466+K07466+K07466+K10843+K10747+K03504+K07466+K07466+K07466+K07466+K02202+K10839+K04802+K07466+K07466+K07466+K07466+K07466+K07466+K07466+K07466
2-Oxocarboxylic acid metabolism	ko01210	46	138	2430	8497	BraA01g000830.3C.gene;BraA01g005980.3C.gene;BraA02g005320.3C.gene;BraA02g008260.3C.gene;BraA02g013600.3C.gene;BraA02g025720.3C.gene;BraA02g025820.3C.gene;BraA02g025840.3C.gene;BraA02g042670.3C.gene;BraA03g004710.3C.gene;BraA03g006410.3C.gene;BraA03g018430.3C.gene;BraA03g039020.3C.gene;BraA03g042060.3C.gene;BraA03g043740.3C.gene;BraA03g043750.3C.gene;BraA03g057120.3C.gene;BraA03g061220.3C.gene;Bra…	K11812+K00811+K00052+K14454+K00928+K00818+K00052+K00052+K15741+K14454+K00031+K14677+K00826+K01681+K15741+K15741+K00811+K11812+K14454+K01647+K12156+K11813+K14455+K00620+K12156+K01704+K01704+K00620+K14455+K00826+K00826+K12154+K14272+K14677+K01647+K11821+K00826+K01703+K01681+K00030+K14272+K00826+K00826+K01647+K00826+K01653
Nitrogen metabolism	ko00910	37	80	2430	8497	BraA01g034850.3C.gene;BraA01g043400.3C.gene;BraA02g002350.3C.gene;BraA02g005540.3C.gene;BraA02g005650.3C.gene;BraA02g006550.3C.gene;BraA02g006840.3C.gene;BraA02g019760.3C.gene;BraA03g002960.3C.gene;BraA03g038160.3C.gene;BraA04g009580.3C.gene;BraA04g022180.3C.gene;BraA04g029120.3C.gene;BraA05g029760.3C.gene;BraA05g040570.3C.gene;BraA05g042180.3C.gene;BraA06g004530.3C.gene;BraA06g004880.3C.gene;Bra…	K01915+K00261+K00261+K02575+K01673+K01915+K01501+K01673+K00261+K01915+K01915+K01501+K00284+K01915+K01673+K00261+K01915+K01673+K01673+K02575+K01501+K00366+K01725+K01673+K01674+K01673+K10534+K01673+K02575+K02575+K00366+K01674+K01915+K01674+K00284+K02575+K00261
Basal transcription factors	ko03022	12	85	2430	8497	BraA01g033920.3C.gene;BraA02g010950.3C.gene;BraA03g030800.3C.gene;BraA03g045940.3C.gene;BraA05g002310.3C.gene;BraA06g009260.3C.gene;BraA07g020530.3C.gene;BraA09g005970.3C.gene;BraA09g026230.3C.gene;BraA09g043480.3C.gene;BraA09g057430.3C.gene;Brassica_rapa_newGene_6758	K03125+K03137+K14649+K03139+K03124+K10845+K10843+K03130+K03138+K03139+K02202+K03122
Pentose and glucuronate interconversions	ko00040	86	185	2430	8497	BraA01g002390.3C.gene;BraA01g004740.3C.gene;BraA01g037350.3C.gene;BraA01g037360.3C.gene;BraA01g040060.3C.gene;BraA01g041790.3C.gene;BraA01g042480.3C.gene;BraA01g043720.3C.gene;BraA01g044950.3C.gene;BraA02g002330.3C.gene;BraA02g005850.3C.gene;BraA02g013160.3C.gene;BraA02g017840.3C.gene;BraA02g035760.3C.gene;BraA02g037710.3C.gene;BraA02g038580.3C.gene;BraA02g039370.3C.gene;BraA02g039400.3C.gene;Bra…	K00128+K01051+K01051+K01051+K01051+K01051+K01051+K00963+K01728+K01051+K01728+K01728+K01728+K01728+K01728+K01051+K01213+K01213+K01213+K01728+K01051+K01783+K01728+K01051+K01728+K00012+K00963+K01184+K01728+K01051+K01051+K01051+K01783+K01728+K00128+K01728+K01051+K01728+K01728+K01051+K01051+K01728+K00128+K01051+K00128+K01051+K01213+K01728+K01728+K01728+K01184+K01728+K01728+K01051+K01728+K00128+K01213+…
Glycosphingolipid biosynthesis - ganglio series	ko00604	2	5	2430	8497	BraA04g006680.3C.gene;BraA07g031690.3C.gene	K12309+K12373
Ether lipid metabolism	ko00565	20	46	2430	8497	BraA01g036460.3C.gene;BraA01g042490.3C.gene;BraA02g001210.3C.gene;BraA02g036500.3C.gene;BraA02g041670.3C.gene;BraA03g001410.3C.gene;BraA03g040130.3C.gene;BraA03g059700.3C.gene;BraA04g019370.3C.gene;BraA05g017670.3C.gene;BraA05g041950.3C.gene;BraA06g000720.3C.gene;BraA06g009780.3C.gene;BraA06g038900.3C.gene;BraA07g022740.3C.gene;BraA07g042610.3C.gene;BraA08g002130.3C.gene;BraA08g007450.3C.gene;Bra…	K01115+K01115+K14674+K00993+K01115+K14674+K01115+K01115+K01114+K01115+K01114+K01115+K00993+K00993+K14674+K13510+K01115+K01115+K01115+K14674
Amino sugar and nucleotide sugar metabolism	ko00520	68	252	2430	8497	BraA01g011050.3C.gene;BraA01g011500.3C.gene;BraA01g014620.3C.gene;BraA01g020740.3C.gene;BraA01g022530.3C.gene;BraA01g040050.3C.gene;BraA01g043720.3C.gene;BraA01g044490.3C.gene;BraA02g011100.3C.gene;BraA02g013720.3C.gene;BraA02g017380.3C.gene;BraA02g044660.3C.gene;BraA03g006880.3C.gene;BraA03g007910.3C.gene;BraA03g008130.3C.gene;BraA03g015310.3C.gene;BraA03g016690.3C.gene;BraA03g022840.3C.gene;Bra…	K01183+K12448+K01784+K12446+K01711+K01209+K00963+K13379+K08678+K20867+K01809+K15920+K00012+K00963+K00326+K00847+K00847+K01183+K01183+K01183+K17497+K00847+K13648+K20547+K20547+K08679+K01784+K06118+K08678+K00975+K08678+K00844+K15920+K15920+K12451+K10046+K00975+K00844+K01209+K00975+K01711+K08678+K00847+K08678+K00966+K12373+K15920+K00844+K01183+K12448+K01784+K00844+K01784+K01183+K12448+K01784+K12448+…
Sulfur metabolism	ko00920	23	70	2430	8497	BraA01g012700.3C.gene;BraA01g021750.3C.gene;BraA02g013930.3C.gene;BraA02g025170.3C.gene;BraA03g027120.3C.gene;BraA03g040590.3C.gene;BraA03g049900.3C.gene;BraA03g061240.3C.gene;BraA03g064230.3C.gene;BraA04g002260.3C.gene;BraA05g024300.3C.gene;BraA06g030320.3C.gene;BraA06g043580.3C.gene;BraA07g014460.3C.gene;BraA08g000180.3C.gene;BraA09g004810.3C.gene;BraA09g008060.3C.gene;BraA09g010100.3C.gene;Bra…	K05907+K01738+K01082+K01011+K08738+K13811+K05907+K00860+K05907+K01738+K13811+K00640+K13811+K08738+K00640+K01738+K15422+K00860+K01082+K05907+K13034+K01082+K00640
Glycine, serine and threonine metabolism	ko00260	48	129	2430	8497	BraA01g001110.3C.gene;BraA01g004070.3C.gene;BraA02g001230.3C.gene;BraA02g013600.3C.gene;BraA02g024490.3C.gene;BraA02g027990.3C.gene;BraA02g028360.3C.gene;BraA03g020090.3C.gene;BraA03g022300.3C.gene;BraA03g034150.3C.gene;BraA03g037710.3C.gene;BraA03g042340.3C.gene;BraA03g055320.3C.gene;BraA04g011130.3C.gene;BraA04g014870.3C.gene;BraA04g018070.3C.gene;BraA04g020990.3C.gene;BraA05g007250.3C.gene;Bra…	K00600+K00058+K15634+K00928+K01834+K00276+K12235+K00827+K00276+K00827+K00382+K00830+K00499+K06001+K06001+K00306+K01754+K00827+K02437+K02437+K01620+K01620+K15919+K01079+K00872+K14272+K15893+K15893+K00600+K01834+K15918+K14085+K00600+K02437+K00276+K00276+K00600+K00827+K14272+K00605+K01696+K01696+K01620+K00830+K01696+K01733+K15919+K01620
Carotenoid biosynthesis	ko00906	24	47	2430	8497	BraA01g009810.3C.gene;BraA01g010560.3C.gene;BraA01g010660.3C.gene;BraA01g037270.3C.gene;BraA02g031780.3C.gene;BraA03g007870.3C.gene;BraA03g012640.3C.gene;BraA03g038810.3C.gene;BraA03g052720.3C.gene;BraA04g019480.3C.gene;BraA05g028020.3C.gene;BraA05g032610.3C.gene;BraA05g036490.3C.gene;BraA05g040310.3C.gene;BraA06g007670.3C.gene;BraA08g002160.3C.gene;BraA08g009810.3C.gene;BraA09g009220.3C.gene;Bra…	K09840+K09840+K09843+K09840+K09843+K02291+K06444+K09843+K15746+K09842+K09843+K09840+K06443+K00514+K15744+K09841+K15747+K09838+K09840+K09835+K09842+K15746+K02291+K09841
Terpenoid backbone biosynthesis	ko00900	21	91	2430	8497	BraA01g002000.3C.gene;BraA01g003910.3C.gene;BraA02g022330.3C.gene;BraA02g039500.3C.gene;BraA03g007480.3C.gene;BraA03g011750.3C.gene;BraA03g011760.3C.gene;BraA03g029910.3C.gene;BraA03g039860.3C.gene;BraA03g046310.3C.gene;BraA03g046320.3C.gene;BraA04g017500.3C.gene;BraA05g041220.3C.gene;BraA06g026430.3C.gene;BraA07g041610.3C.gene;BraA08g016030.3C.gene;BraA09g007410.3C.gene;BraA09g013520.3C.gene;Bra…	K13789+K03527+K10960+K00626+K01823+K15892+K15892+K06013+K01662+K01662+K01662+K13789+K15889+K00099+K05356+K03527+K00099+K01770+K00626+K13789+K03526
Glycosphingolipid biosynthesis - globo series	ko00603	3	20	2430	8497	BraA02g002710.3C.gene;BraA03g003510.3C.gene;BraA07g031690.3C.gene	K07407+K07407+K12373
Indole alkaloid biosynthesis	ko00901	5	8	2430	8497	BraA02g022050.3C.gene;BraA07g028470.3C.gene;BraA07g038000.3C.gene;BraA09g054170.3C.gene;Brassica_rapa_newGene_8706	K01757+K01757+K01757+K08233+K01757
Other types of O-glycan biosynthesis	ko00514	1	5	2430	8497	BraA03g050040.3C.gene	K03691
Linoleic acid metabolism	ko00591	14	20	2430	8497	BraA01g026390.3C.gene;BraA01g031660.3C.gene;BraA02g001210.3C.gene;BraA02g017730.3C.gene;BraA02g021090.3C.gene;BraA03g001410.3C.gene;BraA07g022740.3C.gene;BraA07g030990.3C.gene;BraA07g031010.3C.gene;BraA07g031020.3C.gene;BraA07g031230.3C.gene;BraA08g029260.3C.gene;BraA09g057750.3C.gene;BraA10g032260.3C.gene	K15718+K15718+K14674+K00454+K00454+K14674+K14674+K00454+K00454+K00454+K00454+K00454+K00454+K14674
Phenylpropanoid biosynthesis	ko00940	117	293	2430	8497	BraA01g001080.3C.gene;BraA01g002420.3C.gene;BraA01g004640.3C.gene;BraA01g009310.3C.gene;BraA01g012680.3C.gene;BraA01g016990.3C.gene;BraA01g020530.3C.gene;BraA01g023890.3C.gene;BraA01g029610.3C.gene;BraA01g032130.3C.gene;BraA01g034680.3C.gene;BraA01g034690.3C.gene;BraA01g043570.3C.gene;BraA02g001710.3C.gene;BraA02g014110.3C.gene;BraA02g015620.3C.gene;BraA02g018010.3C.gene;BraA02g023150.3C.gene;Bra…	K00083+K09755+K00430+K00430+K00430+K00588+K00430+K00430+K05350+K13068+K05350+K05350+K01188+K00430+K13066+K00430+K00588+K01188+K13066+K09753+K00430+K01188+K01188+K13065+K13066+K00487+K00487+K00430+K00430+K00430+K01904+K00430+K05350+K00430+K00588+K00083+K09755+K05349+K01188+K01188+K10775+K00430+K01188+K00487+K01188+K10775+K00430+K00430+K09754+K01188+K01188+K01188+K01188+K10775+K01188+K01188+K01188+…
Vitamin B6 metabolism	ko00750	7	23	2430	8497	BraA01g036180.3C.gene;BraA03g000050.3C.gene;BraA03g026080.3C.gene;BraA07g037210.3C.gene;BraA08g029150.3C.gene;BraA09g011810.3C.gene;BraA09g057560.3C.gene	K06215+K06215+K00275+K13248+K13248+K01733+K13248
Vancomycin resistance	ko01502	1	1	2430	8497	BraA07g037770.3C.gene	K02563
Flavonoid biosynthesis	ko00941	24	50	2430	8497	BraA01g016990.3C.gene;BraA02g005190.3C.gene;BraA02g018010.3C.gene;BraA02g044190.3C.gene;BraA03g005990.3C.gene;BraA03g012190.3C.gene;BraA03g016250.3C.gene;BraA03g016260.3C.gene;BraA03g058580.3C.gene;BraA04g005570.3C.gene;BraA04g021710.3C.gene;BraA04g028960.3C.gene;BraA06g029650.3C.gene;BraA07g000280.3C.gene;BraA07g022020.3C.gene;BraA07g033240.3C.gene;BraA08g010640.3C.gene;BraA08g025270.3C.gene;Bra…	K00588+K00660+K00588+K05278+K00660+K13065+K00487+K00487+K00588+K00475+K00487+K09754+K13065+K13065+K01859+K00588+K00588+K00588+K13065+K13082+K00475+K00660+K05280+K05278
Regulation of autophagy	ko04140	20	59	2430	8497	BraA02g027610.3C.gene;BraA02g038630.3C.gene;BraA03g032690.3C.gene;BraA03g046990.3C.gene;BraA03g049890.3C.gene;BraA05g030050.3C.gene;BraA05g038170.3C.gene;BraA05g039000.3C.gene;BraA06g000790.3C.gene;BraA06g004690.3C.gene;BraA06g032430.3C.gene;BraA06g042260.3C.gene;BraA08g013070.3C.gene;BraA09g025640.3C.gene;BraA09g047570.3C.gene;BraA09g049830.3C.gene;BraA10g016280.3C.gene;BraA10g022680.3C.gene;Bra…	K08341+K07198+K08341+K08341+K08341+K07198+K17888+K08341+K08336+K07198+K07198+K07198+K07198+K08341+K08343+K08342+K07198+K08339+K07198+K08343
Lysine biosynthesis	ko00300	7	26	2430	8497	BraA02g013600.3C.gene;BraA03g042430.3C.gene;BraA04g001470.3C.gene;BraA04g031340.3C.gene;BraA05g005200.3C.gene;BraA08g001190.3C.gene;BraA10g026360.3C.gene	K00928+K10206+K01714+K00215+K01714+K14085+K01586
Biosynthesis of unsaturated fatty acids	ko01040	20	51	2430	8497	BraA01g019720.3C.gene;BraA01g043320.3C.gene;BraA02g039900.3C.gene;BraA03g018600.3C.gene;BraA04g023760.3C.gene;BraA05g003770.3C.gene;BraA05g011680.3C.gene;BraA05g041270.3C.gene;BraA06g028570.3C.gene;BraA07g033010.3C.gene;BraA08g025130.3C.gene;BraA09g037330.3C.gene;BraA09g043070.3C.gene;BraA10g005020.3C.gene;BraA10g005030.3C.gene;BraA10g021900.3C.gene;BraA10g023380.3C.gene;BraA10g023600.3C.gene;Bra…	K00232+K00059+K07513+K00232+K07513+K03921+K07513+K03921+K00232+K10251+K00059+K10251+K00232+K00232+K00232+K00059+K03921+K10258+K10703+K03921
ABC transporters	ko02010	12	46	2430	8497	BraA01g016680.3C.gene;BraA03g048030.3C.gene;BraA03g052830.3C.gene;BraA05g000840.3C.gene;BraA06g037090.3C.gene;BraA07g025030.3C.gene;BraA08g035650.3C.gene;BraA09g003450.3C.gene;BraA09g003610.3C.gene;BraA09g020340.3C.gene;BraA09g036790.3C.gene;BraA10g001290.3C.gene	K05658+K05658+K05658+K05658+K05658+K05658+K05658+K05658+K05658+K05658+K05658+K05658
Arginine biosynthesis	ko00220	27	68	2430	8497	BraA01g005980.3C.gene;BraA01g034850.3C.gene;BraA01g043400.3C.gene;BraA02g002350.3C.gene;BraA02g006550.3C.gene;BraA02g008260.3C.gene;BraA02g025720.3C.gene;BraA03g002960.3C.gene;BraA03g004710.3C.gene;BraA03g018430.3C.gene;BraA03g026730.3C.gene;BraA03g038160.3C.gene;BraA03g057120.3C.gene;BraA03g063280.3C.gene;BraA04g009580.3C.gene;BraA04g022190.3C.gene;BraA04g026540.3C.gene;BraA05g008050.3C.gene;Bra…	K00811+K01915+K00261+K00261+K01915+K14454+K00818+K00261+K14454+K14677+K01476+K01915+K00811+K14454+K01915+K14455+K00620+K00620+K14455+K01915+K00261+K01915+K14272+K14677+K14272+K01915+K00261
Butanoate metabolism	ko00650	9	36	2430	8497	BraA02g025290.3C.gene;BraA02g039500.3C.gene;BraA03g007930.3C.gene;BraA03g025350.3C.gene;BraA05g029820.3C.gene;BraA07g031850.3C.gene;BraA09g022910.3C.gene;BraA10g022660.3C.gene;Brassica_rapa_newGene_1838	K17761+K00626+K01580+K01640+K01580+K01580+K00626+K01580+K01653
Other glycan degradation	ko00511	9	23	2430	8497	BraA01g003990.3C.gene;BraA01g039820.3C.gene;BraA03g002110.3C.gene;BraA03g044550.3C.gene;BraA04g006680.3C.gene;BraA07g031690.3C.gene;BraA07g033140.3C.gene;BraA09g009730.3C.gene;BraA09g031520.3C.gene	K15923+K01227+K01227+K01444+K12309+K12373+K01206+K01191+K17108
Taurine and hypotaurine metabolism	ko00430	10	31	2430	8497	BraA01g000550.3C.gene;BraA03g006630.3C.gene;BraA03g007930.3C.gene;BraA03g022390.3C.gene;BraA05g029820.3C.gene;BraA07g031850.3C.gene;BraA08g001410.3C.gene;BraA09g048900.3C.gene;BraA10g022660.3C.gene;BraA10g024230.3C.gene	K18592+K10712+K01580+K10712+K01580+K01580+K10712+K10712+K01580+K10712
Glycosylphosphatidylinositol(GPI)-anchor biosynthesis	ko00563	3	32	2430	8497	BraA01g002920.3C.gene;BraA03g059500.3C.gene;BraA09g062640.3C.gene	K03858+K03858+K05290
Fructose and mannose metabolism	ko00051	37	118	2430	8497	BraA01g000200.3C.gene;BraA01g017010.3C.gene;BraA01g019090.3C.gene;BraA01g022530.3C.gene;BraA01g038700.3C.gene;BraA01g039940.3C.gene;BraA02g012740.3C.gene;BraA02g017380.3C.gene;BraA03g012880.3C.gene;BraA03g015310.3C.gene;BraA03g016690.3C.gene;BraA03g023960.3C.gene;BraA03g027170.3C.gene;BraA04g005700.3C.gene;BraA04g015630.3C.gene;BraA05g011720.3C.gene;BraA05g019040.3C.gene;BraA07g000960.3C.gene;Bra…	K01623+K00850+K19355+K01711+K00895+K19355+K00850+K01809+K00850+K00847+K00847+K17497+K00847+K03841+K01623+K03841+K00844+K00844+K01711+K01803+K00847+K00966+K00895+K00844+K03841+K00850+K00850+K19355+K00844+K00895+K01711+K03841+K00850+K01623+K19355+K00850+K01805
Non-homologous end-joining	ko03450	1	8	2430	8497	BraA10g012400.3C.gene	K10865
Carbon metabolism	ko01200	162	484	2430	8497	BraA01g000200.3C.gene;BraA01g001110.3C.gene;BraA01g001150.3C.gene;BraA01g004070.3C.gene;BraA01g017010.3C.gene;BraA01g021200.3C.gene;BraA01g021750.3C.gene;BraA01g037290.3C.gene;BraA01g037300.3C.gene;BraA01g037500.3C.gene;BraA01g038640.3C.gene;BraA01g042920.3C.gene;BraA01g043400.3C.gene;BraA01g044230.3C.gene;BraA02g001230.3C.gene;BraA02g002350.3C.gene;BraA02g002660.3C.gene;BraA02g003100.3C.gene;Bra…	K01623+K00600+K01610+K00058+K00850+K01006+K01738+K11517+K11517+K11517+K00927+K01807+K00261+K01679+K15634+K00261+K01899+K00026+K00616+K02160+K14454+K00051+K00850+K01834+K05298+K00626+K01783+K00234+K00261+K14454+K00029+K00616+K00031+K02160+K00850+K00162+K01689+K00028+K00134+K00927+K11517+K01595+K00382+K01681+K00830+K01783+K01006+K03781+K14454+K01647+K01738+K01100+K03841+K19269+K01602+K01602+K01602+…
Selenocompound metabolism	ko00450	9	36	2430	8497	BraA02g035190.3C.gene;BraA03g031420.3C.gene;BraA03g040590.3C.gene;BraA05g002370.3C.gene;BraA05g024300.3C.gene;BraA06g030500.3C.gene;BraA06g043580.3C.gene;BraA08g006300.3C.gene;BraA08g020810.3C.gene	K00384+K00549+K13811+K00384+K13811+K00384+K13811+K01874+K00384
Cysteine and methionine metabolism	ko00270	65	194	2430	8497	BraA01g005980.3C.gene;BraA01g009070.3C.gene;BraA01g014280.3C.gene;BraA01g014290.3C.gene;BraA01g021750.3C.gene;BraA01g021990.3C.gene;BraA01g030200.3C.gene;BraA02g003100.3C.gene;BraA02g008260.3C.gene;BraA02g013600.3C.gene;BraA02g014250.3C.gene;BraA02g024030.3C.gene;BraA02g025170.3C.gene;BraA03g004710.3C.gene;BraA03g007250.3C.gene;BraA03g020090.3C.gene;BraA03g025500.3C.gene;BraA03g029510.3C.gene;Bra…	K00811+K00815+K00815+K00815+K01738+K08967+K01251+K00026+K14454+K00928+K00815+K05933+K01011+K14454+K01611+K00827+K00815+K00789+K01611+K00549+K00827+K00789+K00826+K01251+K00815+K00811+K14454+K01738+K00026+K00558+K14455+K00789+K00789+K00827+K14455+K00815+K00547+K00826+K00826+K00558+K05933+K00640+K01251+K00640+K00826+K01244+K00827+K00826+K00826+K01738+K05933+K00815+K00815+K20772+K13034+K00815+K00547+…
Base excision repair	ko03410	21	55	2430	8497	BraA01g002560.3C.gene;BraA02g026980.3C.gene;BraA02g031420.3C.gene;BraA03g021950.3C.gene;BraA03g025200.3C.gene;BraA03g029120.3C.gene;BraA04g009160.3C.gene;BraA05g014610.3C.gene;BraA05g034370.3C.gene;BraA05g034850.3C.gene;BraA06g005380.3C.gene;BraA06g006720.3C.gene;BraA06g009890.3C.gene;BraA07g026020.3C.gene;BraA07g032330.3C.gene;BraA07g038780.3C.gene;BraA07g041740.3C.gene;BraA09g042120.3C.gene;Bra…	K10772+K10798+K01246+K01142+K02325+K10798+K03575+K04802+K01246+K03652+K10747+K03505+K01246+K01246+K10747+K01246+K03504+K01247+K04802+K10802+K01246
Sphingolipid metabolism	ko00600	10	41	2430	8497	BraA01g002290.3C.gene;BraA02g002710.3C.gene;BraA03g003510.3C.gene;BraA04g006680.3C.gene;BraA04g026960.3C.gene;BraA05g007580.3C.gene;BraA06g024750.3C.gene;BraA07g034560.3C.gene;BraA08g025660.3C.gene;BraA09g031520.3C.gene	K00654+K07407+K07407+K12309+K12349+K12349+K00654+K04713+K04710+K17108
Zeatin biosynthesis	ko00908	9	29	2430	8497	BraA01g030410.3C.gene;BraA02g009460.3C.gene;BraA02g012590.3C.gene;BraA02g018390.3C.gene;BraA04g011070.3C.gene;BraA07g001320.3C.gene;BraA07g039010.3C.gene;BraA09g011860.3C.gene;BraA10g028620.3C.gene	K10760+K00279+K00279+K10760+K10717+K00279+K00279+K00279+K13493
RNA transport	ko03013	53	299	2430	8497	BraA01g000590.3C.gene;BraA01g007040.3C.gene;BraA01g007140.3C.gene;BraA01g009750.3C.gene;BraA01g012630.3C.gene;BraA01g042890.3C.gene;BraA01g043830.3C.gene;BraA02g010330.3C.gene;BraA02g010530.3C.gene;BraA02g043620.3C.gene;BraA03g007780.3C.gene;BraA03g008330.3C.gene;BraA03g015000.3C.gene;BraA03g023770.3C.gene;BraA03g036200.3C.gene;BraA03g053370.3C.gene;BraA03g053530.3C.gene;BraA04g000280.3C.gene;Bra…	K12875+K03260+K03260+K13126+K18213+K14289+K14290+K03231+K03539+K05019+K14290+K03259+K03257+K14324+K03257+K12160+K03113+K14319+K10577+K03236+K03245+K03257+K12160+K13130+K14306+K03113+K14290+K13137+K14325+K14289+K14314+K13126+K13126+K03239+K03239+K13025+K02516+K12160+K13126+K03243+K03259+K14320+K03252+K13126+K03243+K14325+K13137+K13114+K14319+K14290+K03248+K12160+K03238
Plant hormone signal transduction	ko04075	197	559	2430	8497	BraA01g000430.3C.gene;BraA01g000880.3C.gene;BraA01g003530.3C.gene;BraA01g003550.3C.gene;BraA01g004130.3C.gene;BraA01g004270.3C.gene;BraA01g005780.3C.gene;BraA01g006580.3C.gene;BraA01g008880.3C.gene;BraA01g009450.3C.gene;BraA01g009460.3C.gene;BraA01g009470.3C.gene;BraA01g013230.3C.gene;BraA01g014680.3C.gene;BraA01g016800.3C.gene;BraA01g016840.3C.gene;BraA01g016870.3C.gene;BraA01g023270.3C.gene;Bra…	K13415+K14498+K14488+K14488+K14505+K14498+K14484+K14488+K14484+K14496+K13422+K13422+K14488+K14486+K14497+K14508+K14508+K14505+K14500+K14509+K14490+K13464+K14484+K14509+K14431+K13464+K14487+K14486+K14488+K14491+K14504+K14487+K14488+K13464+K13464+K13946+K14499+K14517+K13464+K14488+K14488+K14484+K13946+K14496+K13946+K14496+K14492+K14492+K16189+K14506+K14514+K13946+K14488+K14485+K14484+K14432+K13449+…
Fatty acid biosynthesis	ko00061	32	77	2430	8497	BraA01g043320.3C.gene;BraA02g006440.3C.gene;BraA02g022550.3C.gene;BraA02g028550.3C.gene;BraA03g006900.3C.gene;BraA03g020440.3C.gene;BraA03g032440.3C.gene;BraA03g040860.3C.gene;BraA03g041460.3C.gene;BraA03g042200.3C.gene;BraA05g000610.3C.gene;BraA05g003770.3C.gene;BraA05g019770.3C.gene;BraA05g039380.3C.gene;BraA05g041270.3C.gene;BraA06g004850.3C.gene;BraA06g005660.3C.gene;BraA06g033900.3C.gene;Bra…	K00059+K02160+K09458+K01897+K02160+K09458+K01897+K01897+K10782+K00208+K01897+K03921+K01897+K01897+K03921+K11262+K10781+K01897+K01897+K09458+K11262+K00059+K10781+K00648+K01897+K01897+K10781+K10781+K00059+K03921+K02160+K03921
Thiamine metabolism	ko00730	5	15	2430	8497	BraA03g039860.3C.gene;BraA03g046310.3C.gene;BraA03g046320.3C.gene;BraA07g008940.3C.gene;BraA08g035570.3C.gene	K01662+K01662+K01662+K00878+K00949
Valine, leucine and isoleucine biosynthesis	ko00290	15	43	2430	8497	BraA02g005320.3C.gene;BraA02g025820.3C.gene;BraA02g025840.3C.gene;BraA03g039020.3C.gene;BraA04g020990.3C.gene;BraA05g003380.3C.gene;BraA05g003390.3C.gene;BraA05g027600.3C.gene;BraA06g006950.3C.gene;BraA08g003210.3C.gene;BraA08g006460.3C.gene;BraA08g032260.3C.gene;BraA08g032270.3C.gene;BraA09g062040.3C.gene;Brassica_rapa_newGene_1838	K00052+K00052+K00052+K00826+K01754+K01704+K01704+K00826+K00826+K00826+K01703+K00826+K00826+K00826+K01653
N-Glycan biosynthesis	ko00510	11	76	2430	8497	BraA02g005460.3C.gene;BraA03g045330.3C.gene;BraA05g002240.3C.gene;BraA05g005900.3C.gene;BraA05g040510.3C.gene;BraA06g037520.3C.gene;BraA07g012340.3C.gene;BraA08g031600.3C.gene;BraA09g007990.3C.gene;BraA10g032830.3C.gene;Brassica_rapa_newGene_6203	K00737+K07252+K01001+K03844+K00737+K00737+K01228+K12669+K05546+K07252+K09659
Sulfur relay system	ko04122	4	20	2430	8497	BraA02g025170.3C.gene;BraA04g031450.3C.gene;BraA05g003810.3C.gene;BraA09g028320.3C.gene	K01011+K03635+K03635+K21232
Ascorbate and aldarate metabolism	ko00053	36	67	2430	8497	BraA01g002390.3C.gene;BraA01g002610.3C.gene;BraA01g017580.3C.gene;BraA01g040660.3C.gene;BraA02g009330.3C.gene;BraA02g009340.3C.gene;BraA02g012730.3C.gene;BraA02g037920.3C.gene;BraA03g001240.3C.gene;BraA03g006880.3C.gene;BraA03g026770.3C.gene;BraA03g043300.3C.gene;BraA03g053010.3C.gene;BraA03g053380.3C.gene;BraA03g057260.3C.gene;BraA03g059120.3C.gene;BraA03g059920.3C.gene;BraA06g000530.3C.gene;Bra…	K00128+K00434+K14190+K00434+K00423+K00423+K00469+K08232+K08232+K00012+K00434+K00434+K00469+K14190+K00434+K00434+K00128+K00423+K00469+K00128+K00128+K10046+K08232+K00469+K00423+K14085+K17744+K14190+K00128+K00128+K00434+K00469+K08232+K00434+K00423+K16190
Proteasome	ko03050	8	110	2430	8497	BraA02g014630.3C.gene;BraA02g024080.3C.gene;BraA03g056480.3C.gene;BraA04g003620.3C.gene;BraA05g006370.3C.gene;BraA07g000250.3C.gene;BraA08g018990.3C.gene;BraA09g023680.3C.gene	K02737+K02735+K02738+K02737+K03061+K03028+K03028+K03038
Porphyrin and chlorophyll metabolism	ko00860	27	76	2430	8497	BraA01g001750.3C.gene;BraA01g009960.3C.gene;BraA01g019870.3C.gene;BraA01g025910.3C.gene;BraA01g027430.3C.gene;BraA02g022330.3C.gene;BraA02g029910.3C.gene;BraA02g041320.3C.gene;BraA03g005840.3C.gene;BraA03g043210.3C.gene;BraA03g048280.3C.gene;BraA03g052230.3C.gene;BraA04g008820.3C.gene;BraA05g037200.3C.gene;BraA06g005680.3C.gene;BraA06g008970.3C.gene;BraA08g006610.3C.gene;BraA08g035300.3C.gene;Bra…	K13545+K03405+K13544+K13071+K02492+K10960+K04040+K01885+K03403+K08101+K03405+K03428+K13606+K08101+K03404+K02492+K13606+K00218+K02492+K08099+K02492+K00218+K01698+K00218+K04040+K02492+K02492
Tyrosine metabolism	ko00350	36	77	2430	8497	BraA01g005980.3C.gene;BraA01g008840.3C.gene;BraA01g009070.3C.gene;BraA01g014280.3C.gene;BraA01g014290.3C.gene;BraA02g008260.3C.gene;BraA02g014190.3C.gene;BraA02g014250.3C.gene;BraA02g027990.3C.gene;BraA03g004710.3C.gene;BraA03g022300.3C.gene;BraA03g025500.3C.gene;BraA03g054450.3C.gene;BraA03g057120.3C.gene;BraA03g063280.3C.gene;BraA04g022190.3C.gene;BraA05g013640.3C.gene;BraA05g015170.3C.gene;Bra…	K00811+K01592+K00815+K00815+K00815+K14454+K00451+K00815+K00276+K14454+K00276+K00815+K00815+K00811+K14454+K14455+K14455+K00815+K00001+K01592+K01592+K00121+K00817+K18857+K00276+K00276+K00121+K01592+K01800+K00815+K00815+K00001+K00815+K00815+K01592+K00457
Propanoate metabolism	ko00640	16	52	2430	8497	BraA02g002660.3C.gene;BraA02g006440.3C.gene;BraA02g035700.3C.gene;BraA02g039500.3C.gene;BraA03g006900.3C.gene;BraA03g037710.3C.gene;BraA04g020930.3C.gene;BraA06g004850.3C.gene;BraA06g016890.3C.gene;BraA07g024300.3C.gene;BraA08g007750.3C.gene;BraA08g027370.3C.gene;BraA09g022910.3C.gene;BraA10g023970.3C.gene;BraA10g030620.3C.gene;Brassica_rapa_newGene_4964	K01899+K02160+K00167+K00626+K02160+K00382+K05605+K11262+K00166+K05605+K11262+K00166+K00626+K02160+K01899+K05605
Ubiquitin mediated proteolysis	ko04120	47	229	2430	8497	BraA01g002330.3C.gene;BraA01g004710.3C.gene;BraA01g013500.3C.gene;BraA01g035590.3C.gene;BraA02g000180.3C.gene;BraA02g001780.3C.gene;BraA02g011450.3C.gene;BraA02g024320.3C.gene;BraA02g029150.3C.gene;BraA02g041080.3C.gene;BraA03g001920.3C.gene;BraA03g002140.3C.gene;BraA03g005940.3C.gene;BraA03g008710.3C.gene;BraA03g010480.3C.gene;BraA03g015060.3C.gene;BraA03g024030.3C.gene;BraA03g050590.3C.gene;Bra…	K10688+K03363+K03364+K10578+K03349+K03348+K10140+K03363+K03354+K03358+K10583+K03348+K03364+K10144+K10144+K10143+K10576+K03364+K10686+K03363+K04506+K10577+K04506+K04506+K06688+K06688+K04706+K03355+K03357+K10580+K03875+K04506+K10581+K03875+K04554+K10573+K10599+K10592+K03364+K10684+K04706+K03352+K03352+K03352+K10144+K10144+K10144
Galactose metabolism	ko00052	40	94	2430	8497	BraA01g014620.3C.gene;BraA01g017010.3C.gene;BraA01g037790.3C.gene;BraA01g043720.3C.gene;BraA02g002710.3C.gene;BraA02g008780.3C.gene;BraA02g012740.3C.gene;BraA03g003510.3C.gene;BraA03g004780.3C.gene;BraA03g005050.3C.gene;BraA03g006680.3C.gene;BraA03g007910.3C.gene;BraA03g012880.3C.gene;BraA03g018880.3C.gene;BraA03g018900.3C.gene;BraA03g051560.3C.gene;BraA04g006680.3C.gene;BraA04g006780.3C.gene;Bra…	K01784+K00850+K01193+K00963+K07407+K06617+K00850+K07407+K01187+K01193+K01785+K00963+K00850+K01193+K01193+K01784+K12309+K01193+K01193+K00844+K01785+K01193+K01193+K01193+K01785+K00844+K06617+K00844+K00850+K00850+K01784+K00844+K01784+K01193+K01784+K06617+K00850+K01193+K00850+K00965
Aminoacyl-tRNA biosynthesis	ko00970	17	121	2430	8497	BraA02g015290.3C.gene;BraA02g041320.3C.gene;BraA03g012840.3C.gene;BraA03g035960.3C.gene;BraA03g050110.3C.gene;BraA03g057560.3C.gene;BraA04g015880.3C.gene;BraA06g033930.3C.gene;BraA07g023280.3C.gene;BraA08g006300.3C.gene;BraA08g012280.3C.gene;BraA08g016420.3C.gene;BraA08g019830.3C.gene;BraA08g030160.3C.gene;BraAnng001270.3C.gene;Brassica_rapa_newGene_4059;Brassica_rapa_newGene_8654	K01881+K01885+K01893+K04567+K01870+K02435+K01889+K01875+K01889+K01874+K01893+K01876+K01887+K01873+K01876+K02434+K01867
Glucosinolate biosynthesis	ko00966	10	23	2430	8497	BraA01g000830.3C.gene;BraA02g042670.3C.gene;BraA03g043740.3C.gene;BraA03g043750.3C.gene;BraA03g061220.3C.gene;BraA04g008320.3C.gene;BraA04g016310.3C.gene;BraA04g029510.3C.gene;BraA06g012350.3C.gene;BraA07g038080.3C.gene	K11812+K15741+K15741+K15741+K11812+K12156+K11813+K12156+K12154+K11821
Biosynthesis of amino acids	ko01230	149	456	2430	8497	BraA01g000200.3C.gene;BraA01g000480.3C.gene;BraA01g001110.3C.gene;BraA01g004070.3C.gene;BraA01g005980.3C.gene;BraA01g009070.3C.gene;BraA01g014280.3C.gene;BraA01g014290.3C.gene;BraA01g017010.3C.gene;BraA01g021750.3C.gene;BraA01g027200.3C.gene;BraA01g034850.3C.gene;BraA01g038640.3C.gene;BraA01g042920.3C.gene;BraA02g001230.3C.gene;BraA02g001810.3C.gene;BraA02g004870.3C.gene;BraA02g005320.3C.gene;Bra…	K01623+K00891+K00600+K00058+K00811+K00815+K00815+K00815+K00850+K01738+K00765+K01915+K00927+K01807+K15634+K01817+K00616+K00052+K01915+K00766+K14454+K00850+K00928+K00815+K01834+K00818+K00052+K00052+K01783+K01657+K14454+K00616+K00031+K00286+K00850+K14677+K01689+K12657+K00800+K00815+K01476+K00789+K00549+K00134+K13832+K00927+K00789+K01915+K00826+K01681+K10206+K01783+K00815+K00811+K14454+K01714+K01647+…
Glyoxylate and dicarboxylate metabolism	ko00630	55	147	2430	8497	BraA01g001110.3C.gene;BraA01g034850.3C.gene;BraA01g037290.3C.gene;BraA01g037300.3C.gene;BraA01g037500.3C.gene;BraA02g003100.3C.gene;BraA02g006550.3C.gene;BraA02g039500.3C.gene;BraA03g036450.3C.gene;BraA03g037710.3C.gene;BraA03g038160.3C.gene;BraA03g042060.3C.gene;BraA03g042340.3C.gene;BraA03g059190.3C.gene;BraA04g002070.3C.gene;BraA04g009580.3C.gene;BraA04g009980.3C.gene;BraA04g010950.3C.gene;Bra…	K00600+K01915+K11517+K11517+K11517+K00026+K01915+K00626+K11517+K00382+K01915+K01681+K00830+K03781+K01647+K01915+K19269+K01602+K01602+K01602+K00026+K00284+K02437+K02437+K01915+K11517+K11517+K11517+K01915+K15919+K03781+K14272+K03781+K03781+K01602+K01647+K15893+K15893+K00600+K15918+K00600+K02437+K03781+K01681+K00600+K14272+K00605+K00830+K00626+K01647+K15919+K00025+K01915+K00284+K03781
Glycolysis / Gluconeogenesis	ko00010	71	220	2430	8497	BraA01g000200.3C.gene;BraA01g001150.3C.gene;BraA01g001840.3C.gene;BraA01g002390.3C.gene;BraA01g017010.3C.gene;BraA01g038640.3C.gene;BraA01g038700.3C.gene;BraA01g040980.3C.gene;BraA02g000270.3C.gene;BraA02g001230.3C.gene;BraA02g012360.3C.gene;BraA02g012740.3C.gene;BraA02g024490.3C.gene;BraA03g006350.3C.gene;BraA03g006680.3C.gene;BraA03g012880.3C.gene;BraA03g015810.3C.gene;BraA03g019060.3C.gene;Bra…	K01623+K01610+K01792+K00128+K00850+K00927+K00895+K01568+K01568+K15634+K01792+K00850+K01834+K01792+K01785+K00850+K00162+K01689+K00134+K00927+K00382+K00128+K03841+K01623+K00131+K03841+K00844+K00001+K01785+K00627+K03103+K00128+K01785+K00128+K00873+K01610+K00873+K00844+K00161+K00121+K01792+K00873+K01803+K01792+K00927+K00161+K00895+K18857+K01834+K14085+K00844+K03841+K00850+K00128+K00850+K00128+K00121+…
Pantothenate and CoA biosynthesis	ko00770	14	50	2430	8497	BraA01g005840.3C.gene;BraA01g034860.3C.gene;BraA03g039020.3C.gene;BraA05g027600.3C.gene;BraA05g029500.3C.gene;BraA05g029770.3C.gene;BraA06g006950.3C.gene;BraA06g027830.3C.gene;BraA08g003210.3C.gene;BraA08g032260.3C.gene;BraA08g032270.3C.gene;BraA09g051080.3C.gene;BraA09g062040.3C.gene;Brassica_rapa_newGene_1838	K09680+K00207+K00826+K00826+K01598+K00207+K00826+K01431+K00826+K00826+K00826+K00606+K00826+K01653
DNA replication	ko03030	46	222	2430	8497	BraA01g011400.3C.gene;BraA01g043980.3C.gene;BraA02g017590.3C.gene;BraA02g017770.3C.gene;BraA02g024100.3C.gene;BraA02g032740.3C.gene;BraA03g003250.3C.gene;BraA03g018220.3C.gene;BraA03g025200.3C.gene;BraA03g029320.3C.gene;BraA03g040240.3C.gene;BraA03g042100.3C.gene;BraA03g043150.3C.gene;BraA03g054460.3C.gene;BraA04g018020.3C.gene;BraA04g024360.3C.gene;BraA05g011100.3C.gene;BraA05g014610.3C.gene;Bra…	K10744+K10739+K02685+K02321+K10756+K02541+K07466+K07466+K02325+K02210+K07466+K02209+K02212+K07466+K10739+K07466+K07466+K04802+K07466+K10747+K03505+K07466+K02542+K07466+K07466+K02320+K02684+K10747+K03504+K07466+K02210+K07466+K07466+K07466+K04802+K02540+K07466+K07466+K07466+K07466+K07466+K07466+K07466+K07466+K10744+K10743
Purine metabolism	ko00230	48	272	2430	8497	BraA01g020540.3C.gene;BraA02g017590.3C.gene;BraA02g017770.3C.gene;BraA03g000820.3C.gene;BraA03g025200.3C.gene;BraA03g026300.3C.gene;BraA03g039590.3C.gene;BraA03g040590.3C.gene;BraA03g047310.3C.gene;BraA03g050250.3C.gene;BraA03g055950.3C.gene;BraA03g061240.3C.gene;BraA04g005390.3C.gene;BraA04g007220.3C.gene;BraA04g026360.3C.gene;BraA05g024300.3C.gene;BraA05g024930.3C.gene;BraA06g006720.3C.gene;Bra…	K03017+K02685+K02321+K00856+K02325+K00939+K01923+K13811+K14977+K00759+K03015+K00860+K03013+K03008+K00939+K13811+K03013+K03505+K01510+K00873+K00873+K01510+K03021+K13811+K13484+K03011+K00365+K03000+K02320+K02684+K00873+K00942+K01952+K00760+K03504+K03010+K14641+K20790+K03007+K01945+K00860+K03027+K03017+K00942+K02999+K00873+K00873+K00759
Isoquinoline alkaloid biosynthesis	ko00950	27	49	2430	8497	BraA01g005980.3C.gene;BraA01g008840.3C.gene;BraA01g009070.3C.gene;BraA01g014280.3C.gene;BraA01g014290.3C.gene;BraA02g008260.3C.gene;BraA02g014250.3C.gene;BraA02g027990.3C.gene;BraA03g004710.3C.gene;BraA03g022300.3C.gene;BraA03g025500.3C.gene;BraA03g054450.3C.gene;BraA03g057120.3C.gene;BraA03g063280.3C.gene;BraA04g022190.3C.gene;BraA05g013640.3C.gene;BraA05g015170.3C.gene;BraA07g000480.3C.gene;Bra…	K00811+K01592+K00815+K00815+K00815+K14454+K00815+K00276+K14454+K00276+K00815+K00815+K00811+K14454+K14455+K14455+K00815+K01592+K01592+K00276+K00276+K01592+K00815+K00815+K00815+K00815+K01592
Phenylalanine metabolism	ko00360	44	85	2430	8497	BraA01g005980.3C.gene;BraA01g009070.3C.gene;BraA01g014280.3C.gene;BraA01g014290.3C.gene;BraA01g016990.3C.gene;BraA02g008260.3C.gene;BraA02g014250.3C.gene;BraA02g018010.3C.gene;BraA02g027990.3C.gene;BraA03g004710.3C.gene;BraA03g016250.3C.gene;BraA03g016260.3C.gene;BraA03g022300.3C.gene;BraA03g025500.3C.gene;BraA03g039680.3C.gene;BraA03g054450.3C.gene;BraA03g057120.3C.gene;BraA03g058580.3C.gene;Bra…	K00811+K00815+K00815+K00815+K00588+K14454+K00815+K00588+K00276+K14454+K00487+K00487+K00276+K00815+K01904+K00815+K00811+K00588+K14454+K10775+K00487+K14455+K10775+K10775+K14455+K00815+K01904+K01904+K01904+K10775+K10775+K00588+K00817+K00276+K00276+K00588+K00588+K01904+K00815+K00815+K10775+K00815+K00815+K00457
Brassinosteroid biosynthesis	ko00905	11	17	2430	8497	BraA01g002350.3C.gene;BraA01g022910.3C.gene;BraA02g005430.3C.gene;BraA02g039080.3C.gene;BraA03g059990.3C.gene;BraA04g014900.3C.gene;BraA05g033290.3C.gene;BraA06g036240.3C.gene;BraA07g017820.3C.gene;BraA09g003910.3C.gene;BraA09g041760.3C.gene	K12637+K09587+K12639+K12640+K12637+K12640+K12638+K12640+K15639+K12640+K09587
beta-Alanine metabolism	ko00410	24	72	2430	8497	BraA01g002390.3C.gene;BraA01g034860.3C.gene;BraA02g027990.3C.gene;BraA03g007930.3C.gene;BraA03g022300.3C.gene;BraA03g055140.3C.gene;BraA03g059920.3C.gene;BraA04g020930.3C.gene;BraA05g029770.3C.gene;BraA05g029820.3C.gene;BraA06g018870.3C.gene;BraA06g024290.3C.gene;BraA06g027830.3C.gene;BraA07g023700.3C.gene;BraA07g024300.3C.gene;BraA07g031850.3C.gene;BraA08g001190.3C.gene;BraA08g009880.3C.gene;Bra…	K00128+K00207+K00276+K01580+K00276+K12259+K00128+K05605+K00207+K01580+K00128+K00128+K01431+K17839+K05605+K01580+K14085+K00276+K00276+K00128+K00128+K00797+K01580+K05605
Folate biosynthesis	ko00790	10	30	2430	8497	BraA02g001870.3C.gene;BraA02g024840.3C.gene;BraA03g043050.3C.gene;BraA04g031450.3C.gene;BraA05g003810.3C.gene;BraA05g035180.3C.gene;BraA05g038390.3C.gene;BraA09g028320.3C.gene;BraA10g028770.3C.gene;Brassica_rapa_newGene_6036	K01930+K01307+K13998+K03635+K03635+K01633+K01495+K21232+K01930+K01930
RNA degradation	ko03018	42	211	2430	8497	BraA01g009750.3C.gene;BraA01g017010.3C.gene;BraA01g021650.3C.gene;BraA01g026730.3C.gene;BraA01g037520.3C.gene;BraA02g007560.3C.gene;BraA02g009650.3C.gene;BraA02g012740.3C.gene;BraA02g016800.3C.gene;BraA02g026530.3C.gene;BraA03g010220.3C.gene;BraA03g012880.3C.gene;BraA03g017640.3C.gene;BraA03g019060.3C.gene;BraA03g035940.3C.gene;BraA05g033670.3C.gene;BraA05g037970.3C.gene;BraA06g005060.3C.gene;Bra…	K13126+K00850+K12617+K12591+K12620+K12580+K12581+K00850+K12627+K12614+K12581+K00850+K04077+K01689+K04077+K04077+K12589+K12605+K12617+K12590+K12581+K04077+K13126+K13126+K12603+K00850+K12602+K12602+K00850+K13126+K12614+K12592+K12585+K12608+K13126+K00850+K12621+K00850+K12613+K12581+K12608+K03678
Citrate cycle (TCA cycle)	ko00020	27	103	2430	8497	BraA01g001150.3C.gene;BraA01g044230.3C.gene;BraA02g002660.3C.gene;BraA02g003100.3C.gene;BraA02g040200.3C.gene;BraA02g045630.3C.gene;BraA03g006410.3C.gene;BraA03g015810.3C.gene;BraA03g037710.3C.gene;BraA03g042060.3C.gene;BraA04g002070.3C.gene;BraA04g016750.3C.gene;BraA05g033100.3C.gene;BraA06g029190.3C.gene;BraA07g013530.3C.gene;BraA07g017190.3C.gene;BraA07g023590.3C.gene;BraA07g034950.3C.gene;Bra…	K01610+K01679+K01899+K00026+K01648+K00234+K00031+K00162+K00382+K01681+K01647+K00026+K00627+K01610+K00161+K00234+K01647+K00161+K01681+K00030+K00658+K00235+K00164+K00162+K01647+K00025+K01899
Fatty acid elongation	ko00062	19	60	2430	8497	BraA01g019160.3C.gene;BraA01g019180.3C.gene;BraA02g001400.3C.gene;BraA02g030820.3C.gene;BraA03g058730.3C.gene;BraA04g007520.3C.gene;BraA04g019210.3C.gene;BraA04g020490.3C.gene;BraA05g038960.3C.gene;BraA06g015010.3C.gene;BraA07g030740.3C.gene;BraA07g033010.3C.gene;BraA08g015900.3C.gene;BraA09g010440.3C.gene;BraA09g037330.3C.gene;BraA09g037930.3C.gene;BraA10g002770.3C.gene;BraA10g023600.3C.gene;Bra…	K01074+K01074+K15397+K15397+K15397+K18880+K15397+K15397+K10249+K15397+K15397+K10251+K15397+K15397+K10251+K15397+K15397+K10258+K10703
alpha-Linolenic acid metabolism	ko00592	47	78	2430	8497	BraA01g008530.3C.gene;BraA01g019720.3C.gene;BraA01g041760.3C.gene;BraA02g001210.3C.gene;BraA02g017730.3C.gene;BraA02g021090.3C.gene;BraA02g030050.3C.gene;BraA02g039900.3C.gene;BraA03g001410.3C.gene;BraA03g018600.3C.gene;BraA03g032970.3C.gene;BraA03g054820.3C.gene;BraA04g023760.3C.gene;BraA05g011680.3C.gene;BraA05g038680.3C.gene;BraA05g040640.3C.gene;BraA05g041920.3C.gene;BraA05g041930.3C.gene;Bra…	K10527+K00232+K10527+K14674+K00454+K00454+K01723+K07513+K14674+K00232+K10527+K10527+K07513+K07513+K10527+K10529+K18858+K18858+K08241+K10526+K10526+K00232+K10526+K10526+K08241+K14674+K00454+K00454+K00454+K00454+K18857+K10527+K10526+K10526+K10526+K10526+K10526+K08241+K00454+K10526+K10525+K00232+K00454+K00232+K00232+K05894+K14674
Cutin, suberine and wax biosynthesis	ko00073	25	58	2430	8497	BraA01g004350.3C.gene;BraA02g009810.3C.gene;BraA02g016690.3C.gene;BraA02g019970.3C.gene;BraA02g040360.3C.gene;BraA03g043590.3C.gene;BraA04g003820.3C.gene;BraA04g023960.3C.gene;BraA04g026730.3C.gene;BraA04g026750.3C.gene;BraA05g007850.3C.gene;BraA05g011450.3C.gene;BraA05g036180.3C.gene;BraA07g014240.3C.gene;BraA07g022490.3C.gene;BraA07g028970.3C.gene;BraA07g029860.3C.gene;BraA09g000630.3C.gene;Bra…	K13356+K13356+K15400+K17991+K17991+K15402+K13356+K17991+K15404+K15404+K15404+K17991+K15399+K17991+K13356+K15403+K17991+K15398+K15405+K15402+K15398+K15404+K15398+K13356+K13356
Ribosome biogenesis in eukaryotes	ko03008	28	153	2430	8497	BraA01g021220.3C.gene;BraA01g043830.3C.gene;BraA02g006660.3C.gene;BraA02g007540.3C.gene;BraA02g010530.3C.gene;BraA02g017440.3C.gene;BraA02g028460.3C.gene;BraA02g041490.3C.gene;BraA03g007780.3C.gene;BraA03g028340.3C.gene;BraA03g033090.3C.gene;BraA03g035530.3C.gene;BraA03g045510.3C.gene;BraA05g041660.3C.gene;BraA06g011520.3C.gene;BraA07g020470.3C.gene;BraA08g032040.3C.gene;BraA09g001420.3C.gene;Bra…	K14556+K14290+K14555+K11128+K03539+K14572+K11131+K14570+K14290+K14554+K14538+K14564+K07179+K14290+K14558+K11883+K14521+K13288+K14567+K14559+K11130+K03097+K14548+K14570+K14521+K14564+K14290+K14553
SNARE interactions in vesicular transport	ko04130	21	78	2430	8497	BraA01g005860.3C.gene;BraA01g043430.3C.gene;BraA03g003310.3C.gene;BraA03g034970.3C.gene;BraA04g006990.3C.gene;BraA05g042100.3C.gene;BraA06g005710.3C.gene;BraA06g007930.3C.gene;BraA06g021000.3C.gene;BraA07g002460.3C.gene;BraA08g012620.3C.gene;BraA08g017210.3C.gene;BraA08g031740.3C.gene;BraA08g033100.3C.gene;BraA09g003760.3C.gene;BraA09g058480.3C.gene;BraA09g061410.3C.gene;BraA10g026980.3C.gene;Bra…	K08515+K08486+K08486+K08486+K08486+K08486+K08486+K08486+K08506+K08486+K08504+K08515+K08486+K08486+K08493+K08495+K08486+K08515+K08504+K08504+K08489
Riboflavin metabolism	ko00740	1	11	2430	8497	BraA02g010750.3C.gene	K14652
Sesquiterpenoid and triterpenoid biosynthesis	ko00909	11	30	2430	8497	BraA01g001230.3C.gene;BraA03g062560.3C.gene;BraA03g063030.3C.gene;BraA04g011870.3C.gene;BraA06g031290.3C.gene;BraA06g031370.3C.gene;BraA06g031540.3C.gene;BraA07g026440.3C.gene;BraA07g042000.3C.gene;BraA07g042010.3C.gene;BraA09g006230.3C.gene	K00511+K14184+K14184+K15799+K14184+K14184+K00511+K15815+K15822+K15815+K00511
Protein export	ko03060	21	98	2430	8497	BraA01g000910.3C.gene;BraA02g016240.3C.gene;BraA02g034370.3C.gene;BraA03g019440.3C.gene;BraA03g021340.3C.gene;BraA04g020640.3C.gene;BraA05g004860.3C.gene;BraA05g020380.3C.gene;BraA05g031320.3C.gene;BraA05g037310.3C.gene;BraA06g011370.3C.gene;BraA06g024880.3C.gene;BraA06g040750.3C.gene;BraA07g002000.3C.gene;BraA07g008590.3C.gene;BraA07g020790.3C.gene;BraA08g004750.3C.gene;BraA08g005630.3C.gene;Bra…	K12946+K07342+K03118+K09490+K03105+K03217+K09481+K03105+K13280+K09648+K03106+K03109+K03118+K10956+K09490+K09490+K03105+K03106+K03100+K09481+K13431
Arachidonic acid metabolism	ko00590	12	31	2430	8497	BraA01g000550.3C.gene;BraA02g001210.3C.gene;BraA02g004960.3C.gene;BraA03g001410.3C.gene;BraA03g016820.3C.gene;BraA03g057030.3C.gene;BraA04g032410.3C.gene;BraA05g000010.3C.gene;BraA05g013090.3C.gene;BraA07g022740.3C.gene;BraA09g053340.3C.gene;BraA10g032260.3C.gene	K18592+K14674+K01254+K14674+K00432+K00432+K00432+K00432+K00432+K14674+K00432+K14674
Carbon fixation in photosynthetic organisms	ko00710	56	139	2430	8497	BraA01g000200.3C.gene;BraA01g001150.3C.gene;BraA01g021200.3C.gene;BraA01g038640.3C.gene;BraA01g042920.3C.gene;BraA02g003100.3C.gene;BraA02g008260.3C.gene;BraA02g011660.3C.gene;BraA02g037000.3C.gene;BraA02g043170.3C.gene;BraA03g004710.3C.gene;BraA03g004740.3C.gene;BraA03g030040.3C.gene;BraA03g031530.3C.gene;BraA03g035490.3C.gene;BraA03g036720.3C.gene;BraA03g044370.3C.gene;BraA03g046280.3C.gene;Bra…	K01623+K01610+K01006+K00927+K01807+K00026+K14454+K00051+K05298+K01783+K14454+K00029+K00028+K00134+K00927+K01595+K01783+K01006+K14454+K01100+K03841+K01602+K01602+K01602+K01623+K00026+K14455+K00615+K03841+K14455+K01595+K01807+K05298+K01610+K00029+K14272+K05298+K00029+K01602+K01803+K01100+K00927+K01595+K03841+K05298+K00855+K14272+K00855+K01595+K03841+K01100+K00615+K01623+K00134+K05298+K00025
Pentose phosphate pathway	ko00030	36	105	2430	8497	BraA01g000200.3C.gene;BraA01g017010.3C.gene;BraA01g038700.3C.gene;BraA01g042920.3C.gene;BraA02g004870.3C.gene;BraA02g012740.3C.gene;BraA02g043170.3C.gene;BraA03g005720.3C.gene;BraA03g012880.3C.gene;BraA03g044370.3C.gene;BraA04g005700.3C.gene;BraA04g015630.3C.gene;BraA04g017820.3C.gene;BraA04g028850.3C.gene;BraA05g005050.3C.gene;BraA05g011720.3C.gene;BraA05g040340.3C.gene;BraA06g009430.3C.gene;Bra…	K01623+K00850+K00895+K01807+K00616+K00850+K01783+K00616+K00850+K01783+K03841+K01623+K00131+K00852+K00615+K03841+K01807+K00616+K01057+K01057+K00036+K00036+K00895+K03841+K00850+K00850+K00036+K00851+K00033+K00895+K03841+K00615+K00850+K01623+K01057+K00850
Ribosome	ko03010	102	627	2430	8497	BraA01g000330.3C.gene;BraA01g025870.3C.gene;BraA01g036880.3C.gene;BraA01g038350.3C.gene;BraA01g038990.3C.gene;BraA01g039580.3C.gene;BraA01g040650.3C.gene;BraA01g042860.3C.gene;BraA01g043090.3C.gene;BraA02g005930.3C.gene;BraA02g007830.3C.gene;BraA02g008720.3C.gene;BraA02g019310.3C.gene;BraA02g030640.3C.gene;BraA02g038190.3C.gene;BraA02g038870.3C.gene;BraA03g000970.3C.gene;BraA03g001360.3C.gene;Bra…	K02975+K02939+K02968+K02946+K02864+K02955+K02973+K02974+K02894+K02899+K02913+K02919+K02915+K02940+K02943+K02987+K02930+K02979+K02962+K02958+K02879+K02991+K02952+K02995+K02910+K02983+K02870+K02964+K02885+K02931+K02891+K02973+K02930+K02918+K02914+K02922+K02946+K02932+K02966+K02923+K02927+K02929+K02997+K02896+K02899+K02985+K02902+K02920+K02923+K02937+K02978+K02936+K02927+K02882+K02901+K02961+K02946+…
AGE-RAGE signaling pathway in diabetic complications	ko04933	20	44	2430	8497	BraA01g002620.3C.gene;BraA01g003360.3C.gene;BraA01g008570.3C.gene;BraA01g022470.3C.gene;BraA01g041130.3C.gene;BraA02g032400.3C.gene;BraA03g021270.3C.gene;BraA03g045530.3C.gene;BraA03g059800.3C.gene;BraA04g008500.3C.gene;BraA05g004560.3C.gene;BraA05g006010.3C.gene;BraA06g042150.3C.gene;BraA06g044830.3C.gene;BraA09g011120.3C.gene;BraA09g042520.3C.gene;BraA09g046670.3C.gene;BraA09g063060.3C.gene;Bra…	K04392+K04392+K04392+K04392+K05857+K04392+K05857+K04392+K04392+K05857+K04392+K05857+K04392+K05857+K04392+K04392+K05857+K04371+K05857+K04392
Glycerolipid metabolism	ko00561	46	115	2430	8497	BraA01g002390.3C.gene;BraA01g007390.3C.gene;BraA01g039620.3C.gene;BraA02g001210.3C.gene;BraA02g002710.3C.gene;BraA02g008880.3C.gene;BraA02g033010.3C.gene;BraA03g001410.3C.gene;BraA03g003240.3C.gene;BraA03g003510.3C.gene;BraA03g012300.3C.gene;BraA03g029380.3C.gene;BraA03g057640.3C.gene;BraA03g059920.3C.gene;BraA04g027020.3C.gene;BraA04g027680.3C.gene;BraA05g007520.3C.gene;BraA05g018430.3C.gene;Bra…	K00128+K00901+K13508+K14674+K07407+K03715+K06119+K14674+K00901+K07407+K00901+K13508+K06118+K00128+K13508+K01054+K13508+K13523+K13508+K00128+K00128+K00901+K00901+K06119+K14674+K00864+K01054+K01054+K00864+K15918+K14085+K00630+K00128+K00128+K01054+K13508+K13508+K03715+K15728+K00630+K00901+K13508+K13508+K13508+K14674+K14457
Monoterpenoid biosynthesis	ko00902	2	7	2430	8497	BraA04g001300.3C.gene;BraA06g038730.3C.gene	K15095+K07385
Fatty acid degradation	ko00071	39	80	2430	8497	BraA01g002390.3C.gene;BraA01g008530.3C.gene;BraA01g019720.3C.gene;BraA01g041760.3C.gene;BraA02g028550.3C.gene;BraA02g039500.3C.gene;BraA02g039900.3C.gene;BraA03g018600.3C.gene;BraA03g032440.3C.gene;BraA03g032970.3C.gene;BraA03g040860.3C.gene;BraA03g054820.3C.gene;BraA03g059920.3C.gene;BraA04g023760.3C.gene;BraA05g000610.3C.gene;BraA05g011680.3C.gene;BraA05g019770.3C.gene;BraA05g022940.3C.gene;Bra…	K00128+K10527+K00232+K10527+K01897+K00626+K07513+K00232+K01897+K10527+K01897+K10527+K00128+K07513+K01897+K07513+K01897+K00001+K10527+K01897+K00128+K00128+K00232+K01897+K00121+K01897+K18857+K14085+K10527+K00128+K00128+K00121+K01897+K00626+K01897+K00001+K00232+K00232+K00232
Phagosome	ko04145	47	188	2430	8497	BraA01g001620.3C.gene;BraA01g002620.3C.gene;BraA01g003360.3C.gene;BraA01g008570.3C.gene;BraA01g016670.3C.gene;BraA01g022470.3C.gene;BraA01g025030.3C.gene;BraA01g044890.3C.gene;BraA02g016240.3C.gene;BraA02g025280.3C.gene;BraA02g032400.3C.gene;BraA03g027540.3C.gene;BraA03g029010.3C.gene;BraA03g030510.3C.gene;BraA03g045530.3C.gene;BraA03g052810.3C.gene;BraA03g059800.3C.gene;BraA04g021170.3C.gene;Bra…	K01365+K04392+K04392+K04392+K02152+K04392+K07375+K02152+K07342+K07374+K04392+K02150+K02151+K02152+K04392+K02152+K04392+K07375+K04392+K09481+K02145+K07375+K07375+K04392+K10956+K01365+K02147+K01365+K07374+K02144+K01365+K07897+K08054+K04392+K02150+K02150+K04392+K07897+K08057+K00921+K00921+K01365+K09481+K00921+K07375+K04392+K02154
Synthesis and degradation of ketone bodies	ko00072	3	9	2430	8497	BraA02g039500.3C.gene;BraA03g025350.3C.gene;BraA09g022910.3C.gene	K00626+K01640+K00626
Spliceosome	ko03040	37	323	2430	8497	BraA01g000590.3C.gene;BraA01g002760.3C.gene;BraA01g011110.3C.gene;BraA01g027130.3C.gene;BraA01g028410.3C.gene;BraA01g038110.3C.gene;BraA01g038810.3C.gene;BraA01g039590.3C.gene;BraA02g001930.3C.gene;BraA02g016800.3C.gene;BraA02g025300.3C.gene;BraA03g004230.3C.gene;BraA03g015930.3C.gene;BraA03g028880.3C.gene;BraA03g035360.3C.gene;BraA03g049430.3C.gene;BraA03g055600.3C.gene;BraA05g006980.3C.gene;Bra…	K12875+K12897+K12856+K03283+K12885+K12900+K03283+K11099+K12827+K12627+K12854+K12818+K12834+K11087+K03283+K12873+K11098+K12874+K11099+K12860+K11097+K12836+K11096+K13025+K12897+K12840+K12843+K03283+K12852+K10599+K12827+K12840+K12621+K12834+K12859+K12872+K12869
Cyanoamino acid metabolism	ko00460	41	109	2430	8497	BraA01g000550.3C.gene;BraA01g001110.3C.gene;BraA01g029610.3C.gene;BraA01g034680.3C.gene;BraA01g034690.3C.gene;BraA01g043570.3C.gene;BraA02g006840.3C.gene;BraA02g009700.3C.gene;BraA02g023150.3C.gene;BraA03g011770.3C.gene;BraA03g011780.3C.gene;BraA03g049730.3C.gene;BraA04g000640.3C.gene;BraA04g002030.3C.gene;BraA04g002040.3C.gene;BraA04g020960.3C.gene;BraA04g022180.3C.gene;BraA04g023640.3C.gene;Bra…	K18592+K00600+K05350+K05350+K05350+K01188+K01501+K13035+K01188+K01188+K01188+K05350+K05349+K01188+K01188+K01188+K01501+K01188+K01188+K01188+K01188+K01188+K01188+K01188+K01188+K01188+K05349+K05349+K01501+K00600+K00600+K00600+K01188+K01188+K13034+K01188+K01188+K01188+K01188+K05349+K01188
Endocytosis	ko04144	87	302	2430	8497	BraA01g002800.3C.gene;BraA01g003020.3C.gene;BraA01g008200.3C.gene;BraA01g010300.3C.gene;BraA01g011430.3C.gene;BraA01g012260.3C.gene;BraA01g025420.3C.gene;BraA01g027130.3C.gene;BraA01g034980.3C.gene;BraA01g036460.3C.gene;BraA01g038810.3C.gene;BraA01g039120.3C.gene;BraA01g041190.3C.gene;BraA01g041220.3C.gene;BraA01g042490.3C.gene;BraA01g042600.3C.gene;BraA02g011210.3C.gene;BraA02g026250.3C.gene;Bra…	K19476+K18442+K19476+K07904+K12191+K12184+K07901+K03283+K12486+K01115+K03283+K07904+K00889+K12486+K01115+K10364+K07904+K19476+K01115+K12489+K07904+K00889+K07904+K12471+K12486+K12486+K00889+K12183+K03283+K01115+K12191+K12193+K01115+K00889+K12493+K11839+K12492+K00889+K07904+K12471+K12492+K12185+K07904+K01115+K12486+K19476+K07904+K00889+K12486+K01115+K11866+K11866+K00889+K12471+K19366+K07904+K12191+…
Tryptophan metabolism	ko00380	36	91	2430	8497	BraA01g000830.3C.gene;BraA01g002390.3C.gene;BraA01g008780.3C.gene;BraA02g003880.3C.gene;BraA02g006840.3C.gene;BraA02g019880.3C.gene;BraA02g030930.3C.gene;BraA02g039500.3C.gene;BraA03g059190.3C.gene;BraA03g059920.3C.gene;BraA03g061220.3C.gene;BraA04g016310.3C.gene;BraA04g022180.3C.gene;BraA06g016090.3C.gene;BraA06g018870.3C.gene;BraA06g021550.3C.gene;BraA06g022060.3C.gene;BraA06g024290.3C.gene;Bra…	K11812+K00128+K11816+K11816+K01501+K16903+K11816+K00626+K03781+K00128+K11812+K11813+K01501+K03781+K00128+K01501+K11817+K00128+K03781+K03781+K11821+K14085+K03781+K00128+K00128+K00164+K00626+K07408+K11817+K01237+K03781+K01237+K01237+K01237+K01237+K01237
One carbon pool by folate	ko00670	8	40	2430	8497	BraA01g001110.3C.gene;BraA03g043050.3C.gene;BraA04g031270.3C.gene;BraA05g004120.3C.gene;BraA07g035910.3C.gene;BraA08g007700.3C.gene;BraA08g021770.3C.gene;BraA08g031370.3C.gene	K00600+K13998+K00297+K00297+K00600+K00600+K00600+K00605
Lysine degradation	ko00310	18	59	2430	8497	BraA01g002390.3C.gene;BraA01g002590.3C.gene;BraA01g004800.3C.gene;BraA02g039500.3C.gene;BraA03g059920.3C.gene;BraA04g018070.3C.gene;BraA06g018870.3C.gene;BraA06g024290.3C.gene;BraA07g024090.3C.gene;BraA07g037290.3C.gene;BraA08g001190.3C.gene;BraA08g021050.3C.gene;BraA08g026360.3C.gene;BraA08g031360.3C.gene;BraA09g020910.3C.gene;BraA09g022910.3C.gene;BraA09g049840.3C.gene;BraA10g031430.3C.gene	K00128+K18826+K14157+K00626+K00128+K00306+K00128+K00128+K11423+K11420+K14085+K00128+K00128+K00658+K00164+K00626+K11423+K11420
Glycosaminoglycan degradation	ko00531	3	10	2430	8497	BraA02g040840.3C.gene;BraA04g006680.3C.gene;BraA07g031690.3C.gene	K10532+K12309+K12373
Limonene and pinene degradation	ko00903	27	61	2430	8497	BraA01g002390.3C.gene;BraA02g041840.3C.gene;BraA03g001630.3C.gene;BraA03g012530.3C.gene;BraA03g059920.3C.gene;BraA03g060680.3C.gene;BraA05g015120.3C.gene;BraA06g009950.3C.gene;BraA06g018600.3C.gene;BraA06g018870.3C.gene;BraA06g024290.3C.gene;BraA06g032440.3C.gene;BraA08g021050.3C.gene;BraA08g021500.3C.gene;BraA08g026360.3C.gene;BraA08g031540.3C.gene;BraA09g044280.3C.gene;BraA09g047290.3C.gene;Bra…	K00128+K00517+K00517+K00517+K00128+K00517+K00517+K00517+K00517+K00128+K00128+K00517+K00128+K00517+K00128+K00517+K00517+K00517+K00517+K00517+K00517+K00517+K00517+K00517+K00517+K00517+K00517
Photosynthesis	ko00195	51	102	2430	8497	BraA01g008860.3C.gene;BraA01g012030.3C.gene;BraA01g021740.3C.gene;BraA01g028620.3C.gene;BraA01g044840.3C.gene;BraA02g017820.3C.gene;BraA02g044420.3C.gene;BraA03g025060.3C.gene;BraA03g027010.3C.gene;BraA03g028250.3C.gene;BraA04g004720.3C.gene;BraA04g021840.3C.gene;BraA05g013820.3C.gene;BraA05g016110.3C.gene;BraA05g040620.3C.gene;BraA06g000430.3C.gene;BraA06g002120.3C.gene;BraA06g005580.3C.gene;Bra…	K08903+K08901+K02639+K02639+K08901+K02723+K02701+K02639+K02113+K02115+K02717+K02721+K02721+K08905+K08901+K08905+K02695+K14332+K08901+K02638+K02641+K02723+K02723+K02638+K03541+K08905+K02695+K03542+K02699+K02694+K02693+K02698+K02641+K02115+K02717+K08902+K02692+K02701+K02716+K02641+K02639+K02115+K02113+K02694+K02698+K08901+K02717+K08902+K02721+K02703+K02704
Glycerophospholipid metabolism	ko00564	63	161	2430	8497	BraA01g007390.3C.gene;BraA01g011910.3C.gene;BraA01g013030.3C.gene;BraA01g017520.3C.gene;BraA01g036460.3C.gene;BraA01g039620.3C.gene;BraA01g042490.3C.gene;BraA02g001210.3C.gene;BraA02g036500.3C.gene;BraA02g041670.3C.gene;BraA03g001410.3C.gene;BraA03g003240.3C.gene;BraA03g012300.3C.gene;BraA03g021990.3C.gene;BraA03g029380.3C.gene;BraA03g040130.3C.gene;BraA03g059700.3C.gene;BraA04g013220.3C.gene;Bra…	K00901+K01613+K00981+K00981+K01115+K13508+K01115+K14674+K00993+K01115+K14674+K00901+K00901+K00006+K13508+K01115+K01115+K00006+K01114+K13508+K00967+K00995+K00006+K13508+K00968+K01115+K13523+K13508+K00111+K01114+K01115+K05929+K00993+K00901+K00993+K00901+K06129+K14674+K01126+K05929+K01126+K14156+K13510+K06130+K01115+K01115+K00630+K13508+K13508+K15728+K14156+K00630+K00901+K00968+K13508+K01115+K13508+…

## Sheet: T4_T5_T6_vs_T7_T8_T9.KEGG
#KEGG_n	2417	KEGG_N	8497
#Pathway	ko_ID	DEG	Gene	DEG_all	Gene_all
Citrate cycle (TCA cycle)	ko00020	38	103	2417	8497	BraA01g001150.3C.gene;BraA01g003140.3C.gene;BraA01g020650.3C.gene;BraA01g044230.3C.gene;BraA02g003100.3C.gene;BraA02g013550.3C.gene;BraA02g037690.3C.gene;BraA02g040200.3C.gene;BraA02g045630.3C.gene;BraA03g015810.3C.gene;BraA03g036210.3C.gene;BraA03g037710.3C.gene;BraA03g042060.3C.gene;BraA04g002070.3C.gene;BraA04g007110.3C.gene;BraA04g016750.3C.gene;BraA05g000400.3C.gene;BraA05g003150.3C.gene;Bra…	K01610+K00030+K00382+K01679+K00026+K00658+K00235+K01648+K00234+K00162+K00627+K00382+K01681+K01647+K00627+K00026+K01679+K01647+K00026+K00627+K00026+K01610+K00161+K00234+K00235+K01647+K00161+K00030+K01681+K00030+K00658+K01648+K00025+K00235+K01648+K00164+K00162+K01647
Cysteine and methionine metabolism	ko00270	68	194	2417	8497	BraA01g005980.3C.gene;BraA01g009070.3C.gene;BraA01g014280.3C.gene;BraA01g014290.3C.gene;BraA01g019340.3C.gene;BraA01g021750.3C.gene;BraA01g021990.3C.gene;BraA01g030200.3C.gene;BraA01g035280.3C.gene;BraA02g003100.3C.gene;BraA02g013600.3C.gene;BraA02g014250.3C.gene;BraA02g024030.3C.gene;BraA02g025170.3C.gene;BraA03g004710.3C.gene;BraA03g007250.3C.gene;BraA03g012800.3C.gene;BraA03g020090.3C.gene;Bra…	K00811+K00815+K00815+K00815+K00016+K01738+K08967+K01251+K00789+K00026+K00928+K00815+K05933+K01011+K14454+K01611+K00640+K00827+K00815+K00789+K00549+K01738+K00827+K00789+K00826+K01251+K00815+K00811+K14454+K00026+K14455+K00789+K01738+K00789+K00827+K14455+K00026+K00547+K00826+K01611+K00026+K00826+K00133+K01251+K01011+K00640+K00826+K01244+K00827+K00826+K00826+K00025+K05933+K00815+K00815+K20772+K13034+…
Ubiquinone and other terpenoid-quinone biosynthesis	ko00130	31	87	2417	8497	BraA01g009070.3C.gene;BraA01g014280.3C.gene;BraA01g014290.3C.gene;BraA01g018020.3C.gene;BraA02g011420.3C.gene;BraA02g014250.3C.gene;BraA02g016400.3C.gene;BraA02g022480.3C.gene;BraA02g024770.3C.gene;BraA02g026300.3C.gene;BraA03g016250.3C.gene;BraA03g016260.3C.gene;BraA03g025500.3C.gene;BraA03g039680.3C.gene;BraA03g039690.3C.gene;BraA03g051340.3C.gene;BraA03g054450.3C.gene;BraA03g057490.3C.gene;Bra…	K00815+K00815+K00815+K03809+K03809+K00815+K05928+K02552+K01661+K05928+K00487+K00487+K00815+K01904+K01904+K06125+K00815+K09834+K00487+K00487+K01904+K01904+K09833+K03809+K01904+K01904+K02552+K00815+K00815+K00815+K00457
Tropane, piperidine and pyridine alkaloid biosynthesis	ko00960	32	72	2417	8497	BraA01g005980.3C.gene;BraA01g009070.3C.gene;BraA01g014280.3C.gene;BraA01g014290.3C.gene;BraA02g001890.3C.gene;BraA02g014250.3C.gene;BraA02g027990.3C.gene;BraA03g004710.3C.gene;BraA03g024750.3C.gene;BraA03g025500.3C.gene;BraA03g054450.3C.gene;BraA03g057120.3C.gene;BraA03g063280.3C.gene;BraA04g020910.3C.gene;BraA04g020920.3C.gene;BraA04g020950.3C.gene;BraA04g020970.3C.gene;BraA04g021010.3C.gene;Bra…	K00811+K00815+K00815+K00815+K08081+K00815+K00276+K14454+K08081+K00815+K00815+K00811+K14454+K08081+K08081+K08081+K08081+K08081+K08081+K14455+K00276+K14455+K08081+K08081+K08081+K00817+K00276+K08081+K00815+K00815+K00815+K08081
Glycerolipid metabolism	ko00561	42	115	2417	8497	BraA01g002390.3C.gene;BraA01g007390.3C.gene;BraA01g039620.3C.gene;BraA02g001210.3C.gene;BraA02g002700.3C.gene;BraA02g005020.3C.gene;BraA02g008880.3C.gene;BraA02g033010.3C.gene;BraA03g001410.3C.gene;BraA03g003240.3C.gene;BraA03g003510.3C.gene;BraA03g012300.3C.gene;BraA03g029380.3C.gene;BraA03g059920.3C.gene;BraA04g027020.3C.gene;BraA04g027680.3C.gene;BraA05g007520.3C.gene;BraA05g018430.3C.gene;Bra…	K00128+K00901+K13508+K14674+K07407+K00679+K03715+K06119+K14674+K00901+K07407+K00901+K13508+K00128+K13508+K01054+K13508+K13523+K13508+K13519+K06119+K14674+K00864+K01054+K00864+K15918+K14085+K00630+K00128+K01054+K13508+K13508+K11155+K13519+K15728+K00630+K00901+K13508+K13508+K13508+K14674+K14457
RNA degradation	ko03018	44	211	2417	8497	BraA01g009750.3C.gene;BraA01g018260.3C.gene;BraA01g021650.3C.gene;BraA01g026730.3C.gene;BraA01g037520.3C.gene;BraA02g007560.3C.gene;BraA02g009650.3C.gene;BraA02g012740.3C.gene;BraA02g016800.3C.gene;BraA02g026530.3C.gene;BraA03g006400.3C.gene;BraA03g010220.3C.gene;BraA03g012880.3C.gene;BraA03g031380.3C.gene;BraA03g035940.3C.gene;BraA05g033670.3C.gene;BraA06g012570.3C.gene;BraA06g020470.3C.gene;Bra…	K13126+K12587+K12617+K12591+K12620+K12580+K12581+K00850+K12627+K12614+K00962+K12581+K00850+K00962+K04077+K04077+K12617+K12590+K12581+K01148+K12614+K13126+K13126+K12603+K00850+K12602+K12602+K00850+K13126+K12608+K12592+K12585+K12608+K03678+K13126+K00850+K12621+K04077+K00850+K12613+K12581+K14442+K12608+K03678
RNA polymerase	ko03020	15	73	2417	8497	BraA01g002750.3C.gene;BraA01g020540.3C.gene;BraA03g045860.3C.gene;BraA03g055950.3C.gene;BraA04g005390.3C.gene;BraA04g007220.3C.gene;BraA05g024930.3C.gene;BraA06g023050.3C.gene;BraA06g042680.3C.gene;BraA07g016010.3C.gene;BraA08g014260.3C.gene;BraA08g014710.3C.gene;BraA09g016900.3C.gene;BraA09g027940.3C.gene;BraA09g048220.3C.gene	K03006+K03017+K03008+K03015+K03013+K03008+K03013+K03043+K03021+K03000+K03010+K03010+K03027+K03017+K02999
Fructose and mannose metabolism	ko00051	41	118	2417	8497	BraA01g000200.3C.gene;BraA01g019090.3C.gene;BraA01g038700.3C.gene;BraA01g039940.3C.gene;BraA01g044070.3C.gene;BraA02g012740.3C.gene;BraA02g017380.3C.gene;BraA02g045750.3C.gene;BraA03g012880.3C.gene;BraA03g015310.3C.gene;BraA03g016690.3C.gene;BraA03g023960.3C.gene;BraA03g027170.3C.gene;BraA03g055960.3C.gene;BraA04g004590.3C.gene;BraA04g005700.3C.gene;BraA04g015630.3C.gene;BraA05g005470.3C.gene;Bra…	K01623+K19355+K00895+K19355+K01809+K00850+K01809+K01711+K00850+K00847+K00847+K17497+K00847+K00966+K01803+K03841+K01623+K17497+K03841+K00844+K00847+K00844+K01803+K00847+K00966+K00966+K00895+K03841+K00850+K00850+K19355+K00844+K00895+K03841+K00850+K01623+K19355+K00850+K01805+K00895+K01805
Nucleotide excision repair	ko03420	27	236	2417	8497	BraA02g006590.3C.gene;BraA02g024100.3C.gene;BraA03g003250.3C.gene;BraA03g018220.3C.gene;BraA03g025200.3C.gene;BraA03g040240.3C.gene;BraA04g024360.3C.gene;BraA05g011100.3C.gene;BraA05g020950.3C.gene;BraA06g005380.3C.gene;BraA07g013980.3C.gene;BraA07g041740.3C.gene;BraA08g017420.3C.gene;BraA08g027230.3C.gene;BraA09g021360.3C.gene;BraA09g036840.3C.gene;BraA09g039500.3C.gene;BraA09g043370.3C.gene;Bra…	K10838+K10756+K07466+K07466+K02325+K07466+K07466+K07466+K07466+K10747+K07466+K03504+K07466+K10755+K07466+K10570+K07466+K07466+K10839+K04802+K07466+K07466+K07466+K07466+K07466+K07466+K07466
Plant-pathogen interaction	ko04626	115	300	2417	8497	BraA01g003080.3C.gene;BraA01g012670.3C.gene;BraA01g014950.3C.gene;BraA01g016810.3C.gene;BraA01g017200.3C.gene;BraA01g024750.3C.gene;BraA01g024760.3C.gene;BraA01g026990.3C.gene;BraA01g029990.3C.gene;BraA01g032420.3C.gene;BraA01g035260.3C.gene;BraA01g041480.3C.gene;BraA01g043670.3C.gene;BraA02g004380.3C.gene;BraA02g007080.3C.gene;BraA02g008120.3C.gene;BraA02g028480.3C.gene;BraA02g038520.3C.gene;Bra…	K13412+K13412+K09487+K13459+K13448+K18875+K18875+K13412+K13448+K13413+K13436+K13448+K13448+K13412+K13448+K13412+K13447+K02183+K13447+K13412+K13430+K04079+K18835+K13447+K13412+K13424+K13412+K02183+K13448+K13448+K13448+K13436+K05391+K13413+K13456+K13417+K13449+K13449+K13448+K13426+K13448+K05391+K13412+K13412+K13436+K13448+K18880+K13448+K13423+K13412+K13424+K13412+K13436+K05391+K13412+K13424+K13412+…
Biosynthesis of unsaturated fatty acids	ko01040	21	51	2417	8497	BraA01g019720.3C.gene;BraA02g017810.3C.gene;BraA02g039900.3C.gene;BraA03g017600.3C.gene;BraA03g018600.3C.gene;BraA03g030060.3C.gene;BraA04g023760.3C.gene;BraA05g003770.3C.gene;BraA05g011680.3C.gene;BraA05g041270.3C.gene;BraA06g028570.3C.gene;BraA07g033010.3C.gene;BraA08g025130.3C.gene;BraA09g037330.3C.gene;BraA09g043070.3C.gene;BraA09g046170.3C.gene;BraA10g005020.3C.gene;BraA10g005030.3C.gene;Bra…	K00232+K10251+K07513+K07513+K00232+K01068+K07513+K03921+K07513+K03921+K00232+K10251+K00059+K10251+K00232+K10258+K00232+K00232+K00059+K03921+K03921
C5-Branched dibasic acid metabolism	ko00660	5	17	2417	8497	BraA02g005320.3C.gene;BraA02g025820.3C.gene;BraA02g025840.3C.gene;BraA05g003380.3C.gene;BraA05g003390.3C.gene	K00052+K00052+K00052+K01704+K01704
Pentose phosphate pathway	ko00030	38	105	2417	8497	BraA01g000200.3C.gene;BraA01g023740.3C.gene;BraA01g038700.3C.gene;BraA01g042920.3C.gene;BraA01g044410.3C.gene;BraA02g012740.3C.gene;BraA02g034560.3C.gene;BraA03g005580.3C.gene;BraA03g005720.3C.gene;BraA03g012880.3C.gene;BraA04g001550.3C.gene;BraA04g005700.3C.gene;BraA04g014140.3C.gene;BraA04g015630.3C.gene;BraA04g017820.3C.gene;BraA04g028850.3C.gene;BraA05g005050.3C.gene;BraA05g011720.3C.gene;Bra…	K01623+K01057+K00895+K01807+K00033+K00850+K01807+K00036+K00616+K00850+K00615+K03841+K00033+K01623+K00131+K00852+K00615+K03841+K00616+K01057+K01057+K00036+K00036+K00895+K03841+K00850+K00850+K00036+K00033+K00895+K01835+K03841+K00615+K00850+K01623+K01057+K00850+K00895
Sulfur relay system	ko04122	6	20	2417	8497	BraA02g013500.3C.gene;BraA02g025170.3C.gene;BraA04g031450.3C.gene;BraA05g018420.3C.gene;BraA07g039650.3C.gene;BraA07g042210.3C.gene	K11996+K01011+K03635+K21027+K14168+K01011
Arachidonic acid metabolism	ko00590	16	31	2417	8497	BraA01g000550.3C.gene;BraA01g000570.3C.gene;BraA01g008390.3C.gene;BraA02g001210.3C.gene;BraA02g004960.3C.gene;BraA03g001410.3C.gene;BraA03g016820.3C.gene;BraA03g054970.3C.gene;BraA03g057030.3C.gene;BraA04g032410.3C.gene;BraA05g000010.3C.gene;BraA05g013090.3C.gene;BraA07g022740.3C.gene;BraA09g053340.3C.gene;BraA10g032260.3C.gene;Brassica_rapa_newGene_4994	K18592+K18592+K18592+K14674+K01254+K14674+K00432+K18592+K00432+K00432+K00432+K00432+K14674+K00432+K14674+K00432
Other glycan degradation	ko00511	9	23	2417	8497	BraA01g003990.3C.gene;BraA01g039820.3C.gene;BraA03g002110.3C.gene;BraA03g044550.3C.gene;BraA04g005430.3C.gene;BraA04g006680.3C.gene;BraA07g031690.3C.gene;BraA09g009730.3C.gene;BraA09g031520.3C.gene	K15923+K01227+K01227+K01444+K01190+K12309+K12373+K01191+K17108
alpha-Linolenic acid metabolism	ko00592	46	78	2417	8497	BraA01g008530.3C.gene;BraA01g019720.3C.gene;BraA01g041760.3C.gene;BraA02g001210.3C.gene;BraA02g017730.3C.gene;BraA02g030050.3C.gene;BraA02g039900.3C.gene;BraA03g001410.3C.gene;BraA03g017600.3C.gene;BraA03g018600.3C.gene;BraA03g032970.3C.gene;BraA03g054820.3C.gene;BraA04g023760.3C.gene;BraA05g011680.3C.gene;BraA05g014860.3C.gene;BraA05g038680.3C.gene;BraA05g041920.3C.gene;BraA05g041930.3C.gene;Bra…	K10527+K00232+K10527+K14674+K00454+K01723+K07513+K14674+K07513+K00232+K10527+K10527+K07513+K07513+K10526+K10527+K18858+K18858+K08241+K10526+K10526+K00232+K10525+K10526+K10526+K08241+K14674+K00454+K00454+K00454+K18857+K10527+K10526+K10526+K10526+K10526+K08241+K00454+K05894+K10526+K00232+K00454+K00232+K00232+K05894+K14674
Phenylalanine, tyrosine and tryptophan biosynthesis	ko00400	40	92	2417	8497	BraA01g000480.3C.gene;BraA01g005980.3C.gene;BraA01g009070.3C.gene;BraA01g014280.3C.gene;BraA01g014290.3C.gene;BraA02g007380.3C.gene;BraA02g009880.3C.gene;BraA02g014250.3C.gene;BraA03g002200.3C.gene;BraA03g004710.3C.gene;BraA03g023680.3C.gene;BraA03g025500.3C.gene;BraA03g041700.3C.gene;BraA03g054450.3C.gene;BraA03g057120.3C.gene;BraA03g063280.3C.gene;BraA04g011130.3C.gene;BraA04g014870.3C.gene;Bra…	K00891+K00811+K00815+K00815+K00815+K00766+K05359+K00815+K01657+K14454+K00800+K00815+K01609+K00815+K00811+K14454+K06001+K06001+K14455+K14455+K13832+K01850+K06001+K01850+K01850+K00817+K01626+K01626+K05359+K01696+K01696+K00815+K00815+K01658+K01695+K00815+K05359+K05359+K00766+K01850
Biotin metabolism	ko00780	11	32	2417	8497	BraA01g021260.3C.gene;BraA02g003360.3C.gene;BraA02g018120.3C.gene;BraA02g022550.3C.gene;BraA03g004180.3C.gene;BraA03g012360.3C.gene;BraA03g020440.3C.gene;BraA03g042200.3C.gene;BraA08g025130.3C.gene;BraA10g015680.3C.gene;BraA10g021900.3C.gene	K19562+K02372+K01942+K09458+K02372+K19562+K09458+K00208+K00059+K19562+K00059
Vitamin B6 metabolism	ko00750	7	23	2417	8497	BraA01g036180.3C.gene;BraA03g000050.3C.gene;BraA03g026080.3C.gene;BraA07g037210.3C.gene;BraA08g029150.3C.gene;BraA09g011810.3C.gene;BraA09g057560.3C.gene	K06215+K06215+K00275+K13248+K13248+K01733+K13248
Starch and sucrose metabolism	ko00500	151	398	2417	8497	BraA01g000660.3C.gene;BraA01g006680.3C.gene;BraA01g013200.3C.gene;BraA01g014770.3C.gene;BraA01g019450.3C.gene;BraA01g022020.3C.gene;BraA01g029610.3C.gene;BraA01g034690.3C.gene;BraA01g037350.3C.gene;BraA01g040060.3C.gene;BraA01g041790.3C.gene;BraA01g042480.3C.gene;BraA01g043720.3C.gene;BraA02g002330.3C.gene;BraA02g006030.3C.gene;BraA02g008800.3C.gene;BraA02g011100.3C.gene;BraA02g013180.3C.gene;Bra…	K01087+K19893+K01087+K01194+K01177+K01176+K05350+K05350+K01051+K01051+K01051+K01051+K00963+K01051+K00012+K00696+K08678+K01177+K20867+K19891+K01188+K01087+K08679+K00696+K00688+K01213+K01213+K01213+K01051+K15920+K01087+K01087+K00696+K01187+K01193+K00963+K01188+K01188+K00847+K00847+K01193+K01193+K01184+K08679+K00847+K01051+K01051+K01051+K01177+K01177+K16055+K05350+K01087+K01194+K08679+K05349+K01188+…
DNA replication	ko03030	35	222	2417	8497	BraA02g017590.3C.gene;BraA02g024100.3C.gene;BraA02g032740.3C.gene;BraA03g003250.3C.gene;BraA03g018220.3C.gene;BraA03g025200.3C.gene;BraA03g029320.3C.gene;BraA03g040240.3C.gene;BraA03g042100.3C.gene;BraA03g043150.3C.gene;BraA04g024360.3C.gene;BraA05g011100.3C.gene;BraA05g020950.3C.gene;BraA06g005380.3C.gene;BraA07g013980.3C.gene;BraA07g020710.3C.gene;BraA07g041740.3C.gene;BraA08g005680.3C.gene;Bra…	K02685+K10756+K02541+K07466+K07466+K02325+K02210+K07466+K02209+K02212+K07466+K07466+K07466+K10747+K07466+K02684+K03504+K02540+K07466+K10755+K02210+K07466+K07466+K07466+K10742+K04802+K02540+K07466+K07466+K07466+K07466+K07466+K07466+K10744+K07466
Homologous recombination	ko03440	27	222	2417	8497	BraA03g003250.3C.gene;BraA03g012430.3C.gene;BraA03g018220.3C.gene;BraA03g040240.3C.gene;BraA03g041110.3C.gene;BraA04g023890.3C.gene;BraA04g024360.3C.gene;BraA05g011100.3C.gene;BraA05g015370.3C.gene;BraA05g020950.3C.gene;BraA05g028150.3C.gene;BraA07g013980.3C.gene;BraA07g041740.3C.gene;BraA08g017420.3C.gene;BraA09g021360.3C.gene;BraA09g039500.3C.gene;BraA09g043370.3C.gene;BraA09g056590.3C.gene;Bra…	K07466+K10880+K07466+K07466+K10875+K10875+K07466+K07466+K08775+K07466+K10875+K07466+K03504+K07466+K07466+K07466+K07466+K03553+K10875+K10875+K07466+K07466+K07466+K07466+K07466+K07466+K07466
Ubiquitin mediated proteolysis	ko04120	44	229	2417	8497	BraA01g002010.3C.gene;BraA01g002330.3C.gene;BraA01g004710.3C.gene;BraA01g013500.3C.gene;BraA01g020570.3C.gene;BraA01g035590.3C.gene;BraA02g001780.3C.gene;BraA02g011090.3C.gene;BraA02g024320.3C.gene;BraA03g005940.3C.gene;BraA03g008710.3C.gene;BraA03g010480.3C.gene;BraA03g015060.3C.gene;BraA03g024030.3C.gene;BraA03g050590.3C.gene;BraA03g055940.3C.gene;BraA03g057800.3C.gene;BraA04g024250.3C.gene;Bra…	K10579+K10688+K03363+K03364+K10578+K10578+K03348+K10575+K03363+K03364+K10144+K10144+K10143+K10576+K03364+K10686+K03363+K10581+K04506+K03363+K10581+K06688+K06688+K04706+K10606+K03875+K04506+K03094+K03353+K10580+K03875+K04554+K10573+K03364+K10684+K10570+K04706+K03352+K03352+K10144+K10144+K10684+K10573+K10144
Sulfur metabolism	ko00920	27	70	2417	8497	BraA01g000790.3C.gene;BraA01g012700.3C.gene;BraA01g021750.3C.gene;BraA01g040170.3C.gene;BraA02g025170.3C.gene;BraA03g012800.3C.gene;BraA03g027120.3C.gene;BraA03g031910.3C.gene;BraA03g040590.3C.gene;BraA03g049900.3C.gene;BraA03g061240.3C.gene;BraA03g064230.3C.gene;BraA04g031460.3C.gene;BraA05g024300.3C.gene;BraA06g043580.3C.gene;BraA07g014460.3C.gene;BraA07g042210.3C.gene;BraA08g000180.3C.gene;Bra…	K00860+K05907+K01738+K00392+K01011+K00640+K08738+K01738+K13811+K05907+K00860+K05907+K01738+K13811+K13811+K08738+K01011+K00640+K15422+K00860+K01082+K05907+K13034+K01082+K00640+K01738+K08738
Butanoate metabolism	ko00650	8	36	2417	8497	BraA01g034890.3C.gene;BraA02g025290.3C.gene;BraA03g025350.3C.gene;BraA05g029820.3C.gene;BraA06g013370.3C.gene;BraA07g031850.3C.gene;BraA09g022910.3C.gene;BraA10g022660.3C.gene	K01580+K17761+K01640+K01580+K18121+K01580+K00626+K01580
RNA transport	ko03013	42	299	2417	8497	BraA01g007140.3C.gene;BraA01g009750.3C.gene;BraA01g042890.3C.gene;BraA03g000750.3C.gene;BraA03g013680.3C.gene;BraA03g015000.3C.gene;BraA03g023770.3C.gene;BraA03g036200.3C.gene;BraA03g050990.3C.gene;BraA03g053370.3C.gene;BraA03g056400.3C.gene;BraA04g000280.3C.gene;BraA04g009590.3C.gene;BraA04g020310.3C.gene;BraA04g023600.3C.gene;BraA04g028400.3C.gene;BraA05g004810.3C.gene;BraA05g016460.3C.gene;Bra…	K03260+K13126+K14289+K12881+K03113+K03257+K14324+K03257+K03254+K12160+K02516+K14319+K03236+K03257+K12160+K03237+K14306+K03113+K14312+K03262+K14314+K13126+K13126+K03239+K14321+K13025+K02516+K12160+K14307+K13126+K03243+K03242+K14320+K03252+K13126+K14325+K13137+K14300+K03241+K12160+K03238+K14305
Spliceosome	ko03040	38	323	2417	8497	BraA01g002760.3C.gene;BraA01g011110.3C.gene;BraA01g013070.3C.gene;BraA01g028410.3C.gene;BraA01g038110.3C.gene;BraA01g038810.3C.gene;BraA01g040410.3C.gene;BraA02g005570.3C.gene;BraA02g016800.3C.gene;BraA02g025300.3C.gene;BraA02g027740.3C.gene;BraA03g000750.3C.gene;BraA03g015180.3C.gene;BraA03g015930.3C.gene;BraA03g035360.3C.gene;BraA03g044000.3C.gene;BraA03g049430.3C.gene;BraA04g017550.3C.gene;Bra…	K12897+K12856+K12845+K12885+K12900+K03283+K03283+K12823+K12627+K12854+K12845+K12881+K12893+K12834+K03283+K12741+K12873+K11099+K12849+K12741+K12900+K11099+K12900+K11092+K12860+K12836+K13025+K12854+K12897+K12741+K03283+K12845+K12840+K03283+K12621+K12834+K12872+K12869
Endocytosis	ko04144	85	302	2417	8497	BraA01g002800.3C.gene;BraA01g003020.3C.gene;BraA01g008200.3C.gene;BraA01g010300.3C.gene;BraA01g018580.3C.gene;BraA01g025420.3C.gene;BraA01g034980.3C.gene;BraA01g036460.3C.gene;BraA01g038810.3C.gene;BraA01g039120.3C.gene;BraA01g040410.3C.gene;BraA01g041190.3C.gene;BraA01g041220.3C.gene;BraA01g042490.3C.gene;BraA01g042600.3C.gene;BraA02g004080.3C.gene;BraA02g005180.3C.gene;BraA02g010090.3C.gene;Bra…	K19476+K18442+K19476+K07904+K18466+K07901+K12486+K01115+K03283+K07904+K03283+K00889+K12486+K01115+K10364+K12471+K12183+K12193+K19476+K12489+K12489+K12193+K07904+K00889+K07904+K12471+K12486+K12486+K00889+K03283+K01115+K12191+K12193+K12188+K01115+K19366+K00889+K12492+K07897+K12493+K11839+K12492+K00889+K07904+K12185+K07904+K01115+K12486+K19476+K07904+K11866+K00889+K12471+K19366+K07904+K07904+K12493+…
Cyanoamino acid metabolism	ko00460	38	109	2417	8497	BraA01g000550.3C.gene;BraA01g000570.3C.gene;BraA01g001110.3C.gene;BraA01g008390.3C.gene;BraA01g029610.3C.gene;BraA01g034690.3C.gene;BraA02g006840.3C.gene;BraA02g009700.3C.gene;BraA02g023150.3C.gene;BraA03g011770.3C.gene;BraA03g011780.3C.gene;BraA03g049730.3C.gene;BraA03g054970.3C.gene;BraA04g000640.3C.gene;BraA04g002030.3C.gene;BraA04g002040.3C.gene;BraA04g020960.3C.gene;BraA04g031100.3C.gene;Bra…	K18592+K18592+K00600+K18592+K05350+K05350+K01501+K13035+K01188+K01188+K01188+K05350+K18592+K05349+K01188+K01188+K01188+K01188+K01188+K01188+K01188+K01188+K01188+K01188+K05349+K05349+K01501+K00600+K00600+K01188+K00600+K01188+K01188+K13034+K01188+K01188+K01188+K05349
Valine, leucine and isoleucine biosynthesis	ko00290	13	43	2417	8497	BraA02g005320.3C.gene;BraA02g025820.3C.gene;BraA02g025840.3C.gene;BraA03g039020.3C.gene;BraA05g003380.3C.gene;BraA05g003390.3C.gene;BraA05g027600.3C.gene;BraA06g006950.3C.gene;BraA08g003210.3C.gene;BraA08g032260.3C.gene;BraA08g032270.3C.gene;BraA09g057230.3C.gene;BraA09g062040.3C.gene	K00052+K00052+K00052+K00826+K01704+K01704+K00826+K00826+K00826+K00826+K00826+K01649+K00826
Valine, leucine and isoleucine degradation	ko00280	33	84	2417	8497	BraA01g002390.3C.gene;BraA01g020650.3C.gene;BraA01g036080.3C.gene;BraA02g039900.3C.gene;BraA03g017600.3C.gene;BraA03g020090.3C.gene;BraA03g025350.3C.gene;BraA03g034150.3C.gene;BraA03g037710.3C.gene;BraA03g039020.3C.gene;BraA03g058570.3C.gene;BraA03g059920.3C.gene;BraA04g020930.3C.gene;BraA04g023760.3C.gene;BraA05g007250.3C.gene;BraA05g011680.3C.gene;BraA05g027600.3C.gene;BraA05g031020.3C.gene;Bra…	K00128+K00382+K18660+K07513+K07513+K00827+K01640+K00827+K00382+K00826+K01969+K00128+K05605+K07513+K00827+K07513+K00826+K18660+K00249+K00826+K00166+K05605+K14085+K00826+K00128+K00827+K00166+K00826+K00826+K05605+K00626+K00826+K05605
mRNA surveillance pathway	ko03015	37	237	2417	8497	BraA01g009750.3C.gene;BraA01g017400.3C.gene;BraA01g026740.3C.gene;BraA01g032960.3C.gene;BraA01g042440.3C.gene;BraA02g011220.3C.gene;BraA02g034150.3C.gene;BraA02g044740.3C.gene;BraA03g000590.3C.gene;BraA03g000750.3C.gene;BraA03g013370.3C.gene;BraA03g023770.3C.gene;BraA03g027580.3C.gene;BraA03g033420.3C.gene;BraA03g043910.3C.gene;BraA03g053230.3C.gene;BraA05g037900.3C.gene;BraA05g038880.3C.gene;Bra…	K13126+K14411+K11583+K00565+K06269+K06269+K14411+K14396+K00565+K12881+K14411+K14324+K06269+K14411+K14406+K14411+K14411+K14376+K06269+K06269+K11584+K06269+K14411+K13126+K14400+K13126+K13025+K13126+K03265+K14411+K03456+K11584+K13126+K14325+K14396+K11583+K04382
Synthesis and degradation of ketone bodies	ko00072	2	9	2417	8497	BraA03g025350.3C.gene;BraA09g022910.3C.gene	K01640+K00626
Glycerophospholipid metabolism	ko00564	62	161	2417	8497	BraA01g007390.3C.gene;BraA01g013030.3C.gene;BraA01g017520.3C.gene;BraA01g036460.3C.gene;BraA01g039620.3C.gene;BraA01g040360.3C.gene;BraA01g042490.3C.gene;BraA02g001210.3C.gene;BraA02g036500.3C.gene;BraA03g001410.3C.gene;BraA03g003240.3C.gene;BraA03g012300.3C.gene;BraA03g020820.3C.gene;BraA03g021990.3C.gene;BraA03g029380.3C.gene;BraA03g040130.3C.gene;BraA03g059700.3C.gene;BraA04g013220.3C.gene;Bra…	K00901+K00981+K00981+K01115+K13508+K00111+K01115+K14674+K00993+K14674+K00901+K00901+K00995+K00006+K13508+K01115+K01115+K00006+K01114+K13508+K00967+K00995+K00006+K13508+K00968+K01115+K13523+K05929+K13508+K01114+K05929+K13519+K00993+K01114+K00993+K06129+K14674+K01126+K05929+K01126+K14156+K13510+K06130+K01115+K01115+K00630+K00999+K13508+K13508+K13519+K15728+K14156+K00630+K00901+K13508+K13508+K13508+…
Tyrosine metabolism	ko00350	33	77	2417	8497	BraA01g005980.3C.gene;BraA01g008840.3C.gene;BraA01g009070.3C.gene;BraA01g014280.3C.gene;BraA01g014290.3C.gene;BraA02g014190.3C.gene;BraA02g014250.3C.gene;BraA02g027990.3C.gene;BraA03g004710.3C.gene;BraA03g025500.3C.gene;BraA03g054450.3C.gene;BraA03g057120.3C.gene;BraA03g063280.3C.gene;BraA04g022190.3C.gene;BraA04g029900.3C.gene;BraA05g013640.3C.gene;BraA05g022940.3C.gene;BraA07g000480.3C.gene;Bra…	K00811+K01592+K00815+K00815+K00815+K00451+K00815+K00276+K14454+K00815+K00815+K00811+K14454+K14455+K00276+K14455+K00001+K01592+K01592+K00817+K18857+K00276+K01557+K00121+K01592+K01800+K00815+K00815+K00001+K00001+K00815+K01592+K00457
Steroid biosynthesis	ko00100	16	68	2417	8497	BraA01g001230.3C.gene;BraA01g003660.3C.gene;BraA02g001210.3C.gene;BraA02g005070.3C.gene;BraA02g028020.3C.gene;BraA03g001410.3C.gene;BraA03g005870.3C.gene;BraA03g031030.3C.gene;BraA04g024680.3C.gene;BraA05g003570.3C.gene;BraA06g031540.3C.gene;BraA07g009630.3C.gene;BraA07g022740.3C.gene;BraA09g006230.3C.gene;BraA10g032260.3C.gene;Brassica_rapa_newGene_8819	K00511+K00801+K14674+K00559+K14423+K14674+K00559+K00227+K09832+K07748+K00511+K01853+K14674+K00511+K14674+K14423
Glycosylphosphatidylinositol(GPI)-anchor biosynthesis	ko00563	3	32	2417	8497	BraA01g002920.3C.gene;BraA09g058400.3C.gene;BraA09g062640.3C.gene	K03858+K05287+K05290
Alanine, aspartate and glutamate metabolism	ko00250	41	98	2417	8497	BraA01g003570.3C.gene;BraA01g005980.3C.gene;BraA01g034850.3C.gene;BraA01g034890.3C.gene;BraA01g043400.3C.gene;BraA02g002350.3C.gene;BraA02g006550.3C.gene;BraA02g016970.3C.gene;BraA02g025290.3C.gene;BraA03g002960.3C.gene;BraA03g004190.3C.gene;BraA03g004710.3C.gene;BraA03g020090.3C.gene;BraA03g034150.3C.gene;BraA03g040930.3C.gene;BraA03g042340.3C.gene;BraA03g057120.3C.gene;BraA03g063280.3C.gene;Bra…	K00764+K00811+K01915+K01580+K00261+K00261+K01915+K01915+K17761+K00261+K01953+K14454+K00827+K00827+K00820+K00830+K00811+K14454+K01915+K14455+K00827+K14455+K01915+K01580+K00261+K01915+K00814+K01953+K01953+K01953+K14272+K01939+K01580+K00827+K14272+K00830+K01580+K01915+K00278+K13566+K00261
Circadian rhythm - plant	ko04712	24	72	2417	8497	BraA01g009250.3C.gene;BraA02g000630.3C.gene;BraA02g005190.3C.gene;BraA02g016700.3C.gene;BraA02g043680.3C.gene;BraA03g015060.3C.gene;BraA03g024140.3C.gene;BraA03g044360.3C.gene;BraA04g032300.3C.gene;BraA06g031850.3C.gene;BraA07g031650.3C.gene;BraA08g035740.3C.gene;BraA09g002250.3C.gene;BraA09g006120.3C.gene;BraA09g006930.3C.gene;BraA09g020500.3C.gene;BraA09g062360.3C.gene;BraA10g000820.3C.gene;Bra…	K03115+K12129+K00660+K16223+K16222+K10143+K16240+K12127+K12128+K12130+K16223+K12133+K00660+K12130+K12127+K03097+K12126+K12133+K12119+K00660+K16241+K16221+K16221+K16240
Isoquinoline alkaloid biosynthesis	ko00950	23	49	2417	8497	BraA01g005980.3C.gene;BraA01g008840.3C.gene;BraA01g009070.3C.gene;BraA01g014280.3C.gene;BraA01g014290.3C.gene;BraA02g014250.3C.gene;BraA02g027990.3C.gene;BraA03g004710.3C.gene;BraA03g025500.3C.gene;BraA03g054450.3C.gene;BraA03g057120.3C.gene;BraA03g063280.3C.gene;BraA04g022190.3C.gene;BraA04g029900.3C.gene;BraA05g013640.3C.gene;BraA07g000480.3C.gene;BraA07g000490.3C.gene;BraA08g009910.3C.gene;Bra…	K00811+K01592+K00815+K00815+K00815+K00815+K00276+K14454+K00815+K00815+K00811+K14454+K14455+K00276+K14455+K01592+K01592+K00276+K01592+K00815+K00815+K00815+K01592
Porphyrin and chlorophyll metabolism	ko00860	20	76	2417	8497	BraA01g017450.3C.gene;BraA01g019870.3C.gene;BraA01g025910.3C.gene;BraA02g022330.3C.gene;BraA02g029910.3C.gene;BraA03g003420.3C.gene;BraA03g043210.3C.gene;BraA03g052230.3C.gene;BraA04g008820.3C.gene;BraA05g037200.3C.gene;BraA06g005680.3C.gene;BraA06g008970.3C.gene;BraA08g006610.3C.gene;BraA09g019990.3C.gene;BraA10g007810.3C.gene;BraA10g012360.3C.gene;BraAnng001210.3C.gene;Brassica_rapa_newGene_240…	K01885+K13544+K13071+K10960+K04040+K01749+K08101+K03428+K13606+K08101+K03404+K02492+K13606+K08099+K01698+K00218+K01885+K04040+K02492+K02492
Inositol phosphate metabolism	ko00562	45	111	2417	8497	BraA01g000700.3C.gene;BraA01g037390.3C.gene;BraA01g040190.3C.gene;BraA01g041130.3C.gene;BraA01g041190.3C.gene;BraA02g003370.3C.gene;BraA02g012730.3C.gene;BraA03g021270.3C.gene;BraA03g021840.3C.gene;BraA03g033540.3C.gene;BraA03g036360.3C.gene;BraA03g053010.3C.gene;BraA04g003670.3C.gene;BraA04g004590.3C.gene;BraA04g008500.3C.gene;BraA04g011650.3C.gene;BraA04g016220.3C.gene;BraA04g019370.3C.gene;Bra…	K01858+K00921+K18081+K05857+K00889+K01858+K00469+K05857+K00889+K00889+K00921+K00469+K00889+K01803+K05857+K01110+K01858+K01114+K00889+K05857+K00888+K01114+K03103+K00889+K00469+K01114+K00921+K00469+K01110+K01803+K00999+K10572+K15422+K00469+K10572+K05857+K00889+K00889+K00889+K00889+K00921+K05857+K05857+K19517+K00921
Stilbenoid, diarylheptanoid and gingerol biosynthesis	ko00945	41	72	2417	8497	BraA01g001490.3C.gene;BraA01g016990.3C.gene;BraA02g012430.3C.gene;BraA02g018000.3C.gene;BraA02g018010.3C.gene;BraA02g036820.3C.gene;BraA02g041840.3C.gene;BraA03g001630.3C.gene;BraA03g012530.3C.gene;BraA03g016250.3C.gene;BraA03g016260.3C.gene;BraA03g058580.3C.gene;BraA03g060670.3C.gene;BraA03g060680.3C.gene;BraA04g021700.3C.gene;BraA04g021710.3C.gene;BraA04g028960.3C.gene;BraA05g015120.3C.gene;Bra…	K00517+K00588+K00517+K00588+K00588+K00517+K00517+K00517+K00517+K00487+K00487+K00588+K00517+K00517+K00487+K00487+K09754+K00517+K00517+K00517+K13065+K00517+K13065+K00588+K00588+K00517+K00588+K13065+K00517+K00517+K00517+K00517+K00517+K00517+K00517+K00517+K00517+K00517+K00517+K00517+K00517
Carbon metabolism	ko01200	177	484	2417	8497	BraA01g000200.3C.gene;BraA01g001110.3C.gene;BraA01g001150.3C.gene;BraA01g003140.3C.gene;BraA01g004070.3C.gene;BraA01g020650.3C.gene;BraA01g021200.3C.gene;BraA01g021750.3C.gene;BraA01g023740.3C.gene;BraA01g023870.3C.gene;BraA01g037290.3C.gene;BraA01g037300.3C.gene;BraA01g037490.3C.gene;BraA01g037500.3C.gene;BraA01g038640.3C.gene;BraA01g042920.3C.gene;BraA01g043400.3C.gene;BraA01g044230.3C.gene;Bra…	K01623+K00600+K01610+K00030+K00058+K00382+K01006+K01738+K01057+K00873+K11517+K11517+K11517+K11517+K00927+K01807+K00261+K01679+K00033+K15634+K00261+K00026+K00850+K00658+K00873+K01834+K00927+K01807+K00235+K00234+K00261+K14454+K00029+K00036+K00616+K02160+K00051+K00640+K00850+K00162+K01962+K00028+K01738+K00927+K00627+K11517+K11517+K01595+K00382+K01681+K00830+K01006+K11517+K03781+K14454+K00615+K01647+…
Amino sugar and nucleotide sugar metabolism	ko00520	77	252	2417	8497	BraA01g011050.3C.gene;BraA01g011500.3C.gene;BraA01g014620.3C.gene;BraA01g020740.3C.gene;BraA01g040050.3C.gene;BraA01g043720.3C.gene;BraA01g044070.3C.gene;BraA01g044490.3C.gene;BraA02g006030.3C.gene;BraA02g011100.3C.gene;BraA02g013720.3C.gene;BraA02g017380.3C.gene;BraA02g028000.3C.gene;BraA02g044660.3C.gene;BraA02g045750.3C.gene;BraA03g007910.3C.gene;BraA03g008130.3C.gene;BraA03g015310.3C.gene;Bra…	K01183+K12448+K01784+K12446+K01209+K00963+K01809+K13379+K00012+K08678+K20867+K01809+K08679+K15920+K01711+K00963+K00326+K00847+K00847+K01183+K01183+K01183+K08679+K17497+K00847+K20547+K20547+K00820+K01784+K08679+K00966+K00012+K00975+K08678+K01183+K17497+K01183+K12448+K00844+K15920+K15920+K20867+K12450+K12451+K15920+K00847+K00975+K00844+K01209+K00975+K08678+K00847+K00966+K12373+K15920+K00966+K12450+…
Mismatch repair	ko03430	25	201	2417	8497	BraA02g024100.3C.gene;BraA03g003250.3C.gene;BraA03g018220.3C.gene;BraA03g029310.3C.gene;BraA03g040240.3C.gene;BraA03g052600.3C.gene;BraA04g024360.3C.gene;BraA05g011100.3C.gene;BraA05g020950.3C.gene;BraA06g005380.3C.gene;BraA07g013980.3C.gene;BraA07g041740.3C.gene;BraA08g017420.3C.gene;BraA08g027230.3C.gene;BraA09g021360.3C.gene;BraA09g039500.3C.gene;BraA09g043370.3C.gene;BraA09g063390.3C.gene;Bra…	K10756+K07466+K07466+K08737+K07466+K08736+K07466+K07466+K07466+K10747+K07466+K03504+K07466+K10755+K07466+K07466+K07466+K04802+K07466+K07466+K07466+K07466+K07466+K07466+K07466
AGE-RAGE signaling pathway in diabetic complications	ko04933	20	44	2417	8497	BraA01g002620.3C.gene;BraA01g003360.3C.gene;BraA01g008570.3C.gene;BraA01g022470.3C.gene;BraA01g041130.3C.gene;BraA02g032400.3C.gene;BraA02g043880.3C.gene;BraA03g021270.3C.gene;BraA03g059800.3C.gene;BraA04g008500.3C.gene;BraA05g004560.3C.gene;BraA05g006010.3C.gene;BraA06g042150.3C.gene;BraA08g027950.3C.gene;BraA09g042520.3C.gene;BraA09g046670.3C.gene;BraA09g063060.3C.gene;BraA10g016560.3C.gene;Bra…	K04392+K04392+K04392+K04392+K05857+K04392+K04392+K05857+K04392+K05857+K04392+K05857+K04392+K04392+K04392+K05857+K04371+K05857+K05857+K04392
Folate biosynthesis	ko00790	8	30	2417	8497	BraA01g039400.3C.gene;BraA02g001870.3C.gene;BraA02g024840.3C.gene;BraA03g043050.3C.gene;BraA04g031450.3C.gene;BraA05g035180.3C.gene;BraA05g038390.3C.gene;Brassica_rapa_newGene_6036	K01633+K01930+K01307+K13998+K03635+K01633+K01495+K01930
Cutin, suberine and wax biosynthesis	ko00073	23	58	2417	8497	BraA01g004350.3C.gene;BraA02g009810.3C.gene;BraA02g016690.3C.gene;BraA02g040360.3C.gene;BraA03g010330.3C.gene;BraA03g017710.3C.gene;BraA03g043590.3C.gene;BraA04g003820.3C.gene;BraA04g026730.3C.gene;BraA05g007850.3C.gene;BraA05g011450.3C.gene;BraA05g036180.3C.gene;BraA07g014240.3C.gene;BraA07g022490.3C.gene;BraA07g028970.3C.gene;BraA07g029860.3C.gene;BraA09g000630.3C.gene;BraA09g024730.3C.gene;Bra…	K13356+K13356+K15400+K17991+K13356+K17991+K15402+K13356+K15404+K15404+K17991+K15399+K17991+K13356+K15403+K17991+K15398+K15402+K15398+K15404+K15398+K13356+K13356
Sphingolipid metabolism	ko00600	10	41	2417	8497	BraA02g002700.3C.gene;BraA03g003510.3C.gene;BraA04g005430.3C.gene;BraA04g006680.3C.gene;BraA04g026960.3C.gene;BraA05g007580.3C.gene;BraA06g024750.3C.gene;BraA07g034560.3C.gene;BraA08g025660.3C.gene;BraA09g031520.3C.gene	K07407+K07407+K01190+K12309+K12349+K12349+K00654+K04713+K04710+K17108
Oxidative phosphorylation	ko00190	65	256	2417	8497	BraA01g000260.3C.gene;BraA01g003590.3C.gene;BraA01g007510.3C.gene;BraA01g016670.3C.gene;BraA01g018870.3C.gene;BraA01g044890.3C.gene;BraA02g002830.3C.gene;BraA02g004880.3C.gene;BraA02g007840.3C.gene;BraA02g012320.3C.gene;BraA02g037690.3C.gene;BraA02g045630.3C.gene;BraA03g003950.3C.gene;BraA03g005740.3C.gene;BraA03g027010.3C.gene;BraA03g027540.3C.gene;BraA03g028250.3C.gene;BraA03g029010.3C.gene;Bra…	K02154+K02155+K01535+K02152+K02267+K02152+K02133+K00411+K03952+K01535+K00235+K00234+K01507+K00411+K02113+K02150+K02115+K02151+K02265+K01535+K02152+K01535+K01535+K01507+K03938+K01507+K02145+K02265+K03950+K01535+K01535+K02146+K00413+K01535+K01535+K02155+K00234+K00235+K01535+K03955+K03941+K01535+K02135+K02144+K01535+K02153+K02266+K02115+K02148+K11353+K03943+K00235+K01507+K02150+K02115+K01535+K02150+…
Glutathione metabolism	ko00480	65	162	2417	8497	BraA01g000550.3C.gene;BraA01g000570.3C.gene;BraA01g002610.3C.gene;BraA01g008390.3C.gene;BraA01g040660.3C.gene;BraA01g044410.3C.gene;BraA02g006880.3C.gene;BraA02g016830.3C.gene;BraA03g005580.3C.gene;BraA03g016420.3C.gene;BraA03g016430.3C.gene;BraA03g016820.3C.gene;BraA03g024700.3C.gene;BraA03g026770.3C.gene;BraA03g029050.3C.gene;BraA03g029060.3C.gene;BraA03g043300.3C.gene;BraA03g054970.3C.gene;Bra…	K18592+K18592+K00434+K18592+K00434+K00033+K00799+K00799+K00036+K00799+K00799+K00432+K00799+K00434+K00799+K00799+K00434+K18592+K00432+K00434+K00434+K00033+K00799+K00799+K00799+K00432+K00432+K00799+K00432+K00799+K00799+K00799+K00799+K00799+K00799+K00799+K00036+K10808+K00036+K00799+K00799+K00799+K00799+K00799+K00799+K00799+K00799+K00799+K00434+K00799+K00036+K00799+K00434+K00799+K00799+K00033+K00799+…
Arginine and proline metabolism	ko00330	34	100	2417	8497	BraA01g002390.3C.gene;BraA01g005980.3C.gene;BraA01g007960.3C.gene;BraA01g016330.3C.gene;BraA01g029270.3C.gene;BraA02g039240.3C.gene;BraA03g004710.3C.gene;BraA03g005860.3C.gene;BraA03g007250.3C.gene;BraA03g026730.3C.gene;BraA03g032640.3C.gene;BraA03g055140.3C.gene;BraA03g057120.3C.gene;BraA03g059920.3C.gene;BraA03g063280.3C.gene;BraA04g011230.3C.gene;BraA04g022190.3C.gene;BraA05g006260.3C.gene;Bra…	K00128+K00811+K12259+K00472+K12251+K00318+K14454+K13366+K01611+K01476+K00472+K12259+K00811+K00128+K14454+K00318+K14455+K12657+K14455+K01611+K00318+K00819+K17839+K14085+K01583+K00128+K00318+K00819+K12657+K00797+K01611+K01611+K10536+K12657
Biosynthesis of amino acids	ko01230	146	456	2417	8497	BraA01g000200.3C.gene;BraA01g000480.3C.gene;BraA01g001110.3C.gene;BraA01g003140.3C.gene;BraA01g004070.3C.gene;BraA01g005980.3C.gene;BraA01g009070.3C.gene;BraA01g014280.3C.gene;BraA01g014290.3C.gene;BraA01g021750.3C.gene;BraA01g023870.3C.gene;BraA01g027200.3C.gene;BraA01g034850.3C.gene;BraA01g035280.3C.gene;BraA01g038640.3C.gene;BraA01g042920.3C.gene;BraA02g001230.3C.gene;BraA02g005320.3C.gene;Bra…	K01623+K00891+K00600+K00030+K00058+K00811+K00815+K00815+K00815+K01738+K00873+K00765+K01915+K00789+K00927+K01807+K15634+K00052+K01915+K00766+K05359+K00850+K00928+K00815+K00873+K01915+K01834+K00927+K00052+K00052+K01807+K01657+K14454+K00616+K00640+K00850+K14677+K00800+K00815+K01476+K00789+K00549+K01738+K00927+K00789+K00826+K01609+K01681+K00815+K00811+K14454+K01714+K00615+K01647+K01803+K01915+K06001+…
Carotenoid biosynthesis	ko00906	28	47	2417	8497	BraA01g009810.3C.gene;BraA01g010560.3C.gene;BraA01g010660.3C.gene;BraA01g034180.3C.gene;BraA01g037270.3C.gene;BraA03g007870.3C.gene;BraA03g012640.3C.gene;BraA03g036470.3C.gene;BraA03g038810.3C.gene;BraA03g052720.3C.gene;BraA04g019480.3C.gene;BraA05g028020.3C.gene;BraA05g032610.3C.gene;BraA05g036490.3C.gene;BraA05g040310.3C.gene;BraA06g007670.3C.gene;BraA06g042600.3C.gene;BraA08g002160.3C.gene;Bra…	K09840+K09840+K09843+K06444+K09840+K02291+K06444+K09840+K09843+K15746+K09842+K09843+K09840+K06443+K00514+K15744+K09843+K09841+K15747+K09838+K09843+K09840+K09835+K09842+K15746+K02291+K09841+K09838
Selenocompound metabolism	ko00450	7	36	2417	8497	BraA02g035190.3C.gene;BraA03g031420.3C.gene;BraA03g040590.3C.gene;BraA05g024300.3C.gene;BraA06g043580.3C.gene;BraA08g006300.3C.gene;BraA08g020810.3C.gene	K00384+K00549+K13811+K13811+K13811+K01874+K00384
One carbon pool by folate	ko00670	9	40	2417	8497	BraA01g001110.3C.gene;BraA03g043050.3C.gene;BraA04g031270.3C.gene;BraA05g004120.3C.gene;BraA08g007700.3C.gene;BraA08g021770.3C.gene;BraA08g027010.3C.gene;BraA08g031370.3C.gene;BraA09g061170.3C.gene	K00600+K13998+K00297+K00297+K00600+K00600+K00600+K00605+K00605
Pyrimidine metabolism	ko00240	47	214	2417	8497	BraA01g002750.3C.gene;BraA01g016030.3C.gene;BraA01g020540.3C.gene;BraA01g024260.3C.gene;BraA01g034860.3C.gene;BraA01g038730.3C.gene;BraA02g017590.3C.gene;BraA02g028590.3C.gene;BraA02g035190.3C.gene;BraA03g006400.3C.gene;BraA03g025200.3C.gene;BraA03g031380.3C.gene;BraA03g038450.3C.gene;BraA03g043050.3C.gene;BraA03g045860.3C.gene;BraA03g049260.3C.gene;BraA03g055950.3C.gene;BraA04g005390.3C.gene;Bra…	K03006+K13800+K03017+K01493+K00207+K01937+K02685+K00940+K00384+K00962+K02325+K00962+K09903+K13998+K03008+K01937+K03015+K03013+K03008+K01240+K03013+K00207+K01510+K03043+K01431+K01510+K03021+K01489+K10808+K01937+K03000+K02684+K03504+K00876+K03010+K03010+K00384+K14641+K20790+K00876+K03027+K03017+K00761+K01937+K02999+K13800+K10807
Taurine and hypotaurine metabolism	ko00430	12	31	2417	8497	BraA01g000550.3C.gene;BraA01g000570.3C.gene;BraA01g008390.3C.gene;BraA01g034890.3C.gene;BraA03g022390.3C.gene;BraA03g054970.3C.gene;BraA05g029820.3C.gene;BraA07g031850.3C.gene;BraA08g001410.3C.gene;BraA09g048900.3C.gene;BraA10g022660.3C.gene;BraA10g024230.3C.gene	K18592+K18592+K18592+K01580+K10712+K18592+K01580+K01580+K10712+K10712+K01580+K10712
Other types of O-glycan biosynthesis	ko00514	1	5	2417	8497	BraA02g016260.3C.gene	K03691
Photosynthesis - antenna proteins	ko00196	12	34	2417	8497	BraA02g014020.3C.gene;BraA02g023540.3C.gene;BraA02g037860.3C.gene;BraA03g041940.3C.gene;BraA05g006030.3C.gene;BraA05g010690.3C.gene;BraA05g037360.3C.gene;BraA06g037410.3C.gene;BraA07g021900.3C.gene;BraA08g028350.3C.gene;BraA09g003290.3C.gene;BraA09g035160.3C.gene	K08914+K14172+K08913+K08913+K08915+K08912+K08915+K08913+K08907+K08908+K08913+K08912
Phenylalanine metabolism	ko00360	40	85	2417	8497	BraA01g005980.3C.gene;BraA01g009070.3C.gene;BraA01g014280.3C.gene;BraA01g014290.3C.gene;BraA01g016990.3C.gene;BraA02g014250.3C.gene;BraA02g018000.3C.gene;BraA02g018010.3C.gene;BraA02g027990.3C.gene;BraA03g004710.3C.gene;BraA03g016250.3C.gene;BraA03g016260.3C.gene;BraA03g025500.3C.gene;BraA03g039680.3C.gene;BraA03g039690.3C.gene;BraA03g054450.3C.gene;BraA03g057120.3C.gene;BraA03g058580.3C.gene;Bra…	K00811+K00815+K00815+K00815+K00588+K00815+K00588+K00588+K00276+K14454+K00487+K00487+K00815+K01904+K01904+K00815+K00811+K00588+K14454+K00487+K00487+K14455+K00276+K10775+K14455+K01904+K01904+K10775+K10775+K01904+K00588+K00817+K00276+K00588+K00588+K01904+K00815+K00815+K00815+K00457
Tryptophan metabolism	ko00380	30	91	2417	8497	BraA01g000830.3C.gene;BraA01g002390.3C.gene;BraA01g008780.3C.gene;BraA02g003880.3C.gene;BraA02g006840.3C.gene;BraA02g019880.3C.gene;BraA02g022100.3C.gene;BraA02g030930.3C.gene;BraA03g059190.3C.gene;BraA03g059920.3C.gene;BraA06g016090.3C.gene;BraA06g021550.3C.gene;BraA06g022060.3C.gene;BraA06g023170.3C.gene;BraA06g032880.3C.gene;BraA07g015680.3C.gene;BraA07g038080.3C.gene;BraA08g001190.3C.gene;Bra…	K11812+K00128+K11816+K11816+K01501+K16903+K11821+K11816+K03781+K00128+K03781+K01501+K11817+K11817+K11816+K03781+K11821+K14085+K03781+K00128+K11819+K00164+K00626+K07408+K11817+K01237+K03781+K01237+K01237+K01237
Lysine biosynthesis	ko00300	6	26	2417	8497	BraA02g013600.3C.gene;BraA04g001470.3C.gene;BraA04g031340.3C.gene;BraA05g008100.3C.gene;BraA06g010950.3C.gene;BraA08g001190.3C.gene	K00928+K01714+K00215+K01778+K00133+K14085
N-Glycan biosynthesis	ko00510	11	76	2417	8497	BraA01g025710.3C.gene;BraA01g029550.3C.gene;BraA02g005460.3C.gene;BraA03g045330.3C.gene;BraA05g002240.3C.gene;BraA05g040510.3C.gene;BraA06g037520.3C.gene;BraA07g012340.3C.gene;BraA08g031600.3C.gene;BraA10g032830.3C.gene;Brassica_rapa_newGene_6203	K00902+K12669+K00737+K07252+K01001+K00737+K00737+K01228+K12669+K07252+K09659
Diterpenoid biosynthesis	ko00904	11	42	2417	8497	BraA01g016120.3C.gene;BraA02g024710.3C.gene;BraA03g065340.3C.gene;BraA06g033010.3C.gene;BraA07g010700.3C.gene;BraA07g041560.3C.gene;BraA07g041570.3C.gene;BraA08g035680.3C.gene;BraA09g034980.3C.gene;BraA10g001200.3C.gene;BraA10g010400.3C.gene	K05282+K04125+K17982+K04122+K04125+K04125+K04125+K04125+K04125+K04125+K05282
Propanoate metabolism	ko00640	16	52	2417	8497	BraA01g019340.3C.gene;BraA01g020650.3C.gene;BraA03g006900.3C.gene;BraA03g019880.3C.gene;BraA03g037710.3C.gene;BraA04g015830.3C.gene;BraA04g020930.3C.gene;BraA05g038700.3C.gene;BraA06g004850.3C.gene;BraA06g016890.3C.gene;BraA07g024300.3C.gene;BraA08g027370.3C.gene;BraA08g033880.3C.gene;BraA09g022910.3C.gene;BraA10g023970.3C.gene;Brassica_rapa_newGene_4964	K00016+K00382+K02160+K01962+K00382+K01895+K05605+K00249+K11262+K00166+K05605+K00166+K05605+K00626+K02160+K05605
Linoleic acid metabolism	ko00591	12	20	2417	8497	BraA01g031660.3C.gene;BraA02g001210.3C.gene;BraA02g017730.3C.gene;BraA03g001410.3C.gene;BraA05g024820.3C.gene;BraA07g022740.3C.gene;BraA07g030990.3C.gene;BraA07g031020.3C.gene;BraA07g031230.3C.gene;BraA08g029260.3C.gene;BraA09g057750.3C.gene;BraA10g032260.3C.gene	K15718+K14674+K00454+K14674+K15718+K14674+K00454+K00454+K00454+K00454+K00454+K14674
Brassinosteroid biosynthesis	ko00905	10	17	2417	8497	BraA01g022910.3C.gene;BraA02g005430.3C.gene;BraA02g039080.3C.gene;BraA03g059990.3C.gene;BraA04g014900.3C.gene;BraA05g033290.3C.gene;BraA06g036240.3C.gene;BraA09g003910.3C.gene;BraA09g041760.3C.gene;BraA10g028480.3C.gene	K09587+K12639+K12640+K12637+K12640+K12638+K12640+K12640+K09587+K09588
Phenylpropanoid biosynthesis	ko00940	117	293	2417	8497	BraA01g001080.3C.gene;BraA01g002420.3C.gene;BraA01g004640.3C.gene;BraA01g009310.3C.gene;BraA01g012680.3C.gene;BraA01g016990.3C.gene;BraA01g020530.3C.gene;BraA01g029610.3C.gene;BraA01g032130.3C.gene;BraA01g034690.3C.gene;BraA02g001710.3C.gene;BraA02g011630.3C.gene;BraA02g014110.3C.gene;BraA02g015620.3C.gene;BraA02g018000.3C.gene;BraA02g018010.3C.gene;BraA02g023150.3C.gene;BraA02g024140.3C.gene;Bra…	K00083+K09755+K00430+K00430+K00430+K00588+K00430+K05350+K13068+K05350+K00430+K00430+K13066+K00430+K00588+K00588+K01188+K13066+K00430+K00430+K01188+K01188+K13066+K00487+K00487+K00430+K00430+K01904+K01904+K00430+K05350+K00430+K00588+K00083+K05349+K01188+K01188+K00430+K01188+K00487+K00487+K00430+K00430+K00430+K09754+K01188+K01188+K01188+K01188+K10775+K01188+K01188+K01904+K00430+K13068+K01904+K00430+…
Nitrogen metabolism	ko00910	32	80	2417	8497	BraA01g034850.3C.gene;BraA01g043400.3C.gene;BraA02g002350.3C.gene;BraA02g005650.3C.gene;BraA02g006550.3C.gene;BraA02g006840.3C.gene;BraA02g016970.3C.gene;BraA02g019760.3C.gene;BraA02g024390.3C.gene;BraA03g002960.3C.gene;BraA04g009580.3C.gene;BraA05g029760.3C.gene;BraA05g040570.3C.gene;BraA05g042180.3C.gene;BraA06g004530.3C.gene;BraA06g004880.3C.gene;BraA06g004890.3C.gene;BraA06g005340.3C.gene;Bra…	K01915+K00261+K00261+K01673+K01915+K01501+K01915+K01673+K10534+K00261+K01915+K01915+K01673+K00261+K01915+K01673+K01673+K02575+K01501+K00366+K01725+K01673+K01674+K02575+K02575+K00366+K01674+K01915+K01674+K00284+K02575+K00261
Arginine biosynthesis	ko00220	25	68	2417	8497	BraA01g005980.3C.gene;BraA01g034850.3C.gene;BraA01g043400.3C.gene;BraA02g002350.3C.gene;BraA02g006550.3C.gene;BraA02g016970.3C.gene;BraA03g002960.3C.gene;BraA03g004710.3C.gene;BraA03g018430.3C.gene;BraA03g026730.3C.gene;BraA03g057120.3C.gene;BraA03g063280.3C.gene;BraA04g009580.3C.gene;BraA04g022190.3C.gene;BraA04g026540.3C.gene;BraA05g008050.3C.gene;BraA05g013640.3C.gene;BraA05g029760.3C.gene;Bra…	K00811+K01915+K00261+K00261+K01915+K01915+K00261+K14454+K14677+K01476+K00811+K14454+K01915+K14455+K00620+K00620+K14455+K01915+K00261+K01915+K00814+K14272+K14272+K01915+K00261
Basal transcription factors	ko03022	9	85	2417	8497	BraA02g010950.3C.gene;BraA03g030800.3C.gene;BraA03g045940.3C.gene;BraA03g051860.3C.gene;BraA05g002310.3C.gene;BraA08g017360.3C.gene;BraA09g026230.3C.gene;BraA09g043480.3C.gene;BraA10g006120.3C.gene	K03137+K14649+K03139+K03123+K03124+K03134+K03138+K03139+K03122
Zeatin biosynthesis	ko00908	11	29	2417	8497	BraA01g030410.3C.gene;BraA02g009460.3C.gene;BraA02g012590.3C.gene;BraA02g018390.3C.gene;BraA04g011070.3C.gene;BraA04g019910.3C.gene;BraA07g001320.3C.gene;BraA07g039010.3C.gene;BraA09g011860.3C.gene;BraA09g052550.3C.gene;BraA10g028620.3C.gene	K10760+K00279+K00279+K10760+K10717+K00791+K00279+K00279+K00279+K00279+K13493
ABC transporters	ko02010	14	46	2417	8497	BraA01g016680.3C.gene;BraA03g048030.3C.gene;BraA03g052830.3C.gene;BraA05g000840.3C.gene;BraA06g036060.3C.gene;BraA06g037090.3C.gene;BraA06g037140.3C.gene;BraA07g025030.3C.gene;BraA08g035650.3C.gene;BraA09g003450.3C.gene;BraA09g003610.3C.gene;BraA09g020340.3C.gene;BraA09g036790.3C.gene;BraA10g001290.3C.gene	K05658+K05658+K05658+K05658+K05658+K05658+K05658+K05658+K05658+K05658+K05658+K05658+K05658+K05658
Lysine degradation	ko00310	16	59	2417	8497	BraA01g002390.3C.gene;BraA01g002590.3C.gene;BraA01g004800.3C.gene;BraA02g013550.3C.gene;BraA03g057730.3C.gene;BraA03g059920.3C.gene;BraA04g018070.3C.gene;BraA07g024090.3C.gene;BraA07g028910.3C.gene;BraA08g001190.3C.gene;BraA08g021050.3C.gene;BraA08g031360.3C.gene;BraA09g020910.3C.gene;BraA09g022910.3C.gene;BraA09g049840.3C.gene;BraA10g031430.3C.gene	K00128+K18826+K14157+K00658+K14157+K00128+K00306+K11423+K11420+K14085+K00128+K00658+K00164+K00626+K11423+K11420
Glucosinolate biosynthesis	ko00966	11	23	2417	8497	BraA01g000830.3C.gene;BraA02g022100.3C.gene;BraA02g042670.3C.gene;BraA03g043730.3C.gene;BraA03g043740.3C.gene;BraA03g043750.3C.gene;BraA04g008320.3C.gene;BraA04g029510.3C.gene;BraA06g012350.3C.gene;BraA07g038080.3C.gene;BraA09g012050.3C.gene	K11812+K11821+K15741+K15741+K15741+K15741+K12156+K12156+K12154+K11821+K11819
Glyoxylate and dicarboxylate metabolism	ko00630	59	147	2417	8497	BraA01g001110.3C.gene;BraA01g020650.3C.gene;BraA01g034850.3C.gene;BraA01g037290.3C.gene;BraA01g037300.3C.gene;BraA01g037490.3C.gene;BraA01g037500.3C.gene;BraA02g003100.3C.gene;BraA02g006550.3C.gene;BraA02g016970.3C.gene;BraA03g036450.3C.gene;BraA03g036460.3C.gene;BraA03g037710.3C.gene;BraA03g042060.3C.gene;BraA03g042340.3C.gene;BraA03g048220.3C.gene;BraA03g059190.3C.gene;BraA04g002070.3C.gene;Bra…	K00600+K00382+K01915+K11517+K11517+K11517+K11517+K00026+K01915+K01915+K11517+K11517+K00382+K01681+K00830+K11517+K03781+K01647+K01915+K19269+K01602+K01602+K01602+K00026+K01647+K00026+K02437+K01915+K11517+K11517+K00026+K01915+K15919+K18121+K03781+K14272+K03781+K01602+K01647+K15893+K15893+K15918+K00600+K03781+K01681+K00600+K14272+K00600+K00605+K00025+K00830+K00626+K01647+K15919+K15919+K00605+K01915+…
Caffeine metabolism	ko00232	4	9	2417	8497	BraA07g009600.3C.gene;BraA09g001990.3C.gene;BraA09g002070.3C.gene;Brassica_rapa_newGene_5030	K00365+K00106+K00106+K00106
Plant hormone signal transduction	ko04075	191	559	2417	8497	BraA01g000880.3C.gene;BraA01g001510.3C.gene;BraA01g003540.3C.gene;BraA01g003550.3C.gene;BraA01g004130.3C.gene;BraA01g004230.3C.gene;BraA01g004270.3C.gene;BraA01g008460.3C.gene;BraA01g008880.3C.gene;BraA01g009450.3C.gene;BraA01g013230.3C.gene;BraA01g014680.3C.gene;BraA01g016840.3C.gene;BraA01g016870.3C.gene;BraA01g018010.3C.gene;BraA01g023270.3C.gene;BraA01g030980.3C.gene;BraA01g031100.3C.gene;Bra…	K14498+K14487+K14488+K14488+K14505+K14432+K14498+K14484+K14484+K14496+K14488+K14486+K14508+K14508+K14487+K14505+K14509+K14484+K14490+K13464+K14484+K14488+K14431+K13464+K14487+K14488+K13464+K14491+K14487+K14488+K13464+K13464+K13946+K14499+K14517+K14484+K13464+K14487+K14488+K14488+K14487+K14488+K14496+K14484+K13946+K14496+K13946+K14496+K14492+K14514+K13946+K14488+K14485+K14496+K14484+K14484+K14432+…
Purine metabolism	ko00230	59	272	2417	8497	BraA01g000790.3C.gene;BraA01g002750.3C.gene;BraA01g003570.3C.gene;BraA01g020540.3C.gene;BraA01g023870.3C.gene;BraA02g011720.3C.gene;BraA02g015010.3C.gene;BraA02g017590.3C.gene;BraA02g028590.3C.gene;BraA03g006400.3C.gene;BraA03g025200.3C.gene;BraA03g026300.3C.gene;BraA03g031380.3C.gene;BraA03g039590.3C.gene;BraA03g040590.3C.gene;BraA03g045860.3C.gene;BraA03g047310.3C.gene;BraA03g055950.3C.gene;Bra…	K00860+K03006+K00764+K03017+K00873+K13484+K00873+K02685+K00940+K00962+K02325+K00939+K00962+K01923+K13811+K03008+K14977+K03015+K00860+K00942+K03013+K03008+K00939+K13811+K03013+K01510+K03043+K00873+K01510+K03021+K13811+K10808+K00365+K03000+K02684+K00873+K00942+K01939+K01952+K00760+K03504+K03010+K03010+K14641+K20790+K01945+K00106+K00106+K00860+K03027+K03017+K01835+K02999+K00873+K00873+K01522+K00759+…
Base excision repair	ko03410	19	55	2417	8497	BraA01g034290.3C.gene;BraA02g026980.3C.gene;BraA02g031420.3C.gene;BraA03g025200.3C.gene;BraA03g029120.3C.gene;BraA04g009160.3C.gene;BraA05g013340.3C.gene;BraA05g017740.3C.gene;BraA05g034370.3C.gene;BraA05g034850.3C.gene;BraA06g005380.3C.gene;BraA06g009890.3C.gene;BraA07g026020.3C.gene;BraA07g038780.3C.gene;BraA07g041740.3C.gene;BraA09g042120.3C.gene;BraA09g063390.3C.gene;Brassica_rapa_newGene_596…	K03648+K10798+K01246+K02325+K10798+K03575+K10798+K10563+K01246+K03652+K10747+K01246+K01246+K01246+K03504+K01247+K04802+K10802+K01246
Phagosome	ko04145	60	188	2417	8497	BraA01g000260.3C.gene;BraA01g001620.3C.gene;BraA01g002620.3C.gene;BraA01g003360.3C.gene;BraA01g003590.3C.gene;BraA01g008570.3C.gene;BraA01g016670.3C.gene;BraA01g022470.3C.gene;BraA01g025030.3C.gene;BraA01g037390.3C.gene;BraA01g044890.3C.gene;BraA02g016240.3C.gene;BraA02g025280.3C.gene;BraA02g032400.3C.gene;BraA02g043880.3C.gene;BraA03g009230.3C.gene;BraA03g027540.3C.gene;BraA03g029010.3C.gene;Bra…	K02154+K01365+K04392+K04392+K02155+K04392+K02152+K04392+K07375+K00921+K02152+K07342+K07374+K04392+K04392+K07374+K02150+K02151+K00921+K07342+K02152+K04392+K07897+K07375+K04392+K07375+K02145+K08057+K00921+K07375+K02146+K04392+K10956+K01365+K02155+K01365+K02144+K02153+K01365+K07897+K04392+K02148+K08057+K08054+K02150+K08057+K02150+K04392+K07897+K02148+K08057+K00921+K01365+K09481+K00921+K07374+K07375+…
SNARE interactions in vesicular transport	ko04130	21	78	2417	8497	BraA01g043430.3C.gene;BraA03g002220.3C.gene;BraA03g003310.3C.gene;BraA03g034970.3C.gene;BraA03g041100.3C.gene;BraA04g006990.3C.gene;BraA05g042100.3C.gene;BraA06g005710.3C.gene;BraA06g007930.3C.gene;BraA06g011950.3C.gene;BraA06g021000.3C.gene;BraA07g002460.3C.gene;BraA07g023310.3C.gene;BraA08g012620.3C.gene;BraA08g031740.3C.gene;BraA08g033100.3C.gene;BraA09g003760.3C.gene;BraA09g061410.3C.gene;Bra…	K08486+K08490+K08486+K08486+K08497+K08486+K08486+K08486+K08486+K08495+K08506+K08486+K08504+K08504+K08486+K08486+K08493+K08486+K08515+K08504+K08504
Lipoic acid metabolism	ko00785	3	7	2417	8497	BraA03g003550.3C.gene;BraA09g056000.3C.gene;BraA10g003170.3C.gene	K03644+K03644+K03801
Pentose and glucuronate interconversions	ko00040	81	185	2417	8497	BraA01g002390.3C.gene;BraA01g015530.3C.gene;BraA01g037350.3C.gene;BraA01g040060.3C.gene;BraA01g041790.3C.gene;BraA01g042480.3C.gene;BraA01g043720.3C.gene;BraA01g044950.3C.gene;BraA02g002330.3C.gene;BraA02g005850.3C.gene;BraA02g006030.3C.gene;BraA02g013160.3C.gene;BraA02g035760.3C.gene;BraA02g039370.3C.gene;BraA02g039400.3C.gene;BraA02g039420.3C.gene;BraA02g039910.3C.gene;BraA02g040020.3C.gene;Bra…	K00128+K01728+K01051+K01051+K01051+K01051+K00963+K01728+K01051+K01728+K00012+K01728+K01728+K01213+K01213+K01213+K01728+K01051+K01728+K01728+K00963+K01184+K01728+K01051+K01051+K01051+K01728+K00128+K01184+K01728+K00012+K01051+K01051+K01051+K01728+K01728+K01051+K01728+K01051+K01051+K01213+K01051+K01728+K01728+K01728+K01184+K01728+K01728+K01051+K01051+K00128+K01213+K01213+K01728+K01051+K01728+K01051+…
Protein processing in endoplasmic reticulum	ko04141	77	358	2417	8497	BraA01g008310.3C.gene;BraA01g011950.3C.gene;BraA01g012570.3C.gene;BraA01g014950.3C.gene;BraA01g015910.3C.gene;BraA01g019020.3C.gene;BraA01g019900.3C.gene;BraA01g020570.3C.gene;BraA01g029550.3C.gene;BraA01g035590.3C.gene;BraA01g038810.3C.gene;BraA01g040410.3C.gene;BraA02g004310.3C.gene;BraA02g011090.3C.gene;BraA02g016240.3C.gene;BraA02g024110.3C.gene;BraA03g005120.3C.gene;BraA03g012970.3C.gene;Bra…	K13989+K09540+K13993+K09487+K13993+K10666+K09486+K10578+K12669+K10578+K03283+K03283+K13993+K10575+K07342+K09580+K13993+K04079+K08288+K13993+K09490+K10666+K10661+K09562+K03283+K13993+K09486+K07342+K10666+K09517+K10666+K14016+K14016+K13993+K03237+K09584+K08288+K09584+K10661+K09562+K13719+K08057+K09580+K04523+K10956+K09490+K01228+K09490+K03094+K09580+K09580+K13989+K13993+K10666+K09487+K09580+K14005+…
Nicotinate and nicotinamide metabolism	ko00760	5	27	2417	8497	BraA03g039580.3C.gene;BraA03g060540.3C.gene;BraA05g009100.3C.gene;BraA09g051570.3C.gene;BraA10g024420.3C.gene	K00858+K00763+K01240+K18551+K00278
Fatty acid elongation	ko00062	20	60	2417	8497	BraA01g019160.3C.gene;BraA01g019180.3C.gene;BraA02g001400.3C.gene;BraA02g017810.3C.gene;BraA02g030820.3C.gene;BraA03g030060.3C.gene;BraA03g058730.3C.gene;BraA04g007520.3C.gene;BraA04g019210.3C.gene;BraA04g020490.3C.gene;BraA06g005040.3C.gene;BraA06g043600.3C.gene;BraA07g018970.3C.gene;BraA07g030740.3C.gene;BraA07g033010.3C.gene;BraA08g015900.3C.gene;BraA09g037330.3C.gene;BraA09g037930.3C.gene;Bra…	K01074+K01074+K15397+K10251+K15397+K01068+K15397+K18880+K15397+K15397+K15397+K15397+K15397+K15397+K10251+K15397+K10251+K15397+K10258+K15397
beta-Alanine metabolism	ko00410	24	72	2417	8497	BraA01g002390.3C.gene;BraA01g007960.3C.gene;BraA01g034860.3C.gene;BraA01g034890.3C.gene;BraA02g027990.3C.gene;BraA03g005860.3C.gene;BraA03g055140.3C.gene;BraA03g059920.3C.gene;BraA04g020930.3C.gene;BraA04g029900.3C.gene;BraA05g029770.3C.gene;BraA05g029820.3C.gene;BraA05g038700.3C.gene;BraA06g027830.3C.gene;BraA07g023700.3C.gene;BraA07g024300.3C.gene;BraA07g031850.3C.gene;BraA08g001190.3C.gene;Bra…	K00128+K12259+K00207+K01580+K00276+K13366+K12259+K00128+K05605+K00276+K00207+K01580+K00249+K01431+K17839+K05605+K01580+K14085+K00276+K00128+K05605+K00797+K01580+K05605
Photosynthesis	ko00195	36	102	2417	8497	BraA01g008860.3C.gene;BraA01g012030.3C.gene;BraA01g028620.3C.gene;BraA01g044840.3C.gene;BraA02g017820.3C.gene;BraA03g025060.3C.gene;BraA03g027010.3C.gene;BraA03g028250.3C.gene;BraA04g021840.3C.gene;BraA05g040620.3C.gene;BraA06g000430.3C.gene;BraA06g010290.3C.gene;BraA06g015860.3C.gene;BraA07g015790.3C.gene;BraA07g016040.3C.gene;BraA07g031170.3C.gene;BraA07g039570.3C.gene;BraA07g042080.3C.gene;Bra…	K08903+K08901+K02639+K08901+K02723+K02639+K02113+K02115+K02721+K08901+K08905+K08901+K02638+K02638+K02641+K02723+K02638+K03541+K08905+K02695+K03542+K02699+K02694+K02698+K02641+K02115+K02717+K02692+K02701+K02716+K02641+K02641+K02115+K02698+K08902+K02703
Pantothenate and CoA biosynthesis	ko00770	13	50	2417	8497	BraA01g005840.3C.gene;BraA01g034860.3C.gene;BraA03g039020.3C.gene;BraA05g027600.3C.gene;BraA05g029500.3C.gene;BraA05g029770.3C.gene;BraA06g006950.3C.gene;BraA06g027830.3C.gene;BraA08g003210.3C.gene;BraA08g032260.3C.gene;BraA08g032270.3C.gene;BraA09g051080.3C.gene;BraA09g062040.3C.gene	K09680+K00207+K00826+K00826+K01598+K00207+K00826+K01431+K00826+K00826+K00826+K00606+K00826
Pyruvate metabolism	ko00620	54	156	2417	8497	BraA01g001150.3C.gene;BraA01g002390.3C.gene;BraA01g019340.3C.gene;BraA01g020650.3C.gene;BraA01g021200.3C.gene;BraA01g023870.3C.gene;BraA01g044230.3C.gene;BraA02g003100.3C.gene;BraA02g015010.3C.gene;BraA03g000790.3C.gene;BraA03g004740.3C.gene;BraA03g006900.3C.gene;BraA03g011940.3C.gene;BraA03g015810.3C.gene;BraA03g019880.3C.gene;BraA03g030040.3C.gene;BraA03g036210.3C.gene;BraA03g036720.3C.gene;Bra…	K01610+K00128+K00016+K00382+K01006+K00873+K01679+K00026+K00873+K01512+K00029+K02160+K00051+K00162+K01962+K00028+K00627+K01595+K00382+K01006+K00128+K00627+K01895+K00026+K01595+K01679+K00026+K01595+K00627+K00026+K11262+K00873+K01610+K00029+K00029+K00161+K00873+K18881+K01595+K00161+K14085+K00128+K00025+K00626+K00162+K01595+K01649+K01069+K00873+K00873+K00051+K02160+K01759+K01759
2-Oxocarboxylic acid metabolism	ko01210	47	138	2417	8497	BraA01g000830.3C.gene;BraA01g003140.3C.gene;BraA01g005980.3C.gene;BraA02g005320.3C.gene;BraA02g013600.3C.gene;BraA02g022100.3C.gene;BraA02g025820.3C.gene;BraA02g025840.3C.gene;BraA02g042670.3C.gene;BraA03g004710.3C.gene;BraA03g018430.3C.gene;BraA03g039020.3C.gene;BraA03g042060.3C.gene;BraA03g043730.3C.gene;BraA03g043740.3C.gene;BraA03g043750.3C.gene;BraA03g057120.3C.gene;BraA03g063280.3C.gene;Bra…	K11812+K00030+K00811+K00052+K00928+K11821+K00052+K00052+K15741+K14454+K14677+K00826+K01681+K15741+K15741+K15741+K00811+K14454+K01647+K12156+K14455+K00620+K12156+K01647+K01704+K01704+K00620+K14455+K00826+K00826+K00133+K12154+K00814+K14272+K01647+K11821+K00826+K00030+K01681+K00030+K14272+K00826+K00826+K11819+K01647+K01649+K00826
Limonene and pinene degradation	ko00903	29	61	2417	8497	BraA01g001490.3C.gene;BraA01g002390.3C.gene;BraA02g012430.3C.gene;BraA02g036820.3C.gene;BraA02g041840.3C.gene;BraA03g001630.3C.gene;BraA03g012530.3C.gene;BraA03g059920.3C.gene;BraA03g060670.3C.gene;BraA03g060680.3C.gene;BraA05g015120.3C.gene;BraA06g009950.3C.gene;BraA06g018600.3C.gene;BraA06g032440.3C.gene;BraA08g021050.3C.gene;BraA08g021500.3C.gene;BraA09g044280.3C.gene;BraA09g047290.3C.gene;Bra…	K00517+K00128+K00517+K00517+K00517+K00517+K00517+K00128+K00517+K00517+K00517+K00517+K00517+K00517+K00128+K00517+K00517+K00517+K00517+K00517+K00517+K00517+K00517+K00517+K00517+K00517+K00517+K00517+K00517
Riboflavin metabolism	ko00740	2	11	2417	8497	BraA02g010750.3C.gene;BraA04g031330.3C.gene	K14652+K00794
Glycine, serine and threonine metabolism	ko00260	47	129	2417	8497	BraA01g001110.3C.gene;BraA01g004070.3C.gene;BraA01g020650.3C.gene;BraA02g001230.3C.gene;BraA02g013600.3C.gene;BraA02g024490.3C.gene;BraA02g027990.3C.gene;BraA02g028360.3C.gene;BraA03g020090.3C.gene;BraA03g034150.3C.gene;BraA03g037710.3C.gene;BraA03g042340.3C.gene;BraA04g011130.3C.gene;BraA04g014870.3C.gene;BraA04g018070.3C.gene;BraA04g029900.3C.gene;BraA05g007250.3C.gene;BraA05g023170.3C.gene;Bra…	K00600+K00058+K00382+K15634+K00928+K01834+K00276+K12235+K00827+K00827+K00382+K00830+K06001+K06001+K00306+K00276+K00827+K02437+K01620+K01620+K15919+K00133+K00872+K14272+K06001+K15893+K15893+K01834+K15918+K14085+K00600+K00276+K00600+K00827+K14272+K00600+K00605+K01696+K01696+K01620+K00830+K01733+K01695+K15919+K15919+K00605+K01620
Glycosaminoglycan degradation	ko00531	3	10	2417	8497	BraA02g040840.3C.gene;BraA04g006680.3C.gene;BraA07g031690.3C.gene	K10532+K12309+K12373
Fatty acid biosynthesis	ko00061	31	77	2417	8497	BraA02g003360.3C.gene;BraA02g022550.3C.gene;BraA02g028550.3C.gene;BraA03g004180.3C.gene;BraA03g006900.3C.gene;BraA03g019880.3C.gene;BraA03g020440.3C.gene;BraA03g032440.3C.gene;BraA03g040860.3C.gene;BraA03g042200.3C.gene;BraA05g000610.3C.gene;BraA05g003770.3C.gene;BraA05g019770.3C.gene;BraA05g039380.3C.gene;BraA05g041270.3C.gene;BraA06g004850.3C.gene;BraA06g005660.3C.gene;BraA06g033900.3C.gene;Bra…	K02372+K09458+K01897+K02372+K02160+K01962+K09458+K01897+K01897+K00208+K01897+K03921+K01897+K01897+K03921+K11262+K10781+K01897+K01897+K00059+K10781+K00648+K01897+K01897+K10782+K10781+K10781+K00059+K03921+K02160+K03921
Monobactam biosynthesis	ko00261	7	22	2417	8497	BraA02g013600.3C.gene;BraA03g040590.3C.gene;BraA04g001470.3C.gene;BraA04g031340.3C.gene;BraA05g024300.3C.gene;BraA06g010950.3C.gene;BraA06g043580.3C.gene	K00928+K13811+K01714+K00215+K13811+K00133+K13811
Fatty acid degradation	ko00071	37	80	2417	8497	BraA01g002390.3C.gene;BraA01g008530.3C.gene;BraA01g019720.3C.gene;BraA01g041760.3C.gene;BraA02g028550.3C.gene;BraA02g039900.3C.gene;BraA03g017600.3C.gene;BraA03g018600.3C.gene;BraA03g032440.3C.gene;BraA03g032970.3C.gene;BraA03g040860.3C.gene;BraA03g054820.3C.gene;BraA03g059920.3C.gene;BraA04g023760.3C.gene;BraA05g000610.3C.gene;BraA05g011680.3C.gene;BraA05g019770.3C.gene;BraA05g022940.3C.gene;Bra…	K00128+K10527+K00232+K10527+K01897+K07513+K07513+K00232+K01897+K10527+K01897+K10527+K00128+K07513+K01897+K07513+K01897+K00001+K10527+K00249+K01897+K00232+K01897+K01897+K18857+K14085+K10527+K00128+K00121+K01897+K00626+K01897+K00001+K00232+K00001+K00232+K00232
Fatty acid metabolism	ko01212	54	126	2417	8497	BraA01g008530.3C.gene;BraA01g019160.3C.gene;BraA01g019180.3C.gene;BraA01g019720.3C.gene;BraA01g041760.3C.gene;BraA02g003360.3C.gene;BraA02g017810.3C.gene;BraA02g022550.3C.gene;BraA02g028550.3C.gene;BraA02g039900.3C.gene;BraA03g004180.3C.gene;BraA03g006900.3C.gene;BraA03g017600.3C.gene;BraA03g018600.3C.gene;BraA03g019880.3C.gene;BraA03g020440.3C.gene;BraA03g032440.3C.gene;BraA03g032970.3C.gene;Bra…	K10527+K01074+K01074+K00232+K10527+K02372+K10251+K09458+K01897+K07513+K02372+K02160+K07513+K00232+K01962+K09458+K01897+K10527+K01897+K00208+K10527+K07513+K01897+K03921+K07513+K01897+K10527+K00249+K01897+K03921+K11262+K10781+K00232+K01897+K01897+K10251+K10527+K00059+K10781+K00648+K01897+K00626+K01897+K10251+K00232+K10258+K10781+K10781+K00232+K00232+K00059+K03921+K02160+K03921
Ribosome	ko03010	88	627	2417	8497	BraA01g038990.3C.gene;BraA01g039580.3C.gene;BraA01g041870.3C.gene;BraA01g042860.3C.gene;BraA02g002240.3C.gene;BraA02g005930.3C.gene;BraA02g008720.3C.gene;BraA02g014830.3C.gene;BraA02g019310.3C.gene;BraA02g019930.3C.gene;BraA02g022250.3C.gene;BraA02g038190.3C.gene;BraA02g038870.3C.gene;BraA03g001360.3C.gene;BraA03g003900.3C.gene;BraA03g003990.3C.gene;BraA03g007310.3C.gene;BraA03g008830.3C.gene;Bra…	K02864+K02955+K02905+K02974+K02987+K02899+K02919+K02939+K02915+K02900+K02917+K02943+K02987+K02979+K02958+K02879+K02993+K02913+K02995+K02983+K02951+K02976+K02943+K02973+K02930+K02914+K02914+K02922+K02932+K02966+K02924+K02984+K02863+K02923+K02868+K02985+K02927+K02997+K02896+K02874+K02989+K02920+K02923+K02937+K02978+K02936+K02961+K02922+K02935+K02924+K02889+K02887+K02930+K02969+K02938+K02943+K02935+…
Ascorbate and aldarate metabolism	ko00053	33	67	2417	8497	BraA01g002390.3C.gene;BraA01g002610.3C.gene;BraA01g040660.3C.gene;BraA02g006030.3C.gene;BraA02g009330.3C.gene;BraA02g009340.3C.gene;BraA02g012730.3C.gene;BraA02g037920.3C.gene;BraA03g001240.3C.gene;BraA03g026770.3C.gene;BraA03g043300.3C.gene;BraA03g053010.3C.gene;BraA03g053380.3C.gene;BraA03g057260.3C.gene;BraA03g059120.3C.gene;BraA03g059920.3C.gene;BraA04g011590.3C.gene;BraA06g000530.3C.gene;Bra…	K00128+K00434+K00434+K00012+K00423+K00423+K00469+K08232+K08232+K00434+K00434+K00469+K14190+K00434+K00434+K00128+K00012+K00423+K00469+K08232+K00469+K00434+K00423+K14085+K17744+K14190+K00128+K00434+K00469+K08232+K08232+K12447+K16190
Carbon fixation in photosynthetic organisms	ko00710	60	139	2417	8497	BraA01g000200.3C.gene;BraA01g001150.3C.gene;BraA01g021200.3C.gene;BraA01g038640.3C.gene;BraA01g042920.3C.gene;BraA02g003100.3C.gene;BraA02g025380.3C.gene;BraA02g034560.3C.gene;BraA03g004710.3C.gene;BraA03g004740.3C.gene;BraA03g011940.3C.gene;BraA03g030040.3C.gene;BraA03g035490.3C.gene;BraA03g036720.3C.gene;BraA03g046280.3C.gene;BraA03g063280.3C.gene;BraA04g001550.3C.gene;BraA04g004360.3C.gene;Bra…	K01623+K01610+K01006+K00927+K01807+K00026+K00927+K01807+K14454+K00029+K00051+K00028+K00927+K01595+K01006+K14454+K00615+K01100+K01803+K03841+K01602+K01602+K01602+K01623+K00026+K14455+K01595+K00615+K03841+K14455+K00026+K01595+K00927+K00026+K05298+K00814+K01610+K00029+K14272+K05298+K00029+K01602+K01803+K01100+K00927+K01595+K03841+K05298+K00855+K14272+K00025+K00855+K01595+K03841+K01100+K00615+K01623+…
Flavonoid biosynthesis	ko00941	22	50	2417	8497	BraA01g016990.3C.gene;BraA02g005190.3C.gene;BraA02g018000.3C.gene;BraA02g018010.3C.gene;BraA02g044190.3C.gene;BraA03g016250.3C.gene;BraA03g016260.3C.gene;BraA03g058580.3C.gene;BraA04g021700.3C.gene;BraA04g021710.3C.gene;BraA04g028960.3C.gene;BraA06g029650.3C.gene;BraA07g000280.3C.gene;BraA07g022020.3C.gene;BraA07g033240.3C.gene;BraA08g010640.3C.gene;BraA08g025270.3C.gene;BraA09g002250.3C.gene;Bra…	K00588+K00660+K00588+K00588+K05278+K00487+K00487+K00588+K00487+K00487+K09754+K13065+K13065+K01859+K00588+K00588+K00588+K00660+K13065+K00660+K05280+K05278
Phosphatidylinositol signaling system	ko04070	43	124	2417	8497	BraA01g007390.3C.gene;BraA01g013030.3C.gene;BraA01g017520.3C.gene;BraA01g037390.3C.gene;BraA01g040190.3C.gene;BraA01g041130.3C.gene;BraA01g041190.3C.gene;BraA02g038520.3C.gene;BraA03g003240.3C.gene;BraA03g012300.3C.gene;BraA03g021270.3C.gene;BraA03g021790.3C.gene;BraA03g021840.3C.gene;BraA03g030530.3C.gene;BraA03g033540.3C.gene;BraA03g036360.3C.gene;BraA04g003670.3C.gene;BraA04g008500.3C.gene;Bra…	K00901+K00981+K00981+K00921+K18081+K05857+K00889+K02183+K00901+K00901+K05857+K02183+K00889+K13024+K00889+K00921+K00889+K05857+K01110+K00889+K05857+K00888+K00889+K00921+K02183+K01110+K00999+K10572+K02183+K02183+K15422+K10572+K05857+K00889+K00889+K00901+K00889+K00889+K00921+K05857+K05857+K13024+K00921
Monoterpenoid biosynthesis	ko00902	3	7	2417	8497	BraA03g025720.3C.gene;BraA04g001300.3C.gene;BraA06g038730.3C.gene	K12467+K15095+K07385
Sesquiterpenoid and triterpenoid biosynthesis	ko00909	11	30	2417	8497	BraA01g001230.3C.gene;BraA01g003660.3C.gene;BraA03g063030.3C.gene;BraA04g011870.3C.gene;BraA06g031290.3C.gene;BraA06g031370.3C.gene;BraA06g031540.3C.gene;BraA07g026440.3C.gene;BraA07g042000.3C.gene;BraA07g042010.3C.gene;BraA09g006230.3C.gene	K00511+K00801+K14184+K15799+K14184+K14184+K00511+K15815+K15822+K15815+K00511
Galactose metabolism	ko00052	40	94	2417	8497	BraA01g014620.3C.gene;BraA01g034770.3C.gene;BraA01g043720.3C.gene;BraA02g002700.3C.gene;BraA02g008780.3C.gene;BraA02g012740.3C.gene;BraA03g003510.3C.gene;BraA03g004780.3C.gene;BraA03g005050.3C.gene;BraA03g006680.3C.gene;BraA03g007910.3C.gene;BraA03g012880.3C.gene;BraA03g018880.3C.gene;BraA03g018900.3C.gene;BraA03g051560.3C.gene;BraA04g005430.3C.gene;BraA04g006680.3C.gene;BraA04g006780.3C.gene;Bra…	K01784+K01785+K00963+K07407+K06617+K00850+K07407+K01187+K01193+K01785+K00963+K00850+K01193+K01193+K01784+K01190+K12309+K01193+K01193+K00844+K01193+K01193+K01193+K01785+K00844+K06617+K00850+K00850+K01784+K00844+K01784+K01193+K01784+K01835+K06617+K12447+K00850+K01193+K18819+K00850
Glycosphingolipid biosynthesis - globo series	ko00603	3	20	2417	8497	BraA02g002700.3C.gene;BraA03g003510.3C.gene;BraA07g031690.3C.gene	K07407+K07407+K12373
Aminoacyl-tRNA biosynthesis	ko00970	15	121	2417	8497	BraA01g017450.3C.gene;BraA01g044030.3C.gene;BraA03g035960.3C.gene;BraA03g050110.3C.gene;BraA03g057560.3C.gene;BraA04g015880.3C.gene;BraA05g013390.3C.gene;BraA06g033930.3C.gene;BraA08g006300.3C.gene;BraA08g012280.3C.gene;BraA08g016420.3C.gene;BraA08g030160.3C.gene;BraAnng001210.3C.gene;Brassica_rapa_newGene_4059;Brassica_rapa_newGene_8654	K01885+K01892+K04567+K01870+K02435+K01889+K01883+K01875+K01874+K01893+K01876+K01873+K01885+K02434+K01867
Histidine metabolism	ko00340	8	34	2417	8497	BraA01g002390.3C.gene;BraA01g027200.3C.gene;BraA03g059920.3C.gene;BraA05g009170.3C.gene;BraA05g024760.3C.gene;BraA07g036370.3C.gene;BraA08g001190.3C.gene;BraA08g021050.3C.gene	K00128+K00765+K00128+K01814+K01693+K00817+K14085+K00128
Indole alkaloid biosynthesis	ko00901	5	8	2417	8497	BraA02g022050.3C.gene;BraA07g028470.3C.gene;BraA07g038000.3C.gene;BraA09g054170.3C.gene;Brassica_rapa_newGene_8706	K01757+K01757+K01757+K08233+K01757
Protein export	ko03060	20	98	2417	8497	BraA01g011950.3C.gene;BraA02g016240.3C.gene;BraA03g019440.3C.gene;BraA03g021340.3C.gene;BraA03g052130.3C.gene;BraA04g030150.3C.gene;BraA04g030170.3C.gene;BraA05g020380.3C.gene;BraA05g031320.3C.gene;BraA05g037310.3C.gene;BraA06g011370.3C.gene;BraA06g024880.3C.gene;BraA07g002000.3C.gene;BraA07g008590.3C.gene;BraA07g020790.3C.gene;BraA08g005630.3C.gene;BraA10g005530.3C.gene;BraA10g018240.3C.gene;Bra…	K09540+K07342+K09490+K03105+K07342+K03104+K03104+K03105+K13280+K09648+K03106+K03109+K10956+K09490+K09490+K03106+K03100+K09481+K12272+K03106
Thiamine metabolism	ko00730	7	15	2417	8497	BraA03g039860.3C.gene;BraA03g046310.3C.gene;BraA03g046320.3C.gene;BraA07g008940.3C.gene;BraA08g035570.3C.gene;BraA10g001530.3C.gene;BraA10g026770.3C.gene	K01662+K01662+K01662+K00878+K00949+K00949+K01662
Glycolysis / Gluconeogenesis	ko00010	72	220	2417	8497	BraA01g000200.3C.gene;BraA01g001150.3C.gene;BraA01g002390.3C.gene;BraA01g019340.3C.gene;BraA01g020650.3C.gene;BraA01g023870.3C.gene;BraA01g034770.3C.gene;BraA01g038640.3C.gene;BraA01g038700.3C.gene;BraA01g040980.3C.gene;BraA02g000270.3C.gene;BraA02g001230.3C.gene;BraA02g012360.3C.gene;BraA02g012740.3C.gene;BraA02g015010.3C.gene;BraA02g024490.3C.gene;BraA02g025380.3C.gene;BraA03g006680.3C.gene;Bra…	K01623+K01610+K00128+K00016+K00382+K00873+K01785+K00927+K00895+K01568+K01568+K15634+K01792+K00850+K00873+K01834+K00927+K01785+K00850+K00162+K00927+K00627+K00382+K00128+K01803+K03841+K00627+K01623+K01895+K00131+K03841+K00844+K00001+K00627+K00927+K03103+K01785+K00873+K01610+K00844+K00161+K01792+K00873+K01803+K00927+K00161+K00895+K18857+K01834+K14085+K03841+K00850+K00128+K00850+K00121+K00844+K00895+…
Peroxisome	ko04146	70	167	2417	8497	BraA01g004350.3C.gene;BraA01g015820.3C.gene;BraA01g019720.3C.gene;BraA01g037290.3C.gene;BraA01g037300.3C.gene;BraA01g037490.3C.gene;BraA01g037500.3C.gene;BraA02g009810.3C.gene;BraA02g028550.3C.gene;BraA02g032330.3C.gene;BraA02g034770.3C.gene;BraA02g039900.3C.gene;BraA03g009210.3C.gene;BraA03g010330.3C.gene;BraA03g013040.3C.gene;BraA03g015660.3C.gene;BraA03g017600.3C.gene;BraA03g018600.3C.gene;Bra…	K13356+K04564+K00232+K11517+K11517+K11517+K11517+K13356+K01897+K17879+K00477+K07513+K13348+K13356+K13342+K04564+K07513+K00232+K01640+K13348+K13337+K01897+K13344+K13237+K11517+K11517+K01897+K00830+K11517+K03781+K13356+K13347+K00306+K07513+K13354+K01897+K07513+K01897+K11517+K11517+K13237+K01897+K13345+K13348+K03781+K00232+K01897+K03781+K13356+K01897+K11147+K03781+K00106+K00106+K00830+K13348+K13348+…
Ether lipid metabolism	ko00565	20	46	2417	8497	BraA01g036460.3C.gene;BraA01g042490.3C.gene;BraA02g001210.3C.gene;BraA02g036500.3C.gene;BraA03g001410.3C.gene;BraA03g040130.3C.gene;BraA03g059700.3C.gene;BraA04g019370.3C.gene;BraA05g017670.3C.gene;BraA05g041950.3C.gene;BraA06g009080.3C.gene;BraA06g009780.3C.gene;BraA06g018350.3C.gene;BraA06g038900.3C.gene;BraA07g022740.3C.gene;BraA07g042610.3C.gene;BraA08g002130.3C.gene;BraA08g007450.3C.gene;Bra…	K01115+K01115+K14674+K00993+K14674+K01115+K01115+K01114+K01115+K01114+K13519+K00993+K01114+K00993+K14674+K13510+K01115+K01115+K13519+K14674
Terpenoid backbone biosynthesis	ko00900	26	91	2417	8497	BraA01g002000.3C.gene;BraA01g003910.3C.gene;BraA01g044250.3C.gene;BraA02g006240.3C.gene;BraA02g022330.3C.gene;BraA02g023510.3C.gene;BraA03g007480.3C.gene;BraA03g011750.3C.gene;BraA03g011760.3C.gene;BraA03g029910.3C.gene;BraA03g039860.3C.gene;BraA03g046310.3C.gene;BraA03g046320.3C.gene;BraA04g017500.3C.gene;BraA05g041220.3C.gene;BraA07g003640.3C.gene;BraA07g017900.3C.gene;BraA07g041610.3C.gene;Bra…	K13789+K03527+K01823+K15889+K10960+K00021+K01823+K15892+K15892+K06013+K01662+K01662+K01662+K13789+K15889+K00021+K00919+K05356+K03527+K00099+K01770+K00626+K13789+K11778+K03526+K01662
Non-homologous end-joining	ko03450	1	8	2417	8497	BraA06g012800.3C.gene	K10884
Glycosphingolipid biosynthesis - ganglio series	ko00604	2	5	2417	8497	BraA04g006680.3C.gene;BraA07g031690.3C.gene	K12309+K12373
Proteasome	ko03050	8	110	2417	8497	BraA02g014630.3C.gene;BraA02g024080.3C.gene;BraA03g056480.3C.gene;BraA04g003620.3C.gene;BraA05g006370.3C.gene;BraA05g024550.3C.gene;BraA07g031430.3C.gene;BraA09g023680.3C.gene	K02737+K02735+K02738+K02737+K03061+K02734+K11599+K03038
Flavone and flavonol biosynthesis	ko00944	1	2	2417	8497	BraA10g030360.3C.gene	K05280
Regulation of autophagy	ko04140	22	59	2417	8497	BraA02g011640.3C.gene;BraA02g027610.3C.gene;BraA02g038630.3C.gene;BraA03g023610.3C.gene;BraA03g030660.3C.gene;BraA03g032690.3C.gene;BraA03g046990.3C.gene;BraA04g018550.3C.gene;BraA05g004100.3C.gene;BraA05g030050.3C.gene;BraA05g038170.3C.gene;BraA05g039000.3C.gene;BraA06g000790.3C.gene;BraA06g032430.3C.gene;BraA06g042260.3C.gene;BraA08g013070.3C.gene;BraA09g025640.3C.gene;BraA09g047570.3C.gene;Bra…	K07198+K08341+K07198+K08341+K07198+K08341+K08341+K07198+K08342+K07198+K17888+K08341+K08336+K07198+K07198+K07198+K08341+K08343+K07198+K08339+K07198+K08343
Ribosome biogenesis in eukaryotes	ko03008	37	153	2417	8497	BraA01g009250.3C.gene;BraA01g013070.3C.gene;BraA01g021220.3C.gene;BraA01g043390.3C.gene;BraA02g006660.3C.gene;BraA02g007540.3C.gene;BraA02g017440.3C.gene;BraA02g027740.3C.gene;BraA02g028460.3C.gene;BraA03g028340.3C.gene;BraA03g032750.3C.gene;BraA03g033090.3C.gene;BraA03g035530.3C.gene;BraA03g045510.3C.gene;BraA04g015670.3C.gene;BraA05g001550.3C.gene;BraA05g038580.3C.gene;BraA05g038910.3C.gene;Bra…	K03115+K12845+K14556+K11128+K14555+K11128+K14572+K12845+K11131+K14554+K14550+K14538+K14564+K07179+K14573+K14566+K14538+K14550+K14558+K11130+K11883+K14544+K14521+K13288+K14567+K14559+K11130+K14561+K03097+K12845+K14548+K14570+K14568+K14564+K14555+K14553+K14569
