# Supplementary material for: Comparative Transcriptome Analysis of Early- and Late-Bolting Traits in Chinese Cabbage (Brassica rapa)
Source: Front Genet. 2021 Mar 4;12:590830. doi: 10.3389/fgene.2021.590830 (PMC7969806; doi:10.3389/fgene.2021.590830)
Supplement: Supplementary file 11 [file Table_11.XLSX]

## Sheet: A vs C
Table S10. FPKM expression of DEGs
#ID	Pfam_annotation	Swiss-Prot_annotation	T1_FPKM	T2_FPKM	T3_FPKM	T7_FPKM	T8_FPKM	T9_FPKM	FDR	log2FC	regulated
BraA02g020000.3C.gene	tify domain;; Divergent CCT motif	Protein TIFY 7 OS=Arabidopsis thaliana OX=3702 GN=TIFY7 PE=1 SV=2	6.38195	5.98872	5.56629	142.491	143.596	151.01	0	4.80788	up		23.662
BraA05g007500.3C.gene	Transmembrane amino acid transporter protein	Auxin transporter protein 1 OS=Arabidopsis thaliana OX=3702 GN=AUX1 PE=1 SV=1	34.9502	33.231	35.1617	128.666	125.715	133.807	3.12949e-107	2.1547	up
BraA03g047820.3C.gene	Polyketide cyclase / dehydrase and lipid transport;; Polyketide cyclase / dehydrase and lipid transport	Abscisic acid receptor PYR1 OS=Arabidopsis thaliana OX=3702 GN=PYR1 PE=1 SV=1	47.4332	42.1062	46.6418	119.131	112.876	119.553	7.71704e-56	1.6207	up
BraA10g025540.3C.gene	tify domain;; Divergent CCT motif	Protein TIFY 9 OS=Arabidopsis thaliana OX=3702 GN=TIFY9 PE=1 SV=1	3.15343	3.30543	3.31555	113.757	113.06	116.578	0	5.41114	up
BraA08g029290.3C.gene	tify domain;; Divergent CCT motif	Protein TIFY 11A OS=Arabidopsis thaliana OX=3702 GN=TIFY11A PE=1 SV=1	13.3632	11.5422	13.3269	106.713	112.715	108.944	1.67819e-209	3.3381	up
BraA08g028330.3C.gene	tify domain;; Divergent CCT motif	Protein TIFY 10A OS=Arabidopsis thaliana OX=3702 GN=TIFY10A PE=1 SV=1	30.9446	30.848	32.4247	99.5087	94.2722	97.7433	1.34603e-74	1.88181	up
BraA05g035520.3C.gene	Protein phosphatase 2C	Protein phosphatase 2C 37 OS=Arabidopsis thaliana OX=3702 GN=PP2CA PE=1 SV=1	33.9932	34.9338	36.3645	75.2162	71.6378	73.1444	9.60586e-41	1.31534	up
BraA05g031540.3C.gene	AUX/IAA family	Auxin-responsive protein IAA19 OS=Arabidopsis thaliana OX=3702 GN=IAA19 PE=1 SV=2	15.07	13.5803	12.9534	76.8914	77.9424	72.8119	6.22629e-110	2.70427	up
BraA07g035430.3C.gene	tify domain;; Divergent CCT motif	Protein TIFY 7 OS=Arabidopsis thaliana OX=3702 GN=TIFY7 PE=1 SV=2	29.711	30.3901	26.8312	64.5852	63.2047	65.9546	3.62071e-76	1.85511	up
BraA07g038660.3C.gene	tify domain;; Divergent CCT motif	Protein TIFY 10B OS=Arabidopsis thaliana OX=3702 GN=TIFY10B PE=1 SV=1	29.84	29.0151	29.8154	61.2982	60.3734	63.5708	2.0113e-33	1.315	up
BraA08g012630.3C.gene	Polyketide cyclase / dehydrase and lipid transport;; Polyketide cyclase / dehydrase and lipid transport	Abscisic acid receptor PYR1 OS=Arabidopsis thaliana OX=3702 GN=PYR1 PE=1 SV=1	0.942794	0.162789	0.175164	45.4741	49.1077	55.8426	9.42225e-192	7.09184	up
BraA10g002840.3C.gene	GAF domain	Ethylene response sensor 2 OS=Arabidopsis thaliana OX=3702 GN=ERS2 PE=1 SV=2	1.78015	2.34526	1.96711	52.3673	52.0087	53.5363	0	4.94506	up
BraA09g058230.3C.gene	Auxin responsive protein	Auxin-responsive protein SAUR41 OS=Arabidopsis thaliana OX=3702 GN=SAUR41 PE=2 SV=1	0	0.083316	0.284679	52.1566	50.9395	53.3647	1.91667e-253	8.84607	up
BraA09g056830.3C.gene	tify domain;; Divergent CCT motif	Protein TIFY 10A OS=Arabidopsis thaliana OX=3702 GN=TIFY10A PE=1 SV=1	0.682037	0.905714	0.454256	44.8267	43.7097	48.4379	2.45691e-295	6.29849	up
BraA02g021020.3C.gene	tify domain;; Divergent CCT motif	Protein TIFY 11B OS=Arabidopsis thaliana OX=3702 GN=TIFY11B PE=1 SV=1	17.0252	16.6638	17.9171	43.8117	45.5645	47.7144	1.52548e-44	1.64089	up
BraA03g036990.3C.gene	AUX/IAA family	Auxin-responsive protein IAA19 OS=Arabidopsis thaliana OX=3702 GN=IAA19 PE=1 SV=2	8.63139	8.86232	11.9365	45.7856	50.1147	47.2772	3.09461e-73	2.53418	up
BraA09g019950.3C.gene	AUX/IAA family	Auxin-responsive protein IAA4 OS=Arabidopsis thaliana OX=3702 GN=IAA4 PE=1 SV=2	29.7989	24.9461	27.5317	46.2003	46.9079	46.7842	1.93876e-20	1.00474	up
BraA03g028670.3C.gene	F-box domain	GRR1-like protein 1 OS=Arabidopsis thaliana OX=3702 GN=GRH1 PE=1 SV=1	25.8076	26.2147	25.887	46.6268	44.1227	45.7166	4.47712e-27	1.06198	up
BraA05g024080.3C.gene	AUX/IAA family	Auxin-responsive protein IAA7 OS=Arabidopsis thaliana OX=3702 GN=IAA7 PE=1 SV=1	9.08363	8.79055	8.92427	41.8122	40.8083	41.2402	1.79714e-81	2.3761	up
BraA04g008290.3C.gene	Auxin responsive protein	Auxin-responsive protein SAUR15 OS=Arabidopsis thaliana OX=3702 GN=SAUR15 PE=2 SV=1	0	0	0	42.1134	39.4402	38.716	1.70275e-151	Inf	up
BraA01g000880.3C.gene	Protein kinase domain;; Protein tyrosine kinase	Serine/threonine-protein kinase SRK2F OS=Arabidopsis thaliana OX=3702 GN=SRK2F PE=1 SV=1	1.25104	0.816867	0.564767	36.6539	39.5053	37.9119	1.37236e-280	5.68124	up
BraA08g015400.3C.gene	Protein tyrosine kinase	Serine/threonine-protein kinase BSK1 OS=Arabidopsis thaliana OX=3702 GN=BSK1 PE=1 SV=1	17.1694	17.5093	18.1445	31.3896	29.9168	33.3444	3.65161e-27	1.10264	up
BraA01g036620.3C.gene	AUX/IAA family	Auxin-responsive protein IAA19 OS=Arabidopsis thaliana OX=3702 GN=IAA19 PE=1 SV=2	3.53277	2.5558	3.33488	38.0384	34.0458	32.5335	1.94246e-103	3.72146	up
BraA09g026350.3C.gene	Auxin responsive protein	Auxin-responsive protein SAUR36 OS=Arabidopsis thaliana OX=3702 GN=SAUR36 PE=2 SV=1	0.786235	1.40365	1.87585	25.5005	26.6637	31.0827	1.61618e-97	4.58832	up
BraA06g022270.3C.gene	Auxin responsive protein	Indole-3-acetic acid-induced protein ARG7 OS=Vigna radiata var. radiata OX=3916 GN=ARG7 PE=2 SV=1	1.99767	1.45896	2.11191	35.3964	39.3634	30.9937	6.17972e-87	4.5218	up
BraA03g027900.3C.gene	Auxin responsive protein	Auxin-responsive protein SAUR36 OS=Arabidopsis thaliana OX=3702 GN=SAUR36 PE=2 SV=1	0	0	0	27.9386	30.4265	29.7406	5.16214e-192	Inf	up
BraA03g020010.3C.gene	Polyketide cyclase / dehydrase and lipid transport;; Pathogenesis-related protein Bet v I family	Abscisic acid receptor PYL4 OS=Arabidopsis thaliana OX=3702 GN=PYL4 PE=1 SV=1	9.95894	11.1839	10.564	27.5729	25.1074	28.9564	8.85978e-25	1.61489	up
BraA01g034810.3C.gene	tify domain;; Divergent CCT motif	Protein TIFY 6B OS=Arabidopsis thaliana OX=3702 GN=TIFY6B PE=1 SV=1	5.74264	5.90307	6.06317	29.9962	27.948	28.4699	2.01474e-111	2.57864	up
BraA03g005650.3C.gene	Divergent CCT motif;; tify domain	Protein TIFY 9 OS=Arabidopsis thaliana OX=3702 GN=TIFY9 PE=1 SV=1	1.70426	2.1094	1.58049	28.0674	25.5871	28.1999	6.39391e-121	4.00629	up
BraA01g013230.3C.gene	Auxin responsive protein	Auxin-responsive protein SAUR36 OS=Arabidopsis thaliana OX=3702 GN=SAUR36 PE=2 SV=1	3.00336	3.01877	2.97003	28.9756	31.8257	27.4916	2.72366e-72	3.54519	up
BraA05g029670.3C.gene	tify domain;; Divergent CCT motif	Protein TIFY 6B OS=Arabidopsis thaliana OX=3702 GN=TIFY6B PE=1 SV=1	2.80832	2.45668	2.73468	24.8261	23.2971	24.9889	1.22383e-147	3.4434	up
BraA10g019860.3C.gene	Auxin responsive protein	Auxin-induced protein 15A OS=Glycine max OX=3847 PE=2 SV=1	0.171504	0.499124	0.212937	33.5453	35.1038	24.3679	2.42809e-56	7.22772	up
BraA10g002790.3C.gene	AUX/IAA family	Auxin-responsive protein IAA17 OS=Arabidopsis thaliana OX=3702 GN=IAA17 PE=1 SV=2	6.82899	7.02495	5.92846	22.9615	25.1706	21.9951	9.50576e-46	2.17211	up
BraA10g016990.3C.gene	Protein phosphatase 2C	Probable protein phosphatase 2C 78 OS=Arabidopsis thaliana OX=3702 GN=SAG113 PE=1 SV=1	1.16725	1.55299	1.58022	19.9727	20.8669	21.5953	5.19899e-137	4.10697	up
BraA01g003550.3C.gene	Auxin responsive protein	Auxin-responsive protein SAUR50 OS=Arabidopsis thaliana OX=3702 GN=SAUR50 PE=1 SV=1	6.46823	4.93992	4.7202	26.7259	28.6052	19.4242	7.99146e-16	2.46382	up
BraA09g055720.3C.gene	Auxin responsive protein	Auxin-responsive protein SAUR50 OS=Arabidopsis thaliana OX=3702 GN=SAUR50 PE=1 SV=1	0.559958	1.12928	1.89761	17.3107	19.376	17.963	1.21255e-46	4.16978	up
BraA03g021580.3C.gene	Response regulator receiver domain	Two-component response regulator ARR16 OS=Arabidopsis thaliana OX=3702 GN=ARR16 PE=1 SV=1	2.04756	0.989494	1.51199	15.8612	15.1787	17.3582	6.34145e-61	3.65526	up
BraA07g016220.3C.gene	Auxin responsive protein	Auxin-responsive protein SAUR50 OS=Arabidopsis thaliana OX=3702 GN=SAUR50 PE=1 SV=1	1.29769	1.26132	1.15635	12.1111	13.5306	16.7868	8.24923e-36	3.75385	up
BraA02g009110.3C.gene	Auxin response factor;; B3 DNA binding domain;; AUX/IAA family	Auxin response factor 7 OS=Arabidopsis thaliana OX=3702 GN=ARF7 PE=1 SV=2	8.64852	8.17375	8.43555	16.2828	16.4621	15.6825	1.35073e-32	1.19158	up
BraA08g034940.3C.gene	GAF domain	Ethylene response sensor 2 OS=Arabidopsis thaliana OX=3702 GN=ERS2 PE=1 SV=2	6.291	5.06832	5.554	16.0042	14.7541	15.2209	1.12975e-39	1.69522	up
BraA09g010220.3C.gene	GH3 auxin-responsive promoter	Probable indole-3-acetic acid-amido synthetase GH3.1 OS=Arabidopsis thaliana OX=3702 GN=GH3.1 PE=2 SV=1	0.210857	0.179829	0.292562	15.5473	13.7653	15.1278	3.53938e-225	6.24764	up
BraA02g004740.3C.gene	tify domain;; Divergent CCT motif	Protein TIFY 9 OS=Arabidopsis thaliana OX=3702 GN=TIFY9 PE=1 SV=1	0.154345	0.106124	0.430415	12.9476	18.4017	14.8822	6.83438e-141	6.28327	up
BraA05g005770.3C.gene	Polyketide cyclase / dehydrase and lipid transport;; Pathogenesis-related protein Bet v I family	Abscisic acid receptor PYL6 OS=Arabidopsis thaliana OX=3702 GN=PYL6 PE=1 SV=1	2.4764	4.16675	1.9501	13.0978	13.8688	14.6753	2.61144e-30	2.52533	up
BraA10g028350.3C.gene	Polyketide cyclase / dehydrase and lipid transport;; Pathogenesis-related protein Bet v I family;; Polyketide cyclase / dehydrase and lipid transport	Abscisic acid receptor PYL5 OS=Arabidopsis thaliana OX=3702 GN=PYL5 PE=1 SV=1	4.21848	4.42423	4.68253	14.5418	15.5934	14.5532	1.64432e-19	1.995	up
BraA06g012490.3C.gene	Auxin responsive protein	Auxin-responsive protein SAUR41 OS=Arabidopsis thaliana OX=3702 GN=SAUR41 PE=2 SV=1	3.13078	3.54677	3.29269	16.3165	13.8148	14.5272	1.7022e-23	2.41366	up
BraA06g007450.3C.gene	GH3 auxin-responsive promoter	4-substituted benzoates-glutamate ligase GH3.12 OS=Arabidopsis thaliana OX=3702 GN=GH3.12 PE=1 SV=1	0	0	0	11.6289	14.4752	13.2436	4.25402e-103	Inf	up
BraA10g011930.3C.gene	Auxin responsive protein	Auxin-responsive protein SAUR32 OS=Arabidopsis thaliana OX=3702 GN=SAUR32 PE=2 SV=1	4.81952	3.29082	3.89338	11.9222	11.9347	12.9523	1.336e-13	1.86553	up
BraA01g008880.3C.gene	AUX/IAA family	Auxin-responsive protein IAA11 OS=Arabidopsis thaliana OX=3702 GN=IAA11 PE=1 SV=1	3.67527	3.95122	3.07621	12.0169	12.6514	12.9153	5.18627e-20	1.43484	up
BraA05g009140.3C.gene	bZIP transcription factor;; Basic region leucine zipper;; bZIP Maf transcription factor	Protein ABSCISIC ACID-INSENSITIVE 5 OS=Arabidopsis thaliana OX=3702 GN=ABI5 PE=1 SV=1	4.8518	6.87235	5.41199	11.8886	12.5318	11.1823	2.30424e-17	1.30316	up
BraA07g022670.3C.gene	Response regulator receiver domain	Two-component response regulator ARR9 OS=Arabidopsis thaliana OX=3702 GN=ARR9 PE=1 SV=1	2.2484	1.85861	2.20494	11.0172	11.1862	10.912	1.10401e-47	2.73168	up
BraA02g024300.3C.gene	Transmembrane amino acid transporter protein	Auxin transporter-like protein 3 OS=Arabidopsis thaliana OX=3702 GN=LAX3 PE=2 SV=1	5.31241	5.34852	4.74188	8.97692	11.0264	10.7532	2.54906e-13	1.13804	up
BraA10g025420.3C.gene	GH3 auxin-responsive promoter	Indole-3-acetic acid-amido synthetase GH3.17 OS=Arabidopsis thaliana OX=3702 GN=GH3.17 PE=1 SV=1	0	0	0	12.3356	12.6557	10.708	3.80706e-257	Inf	up
BraA04g025810.3C.gene	bZIP transcription factor;; Basic region leucine zipper;; bZIP Maf transcription factor	Protein ABSCISIC ACID-INSENSITIVE 5 OS=Arabidopsis thaliana OX=3702 GN=ABI5 PE=1 SV=1	0.197878	0.071064	0.160313	9.31457	9.08262	10.1511	1.85583e-120	5.96608	up
BraA10g002610.3C.gene	AUX/IAA family	Auxin-responsive protein IAA10 OS=Arabidopsis thaliana OX=3702 GN=IAA10 PE=1 SV=1	2.33722	2.31644	2.8599	8.29607	9.6793	9.80609	3.04323e-24	2.11118	up
BraA02g009130.3C.gene	Auxin responsive protein	Indole-3-acetic acid-induced protein ARG7 OS=Vigna radiata var. radiata OX=3916 GN=ARG7 PE=2 SV=1	0	0.048547	0.010575	11.8102	12.6238	9.61364	1.08473e-114	9.16351	up
BraA03g021430.3C.gene	Polyketide cyclase / dehydrase and lipid transport;; Pathogenesis-related protein Bet v I family	Abscisic acid receptor PYL6 OS=Arabidopsis thaliana OX=3702 GN=PYL6 PE=1 SV=1	1.70239	0.960406	1.687	9.60322	9.35736	9.2967	9.88317e-31	2.94361	up
BraA06g007460.3C.gene	GH3 auxin-responsive promoter	4-substituted benzoates-glutamate ligase GH3.12 OS=Arabidopsis thaliana OX=3702 GN=GH3.12 PE=1 SV=1	1.71787	1.43127	1.68084	7.47407	8.74878	8.72846	2.62442e-56	2.72877	up
BraA03g009810.3C.gene	Auxin responsive protein	Indole-3-acetic acid-induced protein ARG7 OS=Vigna radiata var. radiata OX=3916 GN=ARG7 PE=2 SV=1	0	0	0	8.34144	9.96344	7.72662	1.14816e-119	Inf	up
BraA07g011840.3C.gene	GH3 auxin-responsive promoter	Indole-3-acetic acid-amido synthetase GH3.17 OS=Arabidopsis thaliana OX=3702 GN=GH3.17 PE=1 SV=1	0.200723	0.309809	0.411244	7.47735	9.2998	7.38155	1.1468e-75	4.94189	up
BraA02g014480.3C.gene	Auxin responsive protein	Auxin-responsive protein SAUR32 OS=Arabidopsis thaliana OX=3702 GN=SAUR32 PE=2 SV=1	1.6244	1.77842	1.15666	7.43317	8.84873	6.85596	9.89934e-17	2.58056	up
BraA07g032960.3C.gene	Protein tyrosine kinase;; Protein kinase domain	Serine/threonine-protein kinase BSK11 OS=Arabidopsis thaliana OX=3702 GN=BSK11 PE=1 SV=1	0.031979	0.082891	0.030311	6.47341	6.83933	6.56248	5.51677e-149	7.23761	up
BraA08g010620.3C.gene	AUX/IAA family	Auxin-responsive protein IAA14 OS=Arabidopsis thaliana OX=3702 GN=IAA14 PE=1 SV=2	1.3001	1.35988	1.06711	6.5871	6.53081	6.54186	6.31582e-31	2.71067	up
BraA06g001750.3C.gene	AUX/IAA family	Auxin-responsive protein IAA6 OS=Arabidopsis thaliana OX=3702 GN=IAA6 PE=1 SV=2	0.268569	0.472638	0.324125	7.56083	6.53813	6.16742	5.34759e-38	4.06247	up
BraA04g001580.3C.gene	Auxin responsive protein	Auxin-responsive protein SAUR36 OS=Arabidopsis thaliana OX=3702 GN=SAUR36 PE=2 SV=1	1.91145	2.72347	2.05611	5.92085	6.34601	5.93514	6.40661e-09	1.68793	up
BraA03g058530.3C.gene	--	ABSCISIC ACID-INSENSITIVE 5-like protein 6 OS=Arabidopsis thaliana OX=3702 GN=ABF3 PE=1 SV=1	2.68772	2.34817	2.95841	4.49636	6.34419	5.88142	7.29681e-12	1.32414	up
BraA05g001150.3C.gene	Auxin responsive protein	Auxin-responsive protein SAUR32 OS=Arabidopsis thaliana OX=3702 GN=SAUR32 PE=2 SV=1	2.16895	1.70774	2.5408	5.98536	6.06132	5.83096	1.9979e-08	1.72523	up
BraA03g053600.3C.gene	GH3 auxin-responsive promoter	Indole-3-acetic acid-amido synthetase GH3.5 OS=Arabidopsis thaliana OX=3702 GN=GH3.5 PE=1 SV=1	0.918514	1.0255	1.13424	5.6325	5.88091	5.34704	1.37907e-38	2.65228	up
BraA07g027690.3C.gene	Auxin responsive protein	Auxin-responsive protein SAUR50 OS=Arabidopsis thaliana OX=3702 GN=SAUR50 PE=1 SV=1	0.557456	0.23774	0.877105	5.03932	6.32039	4.76467	7.4401e-22	3.44021	up
BraA06g005530.3C.gene	Seed dormancy control;; bZIP transcription factor;; Basic region leucine zipper	Transcription factor TGA9 OS=Arabidopsis thaliana OX=3702 GN=TGA9 PE=1 SV=1	0.030479	0.076963	0.09334	4.1997	4.81809	4.74567	2.49445e-93	6.03541	up
BraA07g018500.3C.gene	Auxin responsive protein	Auxin-responsive protein SAUR50 OS=Arabidopsis thaliana OX=3702 GN=SAUR50 PE=1 SV=1	0.532798	0.637821	1.19459	4.98546	2.75766	4.45121	6.14181e-08	2.5904	up
BraA02g030240.3C.gene	--	BRI1 kinase inhibitor 1 OS=Arabidopsis thaliana OX=3702 GN=BKI1 PE=1 SV=1	1.6979	1.37321	2.72759	5.19083	5.37219	4.39432	1.554e-11	1.61781	up
BraA06g013190.3C.gene	tify domain;; Divergent CCT motif	Protein TIFY 11A OS=Arabidopsis thaliana OX=3702 GN=TIFY11A PE=1 SV=1	0.219567	0.045356	0.075391	3.90254	4.53762	4.33326	1.06219e-44	5.33435	up
BraA09g063330.3C.gene	Protein phosphatase 2C	Protein phosphatase 2C 3 OS=Arabidopsis thaliana OX=3702 GN=AIP1 PE=1 SV=1	0.181647	0.048694	0	3.47528	3.01467	4.24203	3.1401e-49	5.69352	up
BraA09g047720.3C.gene	Response regulator receiver domain	Two-component response regulator ARR9 OS=Arabidopsis thaliana OX=3702 GN=ARR9 PE=1 SV=1	1.07527	0.951967	0.754738	4.21485	4.40843	4.19787	5.156e-20	2.52043	up
BraA07g002710.3C.gene	Auxin responsive protein	Auxin-responsive protein SAUR50 OS=Arabidopsis thaliana OX=3702 GN=SAUR50 PE=1 SV=1	0	0.042732	0	3.5998	3.98524	4.09811	1.82929e-38	7.75539	up
BraA03g008300.3C.gene	Auxin responsive protein	Auxin-responsive protein SAUR21 OS=Arabidopsis thaliana OX=3702 GN=SAUR21 PE=2 SV=1	0.914238	0.575842	1.39283	4.84527	5.82358	4.07402	5.91696e-14	2.57375	up
BraA04g032240.3C.gene	Auxin responsive protein	Auxin-responsive protein SAUR32 OS=Arabidopsis thaliana OX=3702 GN=SAUR32 PE=2 SV=1	1.20604	0.704586	0.179188	3.59492	4.54381	3.46232	1.20857e-14	2.69918	up
Brassica_rapa_newGene_4124	--	Putative two-component response regulator-like APRR6 OS=Arabidopsis thaliana OX=3702 GN=APRR6 PE=3 SV=2	0	0	0	2.246	2.78458	3.27306	6.27991e-45	Inf	up
BraA07g024750.3C.gene	Polyketide cyclase / dehydrase and lipid transport	Abscisic acid receptor PYL9 OS=Arabidopsis thaliana OX=3702 GN=PYL9 PE=1 SV=1	0.065989	0	0.04844	5.33298	4.24636	3.27148	2.37456e-28	6.71464	up
BraA01g005780.3C.gene	AUX/IAA family	Auxin-responsive protein IAA29 OS=Arabidopsis thaliana OX=3702 GN=IAA29 PE=1 SV=2	1.53595	1.11347	1.92626	3.57061	4.07306	3.1984	2.37209e-07	1.47006	up
BraA07g032950.3C.gene	Response regulator receiver domain;; Myb-like DNA-binding domain	Two-component response regulator ARR11 OS=Arabidopsis thaliana OX=3702 GN=ARR11 PE=1 SV=1	1.44205	1.41531	1.03085	3.71642	3.69001	3.17109	3.25883e-12	1.6908	up
BraA05g000230.3C.gene	GH3 auxin-responsive promoter	Putative indole-3-acetic acid-amido synthetase GH3.9 OS=Arabidopsis thaliana OX=3702 GN=GH3.9 PE=2 SV=1	0.798399	1.02344	0.992122	2.18095	1.87954	3.12731	8.02081e-07	1.58022	up
BraA01g004270.3C.gene	Protein kinase domain;; Protein tyrosine kinase	Serine/threonine-protein kinase SRK2E OS=Arabidopsis thaliana OX=3702 GN=SRK2E PE=1 SV=1	0.11393	0.119018	0.106932	3.27881	3.71887	3.09299	4.06962e-43	4.66745	up
BraA04g016970.3C.gene	Protein kinase domain;; Protein tyrosine kinase	Serine/threonine-protein kinase SRK2J OS=Arabidopsis thaliana OX=3702 GN=SRK2J PE=1 SV=1	0.066249	0	0.148505	2.70113	2.90522	2.85645	2.31744e-47	5.48959	up
BraA04g032040.3C.gene	GH3 auxin-responsive promoter	Jasmonic acid-amido synthetase JAR1 OS=Arabidopsis thaliana OX=3702 GN=JAR1 PE=1 SV=2	0.736084	0.571388	0.526612	2.40867	2.36971	2.679	4.88408e-19	2.35243	up
BraA01g009450.3C.gene	Polyketide cyclase / dehydrase and lipid transport;; Polyketide cyclase / dehydrase and lipid transport	Abscisic acid receptor PYR1 OS=Arabidopsis thaliana OX=3702 GN=PYR1 PE=1 SV=1	0.048788	0.090388	0	2.89881	2.17907	2.62546	1.27549e-34	5.81034	up
BraA09g062830.3C.gene	Seed dormancy control;; bZIP transcription factor;; Basic region leucine zipper	Transcription factor TGA9 OS=Arabidopsis thaliana OX=3702 GN=TGA9 PE=1 SV=1	0	0	0	1.67949	2.07726	2.3587	2.97178e-56	Inf	up
BraA09g050440.3C.gene	Auxin responsive protein	Auxin-responsive protein SAUR36 OS=Arabidopsis thaliana OX=3702 GN=SAUR36 PE=2 SV=1	0.886335	0.584597	0.502095	2.09941	2.15035	2.13455	9.42817e-09	1.93581	up
BraA03g024150.3C.gene	GH3 auxin-responsive promoter	Jasmonic acid-amido synthetase JAR1 OS=Arabidopsis thaliana OX=3702 GN=JAR1 PE=1 SV=2	0.734178	0.812466	0.966627	2.18149	2.45876	1.99231	7.80169e-10	1.64889	up
BraA09g001190.3C.gene	F-box-like;; F-box domain	GRR1-like protein 1 OS=Arabidopsis thaliana OX=3702 GN=GRH1 PE=1 SV=1	0	0.102524	0.054417	2.02104	1.79631	1.95095	1.03884e-43	5.3347	up
BraA09g022370.3C.gene	bHLH-MYC and R2R3-MYB transcription factors N-terminal;; Helix-loop-helix DNA-binding domain	Transcription factor bHLH28 OS=Arabidopsis thaliana OX=3702 GN=BHLH28 PE=2 SV=1	0.065014	0.326418	0.091554	1.94188	1.46458	1.94668	3.34997e-25	3.68438	up
BraA02g004820.3C.gene	GH3 auxin-responsive promoter	Indole-3-acetic acid-amido synthetase GH3.17 OS=Arabidopsis thaliana OX=3702 GN=GH3.17 PE=1 SV=1	0.070996	0.124221	0.149433	1.93856	2.14761	1.93225	1.0708e-36	4.32711	up
BraA07g002570.3C.gene	GH3 auxin-responsive promoter	Indole-3-acetic acid-amido synthetase GH3.17 OS=Arabidopsis thaliana OX=3702 GN=GH3.17 PE=1 SV=1	0.162358	0.237261	0.369898	0.567203	0.966355	1.32787	0.000322451	2.02869	up
BraA07g028580.3C.gene	Ethylene insensitive 3	ETHYLENE INSENSITIVE 3-like 3 protein OS=Arabidopsis thaliana OX=3702 GN=EIL3 PE=1 SV=1	0.340078	0.651939	0.773513	1.62692	1.06127	1.32255	2.48126e-05	1.4388	up
BraA03g043530.3C.gene	Protein tyrosine kinase;; Protein kinase domain	Probable inactive receptor-like kinase BSK12 OS=Arabidopsis thaliana OX=3702 GN=BSK12 PE=1 SV=1	0	0	0	1.18883	1.15925	1.2232	2.43566e-45	Inf	up
BraA02g011810.3C.gene	Response regulator receiver domain;; Myb-like DNA-binding domain	Two-component response regulator ARR18 OS=Arabidopsis thaliana OX=3702 GN=ARR18 PE=2 SV=2	0.012356	0.231514	0.129825	0.840745	0.813591	1.15204	2.27762e-15	3.12832	up
BraA04g003480.3C.gene	Domain of unknown function (DUF3420);; Ankyrin repeats (3 copies);; Ankyrin repeats (many copies);; Ankyrin repeat;; Ankyrin repeat;; Ankyrin repeats (many copies)	Regulatory protein NPR6 OS=Arabidopsis thaliana OX=3702 GN=NPR6 PE=1 SV=1	0.180931	0.466561	0.411065	1.43846	1.60295	1.12761	2.22562e-10	2.20695	up
BraA10g029530.3C.gene	Seed dormancy control;; bZIP transcription factor;; Basic region leucine zipper	Transcription factor TGA10 OS=Arabidopsis thaliana OX=3702 GN=TGA10 PE=1 SV=1	0	0	0	1.41662	0.813162	1.0546	1.7502e-26	Inf	up
BraA01g003530.3C.gene	Auxin responsive protein	Auxin-induced protein 15A OS=Glycine max OX=3847 PE=2 SV=1	6.32071	7.9459	8.25152	0	0	0.034163	2.76917e-42	-8.73408	down
BraA05g013460.3C.gene	AP2 domain	Ethylene-responsive transcription factor 15 OS=Arabidopsis thaliana OX=3702 GN=ERF15 PE=2 SV=1	16.2478	18.1632	17.2964	0.470178	0.220851	0.202506	3.67511e-95	-5.5756	down
BraA03g019900.3C.gene	Transmembrane amino acid transporter protein	Auxin transporter protein 1 OS=Arabidopsis thaliana OX=3702 GN=AUX1 PE=1 SV=1	3.46228	3.50599	3.67404	0.167088	0.144115	0.025305	2.04382e-43	-4.68776	down
BraA04g022530.3C.gene	AP2 domain	Ethylene-responsive transcription factor 15 OS=Arabidopsis thaliana OX=3702 GN=ERF15 PE=2 SV=1	1.75197	2.06528	1.56762	0	0.033876	0.15047	7.90145e-25	-4.44463	down
BraA07g022730.3C.gene	BTB/POZ domain;; Domain of unknown function (DUF3420);; Ankyrin repeats (3 copies);; Ankyrin repeat;; Ankyrin repeats (many copies);; Ankyrin repeats (many copies);; Ankyrin repeat	Regulatory protein NPR6 OS=Arabidopsis thaliana OX=3702 GN=NPR6 PE=1 SV=1	1.76168	3.71107	3.47794	0.167311	0.07041	0.111865	7.23809e-11	-4.28886	down
BraA09g036560.3C.gene	GH3 auxin-responsive promoter	Indole-3-acetic acid-amido synthetase GH3.17 OS=Arabidopsis thaliana OX=3702 GN=GH3.17 PE=1 SV=1	0.821611	0.797075	0.80462	0.063783	0	0.028336	8.93904e-25	-4.25217	down
BraA09g022350.3C.gene	bHLH-MYC and R2R3-MYB transcription factors N-terminal;; Helix-loop-helix DNA-binding domain	Transcription factor bHLH28 OS=Arabidopsis thaliana OX=3702 GN=BHLH28 PE=2 SV=1	5.37466	6.10784	5.67825	0.258949	0.279909	0.293787	2.97981e-52	-4.10369	down
BraA06g033000.3C.gene	AUX/IAA family	Auxin-responsive protein IAA28 OS=Arabidopsis thaliana OX=3702 GN=IAA28 PE=1 SV=1	31.496	25.0961	27.0388	2.08645	1.47809	1.14146	4.47008e-96	-3.75583	down
BraA01g029650.3C.gene	Protein tyrosine kinase;; Protein kinase domain	Serine/threonine-protein kinase BSK7 OS=Arabidopsis thaliana OX=3702 GN=BSK7 PE=3 SV=1	1.84811	1.95444	1.60251	0.153903	0	0.305304	1.60182e-18	-3.30504	down
BraA06g041230.3C.gene	AP2 domain	Ethylene-responsive transcription factor 2 OS=Arabidopsis thaliana OX=3702 GN=ERF2 PE=2 SV=1	24.5356	25.061	25.9613	2.03768	2.31406	2.09099	7.75847e-63	-3.29048	down
BraA07g033750.3C.gene	Seed dormancy control;; bZIP transcription factor;; Basic region leucine zipper	Transcription factor PERIANTHIA OS=Arabidopsis thaliana OX=3702 GN=PAN PE=1 SV=1	4.22342	4.68381	4.51897	0.527836	0.339798	0.338664	1.17447e-29	-3.20835	down
BraA01g014680.3C.gene	Auxin response factor;; B3 DNA binding domain;; AUX/IAA family	Auxin response factor 9 OS=Arabidopsis thaliana OX=3702 GN=ARF9 PE=1 SV=1	6.53935	5.78132	5.95309	0.662085	0.634846	0.51213	4.17116e-59	-3.2049	down
BraA09g013710.3C.gene	NPR1/NIM1 like defence protein C terminal;; BTB/POZ domain;; Ankyrin repeats (3 copies);; Ankyrin repeats (many copies);; Domain of unknown function (DUF3420);; Ankyrin repeat	Regulatory protein NPR1 OS=Arabidopsis thaliana OX=3702 GN=NPR1 PE=1 SV=1	5.17719	4.68307	4.51567	0.464658	0.415624	0.553167	1.05406e-38	-3.03706	down
BraA09g065000.3C.gene	AUX/IAA family	Auxin-responsive protein IAA3 OS=Arabidopsis thaliana OX=3702 GN=IAA3 PE=1 SV=1	20.9776	22.8657	24.1153	2.11299	2.44896	2.94459	9.10766e-66	-3.0217	down
BraA02g033740.3C.gene	AP2 domain	Ethylene-responsive transcription factor 2 OS=Arabidopsis thaliana OX=3702 GN=ERF2 PE=2 SV=1	65.7307	73.0274	71.0873	6.86799	7.48643	8.1402	2.35314e-119	-2.96763	down
BraA10g006100.3C.gene	Protein phosphatase 2C	Protein phosphatase 2C 3 OS=Arabidopsis thaliana OX=3702 GN=AIP1 PE=1 SV=1	7.67096	9.07586	9.25801	1.022	0.672662	1.0331	8.6562e-42	-2.95914	down
BraA07g016670.3C.gene	Cyclin, N-terminal domain;; Cyclin, C-terminal domain	Cyclin-D3-2 OS=Arabidopsis thaliana OX=3702 GN=CYCD3-2 PE=1 SV=1	17.4264	18.4235	18.4651	1.60633	1.87907	2.44566	2.87302e-60	-2.92876	down
BraA09g022610.3C.gene	AP2 domain	Ethylene-responsive transcription factor 2 OS=Arabidopsis thaliana OX=3702 GN=ERF2 PE=2 SV=1	11.607	14.8439	12.6729	0.924915	1.65415	1.74573	6.15051e-36	-2.92449	down
BraA06g007440.3C.gene	GH3 auxin-responsive promoter	4-substituted benzoates-glutamate ligase GH3.12 OS=Arabidopsis thaliana OX=3702 GN=GH3.12 PE=1 SV=1	5.3273	5.54123	5.73207	0.725081	0.589694	0.51804	1.71417e-35	-2.91972	down
BraA10g015660.3C.gene	Glycosyl hydrolases family 16;; Xyloglucan endo-transglycosylase (XET) C-terminus	Xyloglucan endotransglucosylase/hydrolase protein 22 OS=Arabidopsis thaliana OX=3702 GN=XTH22 PE=1 SV=1	11.0687	11.4897	6.27871	1.16481	1.58209	0.955358	1.11591e-09	-2.91374	down
BraA10g014950.3C.gene	Protein phosphatase 2C	Protein phosphatase 2C 77 OS=Arabidopsis thaliana OX=3702 GN=ABI2 PE=1 SV=1	22.7571	23.2771	22.9807	2.51243	3.25354	2.28605	4.40281e-70	-2.84585	down
BraA10g003090.3C.gene	AUX/IAA family	Auxin-responsive protein IAA12 OS=Arabidopsis thaliana OX=3702 GN=IAA12 PE=1 SV=1	11.2967	12.4795	10.5298	1.552	0.867633	1.68662	3.14174e-39	-2.8064	down
BraA01g016870.3C.gene	NPR1/NIM1 like defence protein C terminal;; Ankyrin repeats (3 copies);; BTB/POZ domain;; Ankyrin repeats (many copies);; Ankyrin repeats (many copies);; Ankyrin repeat;; Ankyrin repeat;; Domain of unknown function (DUF3420)	Regulatory protein NPR2 OS=Arabidopsis thaliana OX=3702 GN=NPR2 PE=1 SV=1	13.5865	13.2374	12.7208	1.7043	1.3727	1.75059	7.29951e-65	-2.73641	down
BraA03g058630.3C.gene	Cyclin, N-terminal domain;; Cyclin, C-terminal domain	Cyclin-D3-1 OS=Arabidopsis thaliana OX=3702 GN=CYCD3-1 PE=1 SV=3	30.907	26.6517	27.1847	3.91514	3.14107	3.12728	8.16794e-80	-2.73022	down
BraA06g003820.3C.gene	bZIP transcription factor;; Basic region leucine zipper	ABSCISIC ACID-INSENSITIVE 5-like protein 4 OS=Arabidopsis thaliana OX=3702 GN=ABF1 PE=1 SV=1	10.8573	10.8656	11.1432	1.12807	1.7135	1.65323	6.07795e-47	-2.6958	down
BraA01g030980.3C.gene	Response regulator receiver domain;; GAF domain;; His Kinase A (phospho-acceptor) domain	Ethylene receptor 2 OS=Arabidopsis thaliana OX=3702 GN=ETR2 PE=1 SV=2	25.7594	36.7614	35.4455	4.3598	4.29293	5.04879	8.28954e-31	-2.61847	down
BraA09g056680.3C.gene	BES1/BZR1 plant transcription factor, N-terminal	Protein BRASSINAZOLE-RESISTANT 2 OS=Arabidopsis thaliana OX=3702 GN=BZR2 PE=1 SV=1	2.62746	6.21642	2.80323	0.624877	0.521252	0.518919	0.00118697	-2.5648	down
BraA08g015730.3C.gene	Auxin responsive protein	Auxin-responsive protein SAUR50 OS=Arabidopsis thaliana OX=3702 GN=SAUR50 PE=1 SV=1	16.054	13.8128	11.3627	1.27812	2.97086	1.66275	8.71669e-18	-2.53267	down
BraA09g051620.3C.gene	AUX/IAA family	Auxin-responsive protein IAA30 OS=Arabidopsis thaliana OX=3702 GN=IAA30 PE=2 SV=1	2.03136	1.73079	1.84205	0.487865	0.206701	0.131261	1.70869e-12	-2.51096	down
BraA08g034980.3C.gene	AUX/IAA family	Auxin-responsive protein IAA17 OS=Arabidopsis thaliana OX=3702 GN=IAA17 PE=1 SV=2	40.229	44.9169	44.2479	6.43632	7.17382	5.85571	2.30892e-64	-2.47795	down
BraA03g038820.3C.gene	bZIP transcription factor;; Basic region leucine zipper	ABSCISIC ACID-INSENSITIVE 5-like protein 7 OS=Arabidopsis thaliana OX=3702 GN=ABF4 PE=1 SV=1	2.66843	1.89681	2.33744	0.279625	0.334351	0.429701	4.43466e-14	-2.44107	down
BraA09g062360.3C.gene	Helix-loop-helix DNA-binding domain;; IBV 3A protein	Transcription factor PIF3 OS=Arabidopsis thaliana OX=3702 GN=PIF3 PE=1 SV=1	11.3469	11.8805	11.6007	1.84455	1.71682	1.54061	1.88548e-47	-2.41279	down
BraA03g059070.3C.gene	Auxin responsive protein	Auxin-responsive protein SAUR20 OS=Arabidopsis thaliana OX=3702 GN=SAUR20 PE=2 SV=1	4.70293	4.61432	3.95908	0.756245	0.797252	0.6792	7.1169e-11	-2.31312	down
BraA08g026970.3C.gene	Seed dormancy control;; Basic region leucine zipper	Transcription factor TGA3 OS=Arabidopsis thaliana OX=3702 GN=TGA3 PE=1 SV=1	2.36029	2.67404	1.95563	0.264745	0.377709	0.410422	3.14016e-12	-2.23169	down
BraA06g021480.3C.gene	bZIP transcription factor;; Basic region leucine zipper	ABSCISIC ACID-INSENSITIVE 5-like protein 1 OS=Arabidopsis thaliana OX=3702 GN=DPBF2 PE=1 SV=1	0.655527	0.804573	0.742592	0.162076	0.092932	0.110632	2.42245e-10	-2.2198	down
BraA05g002190.3C.gene	BTB/POZ domain;; Domain of unknown function (DUF3420);; Ankyrin repeats (3 copies);; Ankyrin repeat;; Ankyrin repeats (many copies);; Ankyrin repeats (many copies);; Ankyrin repeat	Regulatory protein NPR5 OS=Arabidopsis thaliana OX=3702 GN=NPR5 PE=1 SV=1	4.59959	5.41556	5.05924	0.710336	0.959616	1.05305	1.71555e-25	-2.21569	down
BraA01g032170.3C.gene	Hpt domain	Histidine-containing phosphotransfer protein 1 OS=Arabidopsis thaliana OX=3702 GN=AHP1 PE=1 SV=1	15.9458	16.2208	15.9583	2.19284	3.87234	2.46756	1.05828e-22	-2.1913	down
BraA08g016120.3C.gene	Cyclin, N-terminal domain;; Cyclin, C-terminal domain	Cyclin-D3-1 OS=Arabidopsis thaliana OX=3702 GN=CYCD3-1 PE=1 SV=3	42.1538	35.0452	36.0894	7.4548	6.73073	6.73983	3.0324e-63	-2.14623	down
BraA01g016840.3C.gene	NPR1/NIM1 like defence protein C terminal;; BTB/POZ domain;; Ankyrin repeats (many copies);; Ankyrin repeats (3 copies);; Ankyrin repeat;; Ankyrin repeats (many copies);; Ankyrin repeat	Regulatory protein NPR1 OS=Arabidopsis thaliana OX=3702 GN=NPR1 PE=1 SV=1	17.7841	18.2949	19.0003	3.69233	3.21036	3.76037	4.75216e-53	-2.11453	down
BraA01g023270.3C.gene	Cyclin, N-terminal domain;; Cyclin, C-terminal domain	Cyclin-D3-3 OS=Arabidopsis thaliana OX=3702 GN=CYCD3-3 PE=2 SV=1	38.0068	35.5716	34.6677	6.62538	8.10741	7.18748	6.36342e-57	-2.05019	down
BraA02g003280.3C.gene	Seed dormancy control;; bZIP transcription factor;; Basic region leucine zipper	Transcription factor TGA4 OS=Arabidopsis thaliana OX=3702 GN=TGA4 PE=1 SV=2	7.2359	6.74677	6.07256	1.32761	1.89033	1.0031	9.84434e-17	-1.99096	down
BraA02g013860.3C.gene	GH3 auxin-responsive promoter	Indole-3-acetic acid-amido synthetase GH3.6 OS=Arabidopsis thaliana OX=3702 GN=GH3.6 PE=1 SV=1	29.1317	29.3586	27.9578	6.74969	5.83972	6.24669	1.75354e-64	-1.94384	down
BraA03g022510.3C.gene	Helix-loop-helix DNA-binding domain	Transcription factor PIF4 OS=Arabidopsis thaliana OX=3702 GN=PIF4 PE=1 SV=1	12.6937	14.0628	14.5755	2.99843	3.35979	3.28069	4.58142e-29	-1.85129	down
BraA03g021190.3C.gene	Transmembrane amino acid transporter protein	Auxin transporter-like protein 2 OS=Medicago truncatula OX=3880 GN=LAX2 PE=2 SV=1	6.3796	5.80885	6.6255	1.62414	1.51035	1.30744	2.17295e-16	-1.82826	down
BraA09g055860.3C.gene	Transmembrane amino acid transporter protein	Auxin transporter-like protein 2 OS=Arabidopsis thaliana OX=3702 GN=LAX2 PE=2 SV=1	20.6262	18.8427	18.0364	4.61164	4.49394	4.61161	1.48804e-37	-1.81406	down
BraA04g000380.3C.gene	alpha/beta hydrolase fold;; Carboxylesterase family	Gibberellin receptor GID1B OS=Arabidopsis thaliana OX=3702 GN=GID1B PE=1 SV=1	1.44641	1.17811	1.05395	0.364044	0.37935	0.121219	1.59408e-07	-1.8065	down
BraA10g000590.3C.gene	Polyketide cyclase / dehydrase and lipid transport	Abscisic acid receptor PYL9 OS=Arabidopsis thaliana OX=3702 GN=PYL9 PE=1 SV=1	26.0806	27.0105	29.3568	6.6923	6.96931	6.08351	2.82487e-25	-1.79976	down
BraA03g025290.3C.gene	Ethylene insensitive 3	ETHYLENE INSENSITIVE 3-like 1 protein OS=Arabidopsis thaliana OX=3702 GN=EIL1 PE=1 SV=1	29.1252	29.4489	28.7201	6.53088	7.50058	7.42684	3.35626e-53	-1.77182	down
BraA09g052310.3C.gene	alpha/beta hydrolase fold;; Carboxylesterase family	Gibberellin receptor GID1B OS=Arabidopsis thaliana OX=3702 GN=GID1B PE=1 SV=1	8.85479	9.13553	8.6713	2.15031	2.81398	2.68884	1.1945e-19	-1.75417	down
BraA05g027980.3C.gene	bZIP transcription factor;; Basic region leucine zipper	ABSCISIC ACID-INSENSITIVE 5-like protein 7 OS=Arabidopsis thaliana OX=3702 GN=ABF4 PE=1 SV=1	18.0647	17.4081	18.3631	4.05839	5.27038	4.93326	4.26634e-30	-1.65955	down
BraA03g017680.3C.gene	AUX/IAA family	Auxin-responsive protein IAA13 OS=Arabidopsis thaliana OX=3702 GN=IAA13 PE=1 SV=2	10.2276	9.71635	8.41828	2.67751	2.6975	2.17842	2.57981e-12	-1.65224	down
BraA09g005890.3C.gene	Leucine Rich repeat;; F-box domain;; F-box-like;; Leucine Rich Repeat	EIN3-binding F-box protein 2 OS=Arabidopsis thaliana OX=3702 GN=EBF2 PE=1 SV=1	11.0119	12.517	13.2278	3.39768	3.17971	3.2301	3.95642e-28	-1.65158	down
BraA09g040870.3C.gene	Seed dormancy control;; Basic region leucine zipper	Transcription factor TGA3 OS=Arabidopsis thaliana OX=3702 GN=TGA3 PE=1 SV=1	37.3709	40.257	30.125	10.0563	9.96245	10.3615	2.84348e-46	-1.63442	down
BraA03g021910.3C.gene	Response regulator receiver domain	Two-component response regulator ARR8 OS=Arabidopsis thaliana OX=3702 GN=ARR8 PE=1 SV=1	2.26333	1.62041	1.8533	0.285447	0.666152	0.533791	4.64693e-06	-1.58664	down
BraA10g011520.3C.gene	Polyketide cyclase / dehydrase and lipid transport	Abscisic acid receptor PYL8 OS=Arabidopsis thaliana OX=3702 GN=PYL8 PE=1 SV=1	5.01734	4.04182	5.33738	1.44981	1.35474	1.21068	4.69272e-07	-1.57808	down
BraA06g032660.3C.gene	Leucine Rich repeat;; Leucine Rich repeats (2 copies);; F-box-like;; F-box domain;; Leucine Rich Repeat	EIN3-binding F-box protein 2 OS=Arabidopsis thaliana OX=3702 GN=EBF2 PE=1 SV=1	44.9391	44.8447	43.7503	13.3378	12.6182	13.0469	1.23339e-54	-1.52287	down
BraA03g025870.3C.gene	Transmembrane amino acid transporter protein	Auxin transporter-like protein 2 OS=Arabidopsis thaliana OX=3702 GN=LAX2 PE=2 SV=1	13.1729	12.6916	12.8362	3.76118	3.63636	3.71329	1.46238e-21	-1.49737	down
BraA06g044360.3C.gene	Leucine rich repeat;; Leucine Rich repeats (2 copies);; Protein kinase domain;; Protein tyrosine kinase;; Leucine Rich Repeat;; Leucine Rich repeat;; Leucine rich repeat N-terminal domain;; Leucine Rich Repeat	Protein BRASSINOSTEROID INSENSITIVE 1 OS=Arabidopsis thaliana OX=3702 GN=BRI1 PE=1 SV=1	35.4636	36.5195	35.0377	10.8455	10.4143	10.7652	3.6113e-53	-1.48807	down
BraA06g006410.3C.gene	Helix-loop-helix DNA-binding domain	Transcription factor PIF3 OS=Arabidopsis thaliana OX=3702 GN=PIF3 PE=1 SV=1	41.9032	44.9949	47.4135	13.7437	14.1884	13.4832	1.89953e-46	-1.46546	down
BraA07g025310.3C.gene	F-box-like;; Leucine Rich repeats (2 copies);; F-box domain	Protein TRANSPORT INHIBITOR RESPONSE 1 OS=Arabidopsis thaliana OX=3702 GN=TIR1 PE=1 SV=2	15.9217	14.8128	15.0251	4.72328	4.64999	4.62843	6.94348e-26	-1.45477	down
BraA06g015450.3C.gene	B3 DNA binding domain;; Auxin response factor;; AUX/IAA family	Auxin response factor 5 OS=Arabidopsis thaliana OX=3702 GN=ARF5 PE=1 SV=3	12.3602	11.2643	11.4346	3.73553	3.21629	3.80983	2.45974e-35	-1.45056	down
BraA01g006580.3C.gene	Auxin responsive protein	Auxin-responsive protein SAUR71 OS=Arabidopsis thaliana OX=3702 GN=SAUR71 PE=2 SV=1	4.78437	4.00256	5.00097	1.17509	1.0767	2.05222	5.71211e-06	-1.41959	down
BraA08g019900.3C.gene	Protein phosphatase 2C	Protein phosphatase 2C 56 OS=Arabidopsis thaliana OX=3702 GN=ABI1 PE=1 SV=2	8.51891	9.13056	8.53639	2.50061	1.89317	2.56414	7.47378e-14	-1.38699	down
BraA06g014960.3C.gene	BES1/BZR1 plant transcription factor, N-terminal	Protein BRASSINAZOLE-RESISTANT 2 OS=Arabidopsis thaliana OX=3702 GN=BZR2 PE=1 SV=1	126.641	126.771	125.539	39.5417	38.8084	42.7687	3.90523e-46	-1.37974	down
BraA06g041630.3C.gene	bHLH-MYC and R2R3-MYB transcription factors N-terminal;; Helix-loop-helix DNA-binding domain	Transcription factor bHLH28 OS=Arabidopsis thaliana OX=3702 GN=BHLH28 PE=2 SV=1	1.86008	1.5792	1.55065	0.485894	0.497672	0.64131	3.09299e-05	-1.35783	down
BraA09g008740.3C.gene	AUX/IAA family	Auxin-responsive protein IAA9 OS=Arabidopsis thaliana OX=3702 GN=IAA9 PE=1 SV=1	19.4795	17.6862	19.1332	4.49329	4.85541	4.68538	2.32688e-18	-1.3454	down
BraA05g040050.3C.gene	alpha/beta hydrolase fold;; Carboxylesterase family	Gibberellin receptor GID1A OS=Arabidopsis thaliana OX=3702 GN=GID1A PE=1 SV=1	35.3467	45.9753	43.9428	15.5414	11.7444	14.423	1.32906e-14	-1.33768	down
BraA06g007290.3C.gene	Response regulator receiver domain	Two-component response regulator ARR4 OS=Arabidopsis thaliana OX=3702 GN=ARR4 PE=1 SV=1	16.8287	17.7144	19.3728	6.1532	6.44578	5.45888	7.20265e-14	-1.3252	down
BraA07g027940.3C.gene	BES1/BZR1 plant transcription factor, N-terminal	Protein BRASSINAZOLE-RESISTANT 1 OS=Arabidopsis thaliana OX=3702 GN=BZR1 PE=1 SV=1	21.3836	23.1713	25.6964	7.37824	8.06496	8.23674	8.96444e-20	-1.31557	down
BraA03g057090.3C.gene	Response regulator receiver domain;; Myb-like DNA-binding domain	Two-component response regulator ARR10 OS=Arabidopsis thaliana OX=3702 GN=ARR10 PE=1 SV=1	18.0273	17.5823	16.9225	5.8237	6.02946	6.08534	1.36905e-21	-1.29713	down
BraA01g016800.3C.gene	Protein phosphatase 2C	Protein phosphatase 2C 56 OS=Arabidopsis thaliana OX=3702 GN=ABI1 PE=1 SV=2	55.1202	55.4635	56.8144	19.7479	18.1543	19.9784	1.54714e-36	-1.29621	down
BraA07g026930.3C.gene	Transmembrane amino acid transporter protein	Auxin transporter-like protein 3 OS=Arabidopsis thaliana OX=3702 GN=LAX3 PE=2 SV=1	21.7722	20.7671	20.1125	6.76408	7.29871	7.38098	1.13147e-22	-1.29351	down
BraA10g001990.3C.gene	Hpt domain	Histidine-containing phosphotransfer protein 5 OS=Arabidopsis thaliana OX=3702 GN=AHP5 PE=1 SV=2	18.8634	19.8066	19.2325	5.29765	6.56077	7.06256	6.86831e-17	-1.28116	down
BraA06g015440.3C.gene	Auxin responsive protein	Auxin-responsive protein SAUR50 OS=Arabidopsis thaliana OX=3702 GN=SAUR50 PE=1 SV=1	13.7833	13.3053	12.5633	5.13922	4.75411	3.76766	8.9726e-08	-1.28062	down
BraA04g018620.3C.gene	Response regulator receiver domain;; Myb-like DNA-binding domain	Two-component response regulator ARR12 OS=Arabidopsis thaliana OX=3702 GN=ARR12 PE=2 SV=2	14.6146	15.8962	14.9157	5.47572	4.67708	5.17037	4.37798e-23	-1.27874	down
BraA03g046670.3C.gene	Response regulator receiver domain;; Myb-like DNA-binding domain	Two-component response regulator ARR2 OS=Arabidopsis thaliana OX=3702 GN=ARR2 PE=1 SV=1	2.2802	1.74974	1.62456	0.669466	0.512569	0.76602	1.23685e-05	-1.27736	down
BraA01g009470.3C.gene	bHLH-MYC and R2R3-MYB transcription factors N-terminal	Transcription factor MYC4 OS=Arabidopsis thaliana OX=3702 GN=MYC4 PE=1 SV=1	16.3228	19.1493	18.8978	6.02048	6.95976	5.90803	9.85464e-15	-1.27164	down
BraA01g043050.3C.gene	Response regulator receiver domain;; GAF domain;; Histidine kinase-, DNA gyrase B-, and HSP90-like ATPase	Protein EIN4 OS=Arabidopsis thaliana OX=3702 GN=EIN4 PE=1 SV=1	14.1507	13.7762	14.9546	4.71035	4.95195	5.34424	2.61992e-23	-1.26168	down
BraA09g005750.3C.gene	AUX/IAA family	Auxin-responsive protein IAA28 OS=Arabidopsis thaliana OX=3702 GN=IAA28 PE=1 SV=1	5.4719	3.96478	4.33596	1.34207	2.0524	1.44101	7.12596e-05	-1.25388	down
BraA09g023210.3C.gene	GRAS domain family;; Transcriptional regulator DELLA protein N terminal	DELLA protein RGA2 OS=Brassica campestris OX=3711 GN=RGA2 PE=3 SV=1	176.881	188.052	184.538	63.5087	64.0069	67.5478	4.43577e-36	-1.24188	down
BraA07g026840.3C.gene	Seed dormancy control;; bZIP transcription factor;; Basic region leucine zipper	Transcription factor TGA7 OS=Arabidopsis thaliana OX=3702 GN=TGA7 PE=1 SV=1	3.64272	3.25406	2.83429	0.81651	1.35426	1.27553	5.18556e-07	-1.23937	down
Brassica_rapa_newGene_5235	--	Serine/threonine-protein kinase BSK2 OS=Arabidopsis thaliana OX=3702 GN=BSK2 PE=1 SV=1	1.37715	1.03087	1.92807	0.180751	0.232728	0.356058	0.00412403	-1.23256	down
BraA01g009460.3C.gene	Helix-loop-helix DNA-binding domain	Transcription factor MYC4 OS=Arabidopsis thaliana OX=3702 GN=MYC4 PE=1 SV=1	9.94721	11.152	11.8842	4.16862	3.63354	3.97795	1.79457e-08	-1.23025	down
BraA09g047460.3C.gene	bZIP transcription factor;; Basic region leucine zipper	ABSCISIC ACID-INSENSITIVE 5-like protein 2 OS=Arabidopsis thaliana OX=3702 GN=DPBF3 PE=1 SV=1	3.6047	5.15244	4.91861	2.50145	1.94064	0.997394	9.63546e-05	-1.20766	down
BraA04g029210.3C.gene	Domain of unknown function (DUF3420);; Ankyrin repeats (3 copies);; Ankyrin repeat;; Ankyrin repeats (many copies);; Ankyrin repeat;; Ankyrin repeats (many copies)	Regulatory protein NPR5 OS=Arabidopsis thaliana OX=3702 GN=NPR5 PE=1 SV=1	20.8892	21.9117	21.6004	7.15955	8.46995	7.83607	7.05468e-16	-1.20405	down
BraA08g028390.3C.gene	Response regulator receiver domain	Two-component response regulator ARR7 OS=Arabidopsis thaliana OX=3702 GN=ARR7 PE=1 SV=1	6.31169	8.06781	6.1209	1.97517	2.4901	2.88795	4.36909e-06	-1.20362	down
BraA09g022310.3C.gene	bHLH-MYC and R2R3-MYB transcription factors N-terminal;; Helix-loop-helix DNA-binding domain	Transcription factor MYC3 OS=Arabidopsis thaliana OX=3702 GN=MYC3 PE=1 SV=1	39.1575	40.2673	40.5292	14.2556	14.6707	14.9527	8.88488e-31	-1.19861	down
BraA01g004130.3C.gene	Cyclin, N-terminal domain;; Cyclin, C-terminal domain	Cyclin-D3-1 OS=Arabidopsis thaliana OX=3702 GN=CYCD3-1 PE=1 SV=3	18.1263	13.5144	15.5989	6.45854	5.28712	5.31678	7.21031e-12	-1.19399	down
BraA03g057960.3C.gene	GH3 auxin-responsive promoter	4-substituted benzoates-glutamate ligase GH3.12 OS=Arabidopsis thaliana OX=3702 GN=GH3.12 PE=1 SV=1	1.0607	0.89783	0.859023	0.4157	0.290151	0.339917	0.00043085	-1.15077	down
BraA02g012200.3C.gene	Glycosyl hydrolases family 16;; Xyloglucan endo-transglycosylase (XET) C-terminus	Xyloglucan endotransglucosylase/hydrolase protein 22 OS=Arabidopsis thaliana OX=3702 GN=XTH22 PE=1 SV=1	24.1316	20.2695	23.5181	8.01152	8.5713	9.19676	1.79416e-13	-1.14413	down
BraA06g044670.3C.gene	Auxin responsive protein	Auxin-responsive protein SAUR50 OS=Arabidopsis thaliana OX=3702 GN=SAUR50 PE=1 SV=1	16.1279	20.6539	14.9866	6.275	7.70543	5.88897	2.96595e-06	-1.12912	down
BraA08g019880.3C.gene	NPR1/NIM1 like defence protein C terminal;; BTB/POZ domain;; Ankyrin repeats (3 copies);; Ankyrin repeats (many copies);; Ankyrin repeat;; Domain of unknown function (DUF3420);; Ankyrin repeat	Regulatory protein NPR1 OS=Arabidopsis thaliana OX=3702 GN=NPR1 PE=1 SV=1	4.90287	5.30309	5.73066	1.90851	1.98788	1.87101	3.9759e-11	-1.12739	down
BraA06g040430.3C.gene	GRAS domain family;; Transcriptional regulator DELLA protein N terminal	DELLA protein RGA1 OS=Brassica campestris OX=3711 GN=RGA1 PE=1 SV=1	107.072	114.23	107.335	43.1887	41.8222	45.0272	2.49214e-30	-1.08527	down
BraA09g049120.3C.gene	Helix-loop-helix DNA-binding domain;; RNA recognition motif. (a.k.a. RRM, RBD, or RNP domain)	Transcription factor PIF5 OS=Arabidopsis thaliana OX=3702 GN=PIF5 PE=1 SV=1	11.2252	10.4892	9.81862	4.11341	4.23506	4.0189	3.56653e-14	-1.08384	down
BraA05g030420.3C.gene	Response regulator receiver domain;; Myb-like DNA-binding domain	Two-component response regulator ARR1 OS=Arabidopsis thaliana OX=3702 GN=ARR1 PE=1 SV=2	13.8423	13.4162	14.7237	5.49358	5.68435	5.08521	2.41536e-18	-1.08153	down
BraA08g020500.3C.gene	Auxin responsive protein	Auxin-responsive protein SAUR50 OS=Arabidopsis thaliana OX=3702 GN=SAUR50 PE=1 SV=1	4.13828	3.39616	4.77826	1.72134	2.2047	0.980845	0.00180736	-1.06695	down
BraA03g045010.3C.gene	Cyclin, N-terminal domain;; Cyclin, C-terminal domain	Cyclin-D3-3 OS=Arabidopsis thaliana OX=3702 GN=CYCD3-3 PE=2 SV=1	3.81626	3.9358	3.25492	1.43279	1.69566	1.39341	0.000194952	-1.02686	down
BraA01g000430.3C.gene	Protein kinase domain;; Leucine rich repeat;; Protein tyrosine kinase;; Leucine Rich repeats (2 copies);; Leucine Rich Repeat;; Leucine Rich repeat;; Leucine rich repeat N-terminal domain	Protein BRASSINOSTEROID INSENSITIVE 1 OS=Arabidopsis thaliana OX=3702 GN=BRI1 PE=1 SV=1	30.9404	29.7769	29.8338	13.0233	11.4683	13.0655	8.71967e-26	-1.01681	down
BraA03g042590.3C.gene	Cysteine-rich secretory protein family	Pathogenesis-related protein 1 OS=Arabidopsis thaliana OX=3702 GN=PRB1 PE=2 SV=1	61.4698	41.1219	39.8682	0	0	0	3.53828e-49	#NAME?	down

## Sheet: B vs C
Table S10. FPKM expression of DEGs
#ID	Pfam_annotation	Swiss-Prot_annotation	T4_FPKM	T5_FPKM	T6_FPKM	T7_FPKM	T8_FPKM	T9_FPKM	FDR	log2FC	regulated
BraA01g000880.3C.gene	Protein kinase domain;; Protein tyrosine kinase	Serine/threonine-protein kinase SRK2F OS=Arabidopsis thaliana OX=3702 GN=SRK2F PE=1 SV=1	2.49321	2.6464	2.27831	36.6539	39.5053	37.9119	4.23954e-167	4.23251	up
BraA01g003550.3C.gene	Auxin responsive protein	Auxin-responsive protein SAUR50 OS=Arabidopsis thaliana OX=3702 GN=SAUR50 PE=1 SV=1	5.22738	4.9429	6.19402	26.7259	28.6052	19.4242	3.03177e-16	2.48561	up
BraA01g004270.3C.gene	Protein kinase domain;; Protein tyrosine kinase	Serine/threonine-protein kinase SRK2E OS=Arabidopsis thaliana OX=3702 GN=SRK2E PE=1 SV=1	1.42855	2.01274	1.58805	3.27881	3.71887	3.09299	6.19202e-06	1.1596	up
BraA01g008880.3C.gene	AUX/IAA family	Auxin-responsive protein IAA11 OS=Arabidopsis thaliana OX=3702 GN=IAA11 PE=1 SV=1	3.75072	4.68254	3.75074	12.0169	12.6514	12.9153	5.82679e-15	1.24388	up
BraA01g009450.3C.gene	Polyketide cyclase / dehydrase and lipid transport;; Polyketide cyclase / dehydrase and lipid transport	Abscisic acid receptor PYR1 OS=Arabidopsis thaliana OX=3702 GN=PYR1 PE=1 SV=1	0.123876	0.048665	0.064969	2.89881	2.17907	2.62546	1.91353e-26	5.00754	up
BraA01g013230.3C.gene	Auxin responsive protein	Auxin-responsive protein SAUR36 OS=Arabidopsis thaliana OX=3702 GN=SAUR36 PE=2 SV=1	5.53848	4.29006	3.50075	28.9756	31.8257	27.4916	2.25081e-55	3.0222	up
BraA01g034810.3C.gene	tify domain;; Divergent CCT motif	Protein TIFY 6B OS=Arabidopsis thaliana OX=3702 GN=TIFY6B PE=1 SV=1	10.498	10.8574	11.5908	29.9962	27.948	28.4699	1.35754e-44	1.68497	up
BraA01g036620.3C.gene	AUX/IAA family	Auxin-responsive protein IAA19 OS=Arabidopsis thaliana OX=3702 GN=IAA19 PE=1 SV=2	1.85231	1.77481	1.90219	38.0384	34.0458	32.5335	1.99212e-122	4.52435	up
BraA02g004740.3C.gene	tify domain;; Divergent CCT motif	Protein TIFY 9 OS=Arabidopsis thaliana OX=3702 GN=TIFY9 PE=1 SV=1	0.964441	1.53781	1.14675	12.9476	18.4017	14.8822	2.90386e-83	4.09638	up
BraA02g004820.3C.gene	GH3 auxin-responsive promoter	Indole-3-acetic acid-amido synthetase GH3.17 OS=Arabidopsis thaliana OX=3702 GN=GH3.17 PE=1 SV=1	0.021335	0.088242	0.093784	1.93856	2.14761	1.93225	5.74825e-40	5.03937	up
BraA02g009130.3C.gene	Auxin responsive protein	Indole-3-acetic acid-induced protein ARG7 OS=Vigna radiata var. radiata OX=3916 GN=ARG7 PE=2 SV=1	0.028992	0.002616	0.043313	11.8102	12.6238	9.61364	1.35031e-105	8.66735	up
BraA02g011810.3C.gene	Response regulator receiver domain;; Myb-like DNA-binding domain	Two-component response regulator ARR18 OS=Arabidopsis thaliana OX=3702 GN=ARR18 PE=2 SV=2	0.040549	0.093418	0.219012	0.840745	0.813591	1.15204	8.35063e-17	3.171	up
BraA02g014480.3C.gene	Auxin responsive protein	Auxin-responsive protein SAUR32 OS=Arabidopsis thaliana OX=3702 GN=SAUR32 PE=2 SV=1	5.33702	3.15535	5.24524	7.43317	8.84873	6.85596	0.000205453	1.0428	up
BraA02g020000.3C.gene	tify domain;; Divergent CCT motif	Protein TIFY 7 OS=Arabidopsis thaliana OX=3702 GN=TIFY7 PE=1 SV=2	20.2308	21.9455	16.6053	142.491	143.596	151.01	9.52636e-158	3.11903	up
BraA02g021020.3C.gene	tify domain;; Divergent CCT motif	Protein TIFY 11B OS=Arabidopsis thaliana OX=3702 GN=TIFY11B PE=1 SV=1	23.3894	24.4652	23.3638	43.8117	45.5645	47.7144	1.24196e-22	1.22061	up
BraA02g024300.3C.gene	Transmembrane amino acid transporter protein	Auxin transporter-like protein 3 OS=Arabidopsis thaliana OX=3702 GN=LAX3 PE=2 SV=1	3.55331	3.01995	3.05889	8.97692	11.0264	10.7532	9.20973e-29	1.88736	up
BraA02g030240.3C.gene	--	BRI1 kinase inhibitor 1 OS=Arabidopsis thaliana OX=3702 GN=BKI1 PE=1 SV=1	0.761658	1.16044	1.76388	5.19083	5.37219	4.39432	2.30544e-18	2.30199	up
BraA03g005650.3C.gene	Divergent CCT motif;; tify domain	Protein TIFY 9 OS=Arabidopsis thaliana OX=3702 GN=TIFY9 PE=1 SV=1	1.84387	2.71056	1.20818	28.0674	25.5871	28.1999	1.97368e-114	4.06829	up
BraA03g005710.3C.gene	GH3 auxin-responsive promoter	Indole-3-acetic acid-amido synthetase GH3.17 OS=Arabidopsis thaliana OX=3702 GN=GH3.17 PE=1 SV=1	8.09614	7.68011	9.81194	16.9435	17.1216	18.6104	3.80831e-24	1.33134	up
BraA03g008300.3C.gene	Auxin responsive protein	Auxin-responsive protein SAUR21 OS=Arabidopsis thaliana OX=3702 GN=SAUR21 PE=2 SV=1	0.52509	0.621516	0.181523	4.84527	5.82358	4.07402	1.39038e-19	3.74058	up
BraA03g009810.3C.gene	Auxin responsive protein	Indole-3-acetic acid-induced protein ARG7 OS=Vigna radiata var. radiata OX=3916 GN=ARG7 PE=2 SV=1	0.03087	0	0	8.34144	9.96344	7.72662	4.11826e-105	9.93135	up
BraA03g020010.3C.gene	Polyketide cyclase / dehydrase and lipid transport;; Pathogenesis-related protein Bet v I family	Abscisic acid receptor PYL4 OS=Arabidopsis thaliana OX=3702 GN=PYL4 PE=1 SV=1	6.03139	3.88	5.34747	27.5729	25.1074	28.9564	2.30356e-53	2.71034	up
BraA03g021430.3C.gene	Polyketide cyclase / dehydrase and lipid transport;; Pathogenesis-related protein Bet v I family	Abscisic acid receptor PYL6 OS=Arabidopsis thaliana OX=3702 GN=PYL6 PE=1 SV=1	1.28749	1.80305	1.40963	9.60322	9.35736	9.2967	9.20247e-29	2.93379	up
BraA03g021580.3C.gene	Response regulator receiver domain	Two-component response regulator ARR16 OS=Arabidopsis thaliana OX=3702 GN=ARR16 PE=1 SV=1	2.88568	3.62832	2.51728	15.8612	15.1787	17.3582	3.02405e-42	2.92186	up
BraA03g027900.3C.gene	Auxin responsive protein	Auxin-responsive protein SAUR36 OS=Arabidopsis thaliana OX=3702 GN=SAUR36 PE=2 SV=1	0	0	0	27.9386	30.4265	29.7406	7.78554e-169	Inf	up
BraA03g028670.3C.gene	F-box domain	GRR1-like protein 1 OS=Arabidopsis thaliana OX=3702 GN=GRH1 PE=1 SV=1	19.8823	20.1432	19.0792	46.6268	44.1227	45.7166	5.86371e-41	1.50166	up
BraA03g036990.3C.gene	AUX/IAA family	Auxin-responsive protein IAA19 OS=Arabidopsis thaliana OX=3702 GN=IAA19 PE=1 SV=2	3.63812	4.65907	3.64137	45.7856	50.1147	47.2772	8.85899e-122	3.87587	up
BraA03g042600.3C.gene	Cysteine-rich secretory protein family	Pathogenesis-related protein 1 OS=Arabidopsis thaliana OX=3702 GN=PRB1 PE=2 SV=1	5.88981	8.19021	6.22678	19.965	17.2975	15.7302	3.24483e-16	1.68116	up
BraA03g043530.3C.gene	Protein tyrosine kinase;; Protein kinase domain	Probable inactive receptor-like kinase BSK12 OS=Arabidopsis thaliana OX=3702 GN=BSK12 PE=1 SV=1	0	0	0	1.18883	1.15925	1.2232	1.66671e-37	Inf	up
BraA03g047820.3C.gene	Polyketide cyclase / dehydrase and lipid transport;; Polyketide cyclase / dehydrase and lipid transport	Abscisic acid receptor PYR1 OS=Arabidopsis thaliana OX=3702 GN=PYR1 PE=1 SV=1	46.2999	49.5994	42.8609	119.131	112.876	119.553	7.30574e-46	1.63656	up
BraA03g053600.3C.gene	GH3 auxin-responsive promoter	Indole-3-acetic acid-amido synthetase GH3.5 OS=Arabidopsis thaliana OX=3702 GN=GH3.5 PE=1 SV=1	2.45924	2.48405	3.27456	5.6325	5.88091	5.34704	9.79499e-13	1.30572	up
BraA03g058530.3C.gene	--	ABSCISIC ACID-INSENSITIVE 5-like protein 6 OS=Arabidopsis thaliana OX=3702 GN=ABF3 PE=1 SV=1	0	0	0	4.49636	6.34419	5.88142	2.7127e-95	Inf	up
BraA04g001580.3C.gene	Auxin responsive protein	Auxin-responsive protein SAUR36 OS=Arabidopsis thaliana OX=3702 GN=SAUR36 PE=2 SV=1	2.76106	3.59391	3.01275	5.92085	6.34601	5.93514	8.9428e-06	1.24711	up
BraA04g003480.3C.gene	Domain of unknown function (DUF3420);; Ankyrin repeats (3 copies);; Ankyrin repeats (many copies);; Ankyrin repeat;; Ankyrin repeat;; Ankyrin repeats (many copies)	Regulatory protein NPR6 OS=Arabidopsis thaliana OX=3702 GN=NPR6 PE=1 SV=1	0.173303	0.22325	0.163473	1.43846	1.60295	1.12761	4.7488e-15	3.08476	up
BraA04g008290.3C.gene	Auxin responsive protein	Auxin-responsive protein SAUR15 OS=Arabidopsis thaliana OX=3702 GN=SAUR15 PE=2 SV=1	0.030253	0	0.570825	42.1134	39.4402	38.716	9.45846e-120	7.76222	up
BraA04g025810.3C.gene	bZIP transcription factor;; Basic region leucine zipper;; bZIP Maf transcription factor	Protein ABSCISIC ACID-INSENSITIVE 5 OS=Arabidopsis thaliana OX=3702 GN=ABI5 PE=1 SV=1	0.273331	0.239339	0.435792	9.31457	9.08262	10.1511	3.67104e-90	4.85183	up
BraA04g027160.3C.gene	Polyketide cyclase / dehydrase and lipid transport;; Pathogenesis-related protein Bet v I family;; Polyketide cyclase / dehydrase and lipid transport	Abscisic acid receptor PYL4 OS=Arabidopsis thaliana OX=3702 GN=PYL4 PE=1 SV=1	26.7361	26.1638	28.344	61.8393	57.9538	62.2744	2.23124e-30	1.4581	up
BraA04g032040.3C.gene	GH3 auxin-responsive promoter	Jasmonic acid-amido synthetase JAR1 OS=Arabidopsis thaliana OX=3702 GN=JAR1 PE=1 SV=2	0.869332	0.917444	0.842083	2.40867	2.36971	2.679	2.17685e-13	1.90233	up
BraA05g005770.3C.gene	Polyketide cyclase / dehydrase and lipid transport;; Pathogenesis-related protein Bet v I family	Abscisic acid receptor PYL6 OS=Arabidopsis thaliana OX=3702 GN=PYL6 PE=1 SV=1	3.14061	4.1064	4.80399	13.0978	13.8688	14.6753	8.52708e-23	2.07591	up
BraA05g007500.3C.gene	Transmembrane amino acid transporter protein	Auxin transporter protein 1 OS=Arabidopsis thaliana OX=3702 GN=AUX1 PE=1 SV=1	66.9217	60.6899	68.2983	128.666	125.715	133.807	1.10951e-29	1.26994	up
BraA05g026400.3C.gene	Ethylene insensitive 3	Protein ETHYLENE INSENSITIVE 3 OS=Arabidopsis thaliana OX=3702 GN=EIN3 PE=1 SV=1	0.243773	0.288956	0.338148	51.0749	71.1741	46.2386	1.01913e-47	7.84556	up
BraA05g029670.3C.gene	tify domain;; Divergent CCT motif	Protein TIFY 6B OS=Arabidopsis thaliana OX=3702 GN=TIFY6B PE=1 SV=1	10.1087	8.98083	9.64098	24.8261	23.2971	24.9889	3.80622e-38	1.64159	up
BraA05g031540.3C.gene	AUX/IAA family	Auxin-responsive protein IAA19 OS=Arabidopsis thaliana OX=3702 GN=IAA19 PE=1 SV=2	12.65	15.1027	13.3763	76.8914	77.9424	72.8119	6.50382e-95	2.76267	up
BraA05g035520.3C.gene	Protein phosphatase 2C	Protein phosphatase 2C 37 OS=Arabidopsis thaliana OX=3702 GN=PP2CA PE=1 SV=1	36.8786	38.3265	39.1911	75.2162	71.6378	73.1444	3.12801e-29	1.23827	up
BraA05g041910.3C.gene	GRAS domain family;; Transcriptional regulator DELLA protein N terminal	DELLA protein RGL2 OS=Arabidopsis thaliana OX=3702 GN=RGL2 PE=1 SV=2	7.5527	7.317	8.47669	22.6746	22.1526	25.2539	1.57124e-45	1.87883	up
BraA06g001750.3C.gene	AUX/IAA family	Auxin-responsive protein IAA6 OS=Arabidopsis thaliana OX=3702 GN=IAA6 PE=1 SV=2	0.035821	0	0.106313	7.56083	6.53813	6.16742	1.69883e-55	6.45399	up
BraA06g005530.3C.gene	Seed dormancy control;; bZIP transcription factor;; Basic region leucine zipper	Transcription factor TGA9 OS=Arabidopsis thaliana OX=3702 GN=TGA9 PE=1 SV=1	1.67995	1.36904	1.56386	4.1997	4.81809	4.74567	3.3957e-18	1.78982	up
BraA06g007450.3C.gene	GH3 auxin-responsive promoter	4-substituted benzoates-glutamate ligase GH3.12 OS=Arabidopsis thaliana OX=3702 GN=GH3.12 PE=1 SV=1	0	0	0	11.6289	14.4752	13.2436	1.99535e-90	Inf	up
BraA06g007460.3C.gene	GH3 auxin-responsive promoter	4-substituted benzoates-glutamate ligase GH3.12 OS=Arabidopsis thaliana OX=3702 GN=GH3.12 PE=1 SV=1	2.59907	2.81354	1.90806	7.47407	8.74878	8.72846	7.06075e-38	2.1755	up
BraA06g012490.3C.gene	Auxin responsive protein	Auxin-responsive protein SAUR41 OS=Arabidopsis thaliana OX=3702 GN=SAUR41 PE=2 SV=1	8.95545	6.34477	8.52567	16.3165	13.8148	14.5272	5.31922e-08	1.1971	up
BraA06g022270.3C.gene	Auxin responsive protein	Indole-3-acetic acid-induced protein ARG7 OS=Vigna radiata var. radiata OX=3916 GN=ARG7 PE=2 SV=1	1.45721	1.57618	1.3545	35.3964	39.3634	30.9937	2.30027e-97	5.00197	up
BraA06g028670.3C.gene	Seed dormancy control;; bZIP transcription factor;; Basic region leucine zipper	Transcription factor TGA1 OS=Arabidopsis thaliana OX=3702 GN=TGA1 PE=1 SV=2	1.74185	1.23503	1.23874	2.31962	3.11072	2.35723	6.24464e-05	1.05564	up
BraA07g002570.3C.gene	GH3 auxin-responsive promoter	Indole-3-acetic acid-amido synthetase GH3.17 OS=Arabidopsis thaliana OX=3702 GN=GH3.17 PE=1 SV=1	0.214266	0.276761	0.245809	0.567203	0.966355	1.32787	0.000230305	2.02885	up
BraA07g002710.3C.gene	Auxin responsive protein	Auxin-responsive protein SAUR50 OS=Arabidopsis thaliana OX=3702 GN=SAUR50 PE=1 SV=1	0.553632	0.537062	1.55259	3.5998	3.98524	4.09811	1.0694e-10	2.38011	up
BraA07g011840.3C.gene	GH3 auxin-responsive promoter	Indole-3-acetic acid-amido synthetase GH3.17 OS=Arabidopsis thaliana OX=3702 GN=GH3.17 PE=1 SV=1	0.576423	0.610786	0.442653	7.47735	9.2998	7.38155	3.19188e-62	4.17565	up
BraA07g016220.3C.gene	Auxin responsive protein	Auxin-responsive protein SAUR50 OS=Arabidopsis thaliana OX=3702 GN=SAUR50 PE=1 SV=1	2.43436	4.16891	3.22885	12.1111	13.5306	16.7868	7.92461e-20	2.39413	up
BraA07g022670.3C.gene	Response regulator receiver domain	Two-component response regulator ARR9 OS=Arabidopsis thaliana OX=3702 GN=ARR9 PE=1 SV=1	1.99688	3.0603	3.28991	11.0172	11.1862	10.912	3.8358e-38	2.42672	up
BraA07g024750.3C.gene	Polyketide cyclase / dehydrase and lipid transport	Abscisic acid receptor PYL9 OS=Arabidopsis thaliana OX=3702 GN=PYL9 PE=1 SV=1	0.403535	0.088461	0.379089	5.33298	4.24636	3.27148	2.24616e-17	4.08108	up
BraA07g027690.3C.gene	Auxin responsive protein	Auxin-responsive protein SAUR50 OS=Arabidopsis thaliana OX=3702 GN=SAUR50 PE=1 SV=1	2.6196	3.25307	2.98844	5.03932	6.32039	4.76467	0.000345268	1.14908	up
BraA07g032960.3C.gene	Protein tyrosine kinase;; Protein kinase domain	Serine/threonine-protein kinase BSK11 OS=Arabidopsis thaliana OX=3702 GN=BSK11 PE=1 SV=1	0.211127	0.181669	0.145888	6.47341	6.83933	6.56248	2.73052e-108	5.37052	up
BraA07g038660.3C.gene	tify domain;; Divergent CCT motif	Protein TIFY 10B OS=Arabidopsis thaliana OX=3702 GN=TIFY10B PE=1 SV=1	38.8521	36.4067	32.973	61.2982	60.3734	63.5708	2.70063e-19	1.07003	up
BraA08g010620.3C.gene	AUX/IAA family	Auxin-responsive protein IAA14 OS=Arabidopsis thaliana OX=3702 GN=IAA14 PE=1 SV=2	0	0	0	6.5871	6.53081	6.54186	2.8632e-98	Inf	up
BraA08g012630.3C.gene	Polyketide cyclase / dehydrase and lipid transport;; Polyketide cyclase / dehydrase and lipid transport	Abscisic acid receptor PYR1 OS=Arabidopsis thaliana OX=3702 GN=PYR1 PE=1 SV=1	0.264136	1.81362	0.89073	45.4741	49.1077	55.8426	2.97066e-154	5.9288	up
BraA08g029290.3C.gene	tify domain;; Divergent CCT motif	Protein TIFY 11A OS=Arabidopsis thaliana OX=3702 GN=TIFY11A PE=1 SV=1	26.691	26.7048	26.2887	106.713	112.715	108.944	2.26398e-92	2.33882	up
BraA08g032060.3C.gene	Response regulator receiver domain	Two-component response regulator ARR4 OS=Arabidopsis thaliana OX=3702 GN=ARR4 PE=1 SV=1	3.29284	3.19686	3.38147	9.46342	9.98317	8.02171	1.33218e-14	1.721	up
BraA08g034940.3C.gene	GAF domain	Ethylene response sensor 2 OS=Arabidopsis thaliana OX=3702 GN=ERS2 PE=1 SV=2	2.77921	3.24577	3.18811	16.0042	14.7541	15.2209	1.19824e-69	2.61299	up
BraA09g001190.3C.gene	F-box-like;; F-box domain	GRR1-like protein 1 OS=Arabidopsis thaliana OX=3702 GN=GRH1 PE=1 SV=1	0	0	0	2.02104	1.79631	1.95095	1.74412e-55	Inf	up
BraA09g010220.3C.gene	GH3 auxin-responsive promoter	Probable indole-3-acetic acid-amido synthetase GH3.1 OS=Arabidopsis thaliana OX=3702 GN=GH3.1 PE=2 SV=1	0.800097	0.618432	0.715871	15.5473	13.7653	15.1278	1.04002e-147	4.66024	up
BraA09g019950.3C.gene	AUX/IAA family	Auxin-responsive protein IAA4 OS=Arabidopsis thaliana OX=3702 GN=IAA4 PE=1 SV=2	23.8254	29.3245	19.7975	46.2003	46.9079	46.7842	9.23411e-24	1.22587	up
BraA09g022370.3C.gene	bHLH-MYC and R2R3-MYB transcription factors N-terminal;; Helix-loop-helix DNA-binding domain	Transcription factor bHLH28 OS=Arabidopsis thaliana OX=3702 GN=BHLH28 PE=2 SV=1	0.450523	0.428062	0.206485	1.94188	1.46458	1.94668	1.72798e-15	2.59602	up
BraA09g026350.3C.gene	Auxin responsive protein	Auxin-responsive protein SAUR36 OS=Arabidopsis thaliana OX=3702 GN=SAUR36 PE=2 SV=1	1.56869	2.09415	2.43154	25.5005	26.6637	31.0827	4.47184e-79	4.04279	up
BraA09g047720.3C.gene	Response regulator receiver domain	Two-component response regulator ARR9 OS=Arabidopsis thaliana OX=3702 GN=ARR9 PE=1 SV=1	0.521054	0.210428	0.523831	4.21485	4.40843	4.19787	9.53808e-31	3.5209	up
BraA09g050440.3C.gene	Auxin responsive protein	Auxin-responsive protein SAUR36 OS=Arabidopsis thaliana OX=3702 GN=SAUR36 PE=2 SV=1	0.60247	0.804888	1.07574	2.09941	2.15035	2.13455	4.83729e-06	1.62811	up
BraA09g055720.3C.gene	Auxin responsive protein	Auxin-responsive protein SAUR50 OS=Arabidopsis thaliana OX=3702 GN=SAUR50 PE=1 SV=1	0.527332	0.847665	1.06287	17.3107	19.376	17.963	1.94459e-50	4.73227	up
BraA09g056830.3C.gene	tify domain;; Divergent CCT motif	Protein TIFY 10A OS=Arabidopsis thaliana OX=3702 GN=TIFY10A PE=1 SV=1	14.0682	14.5297	12.9627	44.8267	43.7097	48.4379	1.29367e-52	2.01514	up
BraA09g058230.3C.gene	Auxin responsive protein	Auxin-responsive protein SAUR41 OS=Arabidopsis thaliana OX=3702 GN=SAUR41 PE=2 SV=1	0.139421	0.166151	0.515087	52.1566	50.9395	53.3647	1.55774e-209	7.73953	up
BraA09g062830.3C.gene	Seed dormancy control;; bZIP transcription factor;; Basic region leucine zipper	Transcription factor TGA9 OS=Arabidopsis thaliana OX=3702 GN=TGA9 PE=1 SV=1	0.141421	0.298278	0.150663	1.67949	2.07726	2.3587	1.41194e-24	3.57285	up
BraA09g063330.3C.gene	Protein phosphatase 2C	Protein phosphatase 2C 3 OS=Arabidopsis thaliana OX=3702 GN=AIP1 PE=1 SV=1	0.24219	0.175549	0.306381	3.47528	3.01467	4.24203	3.19715e-35	4.16475	up
BraA10g002610.3C.gene	AUX/IAA family	Auxin-responsive protein IAA10 OS=Arabidopsis thaliana OX=3702 GN=IAA10 PE=1 SV=1	3.50984	3.24214	2.65382	8.29607	9.6793	9.80609	2.90655e-17	1.72296	up
BraA10g002790.3C.gene	AUX/IAA family	Auxin-responsive protein IAA17 OS=Arabidopsis thaliana OX=3702 GN=IAA17 PE=1 SV=2	4.68163	5.52384	4.08192	22.9615	25.1706	21.9951	1.27178e-60	2.70512	up
BraA10g002840.3C.gene	GAF domain	Ethylene response sensor 2 OS=Arabidopsis thaliana OX=3702 GN=ERS2 PE=1 SV=2	2.9438	2.57051	2.11871	52.3673	52.0087	53.5363	1.64298e-274	4.66474	up
BraA10g016990.3C.gene	Protein phosphatase 2C	Probable protein phosphatase 2C 78 OS=Arabidopsis thaliana OX=3702 GN=SAG113 PE=1 SV=1	9.41856	7.63096	7.40723	19.9727	20.8669	21.5953	3.51459e-31	1.64615	up
BraA10g019860.3C.gene	Auxin responsive protein	Auxin-induced protein 15A OS=Glycine max OX=3847 PE=2 SV=1	0.25104	0.439915	0.224374	33.5453	35.1038	24.3679	3.28088e-55	7.04506	up
BraA10g025420.3C.gene	GH3 auxin-responsive promoter	Indole-3-acetic acid-amido synthetase GH3.17 OS=Arabidopsis thaliana OX=3702 GN=GH3.17 PE=1 SV=1	0	0	0	12.3356	12.6557	10.708	7.73208e-224	Inf	up
BraA10g025440.3C.gene	GH3 auxin-responsive promoter	4-substituted benzoates-glutamate ligase GH3.12 OS=Arabidopsis thaliana OX=3702 GN=GH3.12 PE=1 SV=1	11.7113	10.7137	13.175	23.9746	24.1789	23.6742	1.21017e-23	1.17411	up
BraA10g025540.3C.gene	tify domain;; Divergent CCT motif	Protein TIFY 9 OS=Arabidopsis thaliana OX=3702 GN=TIFY9 PE=1 SV=1	6.80272	6.5051	5.00481	113.757	113.06	116.578	2.59652e-282	4.55136	up
BraA10g028350.3C.gene	Polyketide cyclase / dehydrase and lipid transport;; Pathogenesis-related protein Bet v I family;; Polyketide cyclase / dehydrase and lipid transport	Abscisic acid receptor PYL5 OS=Arabidopsis thaliana OX=3702 GN=PYL5 PE=1 SV=1	9.49795	7.31445	6.65559	14.5418	15.5934	14.5532	4.38437e-09	1.22249	up
Brassica_rapa_newGene_4124	--	Putative two-component response regulator-like APRR6 OS=Arabidopsis thaliana OX=3702 GN=APRR6 PE=3 SV=2	0	0	0	2.246	2.78458	3.27306	4.67722e-37	Inf	up
Brassica_rapa_newGene_4171	Response regulator receiver domain	Two-component response regulator ARR15 OS=Arabidopsis thaliana OX=3702 GN=ARR15 PE=1 SV=1	1.27917	1.56454	1.19546	1.75065	2.48255	3.13826	0.000810171	1.14999	up
BraA06g004330.3C.gene	GH3 auxin-responsive promoter	4-substituted benzoates-glutamate ligase GH3.12 OS=Arabidopsis thaliana OX=3702 GN=GH3.12 PE=1 SV=1	9.08268	9.70965	8.82761	0	0.015122	0.015896	6.70682e-152	-9.48154	down
BraA02g045290.3C.gene	AUX/IAA family	Auxin-responsive protein IAA9 OS=Arabidopsis thaliana OX=3702 GN=IAA9 PE=1 SV=1	12.022	15.8976	13.6952	0.020698	0.100968	0.081484	1.46961e-95	-7.16989	down
BraA03g019900.3C.gene	Transmembrane amino acid transporter protein	Auxin transporter protein 1 OS=Arabidopsis thaliana OX=3702 GN=AUX1 PE=1 SV=1	5.40431	4.13585	5.18803	0.167088	0.144115	0.025305	5.49871e-57	-5.11539	down
BraA07g024980.3C.gene	AUX/IAA family	Auxin-responsive protein IAA30 OS=Arabidopsis thaliana OX=3702 GN=IAA30 PE=2 SV=1	3.06997	2.86237	2.12132	0.165213	0.029228	0	1.31291e-22	-4.75637	down
BraA08g026970.3C.gene	Seed dormancy control;; Basic region leucine zipper	Transcription factor TGA3 OS=Arabidopsis thaliana OX=3702 GN=TGA3 PE=1 SV=1	11.2931	12.2638	11.463	0.264745	0.377709	0.410422	1.38952e-78	-4.48365	down
BraA05g013460.3C.gene	AP2 domain	Ethylene-responsive transcription factor 15 OS=Arabidopsis thaliana OX=3702 GN=ERF15 PE=2 SV=1	7.49217	9.3499	8.0143	0.470178	0.220851	0.202506	8.73982e-44	-4.4764	down
BraA09g036560.3C.gene	GH3 auxin-responsive promoter	Indole-3-acetic acid-amido synthetase GH3.17 OS=Arabidopsis thaliana OX=3702 GN=GH3.17 PE=1 SV=1	0.51894	0.531805	0.858099	0.063783	0	0.028336	2.25788e-14	-3.87912	down
BraA09g022350.3C.gene	bHLH-MYC and R2R3-MYB transcription factors N-terminal;; Helix-loop-helix DNA-binding domain	Transcription factor bHLH28 OS=Arabidopsis thaliana OX=3702 GN=BHLH28 PE=2 SV=1	3.35006	3.36194	3.16149	0.258949	0.279909	0.293787	1.1511e-26	-3.26471	down
BraA01g014680.3C.gene	Auxin response factor;; B3 DNA binding domain;; AUX/IAA family	Auxin response factor 9 OS=Arabidopsis thaliana OX=3702 GN=ARF9 PE=1 SV=1	7.07035	5.42735	6.27939	0.662085	0.634846	0.51213	1.05096e-45	-3.23289	down
BraA09g051620.3C.gene	AUX/IAA family	Auxin-responsive protein IAA30 OS=Arabidopsis thaliana OX=3702 GN=IAA30 PE=2 SV=1	2.15112	2.83055	3.62442	0.487865	0.206701	0.131261	9.13132e-18	-3.12318	down
BraA07g022730.3C.gene	BTB/POZ domain;; Domain of unknown function (DUF3420);; Ankyrin repeats (3 copies);; Ankyrin repeat;; Ankyrin repeats (many copies);; Ankyrin repeats (many copies);; Ankyrin repeat	Regulatory protein NPR6 OS=Arabidopsis thaliana OX=3702 GN=NPR6 PE=1 SV=1	1.2962	1.81619	0.895225	0.167311	0.07041	0.111865	2.20164e-07	-3.11493	down
BraA09g013710.3C.gene	NPR1/NIM1 like defence protein C terminal;; BTB/POZ domain;; Ankyrin repeats (3 copies);; Ankyrin repeats (many copies);; Domain of unknown function (DUF3420);; Ankyrin repeat	Regulatory protein NPR1 OS=Arabidopsis thaliana OX=3702 GN=NPR1 PE=1 SV=1	5.55474	4.82539	4.75775	0.464658	0.415624	0.553167	1.559e-39	-3.07005	down
BraA03g014350.3C.gene	Auxin responsive protein	Auxin-responsive protein SAUR32 OS=Arabidopsis thaliana OX=3702 GN=SAUR32 PE=2 SV=1	3.90963	4.47053	4.54058	0.475881	0.598547	0.222378	5.58721e-15	-3.01488	down
BraA10g014950.3C.gene	Protein phosphatase 2C	Protein phosphatase 2C 77 OS=Arabidopsis thaliana OX=3702 GN=ABI2 PE=1 SV=1	26.2746	27.2796	25.5082	2.51243	3.25354	2.28605	5.35722e-77	-2.99937	down
BraA09g022610.3C.gene	AP2 domain	Ethylene-responsive transcription factor 2 OS=Arabidopsis thaliana OX=3702 GN=ERF2 PE=2 SV=1	13.3258	13.4645	14.6121	0.924915	1.65415	1.74573	1.27271e-36	-2.96436	down
BraA09g065000.3C.gene	AUX/IAA family	Auxin-responsive protein IAA3 OS=Arabidopsis thaliana OX=3702 GN=IAA3 PE=1 SV=1	20.0255	20.5047	19.5916	2.11299	2.44896	2.94459	7.59283e-57	-2.89943	down
BraA09g062360.3C.gene	Helix-loop-helix DNA-binding domain;; IBV 3A protein	Transcription factor PIF3 OS=Arabidopsis thaliana OX=3702 GN=PIF3 PE=1 SV=1	15.4678	17.5678	15.3517	1.84455	1.71682	1.54061	1.67141e-71	-2.85589	down
BraA06g003820.3C.gene	bZIP transcription factor;; Basic region leucine zipper	ABSCISIC ACID-INSENSITIVE 5-like protein 4 OS=Arabidopsis thaliana OX=3702 GN=ABF1 PE=1 SV=1	11.8148	13.3282	11.2328	1.12807	1.7135	1.65323	2.14759e-51	-2.80081	down
BraA07g033750.3C.gene	Seed dormancy control;; bZIP transcription factor;; Basic region leucine zipper	Transcription factor PERIANTHIA OS=Arabidopsis thaliana OX=3702 GN=PAN PE=1 SV=1	3.30485	3.88804	2.89261	0.527836	0.339798	0.338664	7.68586e-20	-2.75317	down
BraA06g033000.3C.gene	AUX/IAA family	Auxin-responsive protein IAA28 OS=Arabidopsis thaliana OX=3702 GN=IAA28 PE=1 SV=1	16.1516	16.2779	14.5689	2.08645	1.47809	1.14146	2.91634e-36	-2.73809	down
BraA01g016870.3C.gene	NPR1/NIM1 like defence protein C terminal;; Ankyrin repeats (3 copies);; BTB/POZ domain;; Ankyrin repeats (many copies);; Ankyrin repeats (many copies);; Ankyrin repeat;; Ankyrin repeat;; Domain of unknown function (DUF3420)	Regulatory protein NPR2 OS=Arabidopsis thaliana OX=3702 GN=NPR2 PE=1 SV=1	14.4272	12.4989	12.7851	1.7043	1.3727	1.75059	2.50298e-60	-2.70919	down
BraA03g059070.3C.gene	Auxin responsive protein	Auxin-responsive protein SAUR20 OS=Arabidopsis thaliana OX=3702 GN=SAUR20 PE=2 SV=1	5.85631	6.68072	5.27495	0.756245	0.797252	0.6792	4.25126e-13	-2.68705	down
BraA08g015730.3C.gene	Auxin responsive protein	Auxin-responsive protein SAUR50 OS=Arabidopsis thaliana OX=3702 GN=SAUR50 PE=1 SV=1	11.6285	21.6818	12.3336	1.27812	2.97086	1.66275	7.49053e-06	-2.63539	down
BraA10g003090.3C.gene	AUX/IAA family	Auxin-responsive protein IAA12 OS=Arabidopsis thaliana OX=3702 GN=IAA12 PE=1 SV=1	9.92516	10.8468	8.30684	1.552	0.867633	1.68662	1.8237e-28	-2.52042	down
BraA09g005750.3C.gene	AUX/IAA family	Auxin-responsive protein IAA28 OS=Arabidopsis thaliana OX=3702 GN=IAA28 PE=1 SV=1	11.9826	10.4194	10.0246	1.34207	2.0524	1.44101	5.09496e-19	-2.4423	down
BraA01g032170.3C.gene	Hpt domain	Histidine-containing phosphotransfer protein 1 OS=Arabidopsis thaliana OX=3702 GN=AHP1 PE=1 SV=1	19.6069	19.4068	16.3811	2.19284	3.87234	2.46756	1.13521e-26	-2.3438	down
BraA10g006100.3C.gene	Protein phosphatase 2C	Protein phosphatase 2C 3 OS=Arabidopsis thaliana OX=3702 GN=AIP1 PE=1 SV=1	5.46823	5.78823	5.67859	1.022	0.672662	1.0331	6.24257e-21	-2.30927	down
BraA03g025870.3C.gene	Transmembrane amino acid transporter protein	Auxin transporter-like protein 2 OS=Arabidopsis thaliana OX=3702 GN=LAX2 PE=2 SV=1	23.2173	19.4744	25.3701	3.76118	3.63636	3.71329	8.36087e-31	-2.26359	down
BraA07g016670.3C.gene	Cyclin, N-terminal domain;; Cyclin, C-terminal domain	Cyclin-D3-2 OS=Arabidopsis thaliana OX=3702 GN=CYCD3-2 PE=1 SV=1	10.2813	10.7097	13.435	1.60633	1.87907	2.44566	2.18472e-25	-2.25195	down
BraA03g021190.3C.gene	Transmembrane amino acid transporter protein	Auxin transporter-like protein 2 OS=Medicago truncatula OX=3880 GN=LAX2 PE=2 SV=1	8.26439	7.43489	8.92592	1.62414	1.51035	1.30744	3.39327e-25	-2.17523	down
BraA10g011520.3C.gene	Polyketide cyclase / dehydrase and lipid transport	Abscisic acid receptor PYL8 OS=Arabidopsis thaliana OX=3702 GN=PYL8 PE=1 SV=1	6.57882	8.09707	7.65977	1.44981	1.35474	1.21068	1.75889e-13	-2.16832	down
BraA01g004230.3C.gene	bZIP transcription factor;; Basic region leucine zipper	ABSCISIC ACID-INSENSITIVE 5-like protein 6 OS=Arabidopsis thaliana OX=3702 GN=ABF3 PE=1 SV=1	28.9541	29.7149	27.1557	4.75687	5.09503	5.77924	1.12815e-65	-2.16595	down
BraA06g041230.3C.gene	AP2 domain	Ethylene-responsive transcription factor 2 OS=Arabidopsis thaliana OX=3702 GN=ERF2 PE=2 SV=1	13.1899	10.4799	10.8145	2.03768	2.31406	2.09099	2.52141e-18	-2.11803	down
BraA09g055860.3C.gene	Transmembrane amino acid transporter protein	Auxin transporter-like protein 2 OS=Arabidopsis thaliana OX=3702 GN=LAX2 PE=2 SV=1	25.3191	22.4104	25.1408	4.61164	4.49394	4.61161	4.2665e-50	-2.1143	down
BraA02g003280.3C.gene	Seed dormancy control;; bZIP transcription factor;; Basic region leucine zipper	Transcription factor TGA4 OS=Arabidopsis thaliana OX=3702 GN=TGA4 PE=1 SV=2	7.04282	7.63233	7.72747	1.32761	1.89033	1.0031	5.57267e-19	-2.10779	down
BraA03g058630.3C.gene	Cyclin, N-terminal domain;; Cyclin, C-terminal domain	Cyclin-D3-1 OS=Arabidopsis thaliana OX=3702 GN=CYCD3-1 PE=1 SV=3	19.4419	18.3765	18.1365	3.91514	3.14107	3.12728	8.98335e-38	-2.10266	down
BraA01g023270.3C.gene	Cyclin, N-terminal domain;; Cyclin, C-terminal domain	Cyclin-D3-3 OS=Arabidopsis thaliana OX=3702 GN=CYCD3-3 PE=2 SV=1	39.4295	37.1868	38.1063	6.62538	8.10741	7.18748	1.09084e-52	-2.09203	down
BraA09g052310.3C.gene	alpha/beta hydrolase fold;; Carboxylesterase family	Gibberellin receptor GID1B OS=Arabidopsis thaliana OX=3702 GN=GID1B PE=1 SV=1	12.5554	10.9556	12.7598	2.15031	2.81398	2.68884	1.44174e-28	-2.05695	down
BraA03g038820.3C.gene	bZIP transcription factor;; Basic region leucine zipper	ABSCISIC ACID-INSENSITIVE 5-like protein 7 OS=Arabidopsis thaliana OX=3702 GN=ABF4 PE=1 SV=1	1.83757	1.60421	1.81986	0.279625	0.334351	0.429701	1.59478e-09	-2.01149	down
BraA03g059020.3C.gene	Auxin responsive protein	Auxin-responsive protein SAUR50 OS=Arabidopsis thaliana OX=3702 GN=SAUR50 PE=1 SV=1	16.2384	23.8556	18.544	3.76189	3.39777	4.84812	1.55389e-12	-1.99133	down
BraA07g026840.3C.gene	Seed dormancy control;; bZIP transcription factor;; Basic region leucine zipper	Transcription factor TGA7 OS=Arabidopsis thaliana OX=3702 GN=TGA7 PE=1 SV=1	5.98389	6.29038	4.53258	0.81651	1.35426	1.27553	3.19606e-16	-1.98434	down
BraA10g022050.3C.gene	Auxin responsive protein	Auxin-responsive protein SAUR20 OS=Arabidopsis thaliana OX=3702 GN=SAUR20 PE=2 SV=1	5.88773	8.35795	3.80629	1.46358	1.55609	0.860449	0.000474806	-1.89726	down
BraA01g016840.3C.gene	NPR1/NIM1 like defence protein C terminal;; BTB/POZ domain;; Ankyrin repeats (many copies);; Ankyrin repeats (3 copies);; Ankyrin repeat;; Ankyrin repeats (many copies);; Ankyrin repeat	Regulatory protein NPR1 OS=Arabidopsis thaliana OX=3702 GN=NPR1 PE=1 SV=1	15.9864	15.4355	17.098	3.69233	3.21036	3.76037	6.24641e-37	-1.88946	down
BraA04g000380.3C.gene	alpha/beta hydrolase fold;; Carboxylesterase family	Gibberellin receptor GID1B OS=Arabidopsis thaliana OX=3702 GN=GID1B PE=1 SV=1	1.38129	1.34724	1.23293	0.364044	0.37935	0.121219	1.64528e-07	-1.86849	down
BraA10g015660.3C.gene	Glycosyl hydrolases family 16;; Xyloglucan endo-transglycosylase (XET) C-terminus	Xyloglucan endotransglucosylase/hydrolase protein 22 OS=Arabidopsis thaliana OX=3702 GN=XTH22 PE=1 SV=1	4.65877	6.42215	4.32119	1.16481	1.58209	0.955358	5.06722e-10	-1.86019	down
BraA10g000590.3C.gene	Polyketide cyclase / dehydrase and lipid transport	Abscisic acid receptor PYL9 OS=Arabidopsis thaliana OX=3702 GN=PYL9 PE=1 SV=1	30.9708	29.9677	26.4224	6.6923	6.96931	6.08351	1.66386e-25	-1.82189	down
BraA03g013900.3C.gene	GH3 auxin-responsive promoter	Indole-3-acetic acid-amido synthetase GH3.6 OS=Arabidopsis thaliana OX=3702 GN=GH3.6 PE=1 SV=1	22.2417	22.8028	21.5623	5.92106	4.64841	5.32205	9.80578e-41	-1.77033	down
BraA10g032720.3C.gene	Natural resistance-associated macrophage protein	Ethylene-insensitive protein 2 OS=Arabidopsis thaliana OX=3702 GN=EIN2 PE=1 SV=1	32.6881	29.0745	34.3122	7.7002	7.75604	7.72086	8.9681e-46	-1.75861	down
BraA03g017680.3C.gene	AUX/IAA family	Auxin-responsive protein IAA13 OS=Arabidopsis thaliana OX=3702 GN=IAA13 PE=1 SV=2	11.095	9.64458	10.6734	2.67751	2.6975	2.17842	5.85096e-14	-1.75772	down
BraA02g033740.3C.gene	AP2 domain	Ethylene-responsive transcription factor 2 OS=Arabidopsis thaliana OX=3702 GN=ERF2 PE=2 SV=1	31.575	33.8016	27.9666	6.86799	7.48643	8.1402	6.29202e-28	-1.75536	down
BraA03g046670.3C.gene	Response regulator receiver domain;; Myb-like DNA-binding domain	Two-component response regulator ARR2 OS=Arabidopsis thaliana OX=3702 GN=ARR2 PE=1 SV=1	2.39161	2.43807	2.92311	0.669466	0.512569	0.76602	1.11699e-09	-1.69262	down
BraA10g022040.3C.gene	Auxin responsive protein	Auxin-responsive protein SAUR21 OS=Arabidopsis thaliana OX=3702 GN=SAUR21 PE=2 SV=1	6.98261	7.74792	10.2529	2.69687	1.80802	1.94041	3.33722e-07	-1.6543	down
BraA01g001510.3C.gene	GH3 auxin-responsive promoter	Indole-3-acetic acid-amido synthetase GH3.3 OS=Arabidopsis thaliana OX=3702 GN=GH3.3 PE=1 SV=1	7.05437	6.34943	9.61912	2.12375	1.92593	2.07291	1.86258e-07	-1.61561	down
BraA06g015450.3C.gene	B3 DNA binding domain;; Auxin response factor;; AUX/IAA family	Auxin response factor 5 OS=Arabidopsis thaliana OX=3702 GN=ARF5 PE=1 SV=3	12.483	13.5108	14.0269	3.73553	3.21629	3.80983	3.07695e-37	-1.59904	down
BraA05g027980.3C.gene	bZIP transcription factor;; Basic region leucine zipper	ABSCISIC ACID-INSENSITIVE 5-like protein 7 OS=Arabidopsis thaliana OX=3702 GN=ABF4 PE=1 SV=1	16.8446	19.2145	17.5468	4.05839	5.27038	4.93326	6.23168e-26	-1.59737	down
BraA06g002290.3C.gene	AUX/IAA family	Auxin-responsive protein IAA18 OS=Arabidopsis thaliana OX=3702 GN=IAA18 PE=1 SV=2	44.4206	46.3031	42.2343	11.1999	12.4479	12.3927	1.50207e-35	-1.59613	down
BraA07g029850.3C.gene	tify domain;; Divergent CCT motif	Protein TIFY 7 OS=Arabidopsis thaliana OX=3702 GN=TIFY7 PE=1 SV=2	27.3275	26.9289	22.9783	7.13639	7.57223	6.73846	2.53479e-31	-1.58555	down
BraA05g002190.3C.gene	BTB/POZ domain;; Domain of unknown function (DUF3420);; Ankyrin repeats (3 copies);; Ankyrin repeat;; Ankyrin repeats (many copies);; Ankyrin repeats (many copies);; Ankyrin repeat	Regulatory protein NPR5 OS=Arabidopsis thaliana OX=3702 GN=NPR5 PE=1 SV=1	2.9324	3.57985	3.39116	0.710336	0.959616	1.05305	5.9713e-11	-1.56813	down
BraA09g040870.3C.gene	Seed dormancy control;; Basic region leucine zipper	Transcription factor TGA3 OS=Arabidopsis thaliana OX=3702 GN=TGA3 PE=1 SV=1	27.282	40.3491	38.2117	10.0563	9.96245	10.3615	8.7104e-35	-1.55599	down
BraA02g013860.3C.gene	GH3 auxin-responsive promoter	Indole-3-acetic acid-amido synthetase GH3.6 OS=Arabidopsis thaliana OX=3702 GN=GH3.6 PE=1 SV=1	21.9803	22.3477	23.0363	6.74969	5.83972	6.24669	3.90667e-32	-1.54106	down
BraA09g064820.3C.gene	AUX/IAA family	Auxin-responsive protein IAA12 OS=Arabidopsis thaliana OX=3702 GN=IAA12 PE=1 SV=1	8.29941	7.9477	7.05213	2.42854	2.25039	1.90996	1.34675e-12	-1.52262	down
BraA03g029760.3C.gene	Polyketide cyclase / dehydrase and lipid transport	Abscisic acid receptor PYL7 OS=Arabidopsis thaliana OX=3702 GN=PYL7 PE=1 SV=1	38.6143	42.6344	36.917	11.0906	11.8718	10.5357	5.87866e-23	-1.50974	down
BraA08g019900.3C.gene	Protein phosphatase 2C	Protein phosphatase 2C 56 OS=Arabidopsis thaliana OX=3702 GN=ABI1 PE=1 SV=2	10.2286	9.35776	9.40296	2.50061	1.89317	2.56414	2.93392e-16	-1.50258	down
BraA01g008460.3C.gene	AUX/IAA family	Auxin-responsive protein IAA27 OS=Arabidopsis thaliana OX=3702 GN=IAA27 PE=1 SV=1	87.9939	93.9391	90.9662	26.6357	26.4779	25.8051	5.17081e-40	-1.47865	down
BraA03g025290.3C.gene	Ethylene insensitive 3	ETHYLENE INSENSITIVE 3-like 1 protein OS=Arabidopsis thaliana OX=3702 GN=EIL1 PE=1 SV=1	23.9716	23.6329	24.4157	6.53088	7.50058	7.42684	7.37631e-29	-1.45211	down
BraA03g045010.3C.gene	Cyclin, N-terminal domain;; Cyclin, C-terminal domain	Cyclin-D3-3 OS=Arabidopsis thaliana OX=3702 GN=CYCD3-3 PE=2 SV=1	5.36898	4.93152	4.7035	1.43279	1.69566	1.39341	5.64681e-08	-1.43296	down
BraA04g030640.3C.gene	Helix-loop-helix DNA-binding domain	Transcription factor PIF4 OS=Arabidopsis thaliana OX=3702 GN=PIF4 PE=1 SV=1	3.93053	4.88177	4.10701	1.3908	1.43426	1.20762	2.32207e-08	-1.39018	down
BraA08g019880.3C.gene	NPR1/NIM1 like defence protein C terminal;; BTB/POZ domain;; Ankyrin repeats (3 copies);; Ankyrin repeats (many copies);; Ankyrin repeat;; Domain of unknown function (DUF3420);; Ankyrin repeat	Regulatory protein NPR1 OS=Arabidopsis thaliana OX=3702 GN=NPR1 PE=1 SV=1	6.61306	6.31252	6.40803	1.90851	1.98788	1.87101	2.99368e-17	-1.38957	down
BraA07g041080.3C.gene	Seed dormancy control;; bZIP transcription factor;; Basic region leucine zipper	Transcription factor TGA7 OS=Arabidopsis thaliana OX=3702 GN=TGA7 PE=1 SV=1	17.423	17.1221	16.1402	5.2058	5.24476	5.7675	4.59099e-18	-1.35942	down
BraA09g056680.3C.gene	BES1/BZR1 plant transcription factor, N-terminal	Protein BRASSINAZOLE-RESISTANT 2 OS=Arabidopsis thaliana OX=3702 GN=BZR2 PE=1 SV=1	1.26089	1.34221	2.50698	0.624877	0.521252	0.518919	0.00731781	-1.35218	down
BraA09g047460.3C.gene	bZIP transcription factor;; Basic region leucine zipper	ABSCISIC ACID-INSENSITIVE 5-like protein 2 OS=Arabidopsis thaliana OX=3702 GN=DPBF3 PE=1 SV=1	5.65851	5.86067	3.14477	2.50145	1.94064	0.997394	0.00102808	-1.34407	down
BraA06g014960.3C.gene	BES1/BZR1 plant transcription factor, N-terminal	Protein BRASSINAZOLE-RESISTANT 2 OS=Arabidopsis thaliana OX=3702 GN=BZR2 PE=1 SV=1	125.897	136.438	117.043	39.5417	38.8084	42.7687	2.25682e-34	-1.3406	down
BraA01g003540.3C.gene	Auxin responsive protein	Auxin-responsive protein SAUR50 OS=Arabidopsis thaliana OX=3702 GN=SAUR50 PE=1 SV=1	10.0916	10.7023	7.16221	3.00527	3.86862	2.3655	1.82932e-05	-1.29281	down
BraA07g025310.3C.gene	F-box-like;; Leucine Rich repeats (2 copies);; F-box domain	Protein TRANSPORT INHIBITOR RESPONSE 1 OS=Arabidopsis thaliana OX=3702 GN=TIR1 PE=1 SV=2	13.34	14.6422	13.6576	4.72328	4.64999	4.62843	5.30145e-18	-1.27633	down
BraA01g030980.3C.gene	Response regulator receiver domain;; GAF domain;; His Kinase A (phospho-acceptor) domain	Ethylene receptor 2 OS=Arabidopsis thaliana OX=3702 GN=ETR2 PE=1 SV=2	14.0554	12.5952	14.0129	4.3598	4.29293	5.04879	1.56383e-20	-1.27237	down
BraA01g018010.3C.gene	GH3 auxin-responsive promoter	Indole-3-acetic acid-amido synthetase GH3.5 OS=Arabidopsis thaliana OX=3702 GN=GH3.5 PE=1 SV=1	1.85509	2.04224	1.94763	0.604486	0.700033	0.700366	1.3853e-05	-1.24376	down
BraA05g040050.3C.gene	alpha/beta hydrolase fold;; Carboxylesterase family	Gibberellin receptor GID1A OS=Arabidopsis thaliana OX=3702 GN=GID1A PE=1 SV=1	37.5466	45.2876	38.1483	15.5414	11.7444	14.423	1.19988e-18	-1.23813	down
BraA06g015360.3C.gene	Auxin responsive protein	Auxin-responsive protein SAUR50 OS=Arabidopsis thaliana OX=3702 GN=SAUR50 PE=1 SV=1	13.9188	11.6734	11.8697	4.42752	4.49892	3.99786	5.21882e-06	-1.2356	down
BraA03g057090.3C.gene	Response regulator receiver domain;; Myb-like DNA-binding domain	Two-component response regulator ARR10 OS=Arabidopsis thaliana OX=3702 GN=ARR10 PE=1 SV=1	15.8842	16.8195	18.4738	5.8237	6.02946	6.08534	2.63946e-17	-1.21767	down
BraA07g026930.3C.gene	Transmembrane amino acid transporter protein	Auxin transporter-like protein 3 OS=Arabidopsis thaliana OX=3702 GN=LAX3 PE=2 SV=1	22.1182	18.6932	20.14	6.76408	7.29871	7.38098	6.76452e-18	-1.21192	down
BraA08g016610.3C.gene	Protein kinase domain;; Protein tyrosine kinase;; Leucine rich repeat N-terminal domain;; Leucine rich repeat;; Leucine Rich repeats (2 copies);; Leucine Rich Repeat	BRASSINOSTEROID INSENSITIVE 1-associated receptor kinase 1 OS=Arabidopsis thaliana OX=3702 GN=BAK1 PE=1 SV=2	15.9807	15.4576	15.2085	5.89411	5.41432	5.26754	8.18217e-20	-1.19689	down
BraA10g001990.3C.gene	Hpt domain	Histidine-containing phosphotransfer protein 5 OS=Arabidopsis thaliana OX=3702 GN=AHP5 PE=1 SV=2	18.8514	21.0994	16.6095	5.29765	6.56077	7.06256	1.35078e-13	-1.18359	down
BraA06g041630.3C.gene	bHLH-MYC and R2R3-MYB transcription factors N-terminal;; Helix-loop-helix DNA-binding domain	Transcription factor bHLH28 OS=Arabidopsis thaliana OX=3702 GN=BHLH28 PE=2 SV=1	1.21614	1.59098	1.70699	0.485894	0.497672	0.64131	0.000462539	-1.17352	down
BraA06g007440.3C.gene	GH3 auxin-responsive promoter	4-substituted benzoates-glutamate ligase GH3.12 OS=Arabidopsis thaliana OX=3702 GN=GH3.12 PE=1 SV=1	1.45888	1.8022	1.79799	0.725081	0.589694	0.51804	0.00010134	-1.16601	down
BraA03g014680.3C.gene	Polyketide cyclase / dehydrase and lipid transport	Abscisic acid receptor PYL8 OS=Arabidopsis thaliana OX=3702 GN=PYL8 PE=1 SV=1	22.1908	23.8261	21.2772	7.43293	7.01025	9.99246	1.83526e-10	-1.16484	down
BraA09g008570.3C.gene	Seed dormancy control;; bZIP transcription factor;; Basic region leucine zipper	Transcription factor TGA1 OS=Arabidopsis thaliana OX=3702 GN=TGA1 PE=1 SV=2	1.22241	0.822824	1.23886	0.458703	0.280317	0.430445	0.000605986	-1.1563	down
BraA05g030630.3C.gene	AUX/IAA family	Auxin-responsive protein IAA26 OS=Arabidopsis thaliana OX=3702 GN=IAA26 PE=1 SV=2	32.8922	29.1625	30.3339	10.3917	12.3361	12.1102	3.03521e-20	-1.15108	down
BraA04g024390.3C.gene	Auxin response factor;; B3 DNA binding domain	Auxin response factor 3 OS=Arabidopsis thaliana OX=3702 GN=ARF3 PE=1 SV=2	20.9327	19.8827	21.0107	7.66434	7.4517	7.68307	2.55588e-18	-1.14423	down
BraA10g006990.3C.gene	bZIP transcription factor;; Basic region leucine zipper	ABSCISIC ACID-INSENSITIVE 5-like protein 5 OS=Arabidopsis thaliana OX=3702 GN=ABF2 PE=1 SV=1	10.7746	13.016	13.0342	4.25843	5.58355	3.99941	1.19451e-12	-1.13006	down
BraA08g028240.3C.gene	BES1/BZR1 plant transcription factor, N-terminal	Protein BRASSINAZOLE-RESISTANT 2 OS=Arabidopsis thaliana OX=3702 GN=BZR2 PE=1 SV=1	122.212	120.629	112.201	46.7337	41.7478	44.6532	1.21188e-24	-1.11931	down
BraA01g031100.3C.gene	AUX/IAA family	Auxin-responsive protein IAA2 OS=Arabidopsis thaliana OX=3702 GN=IAA2 PE=1 SV=3	20.134	19.7585	14.47	7.57707	6.66709	6.17962	9.63181e-08	-1.11484	down
BraA10g022070.3C.gene	Auxin responsive protein	Auxin-responsive protein SAUR21 OS=Arabidopsis thaliana OX=3702 GN=SAUR21 PE=2 SV=1	6.69843	11.0958	7.49337	3.7795	2.98927	2.73113	0.00113855	-1.10193	down
BraA01g004130.3C.gene	Cyclin, N-terminal domain;; Cyclin, C-terminal domain	Cyclin-D3-1 OS=Arabidopsis thaliana OX=3702 GN=CYCD3-1 PE=1 SV=3	13.9932	14.6266	16.3114	6.45854	5.28712	5.31678	5.64019e-12	-1.09826	down
BraA07g025340.3C.gene	alpha/beta hydrolase fold;; Carboxylesterase family	Gibberellin receptor GID1B OS=Arabidopsis thaliana OX=3702 GN=GID1B PE=1 SV=1	1.90225	1.70738	1.90227	0.565678	0.700969	0.832448	0.000781871	-1.09531	down
BraA03g037570.3C.gene	AUX/IAA family	Auxin-responsive protein IAA26 OS=Arabidopsis thaliana OX=3702 GN=IAA26 PE=1 SV=2	12.5249	12.659	13.1394	4.63725	5.55277	4.43253	7.235e-12	-1.08673	down
BraA02g009200.3C.gene	tify domain;; Divergent CCT motif	Protein TIFY 3B OS=Arabidopsis thaliana OX=3702 GN=TIFY3B PE=1 SV=1	115.871	121.074	123.581	29.8251	23.4038	27.9053	1.68942e-22	-1.07231	down
BraA09g000950.3C.gene	Auxin responsive protein	Auxin-responsive protein SAUR32 OS=Arabidopsis thaliana OX=3702 GN=SAUR32 PE=2 SV=1	33.0102	35.3197	32.5384	13.5502	13.6206	12.8264	3.60844e-09	-1.03833	down
BraA07g036860.3C.gene	tify domain;; Divergent CCT motif	Protein TIFY 11B OS=Arabidopsis thaliana OX=3702 GN=TIFY11B PE=1 SV=1	53.5004	56.1927	53.498	20.5658	22.9432	21.3638	5.50511e-17	-1.03738	down
BraA01g038610.3C.gene	Auxin responsive protein	Auxin-responsive protein SAUR72 OS=Arabidopsis thaliana OX=3702 GN=SAUR72 PE=2 SV=1	14.3059	15.2873	12.9408	6.10099	5.11073	5.93701	3.10167e-05	-1.01184	down
BraA07g017040.3C.gene	Protein kinase domain;; Protein tyrosine kinase	Serine/threonine-protein kinase SRK2I OS=Arabidopsis thaliana OX=3702 GN=SRK2I PE=1 SV=1	25.25	25.3275	23.4942	9.06314	10.5004	10.9159	1.39615e-17	-1.00479	down
BraA03g042590.3C.gene	Cysteine-rich secretory protein family	Pathogenesis-related protein 1 OS=Arabidopsis thaliana OX=3702 GN=PRB1 PE=2 SV=1	23.0274	28.342	27.3601	0	0	0	1.95104e-130	#NAME?	down
Brassica_rapa_newGene_6751	--	Protein phosphatase 2C 56 OS=Arabidopsis thaliana OX=3702 GN=ABI1 PE=1 SV=2	5.33382	4.68211	4.92068	0	0	0	8.4093e-82	#NAME?	down

## Sheet: over 5 log2FC
				AvsC
#ID	Pfam_annotation	Swiss-Prot_annotation	T1_FPKM	T2_FPKM	T3_FPKM	T7_FPKM	T8_FPKM	T9_FPKM	FDR	log2FC	regulated
BraA02g009130.3C.gene	Auxin responsive protein	Indole-3-acetic acid-induced protein ARG7 OS=Vigna radiata var. radiata OX=3916 GN=ARG7 PE=2 SV=1	0	0.048547	0.010575	11.8102	12.6238	9.61364	1.08473e-114	9.16351	up
BraA09g058230.3C.gene	Auxin responsive protein	Auxin-responsive protein SAUR41 OS=Arabidopsis thaliana OX=3702 GN=SAUR41 PE=2 SV=1	0	0.083316	0.284679	52.1566	50.9395	53.3647	1.91667e-253	8.84607	up
BraA07g002710.3C.gene	Auxin responsive protein	Auxin-responsive protein SAUR50 OS=Arabidopsis thaliana OX=3702 GN=SAUR50 PE=1 SV=1	0	0.042732	0	3.5998	3.98524	4.09811	1.82929e-38	7.75539	up
BraA07g032960.3C.gene	Protein tyrosine kinase;; Protein kinase domain	Serine/threonine-protein kinase BSK11 OS=Arabidopsis thaliana OX=3702 GN=BSK11 PE=1 SV=1	0.031979	0.082891	0.030311	6.47341	6.83933	6.56248	5.51677e-149	7.23761	up
BraA10g019860.3C.gene	Auxin responsive protein	Auxin-induced protein 15A OS=Glycine max OX=3847 PE=2 SV=1	0.171504	0.499124	0.212937	33.5453	35.1038	24.3679	2.42809e-56	7.22772	up
BraA08g012630.3C.gene	Polyketide cyclase / dehydrase and lipid transport;; Polyketide cyclase / dehydrase and lipid transport	Abscisic acid receptor PYR1 OS=Arabidopsis thaliana OX=3702 GN=PYR1 PE=1 SV=1	0.942794	0.162789	0.175164	45.4741	49.1077	55.8426	9.42225e-192	7.09184	up
BraA07g024750.3C.gene	Polyketide cyclase / dehydrase and lipid transport	Abscisic acid receptor PYL9 OS=Arabidopsis thaliana OX=3702 GN=PYL9 PE=1 SV=1	0.065989	0	0.04844	5.33298	4.24636	3.27148	2.37456e-28	6.71464	up
BraA09g056830.3C.gene	tify domain;; Divergent CCT motif	Protein TIFY 10A OS=Arabidopsis thaliana OX=3702 GN=TIFY10A PE=1 SV=1	0.682037	0.905714	0.454256	44.8267	43.7097	48.4379	2.45691e-295	6.29849	up
BraA02g004740.3C.gene	tify domain;; Divergent CCT motif	Protein TIFY 9 OS=Arabidopsis thaliana OX=3702 GN=TIFY9 PE=1 SV=1	0.154345	0.106124	0.430415	12.9476	18.4017	14.8822	6.83438e-141	6.28327	up
BraA09g010220.3C.gene	GH3 auxin-responsive promoter	Probable indole-3-acetic acid-amido synthetase GH3.1 OS=Arabidopsis thaliana OX=3702 GN=GH3.1 PE=2 SV=1	0.210857	0.179829	0.292562	15.5473	13.7653	15.1278	3.53938e-225	6.24764	up
BraA06g005530.3C.gene	Seed dormancy control;; bZIP transcription factor;; Basic region leucine zipper	Transcription factor TGA9 OS=Arabidopsis thaliana OX=3702 GN=TGA9 PE=1 SV=1	0.030479	0.076963	0.09334	4.1997	4.81809	4.74567	2.49445e-93	6.03541	up
BraA04g025810.3C.gene	bZIP transcription factor;; Basic region leucine zipper;; bZIP Maf transcription factor	Protein ABSCISIC ACID-INSENSITIVE 5 OS=Arabidopsis thaliana OX=3702 GN=ABI5 PE=1 SV=1	0.197878	0.071064	0.160313	9.31457	9.08262	10.1511	1.85583e-120	5.96608	up
BraA01g009450.3C.gene	Polyketide cyclase / dehydrase and lipid transport;; Polyketide cyclase / dehydrase and lipid transport	Abscisic acid receptor PYR1 OS=Arabidopsis thaliana OX=3702 GN=PYR1 PE=1 SV=1	0.048788	0.090388	0	2.89881	2.17907	2.62546	1.27549e-34	5.81034	up
BraA09g063330.3C.gene	Protein phosphatase 2C	Protein phosphatase 2C 3 OS=Arabidopsis thaliana OX=3702 GN=AIP1 PE=1 SV=1	0.181647	0.048694	0	3.47528	3.01467	4.24203	3.1401e-49	5.69352	up
BraA01g000880.3C.gene	Protein kinase domain;; Protein tyrosine kinase	Serine/threonine-protein kinase SRK2F OS=Arabidopsis thaliana OX=3702 GN=SRK2F PE=1 SV=1	1.25104	0.816867	0.564767	36.6539	39.5053	37.9119	1.37236e-280	5.68124	up
BraA04g016970.3C.gene	Protein kinase domain;; Protein tyrosine kinase	Serine/threonine-protein kinase SRK2J OS=Arabidopsis thaliana OX=3702 GN=SRK2J PE=1 SV=1	0.066249	0	0.148505	2.70113	2.90522	2.85645	2.31744e-47	5.48959	up
BraA10g025540.3C.gene	tify domain;; Divergent CCT motif	Protein TIFY 9 OS=Arabidopsis thaliana OX=3702 GN=TIFY9 PE=1 SV=1	3.15343	3.30543	3.31555	113.757	113.06	116.578	0	5.41114	up
BraA09g001190.3C.gene	F-box-like;; F-box domain	GRR1-like protein 1 OS=Arabidopsis thaliana OX=3702 GN=GRH1 PE=1 SV=1	0	0.102524	0.054417	2.02104	1.79631	1.95095	1.03884e-43	5.3347	up
BraA06g013190.3C.gene	tify domain;; Divergent CCT motif	Protein TIFY 11A OS=Arabidopsis thaliana OX=3702 GN=TIFY11A PE=1 SV=1	0.219567	0.045356	0.075391	3.90254	4.53762	4.33326	1.06219e-44	5.33435	up
				BvsC
#ID	Pfam_annotation	Swiss-Prot_annotation	T4_FPKM	T5_FPKM	T6_FPKM	T7_FPKM	T8_FPKM	T9_FPKM	FDR	log2FC	regulated
BraA03g009810.3C.gene	Auxin responsive protein	Indole-3-acetic acid-induced protein ARG7 OS=Vigna radiata var. radiata OX=3916 GN=ARG7 PE=2 SV=1	0.03087	0	0	8.34144	9.96344	7.72662	4.11826e-105	9.93135	up
BraA02g009130.3C.gene	Auxin responsive protein	Indole-3-acetic acid-induced protein ARG7 OS=Vigna radiata var. radiata OX=3916 GN=ARG7 PE=2 SV=1	0.028992	0.002616	0.043313	11.8102	12.6238	9.61364	1.35031e-105	8.66735	up
BraA05g026400.3C.gene	Ethylene insensitive 3	Protein ETHYLENE INSENSITIVE 3 OS=Arabidopsis thaliana OX=3702 GN=EIN3 PE=1 SV=1	0.243773	0.288956	0.338148	51.0749	71.1741	46.2386	1.01913e-47	7.84556	up
BraA04g008290.3C.gene	Auxin responsive protein	Auxin-responsive protein SAUR15 OS=Arabidopsis thaliana OX=3702 GN=SAUR15 PE=2 SV=1	0.030253	0	0.570825	42.1134	39.4402	38.716	9.45846e-120	7.76222	up
BraA09g058230.3C.gene	Auxin responsive protein	Auxin-responsive protein SAUR41 OS=Arabidopsis thaliana OX=3702 GN=SAUR41 PE=2 SV=1	0.139421	0.166151	0.515087	52.1566	50.9395	53.3647	1.55774e-209	7.73953	up
BraA10g019860.3C.gene	Auxin responsive protein	Auxin-induced protein 15A OS=Glycine max OX=3847 PE=2 SV=1	0.25104	0.439915	0.224374	33.5453	35.1038	24.3679	3.28088e-55	7.04506	up
BraA06g001750.3C.gene	AUX/IAA family	Auxin-responsive protein IAA6 OS=Arabidopsis thaliana OX=3702 GN=IAA6 PE=1 SV=2	0.035821	0	0.106313	7.56083	6.53813	6.16742	1.69883e-55	6.45399	up
BraA08g012630.3C.gene	Polyketide cyclase / dehydrase and lipid transport;; Polyketide cyclase / dehydrase and lipid transport	Abscisic acid receptor PYR1 OS=Arabidopsis thaliana OX=3702 GN=PYR1 PE=1 SV=1	0.264136	1.81362	0.89073	45.4741	49.1077	55.8426	2.97066e-154	5.9288	up
BraA07g032960.3C.gene	Protein tyrosine kinase;; Protein kinase domain	Serine/threonine-protein kinase BSK11 OS=Arabidopsis thaliana OX=3702 GN=BSK11 PE=1 SV=1	0.211127	0.181669	0.145888	6.47341	6.83933	6.56248	2.73052e-108	5.37052	up
BraA02g004820.3C.gene	GH3 auxin-responsive promoter	Indole-3-acetic acid-amido synthetase GH3.17 OS=Arabidopsis thaliana OX=3702 GN=GH3.17 PE=1 SV=1	0.021335	0.088242	0.093784	1.93856	2.14761	1.93225	5.74825e-40	5.03937	up
BraA01g009450.3C.gene	Polyketide cyclase / dehydrase and lipid transport;; Polyketide cyclase / dehydrase and lipid transport	Abscisic acid receptor PYR1 OS=Arabidopsis thaliana OX=3702 GN=PYR1 PE=1 SV=1	0.123876	0.048665	0.064969	2.89881	2.17907	2.62546	1.91353e-26	5.00754	up
BraA06g022270.3C.gene	Auxin responsive protein	Indole-3-acetic acid-induced protein ARG7 OS=Vigna radiata var. radiata OX=3916 GN=ARG7 PE=2 SV=1	1.45721	1.57618	1.3545	35.3964	39.3634	30.9937	2.30027e-97	5.00197	up
