# Supplementary material for: Comparative Transcriptome Analysis of Early- and Late-Bolting Traits in Chinese Cabbage (Brassica rapa)
Source: Front Genet. 2021 Mar 4;12:590830. doi: 10.3389/fgene.2021.590830 (PMC7969806; doi:10.3389/fgene.2021.590830)
Supplement: Supplementary file 12 [file Table_12.XLSX]

## Sheet: Flowering locus
#ID	Swiss-Prot_annotation	Y410-1 (late-bolting)			SY2004 (Late-bolting)			CX14-1 (Early-bolting)
		T1_FPKM	T2_FPKM	T3_FPKM	T4_FPKM	T5_FPKM	T6_FPKM	T7_FPKM	T8_FPKM	T9_FPKM
BraA02g003340.3C.gene	MADS-box protein FLOWERING LOCUS C OS=Arabidopsis thaliana OX=3702 GN=FLC PE=1 SV=1	0.120833	0.058254	0.153801	12.9971	14.1385	11.7557	17.7339	15.0248	19.1735
BraA02g016700.3C.gene	Protein FLOWERING LOCUS T OS=Arabidopsis thaliana OX=3702 GN=FT PE=1 SV=2	0	0	0	0.156137	0	0.029328	5.17707	7.61397	5.66999
BraA03g004170.3C.gene	MADS-box protein FLOWERING LOCUS C OS=Arabidopsis thaliana OX=3702 GN=FLC PE=1 SV=1	1.15759	0.873628	1.33764	0.430383	0.038497	0.180992	0.881814	1.07859	1.50322
BraA03g015950.3C.gene	MADS-box protein FLOWERING LOCUS C OS=Arabidopsis thaliana OX=3702 GN=FLC PE=1 SV=1	0.257478	0.111159	0.229024	0.789014	1.52883	0.847484	0.201211	0.719098	0.365133
BraA03g031700.3C.gene	Flowering locus K homology domain OS=Arabidopsis thaliana OX=3702 GN=FLK PE=1 SV=1	46.1819	44.3293	47.7644	49.2435	46.3301	52.873	27.3301	26.9536	30.4035
BraA03g034300.3C.gene	Protein FLOWERING LOCUS D OS=Arabidopsis thaliana OX=3702 GN=FLD PE=1 SV=1	12.2368	11.327	11.4936	13.6584	12.521	14.0109	4.34823	4.25079	4.69477
BraA10g027720.3C.gene	MADS-box protein FLOWERING LOCUS C OS=Arabidopsis thaliana OX=3702 GN=FLC PE=1 SV=1	2.17842	1.97518	2.21424	6.87934	7.96952	5.91401	0.690252	1.32045	0.936612

## Sheet: Flowering time
#ID	Swiss-Prot_annotation	Y410-1 (late-bolting)			SY2004 (Late-bolting)			CX14-1 (Early-bolting)
		T1_FPKM	T2_FPKM	T3_FPKM	T4_FPKM	T5_FPKM	T6_FPKM	T7_FPKM	T8_FPKM	T9_FPKM
BraA01g020520.3C.gene	Flowering time control protein FCA OS=Arabidopsis thaliana OX=3702 GN=FCA PE=1 SV=3	11.3418	12.8683	11.5885	13.4951	13.7117	13.3932	9.53833	8.66596	9.17554
BraA02g004930.3C.gene	Flowering time control protein FY OS=Arabidopsis thaliana OX=3702 GN=FY PE=1 SV=1	12.9991	14.4384	12.8856	11.803	11.6307	12.1639	6.89253	7.24429	6.91148
BraA03g005770.3C.gene	Flowering time control protein FY OS=Arabidopsis thaliana OX=3702 GN=FY PE=1 SV=1	6.61155	6.33195	6.4122	10.8643	10.5673	11.5059	7.27178	6.56192	8.76221
BraA03g021240.3C.gene	Protein EARLY FLOWERING 4 OS=Arabidopsis thaliana OX=3702 GN=ELF4 PE=1 SV=1	13.8444	12.7214	13.4739	74.8555	109.563	74.0314	76.883	69.4037	80.7463
BraA04g019090.3C.gene	Protein EARLY FLOWERING 3 OS=Arabidopsis thaliana OX=3702 GN=ELF3 PE=1 SV=1	10.703	10.8962	10.7864	5.42753	5.77105	7.23458	4.01488	4.00333	3.84338
BraA04g028140.3C.gene	Protein EARLY FLOWERING 4 OS=Arabidopsis thaliana OX=3702 GN=ELF4 PE=1 SV=1	7.05726	7.66554	8.28059	33.3385	41.2751	29.8091	276.527	299.723	313.56
BraA05g003560.3C.gene	Flowering time control protein FPA OS=Arabidopsis thaliana OX=3702 GN=FPA PE=1 SV=2	14.1131	12.6216	13.1888	13.6312	13.237	14.1879	13.38	11.9972	12.5721
BraA05g006050.3C.gene	Protein EARLY FLOWERING 4 OS=Arabidopsis thaliana OX=3702 GN=ELF4 PE=1 SV=1	7.49468	7.34141	8.00778	34.4481	44.7452	34.1688	12.1024	13.1197	15.5454
BraA05g034260.3C.gene	Protein PHOTOPERIOD-INDEPENDENT EARLY FLOWERING 1 OS=Arabidopsis thaliana OX=3702 GN=PIE1 PE=1 SV=1	18.571	17.8744	18.4545	20.8316	18.8374	22.9881	11.1118	13.0667	12.9555
BraA06g012480.3C.gene	Flowering time control protein FPA OS=Arabidopsis thaliana OX=3702 GN=FPA PE=1 SV=2	6.98628	6.26626	6.01217	7.72948	6.85932	7.72697	8.34678	7.97672	7.79572
BraA06g035260.3C.gene	Protein LATE FLOWERING OS=Arabidopsis thaliana OX=3702 GN=LATE PE=2 SV=1	0.352313	0.279489	0.156334	0.206221	0.111537	0.103831	0.02759	0.048441	0
BraA09g004360.3C.gene	Protein LATE FLOWERING OS=Arabidopsis thaliana OX=3702 GN=LATE PE=2 SV=1	0.158768	0	0	0.258741	0.257564	0.247837	0.981042	1.05434	0.417771
BraA09g036880.3C.gene	Flowering time control protein FPA OS=Arabidopsis thaliana OX=3702 GN=FPA PE=1 SV=2	11.4561	11.2913	11.344	12.1319	11.7966	15.406	6.61865	6.31616	6.78148
BraA09g049430.3C.gene	Flowering time control protein FPA OS=Arabidopsis thaliana OX=3702 GN=FPA PE=1 SV=2	97.2441	92.1888	94.6727	80.8851	89.4326	68.0743	85.0444	91.8569	88.6063
